# Supplementary material for: Decoding the epigenetics and chromatin loop dynamics of androgen receptor-mediated transcription
Source: Nat Commun. 2024 Nov 3;15:9494. doi: 10.1038/s41467-024-53758-5 (PMC11532539; doi:10.1038/s41467-024-53758-5)
Supplement: Supplementary file 4 — Supplementary Data 1 [file 41467_2024_53758_MOESM4_ESM.xlsx]

## Sheet: Sheet1
# Supplementary Data 1: The sequences of gRNAs and qRT-PCR primers for CRISPRi.
Plasmid	Oligo	Sequence
qRT-PCR	KLK2_f	AGCCTGCCAAGATCACAGAT
	KLK2_r	GCAAGAACTCCTCTGGTTCG
	KLK3_f	GATGCTGTGAAGGTCATGGA
	KLK3_r	TGGAGGTCCACACACTGAAG
	FKBP5_f	TCCCTCGAATGCAACTCTCT
	FKBP5_r	GCCACATCTCTGCAGTCAAA
	NKX3-1_f	CGCAGAACGACCAGCTGAGCA
	NKX3-1_f	CCTGAAGTGTTTTCAGAGTCCAAC
	UAP1_f	CAGAAAGGAGCAGACTGTGGAG
	UAP1_r	ACCACCTGGTAAACTCCATCCAC
	ABCC4_f	GGACAAAGACAACTGGTGTGCC
	ABCC4_r	AATGGTTAGCACGGTGCAGTGG
	DHCR24_f	CAGGAGAACCACTTCGTGGAAG
	DHCR24_r	CCACATGCTTAAAGAACCACGGC
gRNA	UAP1_ARBS1_1	GTTAACAGCCAGGAACGTAA
	UAP1_ARBS1_2	GAACTCCAGTTATTTAAGTG
	UAP1_ARBS1_2	GTACTAGAGAGGTACACACA
	UAP1_ARBS1_2	GTGAAGCTGTATGCTATTGA
	UAP1_promoter	GAGCGCGGGACGCCGATGAG
	UAP1_ARBS2_1	GTACACAATCAAGTACTGGG
	UAP1_ARBS2_1	GAGTATTGCTTAAGCCTAAG
	UAP1_ARBS2_2	GAACCAAGTATAGCATAACA
	UAP1_ARBS2_2	GCACCGTGTTATGCTATACT
	UAP1_ARBS2_2	GTTATGAATTTGCAGACACA
	UAP1_ARBS3	GTCTGGAGCTAGTAGTGAGA
	UAP1_ARBS3	GGAGGGCTGGAGCTCCCTGC
	UAP1_ARBS3	GAGGGCTGGAGCTCCCTGCT
	UAP1_ARBS4	GTTATTTTGTGTACTTACCG
	UAP1_ARBS4	GTTGAGGGAGTATGAAAGTA
	UAP1_ARBS4	GTGTTTATTTCAATACAAAA
	DHCR24_ARBS1_1	GAAAAACTAAATAAAGCTTC
	DHCR24_ARBS1_1	GCAAATCATGAATCTAATAA
	DHCR24_ARBS1_2	GAAAGGTCATTGTTTGCCTA
	DHCR24_ARBS1_2	GCACATGCCTTCCTTTCTCT
	DHCR24_ARBS1_2	GGAGATTCATCCATGTTGAA
	DHC24_promoter	GCCCTGAGTCAGTCACCCTT
	DHC24_promoter	GCGCCCGGGAACCGCCTGTC
	DHCR24_ARBS2	GCATGACATTCTTGGGGCAT
	DHCR24_ARBS2	GCAGGAGCAGAGATGCTAAT
	DHCR24_ARBS2	GAGAAAACTGCAGAGGCAGC
	ABCC4_ARBS1	GGCTGGCGGTGGTGCCCCAG
	ABCC4_ARBS1	GGGCCTTGCACCTGGGCTGG
	ABCC4_ARBS1	GAGCTGAGGGCCTTGCACCT
	ABCC4_ARBS2	GCGAGCACAGGGTTGGGGGT
	ABCC4_ARBS2	GGACAATACCTGGCTTTCCT
	ABCC4_ARBS3	GAAACTGGAAGGAGACAAGC
	ABCC4_ARBS3	GGAGACAAGCAGGATTCCCT
	ABCC4_ARBS3	GTAAGAATGGCACAGCTGAC
	ABCC4_promoter	GCGAGGGCCGCCTGCGCCGC
	ABCC4_promoter	GGCTACGGGTTTGGGAAGAC
	ABCC4_promoter	GCGTAGCTCTGGGCTCCCTT
	NKX3-1_ARBS1	GACAGCTATATGTGTAAATA
	NKX3-1_ARBS1	GTCAAAAATTATTAGGACAT
	NKX3-1_ARBS1	GGGTCAGCATGATTCTTCAT
	NKX3-1_ARBS2	GCAAAGAGCATCTAGGGATT
	NKX3-1_ARBS2	GTAAGTAAGCAAGTTTGCTC
	NKX3-1_ARBS2	GGGTTGAACTTATCATATCG
	NKX3-1_ARBS3	GAGTGCATCTTGTTCTATTT
	NKX3-1_ARBS3	GGTCTCCACACTGCTGCTAG
	NKX3-1_ARBS3	GGTCTCCACACTGCTGCTAG
	NKX3-1_promoter	GAAAGCGGTGCGGGCCGGGC
	NKX3-1_ARBS5	GAGGAGACTAATCATAAAGT
	NKX3-1_ARBS5	GGAAGTTTACAGATTTGCCG
	NKX3-1_ARBS6	GCCAAGTGAATAAAAATTAA
	NKX3-1_ARBS6	GGTTTTGCTGTCTTCCATGA
	NKX3-1_ARBS7	GACTAATACAAGGCACAAAA
	NKX3-1_ARBS8	GCCTGTAATCCTATCACTAT
	NKX3-1_ARBS8	GACAATTCATCAAAATGGAC
	NKX3-1_ARBS8	GAAATTCAGTAAAATTGCAG
	KLK_ARBS1	AATAAATAAATCATTATGGA
	KLK_ARBS1	TAATGATTTATTTATTGGCT
	KLK_ARBS1	ACATGTCCTTCCGGGGCAGG
	KLK_ARBS1	AGATATTATCTTTGTTATGT
	KLK_ARBS2	GATTGAAAACAGACCTACTC
	KLK_ARBS2	TGAAAACAGACCTACTCTGG
	KLK_ARBS2	TCTAGGACAGTAAGCAAGCC
	KLK_ARBS2	GAGAGAGATATCATCTTGCA
	KLK_ARBS3	GGAGATATTATCTTTATAAT
	KLK_ARBS3	GGTTGAAAGCAGACCTACTC
	KLK_ARBS3	TGAAAGCAGACCTACTCTGG
	KLK_ARBS3	GACGTTAACTTTATTATCTA
	KLK_ARBS5	GTTAGCCTGCCACAGTTTTA
	KLK_ARBS5	TGCCAGTATCCATAAAACTG
	KLK_ARBS5	GGATTCTGGATCAAAGGCAA
	KLK_ARBS5	TGATCATTCCTGTGGGACTT
	FKBP5_ARBS1	CTTGCTGAGGGCTGTGAATG
	FKBP5_ARBS1	CACGAGGTTCTGCACCATCT
	FKBP5_ARBS1	AACGGATCATTATAATGTCT
	FKBP5_ARBS2	AAGAAGGCAGAAGGGATCTT
	FKBP5_ARBS2	CCAACTAAATACATTACGTC
	FKBP5_ARBS2	TCACTCAGCCCTATCACCCA
	FKBP5_promoter	CAGCTGGCCAGGTTAGCCCT
	FKBP5_promoter	TAAGATGCCCAGTCGGGACT
	FKBP5_promoter	GTCACTGGGTGTCCAGAGGG
	KLK2_promoter	TCAGTCTGGAGGCATTCCCA
	KLK2_promoter	CACATACTAGATCAGTCTGG
	KLK2_promoter	GAGGGCCTTGGTCAGCATCT
	KLK2_promoter	TGGCACCTAGATGCTGACCA
	KLK3_promoter	CTGCAATTACTAGATCACCC
	KLK3_promoter	ACCAATCCACGTCACGGACA
	KLK3_promoter	TCCTCACCCTGTCCGTGACG
