# Supplementary material for: Decoding the epigenetics and chromatin loop dynamics of androgen receptor-mediated transcription
Source: Nat Commun. 2024 Nov 3;15:9494. doi: 10.1038/s41467-024-53758-5 (PMC11532539; doi:10.1038/s41467-024-53758-5)
Supplement: Supplementary file 5 — Supplementary Data 2 [file 41467_2024_53758_MOESM5_ESM.xlsx]

## Sheet: Sheet1
# Supplementary Data 2: ARBS genomic coordinates
# All coordinates are in hg19
Gene_chr	Gene_start	Gene_stop	Gene_name	ARBS_chr	ARBS_start	ARBS_end	ARBS_name
chr8	23537940	23542940	NKX3-1	chr8	23475838	23480838	ARBS1_NKX3-1
chr8	23537940	23542940	NKX3-1	chr8	23498924	23503924	ARBS2_NKX3-1
chr8	23537940	23542940	NKX3-1	chr8	23535963	23540963	ARBS3_NKX3-1
chr8	23537940	23542940	NKX3-1	chr8	23537929	23542929	ARBS4_NKX3-1
chr8	23537940	23542940	NKX3-1	chr8	24192420	24197420	ARBS5_NKX3-1
chr8	23537940	23542940	NKX3-1	chr8	24222320	24227320	ARBS6_NKX3-1
chr8	23537940	23542940	NKX3-1	chr8	24291848	24296848	ARBS7_NKX3-1
chr8	23537940	23542940	NKX3-1	chr8	24312365	24317365	ARBS8_NKX3-1
chr19	51355671	51360671	KLK3	chr19	51342895	51347895	ARBS1_KLK3
chr19	51355671	51360671	KLK3	chr19	51352016	51357016	ARBS2_KLK3
chr19	51374195	51379195	KLK2	chr19	51370076	51375076	ARBS3_KLK2
chr19	51355671	51360671	KLK3	chr19	51370076	51375076	ARBS3_KLK3
chr19	51374195	51379195	KLK2	chr19	51390631	51395631	ARBS4_KLK2
chr19	51355671	51360671	KLK3	chr19	51390631	51395631	ARBS4_KLK3
chr1	55350391	55355391	DHCR24	chr1	55345858	55350858	ARBS1_DHCR24
chr1	55350391	55355391	DHCR24	chr1	55368298	55373298	ARBS2_DHCR24
chr13	95951183	95956183	ABCC4	chr13	95896501	95901501	ARBS1_ABCC4
chr13	95951183	95956183	ABCC4	chr13	95917889	95922889	ARBS2_ABCC4
chr13	95951183	95956183	ABCC4	chr13	95921252	95926252	ARBS3_ABCC4
chr1	162528823	162533823	UAP1	chr1	161852672	161857672	ARBS1_UAP1
chr1	162528823	162533823	UAP1	chr1	162536309	162541309	ARBS2_UAP1
chr1	162528823	162533823	UAP1	chr1	162699545	162704545	ARBS3_UAP1
chr1	162528823	162533823	UAP1	chr1	162841482	162846482	ARBS4_UAP1
