# Supplementary material for: Decoding the epigenetics and chromatin loop dynamics of androgen receptor-mediated transcription
Source: Nat Commun. 2024 Nov 3;15:9494. doi: 10.1038/s41467-024-53758-5 (PMC11532539; doi:10.1038/s41467-024-53758-5)
Supplement: Supplementary file 6 — Supplementary Data 3 [file 41467_2024_53758_MOESM6_ESM.xlsx]

## Sheet: Sheet1
# Supplementary Data 3: Neighbors of androgen response genes and their dominance status (0m, 30m, 4h, 16h, 72h)
# All coordinates are in hg19
Gene	Promoter	Contact	Set	Distance	0m	30m	4h	16h	72h	H3K27ac.SD	H3K4me3.SD
GNAI3	chr1:110088733-110093733	chr1:109966562-109971562	cre	122171	0	0	0	0	0	0.154762	0.202616
GNAI3	chr1:110088733-110093733	chr1:110034221-110039221	cre	54512	0	0	0	0	0	0.203105	0.446415
GNAI3	chr1:110088733-110093733	chr1:110103387-110108387	cre	14654	1	1	1	1	1	1	0.851153
GNAI3	chr1:110088733-110093733	chr1:110159959-110164959	cre	71226	1	0	0	1	1	0.233127	1
GNAI3	chr1:110088733-110093733	chr1:110172872-110177872	ARcre	84139	0	0	0	0	0	0.262703	0.295576
GNAI3	chr1:110088733-110093733	chr1:110265833-110270833	cre	177100	0	0	0	0	0	0.0753419	0.21157
GNAI3	chr1:110088733-110093733	chr1:110281160-110286160	cre	192427	0	0	0	0	0	0.153351	0.222211
GNAI3	chr1:110088733-110093733	chr1:110314006-110319006	cre	225273	0	0	0	0	0	0.347204	0.619748
GNAI3	chr1:110088733-110093733	chr1:110317184-110322184	cre	228451	0	0	0	0	0	0.347204	0.619748
GNAI3	chr1:110088733-110093733	chr1:110410053-110415053	ARcre	321320	0	0	0	0	0	0.0399398	0.0883505
GNAI3	chr1:110088733-110093733	chr1:110524808-110529808	cre	436075	0	0	0	0	0	0.278462	0.751655
GNAI3	chr1:110088733-110093733	chr1:110538062-110543062	cre	449329	0	0	0	0	0	0.128105	0.185215
GNAI3	chr1:110088733-110093733	chr1:110559784-110564784	cre	471051	0	0	0	0	0	0.184872	0.159264
GNAI3	chr1:110088733-110093733	chr1:110574738-110579738	cre	486005	0	0	0	0	0	0.173298	0.228967
GNAI3	chr1:110088733-110093733	chr1:109640754-109645754	cre	447979	0	0	0	0	0	0.0291901	0.107318
GNAI3	chr1:110088733-110093733	chr1:109652869-109657869	cre	435864	0	0	0	0	0	0	0.043611
GNAI3	chr1:110088733-110093733	chr1:109654123-109659123	cre	434610	0	0	0	0	0	0	0.043611
GNAI3	chr1:110088733-110093733	chr1:109803778-109808778	cre	284955	0	0	0	0	0	0.0367054	0.0428102
GNAI3	chr1:110088733-110093733	chr1:109823290-109828290	cre	265443	0	0	0	0	0	0.064038	0
GNAI3	chr1:110088733-110093733	chr1:110049804-110054804	cre	38929	0	0	0	0	0	0.155315	0.421507
GNAI3	chr1:110088733-110093733	chr1:110110825-110115825	cre	22092	0	0	0	0	0	0.379784	0.829692
GNAI3	chr1:110088733-110093733	chr1:110196203-110201203	cre	107470	0	0	0	0	0	0.184914	0.102371
GNAI3	chr1:110088733-110093733	chr1:110219242-110224242	cre	130509	0	0	0	0	0	0.11314	0.134927
GNAI3	chr1:110088733-110093733	chr1:110245716-110250716	cre	156983	0	0	0	0	0	0.067137	0.135182
GNAI3	chr1:110088733-110093733	chr1:110258846-110263846	cre	170113	0	0	0	0	0	0.142613	0.0923361
GNAI3	chr1:110088733-110093733	chr1:110450755-110455755	cre	362022	0	0	0	0	0	0	0.0152531
GNAI3	chr1:110088733-110093733	chr1:110547517-110552517	cre	458784	0	0	0	0	0	0.112375	0.138091
GNAI3	chr1:110088733-110093733	chr1:110551935-110556935	cre	463202	0	0	0	0	0	0.112375	0.138091
GNAI3	chr1:110088733-110093733	chr1:110587621-110592621	cre	498888	0	0	0	0	0	0.0334314	0.10475
GNAI3	chr1:110088733-110093733	chr1:110600628-110605628	cre	511895	0	0	0	0	0	0.0420104	0.0595212
UAP1	chr1:162528823-162533823	chr1:161733584-161738584	cre	795239	0	0	0	0	0	0.00835104	0
UAP1	chr1:162528823-162533823	chr1:162133028-162138028	cre	395795	0	0	0	0	0	0.00715066	0.00714494
UAP1	chr1:162528823-162533823	chr1:162135646-162140646	cre	393177	0	0	0	0	0	0.00715066	0.00714494
UAP1	chr1:162528823-162533823	chr1:162332697-162337697	cre	196126	0	0	0	0	0	0.0040244	0.0153963
UAP1	chr1:162528823-162533823	chr1:162465133-162470133	cre	63690	0	0	0	0	0	0.00761338	0.084043
UAP1	chr1:162528823-162533823	chr1:162536309-162541309	ARcre	7486	1	1	1	1	1	1	1
UAP1	chr1:162528823-162533823	chr1:162663921-162668921	cre	135098	0	0	0	0	0	0.0229333	0.0142731
UAP1	chr1:162528823-162533823	chr1:161579789-161584789	cre	949034	0	0	0	0	0	0	0.00434974
UAP1	chr1:162528823-162533823	chr1:161852672-161857672	ARcre	676151	0	0	0	0	0	0.0017627	0.0110043
UAP1	chr1:162528823-162533823	chr1:162022863-162027863	cre	505960	0	0	0	0	0	0.00442441	0.0328084
UAP1	chr1:162528823-162533823	chr1:162037064-162042064	cre	491759	0	0	0	0	0	0.00283802	0.0212734
UAP1	chr1:162528823-162533823	chr1:162099090-162104090	cre	429733	0	0	0	0	0	0.00118543	0.0135707
UAP1	chr1:162528823-162533823	chr1:162112027-162117027	cre	416796	0	0	0	0	0	0.00331266	0.00958508
UAP1	chr1:162528823-162533823	chr1:162146430-162151430	cre	382393	0	0	0	0	0	0.00702726	0.00318548
UAP1	chr1:162528823-162533823	chr1:162174469-162179469	cre	354354	0	0	0	0	0	0.00740914	0.0126455
UAP1	chr1:162528823-162533823	chr1:162252594-162257594	cre	276229	0	0	0	0	0	0.00258426	0.00912649
UAP1	chr1:162528823-162533823	chr1:162270632-162275632	cre	258191	0	0	0	0	0	0.0029171	0.0203294
UAP1	chr1:162528823-162533823	chr1:162546187-162551187	cre	17364	0	0	0	0	0	0.113356	0.12281
UAP1	chr1:162528823-162533823	chr1:162547829-162552829	cre	19006	0	0	0	0	0	0.113356	0.12281
UAP1	chr1:162528823-162533823	chr1:162581162-162586162	cre	52339	0	0	0	0	0	0.0350917	0.0729762
UAP1	chr1:162528823-162533823	chr1:162699545-162704545	ARcre	170722	0	0	0	0	0	0.0185043	0.0112257
UAP1	chr1:162528823-162533823	chr1:162767687-162772687	cre	238864	0	0	0	0	0	0.00353853	0.0218276
UAP1	chr1:162528823-162533823	chr1:162841482-162846482	ARcre	312659	0	0	0	0	0	0.00488951	0.0148732
UAP1	chr1:162528823-162533823	chr1:163289244-163294244	cre	760421	0	0	0	0	0	0.00222118	0.0242056
ELK4	chr1:205598590-205603590	chr1:205178194-205183194	cre	420396	0	0	0	0	0	0.00977425	0.182862
ELK4	chr1:205598590-205603590	chr1:205302373-205307373	cre	296217	0	0	0	0	0	0.173499	0.0340353
ELK4	chr1:205598590-205603590	chr1:205332881-205337881	cre	265709	0	0	0	0	0	0.139138	0.222598
ELK4	chr1:205598590-205603590	chr1:205336476-205341476	cre	262114	0	0	0	0	0	0.139138	0.222598
ELK4	chr1:205598590-205603590	chr1:205337671-205342671	cre	260919	0	0	0	0	0	0.139138	0.222598
ELK4	chr1:205598590-205603590	chr1:205363819-205368819	cre	234771	0	0	0	0	0	0.316048	0
ELK4	chr1:205598590-205603590	chr1:205452236-205457236	cre	146354	0	0	0	0	0	0.211015	0.313507
ELK4	chr1:205598590-205603590	chr1:205454923-205459923	cre	143667	0	0	0	0	0	0.211015	0.313507
ELK4	chr1:205598590-205603590	chr1:205477173-205482173	cre	121417	0	0	0	0	0	0.119175	0.221492
ELK4	chr1:205598590-205603590	chr1:205495786-205500786	cre	102804	0	0	0	0	0	0.37626	0.801357
ELK4	chr1:205598590-205603590	chr1:205614962-205619962	cre	16372	0	1	0	1	1	1	0.749095
ELK4	chr1:205598590-205603590	chr1:205631399-205636399	cre	32809	0	0	0	0	0	0.782515	0.803508
ELK4	chr1:205598590-205603590	chr1:205647087-205652087	cre	48497	0	0	0	0	0	0.543167	0.813254
ELK4	chr1:205598590-205603590	chr1:205677893-205682893	ARcre	79303	0	0	1	0	0	0.568062	1
ELK4	chr1:205598590-205603590	chr1:205716904-205721904	cre	118314	0	0	0	0	0	0.588198	0.342854
ELK4	chr1:205598590-205603590	chr1:205725599-205730599	cre	127009	0	0	0	0	0	0.305621	0.308798
ELK4	chr1:205598590-205603590	chr1:205779804-205784804	cre	181214	0	0	0	0	0	0.329152	0.255264
ELK4	chr1:205598590-205603590	chr1:205917236-205922236	cre	318646	0	0	0	0	0	0	0.130798
ELK4	chr1:205598590-205603590	chr1:206232122-206237122	cre	633532	0	0	0	0	0	0.0771261	0.055243
ELK4	chr1:205598590-205603590	chr1:206885523-206890523	cre	1286933	0	0	0	0	0	0.158769	0.0561728
ELK4	chr1:205598590-205603590	chr1:205288383-205293383	cre	310207	0	0	0	0	0	0.214983	0.268392
ELK4	chr1:205598590-205603590	chr1:205356095-205361095	cre	242495	0	0	0	0	0	0.0805125	0.0592603
ELK4	chr1:205598590-205603590	chr1:205471227-205476227	cre	127363	0	0	0	0	0	0.161688	0.215089
ELK4	chr1:205598590-205603590	chr1:205510300-205515300	cre	88290	0	0	0	0	0	0.172203	0.0556533
ELK4	chr1:205598590-205603590	chr1:205558664-205563664	cre	39926	1	1	1	1	1	0.958886	0.563664
RAB4A	chr1:229404379-229409379	chr1:228800593-228805593	cre	603786	0	0	0	0	0	0.10398	0.0402777
RAB4A	chr1:229404379-229409379	chr1:228854848-228859848	cre	549531	0	0	0	0	0	0.327007	0.0639162
RAB4A	chr1:229404379-229409379	chr1:229475764-229480764	cre	71385	0	1	1	1	1	0.582529	0.608249
RAB4A	chr1:229404379-229409379	chr1:229586971-229591971	cre	182592	1	0	0	0	0	0.276413	0.104457
RAB4A	chr1:229404379-229409379	chr1:229641588-229646588	cre	237209	1	1	1	1	1	1	1
RAB4A	chr1:229404379-229409379	chr1:228672262-228677262	cre	732117	0	0	0	0	0	0.0268166	0
RAB4A	chr1:229404379-229409379	chr1:228861758-228866758	cre	542621	0	0	0	0	0	0.25512	0.130485
RAB4A	chr1:229404379-229409379	chr1:228868324-228873324	cre	536055	0	0	0	0	0	0	0.016665
RAB4A	chr1:229404379-229409379	chr1:229567341-229572341	cre	162962	0	0	0	0	0	0.0655214	0.150273
RAB4A	chr1:229404379-229409379	chr1:229691942-229696942	cre	287563	0	0	0	0	0	0.0932907	0.0811164
RAB4A	chr1:229404379-229409379	chr1:229759294-229764294	cre	354915	0	0	0	0	0	0.0589799	0.349169
RAB4A	chr1:229404379-229409379	chr1:229759481-229764481	cre	355102	0	0	0	0	0	0.0589799	0.349169
DHCR24	chr1:55350391-55355391	chr1:54302033-54307033	cre	1048358	0	0	0	0	0	0.0109368	0.00737386
DHCR24	chr1:55350391-55355391	chr1:54420325-54425325	cre	930066	0	0	0	0	0	0.00409527	0.00246522
DHCR24	chr1:55350391-55355391	chr1:54516611-54521611	cre	833780	0	0	0	0	0	0.00585979	0.0151743
DHCR24	chr1:55350391-55355391	chr1:54516774-54521774	cre	833617	0	0	0	0	0	0.00585979	0.0151743
DHCR24	chr1:55350391-55355391	chr1:54541150-54546150	cre	809241	0	0	0	0	0	0.0128302	0.00357926
DHCR24	chr1:55350391-55355391	chr1:54584918-54589918	cre	765473	0	0	0	0	0	0.0126513	0.0138421
DHCR24	chr1:55350391-55355391	chr1:54616943-54621943	cre	733448	0	0	0	0	0	0.0149865	0.0103323
DHCR24	chr1:55350391-55355391	chr1:54663185-54668185	cre	687206	0	0	0	0	0	0.00127936	0.00535907
DHCR24	chr1:55350391-55355391	chr1:54663246-54668246	cre	687145	0	0	0	0	0	0.00127936	0.00535907
DHCR24	chr1:55350391-55355391	chr1:54663340-54668340	cre	687051	0	0	0	0	0	0.00127936	0.00535907
DHCR24	chr1:55350391-55355391	chr1:54869592-54874592	cre	480799	0	0	0	0	0	0.00842079	0.00222258
DHCR24	chr1:55350391-55355391	chr1:55227687-55232687	cre	122704	0	0	0	0	0	0.0168119	0.0763257
DHCR24	chr1:55350391-55355391	chr1:55345858-55350858	ARcre	4533	1	1	1	1	1	1	1
DHCR24	chr1:55350391-55355391	chr1:55368298-55373298	ARcre	17907	0	0	0	0	0	0.103758	0.290987
DHCR24	chr1:55350391-55355391	chr1:55390483-55395483	cre	40092	0	0	0	0	0	0.055719	0.179887
DHCR24	chr1:55350391-55355391	chr1:55413889-55418889	cre	63498	0	0	0	0	0	0.014973	0.0615716
DHCR24	chr1:55350391-55355391	chr1:55485439-55490439	cre	135048	0	0	0	0	0	0.00868706	0.0631013
DHCR24	chr1:55350391-55355391	chr1:55528030-55533030	cre	177639	0	0	0	0	0	0.00900791	0.0347936
DHCR24	chr1:55350391-55355391	chr1:53659601-53664601	cre	1690790	0	0	0	0	0	0.00195768	0.00146612
DHCR24	chr1:55350391-55355391	chr1:53975476-53980476	cre	1374915	0	0	0	0	0	0.0045897	0.00770667
DHCR24	chr1:55350391-55355391	chr1:54324329-54329329	cre	1026062	0	0	0	0	0	0.00402351	0
DHCR24	chr1:55350391-55355391	chr1:54353007-54358007	cre	997384	0	0	0	0	0	0.0059729	0.0132012
DHCR24	chr1:55350391-55355391	chr1:54357360-54362360	cre	993031	0	0	0	0	0	0.0059729	0.0132012
DHCR24	chr1:55350391-55355391	chr1:54362427-54367427	cre	987964	0	0	0	0	0	0.00696556	0.00185935
DHCR24	chr1:55350391-55355391	chr1:54409102-54414102	cre	941289	0	0	0	0	0	0.00564004	0.00501657
DHCR24	chr1:55350391-55355391	chr1:54409526-54414526	cre	940865	0	0	0	0	0	0.00564004	0.00501657
DHCR24	chr1:55350391-55355391	chr1:54481303-54486303	cre	869088	0	0	0	0	0	0	0.00759604
DHCR24	chr1:55350391-55355391	chr1:54533685-54538685	cre	816706	0	0	0	0	0	0.00531493	0.0196143
DHCR24	chr1:55350391-55355391	chr1:54557564-54562564	cre	792827	0	0	0	0	0	0.00102014	0.0018634
DHCR24	chr1:55350391-55355391	chr1:54750618-54755618	cre	599773	0	0	0	0	0	0.00196074	0.00917408
DHCR24	chr1:55350391-55355391	chr1:54952092-54957092	cre	398299	0	0	0	0	0	0.00793816	0.0126701
DHCR24	chr1:55350391-55355391	chr1:55027796-55032796	cre	322595	0	0	0	0	0	0.0122818	0.0276995
DHCR24	chr1:55350391-55355391	chr1:55321630-55326630	cre	28761	0	0	0	0	0	0.00877705	0.0879466
DHCR24	chr1:55350391-55355391	chr1:55337700-55342700	cre	12691	0	0	0	0	0	0.0730999	0.290298
DHCR24	chr1:55350391-55355391	chr1:55408537-55413537	cre	58146	0	0	0	0	0	0.0349444	0.125322
DHCR24	chr1:55350391-55355391	chr1:55443965-55448965	cre	93574	0	0	0	0	0	0.00273447	0.0153235
DHCR24	chr1:55350391-55355391	chr1:55462106-55467106	cre	111715	0	0	0	0	0	0.045941	0.0792541
DHCR24	chr1:55350391-55355391	chr1:55513428-55518428	cre	163037	0	0	0	0	0	0.00582095	0.0253235
SCD	chr10:102104381-102109381	chr10:102116991-102121991	cre	12610	1	1	1	1	1	1	1
SCD	chr10:102104381-102109381	chr10:102239526-102244526	cre	135145	0	0	0	0	0	0.278496	0.0295831
SCD	chr10:102104381-102109381	chr10:102267984-102272984	cre	163603	0	0	0	0	0	0.151911	0.141991
SCD	chr10:102104381-102109381	chr10:101489357-101494357	cre	615024	0	0	0	0	0	0	0
SCD	chr10:102104381-102109381	chr10:101489477-101494477	cre	614904	0	0	0	0	0	0	0
SCD	chr10:102104381-102109381	chr10:102043969-102048969	cre	60412	0	0	0	0	0	0.284147	0.147911
SCD	chr10:102104381-102109381	chr10:102131005-102136005	cre	26624	0	0	0	0	0	0.207831	0.203305
SCD	chr10:102104381-102109381	chr10:102191103-102196103	cre	86722	0	0	0	0	0	0.446133	0.124734
SCD	chr10:102104381-102109381	chr10:102266167-102271167	cre	161786	0	0	0	0	0	0.151911	0.141991
IDI1	chr10:1092610-1097610	chr10:373358-378358	cre	719252	0	0	0	0	0	0.0537264	0.0504465
IDI1	chr10:1092610-1097610	chr10:465011-470011	cre	627599	0	0	0	0	0	0.0537264	0.0250491
IDI1	chr10:1092610-1097610	chr10:480312-485312	cre	612298	0	0	0	0	0	0.0833971	0.0254228
IDI1	chr10:1092610-1097610	chr10:528450-533450	cre	564160	0	0	0	0	0	0.0758384	0.0294614
IDI1	chr10:1092610-1097610	chr10:554546-559546	cre	538064	0	0	0	0	0	0.0753859	0.0496599
IDI1	chr10:1092610-1097610	chr10:590743-595743	cre	501867	0	0	0	0	0	0.108239	0.0305394
IDI1	chr10:1092610-1097610	chr10:656977-661977	cre	435633	0	0	0	0	0	0.0680421	0.0533014
IDI1	chr10:1092610-1097610	chr10:733106-738106	cre	359504	0	0	0	0	0	0.0955288	0.0503083
IDI1	chr10:1092610-1097610	chr10:868504-873504	cre	224106	0	0	0	0	0	0.150946	0.104779
IDI1	chr10:1092610-1097610	chr10:922268-927268	cre	170342	0	0	0	0	0	0.19422	0.0380038
IDI1	chr10:1092610-1097610	chr10:939168-944168	cre	153442	0	0	0	0	0	0.0992026	0.0750172
IDI1	chr10:1092610-1097610	chr10:942893-947893	cre	149717	0	0	0	0	0	0.0992026	0.0750172
IDI1	chr10:1092610-1097610	chr10:975014-980014	cre	117596	0	0	0	0	0	0.384881	0.122824
IDI1	chr10:1092610-1097610	chr10:1014355-1019355	cre	78255	0	0	0	0	0	0.195721	0.0726526
IDI1	chr10:1092610-1097610	chr10:1031781-1036781	cre	60829	0	0	0	0	0	0.236424	0.157838
IDI1	chr10:1092610-1097610	chr10:1031902-1036902	cre	60708	0	0	0	0	0	0.236424	0.157838
IDI1	chr10:1092610-1097610	chr10:1051204-1056204	cre	41406	0	0	0	0	0	0.262062	0.102531
IDI1	chr10:1092610-1097610	chr10:1100298-1105298	cre	7688	1	1	1	1	1	1	1
IDI1	chr10:1092610-1097610	chr10:318291-323291	cre	774319	0	0	0	0	0	0	0.0274389
IDI1	chr10:1092610-1097610	chr10:340844-345844	cre	751766	0	0	0	0	0	0.0358301	0.0372254
IDI1	chr10:1092610-1097610	chr10:434848-439848	cre	657762	0	0	0	0	0	0.0627417	0.0346933
IDI1	chr10:1092610-1097610	chr10:618984-623984	cre	473626	0	0	0	0	0	0.0874937	0.0313121
IDI1	chr10:1092610-1097610	chr10:960991-965991	cre	131619	0	0	0	0	0	0.117819	0.0110146
IDI1	chr10:1092610-1097610	chr10:1488356-1493356	cre	395746	0	0	0	0	0	0	0.00935592
IDI1	chr10:1092610-1097610	chr10:1755768-1760768	cre	663158	0	0	0	0	0	0.0142139	0.0137871
IDI1	chr10:1092610-1097610	chr10:3142862-3147862	cre	2050252	0	0	0	0	0	0.0216137	0
IDI1	chr10:1092610-1097610	chr10:3170991-3175991	cre	2078381	0	0	0	0	0	0.0634422	0.0130244
NCOA4	chr10:51562727-51567727	chr10:51517276-51522276	cre	45451	0	0	0	0	0	0.239615	0.356015
NCOA4	chr10:51562727-51567727	chr10:51528960-51533960	cre	33767	0	0	0	0	0	0.511594	0.118671
NCOA4	chr10:51562727-51567727	chr10:51569902-51574902	cre	7175	1	1	1	1	1	1	1
NCOA4	chr10:51562727-51567727	chr10:51464153-51469153	ARcre	98574	0	0	0	0	0	0.138487	0
NCOA4	chr10:51562727-51567727	chr10:51483827-51488827	cre	78900	0	0	0	0	0	0.07938	0.183569
NCOA4	chr10:51562727-51567727	chr10:51540794-51545794	cre	21933	0	0	0	0	0	0.18868	0.532149
NCOA4	chr10:51562727-51567727	chr10:51620838-51625838	cre	58111	0	0	0	0	0	0	0.121364
ZMIZ1	chr10:80826292-80831292	chr10:80024622-80029622	cre	801670	0	0	0	0	0	0.00772274	0.140585
ZMIZ1	chr10:80826292-80831292	chr10:80060230-80065230	cre	766062	0	0	0	0	0	0.476721	0.234813
ZMIZ1	chr10:80826292-80831292	chr10:80074028-80079028	cre	752264	0	0	0	0	0	0.0685501	0.0262311
ZMIZ1	chr10:80826292-80831292	chr10:80164474-80169474	cre	661818	0	0	0	0	0	0	0
ZMIZ1	chr10:80826292-80831292	chr10:80183679-80188679	cre	642613	0	0	0	0	0	0.0474681	0.225516
ZMIZ1	chr10:80826292-80831292	chr10:80239201-80244201	cre	587091	0	0	0	1	0	0.425851	0.583471
ZMIZ1	chr10:80826292-80831292	chr10:80270777-80275777	cre	555515	0	0	0	0	0	0.125381	0.0996528
ZMIZ1	chr10:80826292-80831292	chr10:80286320-80291320	ARcre	539972	0	0	0	0	0	0.382166	0.184301
ZMIZ1	chr10:80826292-80831292	chr10:80307140-80312140	cre	519152	0	0	0	0	0	0.0460791	0.290073
ZMIZ1	chr10:80826292-80831292	chr10:80347125-80352125	ARcre	479167	0	0	0	0	0	0.122108	0.223976
ZMIZ1	chr10:80826292-80831292	chr10:80378939-80383939	cre	447353	0	0	0	0	0	0.461012	0.283759
ZMIZ1	chr10:80826292-80831292	chr10:80487318-80492318	cre	338974	0	0	0	0	0	0.0580182	0.10515
ZMIZ1	chr10:80826292-80831292	chr10:80500246-80505246	ARcre	326046	0	0	0	0	0	0.146397	0.195512
ZMIZ1	chr10:80826292-80831292	chr10:80562524-80567524	cre	263768	0	0	0	0	0	0.180738	0.508736
ZMIZ1	chr10:80826292-80831292	chr10:80595758-80600758	cre	230534	0	0	0	0	0	0.100727	0.0851565
ZMIZ1	chr10:80826292-80831292	chr10:80617269-80622269	cre	209023	0	0	0	0	0	0.208769	0.315085
ZMIZ1	chr10:80826292-80831292	chr10:80731114-80736114	cre	95178	0	1	1	1	1	1	0.977956
ZMIZ1	chr10:80826292-80831292	chr10:80914845-80919845	cre	88553	0	0	0	0	0	0.24851	0.154773
ZMIZ1	chr10:80826292-80831292	chr10:80952678-80957678	cre	126386	0	0	0	0	0	0.380103	0.41138
ZMIZ1	chr10:80826292-80831292	chr10:80954314-80959314	cre	128022	0	0	0	0	0	0.380103	0.41138
ZMIZ1	chr10:80826292-80831292	chr10:79791123-79796123	cre	1035169	0	0	0	0	0	0.357291	0.344848
ZMIZ1	chr10:80826292-80831292	chr10:79804762-79809762	cre	1021530	0	0	0	0	0	0.174218	0.296476
ZMIZ1	chr10:80826292-80831292	chr10:79806343-79811343	cre	1019949	0	0	0	0	0	0.174218	0.296476
ZMIZ1	chr10:80826292-80831292	chr10:79995920-80000920	cre	830372	0	0	0	0	0	0.00978054	0.20447
ZMIZ1	chr10:80826292-80831292	chr10:80042243-80047243	cre	784049	0	0	0	0	0	0.043187	0.184825
ZMIZ1	chr10:80826292-80831292	chr10:80216351-80221351	cre	609941	0	0	0	0	0	0.130899	0.231784
ZMIZ1	chr10:80826292-80831292	chr10:80278423-80283423	cre	547869	0	0	0	0	0	0.0854711	0.454807
ZMIZ1	chr10:80826292-80831292	chr10:80690407-80695407	cre	135885	0	0	0	0	0	0.0949026	0.295815
ZMIZ1	chr10:80826292-80831292	chr10:80845047-80850047	cre	18755	1	0	1	0	0	0.326752	1
ZMIZ1	chr10:80826292-80831292	chr10:80852779-80857779	cre	26487	0	0	0	0	0	0.351784	0.0786905
ZMIZ1	chr10:80826292-80831292	chr10:80862564-80867564	cre	36272	0	0	0	0	0	0.170796	0.62477
RRP12	chr10:99158600-99163600	chr10:98344309-98349309	cre	814291	0	0	0	0	0	0.0217465	0
RRP12	chr10:99158600-99163600	chr10:99049913-99054913	cre	108687	0	0	0	0	0	0.334893	0.0683827
RRP12	chr10:99158600-99163600	chr10:99076522-99081522	cre	82078	0	0	0	0	0	0.0484067	0.131612
RRP12	chr10:99158600-99163600	chr10:99091958-99096958	cre	66642	0	0	0	0	0	0.397417	0.357646
RRP12	chr10:99158600-99163600	chr10:99164693-99169693	cre	6093	1	1	1	1	1	0.561381	0.636216
RRP12	chr10:99158600-99163600	chr10:99183331-99188331	cre	24731	1	1	1	1	1	1	1
RRP12	chr10:99158600-99163600	chr10:99183417-99188417	cre	24817	1	1	1	1	1	1	1
RRP12	chr10:99158600-99163600	chr10:99390748-99395748	cre	232148	0	0	0	0	0	0.045404	0.0872824
RRP12	chr10:99158600-99163600	chr10:99203274-99208274	cre	44674	0	0	0	0	0	0.169049	0.143266
RRP12	chr10:99158600-99163600	chr10:99203427-99208427	cre	44827	0	0	0	0	0	0.169049	0.143266
RRP12	chr10:99158600-99163600	chr10:99256015-99261015	cre	97415	0	0	0	0	0	0	0.109594
RRP12	chr10:99158600-99163600	chr10:99256125-99261125	cre	97525	0	0	0	0	0	0	0.109594
RRP12	chr10:99158600-99163600	chr10:99290095-99295095	cre	131495	0	0	0	0	0	0.0110828	0.050983
RRP12	chr10:99158600-99163600	chr10:99397943-99402943	cre	239343	0	0	0	0	0	0.0101683	0.0548618
FADS1	chr11:61582134-61587134	chr11:61194986-61199986	cre	387148	0	0	0	0	0	0.0564061	0.0350502
FADS1	chr11:61582134-61587134	chr11:61195028-61200028	cre	387106	0	0	0	0	0	0.0564061	0.0350502
FADS1	chr11:61582134-61587134	chr11:61195096-61200096	cre	387038	0	0	0	0	0	0.0564061	0.0350502
FADS1	chr11:61582134-61587134	chr11:61253814-61258814	cre	328320	0	0	0	0	0	0.0261392	0.00588921
FADS1	chr11:61582134-61587134	chr11:61273772-61278772	cre	308362	0	0	0	0	0	0.0260048	0.013664
FADS1	chr11:61582134-61587134	chr11:61445405-61450405	cre	136729	0	0	0	0	0	0.0222065	0.0322649
FADS1	chr11:61582134-61587134	chr11:61465154-61470154	cre	116980	0	0	0	0	0	0.0287566	0.0142094
FADS1	chr11:61582134-61587134	chr11:61592733-61597733	cre	10599	1	1	1	1	1	1	1
FADS1	chr11:61582134-61587134	chr11:61597921-61602921	cre	15787	1	1	1	1	1	1	1
FADS1	chr11:61582134-61587134	chr11:61625366-61630366	cre	43232	0	0	0	0	0	0.0691426	0.13309
FADS1	chr11:61582134-61587134	chr11:61636160-61641160	cre	54026	0	0	0	0	0	0.0767319	0.027583
FADS1	chr11:61582134-61587134	chr11:61663634-61668634	cre	81500	0	0	0	0	0	0.0329044	0.05896
FADS1	chr11:61582134-61587134	chr11:61682497-61687497	cre	100363	0	0	0	0	0	0.0654367	0.0583584
FADS1	chr11:61582134-61587134	chr11:61715342-61720342	cre	133208	0	0	0	0	0	0.034906	0.0781223
FADS1	chr11:61582134-61587134	chr11:61732603-61737603	cre	150469	0	0	0	0	0	0.0458226	0.111578
FADS1	chr11:61582134-61587134	chr11:61732953-61737953	cre	150819	0	0	0	0	0	0.0458226	0.111578
FADS1	chr11:61582134-61587134	chr11:61751080-61756080	cre	168946	0	0	0	0	0	0.0282661	0
FADS1	chr11:61582134-61587134	chr11:61816034-61821034	cre	233900	0	0	0	0	0	0.0423899	0.0687675
FADS1	chr11:61582134-61587134	chr11:61846948-61851948	cre	264814	0	0	0	0	0	0.0235965	0.0560338
FADS1	chr11:61582134-61587134	chr11:61888970-61893970	cre	306836	0	0	0	0	0	0.0748412	0.0912451
FADS1	chr11:61582134-61587134	chr11:61941960-61946960	ARcre	359826	0	0	0	0	0	0.0345381	0.0271951
FADS1	chr11:61582134-61587134	chr11:61973640-61978640	cre	391506	0	0	0	0	0	0.0220333	0.0108886
FADS1	chr11:61582134-61587134	chr11:62089862-62094862	cre	507728	0	0	0	0	0	0.00246446	0.019619
FADS1	chr11:61582134-61587134	chr11:62352939-62357939	ARcre	770805	0	0	0	0	0	0.0150571	0.00400457
FADS1	chr11:61582134-61587134	chr11:62356503-62361503	cre	774369	0	0	0	0	0	0.0150571	0.00400457
FADS1	chr11:61582134-61587134	chr11:62356609-62361609	cre	774475	0	0	0	0	0	0.0150571	0.00400457
FADS1	chr11:61582134-61587134	chr11:62366812-62371812	cre	784678	0	0	0	0	0	0.00013678	0.0365282
FADS1	chr11:61582134-61587134	chr11:62436626-62441626	cre	854492	0	0	0	0	0	0.0346579	0.00479378
FADS1	chr11:61582134-61587134	chr11:61453715-61458715	cre	128419	0	0	0	0	0	0.0578342	0.00363654
FADS1	chr11:61582134-61587134	chr11:61512891-61517891	cre	69243	0	0	0	0	0	0.0129125	0.024358
FADS1	chr11:61582134-61587134	chr11:61557582-61562582	cre	24552	0	0	0	0	0	0.198779	0.206219
FADS1	chr11:61582134-61587134	chr11:61557609-61562609	cre	24525	0	0	0	0	0	0.198779	0.206219
FADS1	chr11:61582134-61587134	chr11:61656506-61661506	cre	74372	0	0	0	0	0	0.0513979	0.0414939
FADS1	chr11:61582134-61587134	chr11:61945269-61950269	ARcre	363135	0	0	0	0	0	0	0.0324381
FADS1	chr11:61582134-61587134	chr11:62102425-62107425	cre	520291	0	0	0	0	0	0.0160742	0.026275
FADS1	chr11:61582134-61587134	chr11:62106541-62111541	ARcre	524407	0	0	0	0	0	0.0160742	0.026275
FADS1	chr11:61582134-61587134	chr11:62483788-62488788	cre	901654	0	0	0	0	0	0.00298559	0.0306776
FADS1	chr11:61582134-61587134	chr11:62430150-62435150	cre	848016	0	0	0	0	0	0.0118887	0.0125405
FADS1	chr11:61582134-61587134	chr11:62430162-62435162	cre	848028	0	0	0	0	0	0.0118887	0.0125405
FADS1	chr11:61582134-61587134	chr11:62430281-62435281	cre	848147	0	0	0	0	0	0.0118887	0.0125405
CCND1	chr11:69453355-69458355	chr11:68107664-68112664	cre	1345691	0	0	0	0	0	0.0111071	0
CCND1	chr11:69453355-69458355	chr11:68225699-68230699	cre	1227656	0	0	0	0	0	0.00135264	0.00167086
CCND1	chr11:69453355-69458355	chr11:68303167-68308167	ARcre	1150188	0	0	0	0	0	0.0217777	0.00252097
CCND1	chr11:69453355-69458355	chr11:68344648-68349648	cre	1108707	0	0	0	0	0	0.00490498	0.0159528
CCND1	chr11:69453355-69458355	chr11:68606884-68611884	cre	846471	0	0	0	0	0	0.0179905	0.0742947
CCND1	chr11:69453355-69458355	chr11:68637361-68642361	cre	815994	0	0	0	0	0	0.031773	0.00797377
CCND1	chr11:69453355-69458355	chr11:68668788-68673788	cre	784567	0	0	0	0	0	0.0358566	0.0608094
CCND1	chr11:69453355-69458355	chr11:68668810-68673810	cre	784545	0	0	0	0	0	0.0358566	0.0608094
CCND1	chr11:69453355-69458355	chr11:68692681-68697681	cre	760674	0	0	0	0	0	0.0253611	0.0321459
CCND1	chr11:69453355-69458355	chr11:68813865-68818865	cre	639490	0	0	0	0	0	0.0485437	0.207742
CCND1	chr11:69453355-69458355	chr11:68853975-68858975	cre	599380	0	0	0	0	0	0.0235443	0.10391
CCND1	chr11:69453355-69458355	chr11:68871432-68876432	ARcre	581923	1	1	1	1	1	1	1
CCND1	chr11:69453355-69458355	chr11:68887899-68892899	cre	565456	0	0	0	0	0	0.376722	0.386421
CCND1	chr11:69453355-69458355	chr11:68988266-68993266	cre	465089	0	0	0	0	0	0.03094	0.128266
CCND1	chr11:69453355-69458355	chr11:69039628-69044628	cre	413727	0	0	0	0	0	0.16365	0.295742
CCND1	chr11:69453355-69458355	chr11:69149932-69154932	cre	303423	0	0	0	0	0	0.0303187	0.0496721
CCND1	chr11:69453355-69458355	chr11:69260311-69265311	cre	193044	0	0	0	0	0	0.00568872	0.0230568
CCND1	chr11:69453355-69458355	chr11:69466610-69471610	cre	13255	1	0	1	1	1	0.507742	0.744578
CCND1	chr11:69453355-69458355	chr11:69487615-69492615	cre	34260	0	0	0	0	0	0.157192	0.354851
CCND1	chr11:69453355-69458355	chr11:69498308-69503308	cre	44953	0	0	0	0	0	0.0634009	0.0577339
CCND1	chr11:69453355-69458355	chr11:70099550-70104550	cre	646195	0	0	0	0	0	0.0190661	0.00526128
CCND1	chr11:69453355-69458355	chr11:68022623-68027623	cre	1430732	0	0	0	0	0	0.00557807	0.00887618
CCND1	chr11:69453355-69458355	chr11:68119637-68124637	cre	1333718	0	0	0	0	0	0	0.0251237
CCND1	chr11:69453355-69458355	chr11:68121808-68126808	cre	1331547	0	0	0	0	0	0	0.0251237
CCND1	chr11:69453355-69458355	chr11:68233790-68238790	cre	1219565	0	0	0	0	0	0.0146415	0.043387
CCND1	chr11:69453355-69458355	chr11:68272036-68277036	cre	1181319	0	0	0	0	0	0.00237834	0.021467
CCND1	chr11:69453355-69458355	chr11:68297926-68302926	cre	1155429	0	0	0	0	0	0.00908028	0.0201111
CCND1	chr11:69453355-69458355	chr11:68301006-68306006	ARcre	1152349	0	0	0	0	0	0.00908028	0.0201111
CCND1	chr11:69453355-69458355	chr11:68424415-68429415	cre	1028940	0	0	0	0	0	0.00157242	0.00729484
CCND1	chr11:69453355-69458355	chr11:68622497-68627497	cre	830858	0	0	0	0	0	0.0195978	0.0311685
CCND1	chr11:69453355-69458355	chr11:68739916-68744916	cre	713439	0	0	0	0	0	0.00336814	0.0436082
CCND1	chr11:69453355-69458355	chr11:69043308-69048308	cre	410047	0	0	0	0	0	0.020441	0.230798
CCND1	chr11:69453355-69458355	chr11:69513090-69518090	cre	59735	0	0	0	0	0	0.0409731	0.0548562
CCND1	chr11:69453355-69458355	chr11:69703924-69708924	cre	250569	0	0	0	0	0	0.0175693	0.0157271
CCND1	chr11:69453355-69458355	chr11:69705598-69710598	cre	252243	0	0	0	0	0	0.0175693	0.0157271
CCND1	chr11:69453355-69458355	chr11:69949788-69954788	cre	496433	0	0	0	0	0	0.00486569	0.00419623
CCND1	chr11:69453355-69458355	chr11:70013388-70018388	cre	560033	0	0	0	0	0	0.00749543	0.0178791
CCND1	chr11:69453355-69458355	chr11:70039873-70044873	cre	586518	0	0	0	0	0	0.00816277	0.026157
CCND1	chr11:69453355-69458355	chr11:70091368-70096368	cre	638013	0	0	0	0	0	0.00749543	0.0362361
CCND1	chr11:69453355-69458355	chr11:70242112-70247112	cre	788757	0	0	0	0	0	0.00576719	0.0514219
CAMKK2	chr12:121733360-121738360	chr12:120701074-120706074	cre	1032286	0	0	0	0	0	0.188123	0.062721
CAMKK2	chr12:121733360-121738360	chr12:120727383-120732383	cre	1005977	0	0	0	0	0	0.122299	0.0570362
CAMKK2	chr12:121733360-121738360	chr12:120905096-120910096	cre	828264	0	0	0	0	0	0.209764	0.168873
CAMKK2	chr12:121733360-121738360	chr12:120969654-120974654	cre	763706	0	0	0	0	0	0.037655	0.0774235
CAMKK2	chr12:121733360-121738360	chr12:120981312-120986312	cre	752048	0	0	0	0	0	0.19463	0.0668553
CAMKK2	chr12:121733360-121738360	chr12:121122172-121127172	cre	611188	0	0	0	0	0	0.109896	0.210392
CAMKK2	chr12:121733360-121738360	chr12:121482073-121487073	cre	251287	0	0	0	0	0	0	0.131429
CAMKK2	chr12:121733360-121738360	chr12:121568178-121573178	cre	165182	0	0	0	0	0	0.185284	0.0995953
CAMKK2	chr12:121733360-121738360	chr12:121650506-121655506	cre	82854	0	0	0	0	0	0.247942	0.330377
CAMKK2	chr12:121733360-121738360	chr12:121662777-121667777	cre	70583	0	0	0	0	0	0.469613	0.19135
CAMKK2	chr12:121733360-121738360	chr12:121752212-121757212	cre	18852	1	1	1	1	1	1	0.546038
CAMKK2	chr12:121733360-121738360	chr12:121770251-121775251	cre	36891	0	0	0	0	0	0.511879	0.529575
CAMKK2	chr12:121733360-121738360	chr12:121787765-121792765	cre	54405	0	1	1	1	0	0.179383	1
CAMKK2	chr12:121733360-121738360	chr12:121835344-121840344	cre	101984	0	0	0	0	0	0.337029	0.557519
CAMKK2	chr12:121733360-121738360	chr12:121849708-121854708	cre	116348	0	0	0	0	0	0.695722	0.262076
CAMKK2	chr12:121733360-121738360	chr12:121935568-121940568	cre	202208	0	0	0	0	0	0.181028	0.128208
CAMKK2	chr12:121733360-121738360	chr12:122122547-122127547	cre	389187	0	0	0	0	0	0.323106	0.0640357
CAMKK2	chr12:121733360-121738360	chr12:122236083-122241083	cre	502723	0	0	0	0	0	0.218631	0.123607
CAMKK2	chr12:121733360-121738360	chr12:122580230-122585230	ARcre	846870	0	0	0	0	0	0.0361361	0
CAMKK2	chr12:121733360-121738360	chr12:120873393-120878393	cre	859967	0	0	0	0	0	0.0572657	0.165337
CAMKK2	chr12:121733360-121738360	chr12:120873501-120878501	cre	859859	0	0	0	0	0	0.0572657	0.165337
CAMKK2	chr12:121733360-121738360	chr12:120964485-120969485	cre	768875	0	0	0	0	0	0.124946	0.142241
CAMKK2	chr12:121733360-121738360	chr12:121902458-121907458	cre	169098	0	0	0	0	0	0.131759	0.141632
SLC38A2	chr12:46764150-46769150	chr12:46463343-46468343	cre	300807	0	0	0	0	0	0.290168	0.364201
SLC38A2	chr12:46764150-46769150	chr12:46615878-46620878	cre	148272	0	0	0	0	0	0.0921147	0.191282
SLC38A2	chr12:46764150-46769150	chr12:46774859-46779859	cre	10709	1	1	1	1	1	1	1
SLC38A2	chr12:46764150-46769150	chr12:46930878-46935878	cre	166728	0	0	0	0	0	0.0802008	0.142393
SLC38A2	chr12:46764150-46769150	chr12:47176368-47181368	cre	412218	0	0	0	0	0	0.173318	0.392054
SLC38A2	chr12:46764150-46769150	chr12:47325799-47330799	cre	561649	0	0	0	0	0	0.209875	0.342704
SLC38A2	chr12:46764150-46769150	chr12:47335654-47340654	cre	571504	0	0	0	0	0	0.18906	0.220282
SLC38A2	chr12:46764150-46769150	chr12:47344202-47349202	ARcre	580052	0	0	0	0	0	0	0.0888548
SLC38A2	chr12:46764150-46769150	chr12:47375282-47380282	cre	611132	0	0	0	0	0	0.192258	0.139809
SLC38A2	chr12:46764150-46769150	chr12:46381848-46386848	cre	382302	0	0	0	0	0	0.0859664	0.182171
SLC38A2	chr12:46764150-46769150	chr12:46481103-46486103	cre	283047	0	0	0	0	0	0.0251094	0
SLC38A2	chr12:46764150-46769150	chr12:46541054-46546054	cre	223096	0	0	0	0	0	0.12601	0.374789
SLC38A2	chr12:46764150-46769150	chr12:46589550-46594550	cre	174600	0	0	0	0	0	0.105136	0.401175
SLC38A2	chr12:46764150-46769150	chr12:46637919-46642919	cre	126231	0	0	0	0	0	0.0414777	0.279003
SLC38A2	chr12:46764150-46769150	chr12:46650655-46655655	ARcre	113495	0	0	0	0	0	0.244193	0.236235
SLC38A2	chr12:46764150-46769150	chr12:46865176-46870176	cre	101026	0	0	0	0	0	0.408243	0.3924
SLC38A2	chr12:46764150-46769150	chr12:46885242-46890242	ARcre	121092	0	0	0	0	0	0.241152	0.0248716
SLC38A2	chr12:46764150-46769150	chr12:47052725-47057725	cre	288575	0	0	0	0	0	0.219583	0.656823
SLC38A2	chr12:46764150-46769150	chr12:47056459-47061459	cre	292309	0	0	0	0	0	0.219583	0.656823
SLC38A2	chr12:46764150-46769150	chr12:47069233-47074233	cre	305083	0	0	0	0	0	0.131084	0.360743
SLC38A2	chr12:46764150-46769150	chr12:47264553-47269553	cre	500403	0	0	0	0	0	0.11391	0.00236478
SLC38A2	chr12:46764150-46769150	chr12:47412767-47417767	cre	648617	0	0	0	0	0	0.0088858	0.186321
KRT8	chr12:53296356-53301356	chr12:52555453-52560453	cre	740903	0	0	0	0	0	0.127211	0.0162373
KRT8	chr12:53296356-53301356	chr12:52672077-52677077	cre	624279	0	0	0	0	0	0.126046	0.0531624
KRT8	chr12:53296356-53301356	chr12:52690071-52695071	cre	606285	0	0	0	0	0	0.191104	0.0232665
KRT8	chr12:53296356-53301356	chr12:53015826-53020826	cre	280530	0	0	0	0	0	0.0054553	0.0111526
KRT8	chr12:53296356-53301356	chr12:53440233-53445233	cre	143877	0	0	0	0	0	0.734724	0.0756006
KRT8	chr12:53296356-53301356	chr12:53571984-53576984	cre	275628	0	0	0	0	0	0.20859	0.0467937
KRT8	chr12:53296356-53301356	chr12:52371768-52376768	cre	924588	0	0	0	0	0	0	0
KRT8	chr12:53296356-53301356	chr12:52384596-52389596	cre	911760	0	0	0	0	0	0.00347152	0.0138011
KRT8	chr12:53296356-53301356	chr12:52414975-52419975	cre	881381	0	0	0	0	0	0.141748	0.0554591
KRT8	chr12:53296356-53301356	chr12:52428549-52433549	cre	867807	0	0	0	0	0	0.0645888	0.0212652
KRT8	chr12:53296356-53301356	chr12:52442691-52447691	cre	853665	0	0	0	0	0	0.142131	0.047949
KRT8	chr12:53296356-53301356	chr12:52461255-52466255	cre	835101	0	0	0	0	0	0.0480846	0.0399372
KRT8	chr12:53296356-53301356	chr12:52477902-52482902	cre	818454	0	0	0	0	0	0.0667821	0.0559627
KRT8	chr12:53296356-53301356	chr12:52507834-52512834	cre	788522	0	0	0	0	0	0.0743469	0.0454448
KRT8	chr12:53296356-53301356	chr12:52531023-52536023	cre	765333	0	0	0	0	0	0.200362	0.0966865
KRT8	chr12:53296356-53301356	chr12:52604931-52609931	cre	691425	0	0	0	0	0	0.234341	0.0441118
KRT8	chr12:53296356-53301356	chr12:52682818-52687818	cre	613538	0	0	0	0	0	0.0703311	0.0204756
KRT8	chr12:53296356-53301356	chr12:52712682-52717682	cre	583674	0	0	0	0	0	0.11798	0.0488333
KRT8	chr12:53296356-53301356	chr12:52742904-52747904	cre	553452	0	0	0	0	0	0.117961	0.0176316
KRT8	chr12:53296356-53301356	chr12:52787374-52792374	cre	508982	0	0	0	0	0	0.0590019	0.0483029
KRT8	chr12:53296356-53301356	chr12:52974717-52979717	cre	321639	0	0	0	0	0	0.0212337	0.0985149
KRT8	chr12:53296356-53301356	chr12:53267913-53272913	cre	28443	0	0	0	0	0	0.474805	0.101898
KRT8	chr12:53296356-53301356	chr12:53271154-53276154	cre	25202	0	0	0	0	0	0.474805	0.101898
KRT8	chr12:53296356-53301356	chr12:53340248-53345248	cre	43892	1	1	1	1	1	1	1
KRT8	chr12:53296356-53301356	chr12:53372158-53377158	cre	75802	0	0	0	0	0	0.817012	0.423154
KRT8	chr12:53296356-53301356	chr12:53397442-53402442	cre	101086	0	0	0	0	0	0.4999	0.0797445
PA2G4	chr12:56495821-56500821	chr12:54671386-54676386	cre	1824435	0	0	0	0	0	0.0520185	0.0537364
PA2G4	chr12:56495821-56500821	chr12:54672032-54677032	cre	1823789	0	0	0	0	0	0.0520185	0.0537364
PA2G4	chr12:56495821-56500821	chr12:56107314-56112314	cre	388507	0	0	0	0	0	0.086695	0.0534683
PA2G4	chr12:56495821-56500821	chr12:56107320-56112320	cre	388501	0	0	0	0	0	0.086695	0.0534683
PA2G4	chr12:56495821-56500821	chr12:56107321-56112321	cre	388500	0	0	0	0	0	0.086695	0.0534683
PA2G4	chr12:56495821-56500821	chr12:56120504-56125504	cre	375317	0	0	0	0	0	0.167591	0.0819688
PA2G4	chr12:56495821-56500821	chr12:56128623-56133623	cre	367198	0	0	0	0	0	0.0503925	0.0988838
PA2G4	chr12:56495821-56500821	chr12:56220920-56225920	cre	274901	0	0	0	0	0	0.100328	0.0658594
PA2G4	chr12:56495821-56500821	chr12:56318603-56323603	cre	177218	0	0	0	0	0	0.0932931	0.177639
PA2G4	chr12:56495821-56500821	chr12:56319197-56324197	cre	176624	0	0	0	0	0	0.0932931	0.177639
PA2G4	chr12:56495821-56500821	chr12:56365197-56370197	cre	130624	0	0	0	0	0	0.119685	0.0671215
PA2G4	chr12:56495821-56500821	chr12:56388515-56393515	cre	107306	0	0	0	0	0	0.10614	0.202782
PA2G4	chr12:56495821-56500821	chr12:56433177-56438177	cre	62644	0	0	0	0	0	0.369702	0.185889
PA2G4	chr12:56495821-56500821	chr12:56478090-56483090	cre	17731	1	1	1	1	1	1	0.621445
PA2G4	chr12:56495821-56500821	chr12:56507874-56512874	cre	12053	1	1	1	1	1	0.450987	0.808286
PA2G4	chr12:56495821-56500821	chr12:56509443-56514443	cre	13622	1	0	1	0	1	0.638407	1
PA2G4	chr12:56495821-56500821	chr12:56519340-56524340	cre	23519	0	0	0	0	0	0.521891	0.208885
PA2G4	chr12:56495821-56500821	chr12:56549646-56554646	cre	53825	0	0	0	0	0	0.279718	0.0981796
PA2G4	chr12:56495821-56500821	chr12:56580832-56585832	cre	85011	0	0	0	0	0	0.139634	0.0812545
PA2G4	chr12:56495821-56500821	chr12:56613205-56618205	cre	117384	0	0	0	0	0	0.21645	0.181423
PA2G4	chr12:56495821-56500821	chr12:56615609-56620609	cre	119788	0	0	0	0	0	0.21645	0.181423
PA2G4	chr12:56495821-56500821	chr12:56707343-56712343	cre	211522	0	0	0	0	0	0.138213	0.0609879
PA2G4	chr12:56495821-56500821	chr12:56707620-56712620	cre	211799	0	0	0	0	0	0.138213	0.0609879
PA2G4	chr12:56495821-56500821	chr12:56725337-56730337	cre	229516	0	0	0	0	0	0	0.0496221
PA2G4	chr12:56495821-56500821	chr12:53890740-53895740	cre	2605081	0	0	0	0	0	0.0118214	0.0233502
PA2G4	chr12:56495821-56500821	chr12:53892210-53897210	cre	2603611	0	0	0	0	0	0.0118214	0.0233502
PA2G4	chr12:56495821-56500821	chr12:56209040-56214040	cre	286781	0	0	0	0	0	0.0802513	0.0576531
PA2G4	chr12:56495821-56500821	chr12:56209614-56214614	cre	286207	0	0	0	0	0	0.0802513	0.0576531
PA2G4	chr12:56495821-56500821	chr12:56331605-56336605	cre	164216	0	0	0	0	0	0.0665242	0.0764626
PA2G4	chr12:56495821-56500821	chr12:56358020-56363020	cre	137801	0	0	0	0	0	0.0545036	0.0565473
PA2G4	chr12:56495821-56500821	chr12:56358053-56363053	cre	137768	0	0	0	0	0	0.0545036	0.0565473
PA2G4	chr12:56495821-56500821	chr12:56398943-56403943	cre	96878	0	0	0	0	0	0.0593526	0.0839836
PA2G4	chr12:56495821-56500821	chr12:56471145-56476145	cre	24676	0	0	1	0	0	0.514044	0.652463
PA2G4	chr12:56495821-56500821	chr12:56543835-56548835	cre	48014	0	0	0	0	0	0.105322	0.105481
PA2G4	chr12:56495821-56500821	chr12:56649675-56654675	cre	153854	0	0	0	0	0	0.0376349	0.051219
PA2G4	chr12:56495821-56500821	chr12:56691676-56696676	cre	195855	0	0	0	0	0	0.064515	0.0735531
PA2G4	chr12:56495821-56500821	chr12:56840683-56845683	cre	344862	0	0	0	0	0	0.0860918	0.0283976
PA2G4	chr12:56495821-56500821	chr12:56859801-56864801	cre	363980	0	0	0	0	0	0.0355323	0.035825
PA2G4	chr12:56495821-56500821	chr12:57027663-57032663	cre	531842	0	0	0	0	0	0.0450615	0
TSC22D1	chr13:45008481-45013481	chr13:44552344-44557344	cre	456137	0	0	0	0	0	0.152208	0.256941
TSC22D1	chr13:45008481-45013481	chr13:44679894-44684894	cre	328587	0	0	0	0	0	0.180074	0.117809
TSC22D1	chr13:45008481-45013481	chr13:44697981-44702981	cre	310500	0	0	0	0	0	0.186091	0.455223
TSC22D1	chr13:45008481-45013481	chr13:44712020-44717020	cre	296461	0	1	1	1	1	1	0.825601
TSC22D1	chr13:45008481-45013481	chr13:44713659-44718659	cre	294822	0	1	1	1	1	1	0.825601
TSC22D1	chr13:45008481-45013481	chr13:44769879-44774879	cre	238602	0	0	0	0	0	0.42911	0.569535
TSC22D1	chr13:45008481-45013481	chr13:44771533-44776533	cre	236948	0	0	0	0	0	0.42911	0.569535
TSC22D1	chr13:45008481-45013481	chr13:44793560-44798560	ARcre	214921	1	0	1	1	0	0.559058	0.402655
TSC22D1	chr13:45008481-45013481	chr13:44818909-44823909	cre	189572	0	0	0	0	0	0.420504	0.264611
TSC22D1	chr13:45008481-45013481	chr13:44922926-44927926	cre	85555	0	0	0	0	0	0.345375	0.0792374
TSC22D1	chr13:45008481-45013481	chr13:45425999-45430999	ARcre	417518	0	0	0	0	0	0.119961	0.15295
TSC22D1	chr13:45008481-45013481	chr13:45477059-45482059	cre	468578	0	0	0	0	0	0.140413	0.0215156
TSC22D1	chr13:45008481-45013481	chr13:45494087-45499087	ARcre	485606	0	0	0	0	0	0.159452	0.091337
TSC22D1	chr13:45008481-45013481	chr13:45522386-45527386	ARcre	513905	0	0	0	0	0	0.109011	0.284151
TSC22D1	chr13:45008481-45013481	chr13:45539763-45544763	cre	531282	0	0	0	0	0	0.362438	0.187836
TSC22D1	chr13:45008481-45013481	chr13:45561118-45566118	cre	552637	0	0	0	0	0	0.20348	0.483384
TSC22D1	chr13:45008481-45013481	chr13:45561187-45566187	cre	552706	0	0	0	0	0	0.20348	0.483384
TSC22D1	chr13:45008481-45013481	chr13:45882802-45887802	cre	874321	0	0	0	0	0	0.0535505	0
TSC22D1	chr13:45008481-45013481	chr13:44790627-44795627	ARcre	217854	1	1	1	1	0	0.653778	0.857876
TSC22D1	chr13:45008481-45013481	chr13:44803985-44808985	cre	204496	0	0	0	0	0	0.39915	0.142754
TSC22D1	chr13:45008481-45013481	chr13:44882347-44887347	ARcre	126134	0	0	1	0	1	0.444287	1
TSC22D1	chr13:45008481-45013481	chr13:44894849-44899849	cre	113632	0	0	0	0	0	0.199892	0.632484
TSC22D1	chr13:45008481-45013481	chr13:45913005-45918005	cre	904524	0	0	0	0	0	0	0.108108
ABCC4	chr13:95951183-95956183	chr13:95830928-95835928	cre	120255	0	0	0	0	0	0.0125514	0.220421
ABCC4	chr13:95951183-95956183	chr13:95842259-95847259	cre	108924	1	0	0	0	1	0.0456448	0.205471
ABCC4	chr13:95951183-95956183	chr13:95863342-95868342	cre	87841	1	0	0	0	0	0.439702	0.381312
ABCC4	chr13:95951183-95956183	chr13:95896501-95901501	ARcre	54682	0	0	0	0	0	0.23596	0.145965
ABCC4	chr13:95951183-95956183	chr13:95917889-95922889	ARcre	33294	1	1	1	1	1	1	0.517848
ABCC4	chr13:95951183-95956183	chr13:95921252-95926252	ARcre	29931	1	1	1	1	1	1	0.517848
ABCC4	chr13:95951183-95956183	chr13:95964476-95969476	cre	13293	0	0	1	1	1	0.364392	1
ABCC4	chr13:95951183-95956183	chr13:96054148-96059148	cre	102965	0	0	0	0	0	0.0671928	0.104284
ABCC4	chr13:95951183-95956183	chr13:96128496-96133496	cre	177313	0	0	0	0	0	0.0356985	0.0110285
ABCC4	chr13:95951183-95956183	chr13:95778309-95783309	cre	172874	0	0	0	0	0	0	0.0261645
ABCC4	chr13:95951183-95956183	chr13:96030580-96035580	cre	79397	0	0	0	0	0	0.227227	0.0987877
ABCC4	chr13:95951183-95956183	chr13:96326948-96331948	cre	375765	0	0	0	0	0	0.0103728	0
ACTN1	chr14:69443657-69448657	chr14:69327705-69332705	cre	115952	0	0	0	0	0	0.183415	0.338713
ACTN1	chr14:69443657-69448657	chr14:69402773-69407773	cre	40884	1	1	1	1	1	0.392308	0.713719
ACTN1	chr14:69443657-69448657	chr14:69512930-69517930	cre	69273	0	0	0	0	0	0.12608	0.151986
ACTN1	chr14:69443657-69448657	chr14:69543788-69548788	cre	100131	0	0	0	0	1	1	0.431728
ACTN1	chr14:69443657-69448657	chr14:69587750-69592750	cre	144093	0	0	0	0	0	0.106601	0.380851
ACTN1	chr14:69443657-69448657	chr14:67824214-67829214	cre	1619443	0	0	0	0	0	0	0.0327427
ACTN1	chr14:69443657-69448657	chr14:67824466-67829466	cre	1619191	0	0	0	0	0	0	0.0327427
ACTN1	chr14:69443657-69448657	chr14:68284025-68289025	cre	1159632	0	0	0	0	0	0.0813726	0.16249
ACTN1	chr14:69443657-69448657	chr14:68318118-68323118	cre	1125539	0	0	0	0	0	0.0904252	0.0144739
ACTN1	chr14:69443657-69448657	chr14:68321218-68326218	cre	1122439	0	0	0	0	0	0.0904252	0.0144739
ACTN1	chr14:69443657-69448657	chr14:68362770-68367770	cre	1080887	0	0	0	0	0	0.105146	0.0752139
ACTN1	chr14:69443657-69448657	chr14:68625381-68630381	cre	818276	0	0	0	0	0	0.132401	0.129263
ACTN1	chr14:69443657-69448657	chr14:69334568-69339568	cre	109089	0	0	0	0	0	0.201652	0.54003
ACTN1	chr14:69443657-69448657	chr14:69376107-69381107	cre	67550	1	1	0	1	0	0.298228	1
ACTN1	chr14:69443657-69448657	chr14:69466266-69471266	cre	22609	1	0	0	0	1	0.216076	0.719324
ACTN1	chr14:69443657-69448657	chr14:69558245-69563245	cre	114588	0	0	0	0	0	0.184405	0.494245
ACTN1	chr14:69443657-69448657	chr14:69593878-69598878	cre	150221	0	0	0	0	0	0.189245	0.162642
ACTN1	chr14:69443657-69448657	chr14:69663998-69668998	cre	220341	0	0	0	0	0	0.0738725	0
ACTN1	chr14:69443657-69448657	chr14:69921826-69926826	cre	478169	0	0	0	0	0	0.108171	0.00034815
PTPN21	chr14:89018577-89023577	chr14:88653463-88658463	cre	365114	0	0	0	0	0	0.0500851	0.0355726
PTPN21	chr14:89018577-89023577	chr14:88986278-88991278	cre	32299	0	0	0	0	0	0.404067	0.0515686
PTPN21	chr14:89018577-89023577	chr14:89026753-89031753	cre	8176	1	1	1	1	1	1	1
PTPN21	chr14:89018577-89023577	chr14:89288468-89293468	cre	269891	0	0	0	0	0	0.21449	0.0711097
PTPN21	chr14:89018577-89023577	chr14:88632590-88637590	cre	385987	0	0	0	0	0	0	0
PTPN21	chr14:89018577-89023577	chr14:88634402-88639402	cre	384175	0	0	0	0	0	0	0
ALDH1A3	chr15:101417081-101422081	chr15:101139876-101144876	cre	277205	0	0	0	0	0	0.0462336	0.194757
ALDH1A3	chr15:101417081-101422081	chr15:101140239-101145239	cre	276842	0	0	0	0	0	0.0462336	0.194757
ALDH1A3	chr15:101417081-101422081	chr15:101209872-101214872	cre	207209	0	0	0	0	0	0.151767	0.0883587
ALDH1A3	chr15:101417081-101422081	chr15:101537348-101542348	cre	120267	0	0	0	0	0	0	0
ALDH1A3	chr15:101417081-101422081	chr15:101427790-101432790	ARcre	10709	1	1	1	1	1	1	1
ALDH1A3	chr15:101417081-101422081	chr15:101440124-101445124	cre	23043	0	0	0	0	1	0.370055	0.394522
ALDH1A3	chr15:101417081-101422081	chr15:101165655-101170655	cre	251426	0	0	0	0	0	0.0549166	0.0485241
ALDH1A3	chr15:101417081-101422081	chr15:101248150-101253150	cre	168931	0	0	0	0	0	0.0524273	0.106665
ALDH1A3	chr15:101417081-101422081	chr15:101259492-101264492	cre	157589	0	0	0	0	0	0.0214879	0.13509
ALDH1A3	chr15:101417081-101422081	chr15:101544831-101549831	cre	127750	0	0	0	0	0	0.0718685	0.140179
ALDH1A3	chr15:101417081-101422081	chr15:101546309-101551309	cre	129228	0	0	0	0	0	0.0718685	0.140179
B2M	chr15:45001207-45006207	chr15:44114500-44119500	cre	886707	0	0	0	0	0	0.0282428	0
B2M	chr15:45001207-45006207	chr15:44116678-44121678	cre	884529	0	0	0	0	0	0.0282428	0
B2M	chr15:45001207-45006207	chr15:44868364-44873364	cre	132843	0	0	0	0	0	0.094147	0.147953
B2M	chr15:45001207-45006207	chr15:44869954-44874954	cre	131253	0	0	0	0	0	0.094147	0.147953
B2M	chr15:45001207-45006207	chr15:44953362-44958362	cre	47845	1	1	1	1	0	0.146629	0.435686
B2M	chr15:45001207-45006207	chr15:45009691-45014691	cre	8484	1	0	1	0	1	0.656553	1
B2M	chr15:45001207-45006207	chr15:45018686-45023686	cre	17479	1	1	1	1	1	1	0.645596
B2M	chr15:45001207-45006207	chr15:45074420-45079420	cre	73213	0	0	0	0	0	0.0806885	0.179352
B2M	chr15:45001207-45006207	chr15:45101989-45106989	ARcre	100782	0	0	0	0	0	0.0631455	0.0665609
B2M	chr15:45001207-45006207	chr15:44082537-44087537	cre	918670	0	0	0	0	0	0.00932062	0.0944796
B2M	chr15:45001207-45006207	chr15:44826755-44831755	cre	174452	0	0	0	0	0	0.130787	0.347924
B2M	chr15:45001207-45006207	chr15:44845150-44850150	cre	156057	0	0	0	0	0	0.0390504	0.12631
B2M	chr15:45001207-45006207	chr15:44881230-44886230	cre	119977	0	0	0	0	0	0.00425142	0.0818528
B2M	chr15:45001207-45006207	chr15:44973079-44978079	cre	28128	0	0	0	0	0	0.278501	0.125408
B2M	chr15:45001207-45006207	chr15:45189412-45194412	ARcre	188205	0	0	0	0	0	0.0775373	0.0901314
B2M	chr15:45001207-45006207	chr15:45313669-45318669	cre	312462	0	0	0	0	0	0.088105	0.137653
B2M	chr15:45001207-45006207	chr15:45327090-45332090	ARcre	325883	0	0	0	0	0	0	0.0223645
SORD	chr15:45325934-45330934	chr15:45428516-45433516	cre	102582	0	0	0	1	0	1	0
SORD	chr15:45325934-45330934	chr15:45429740-45434740	ARcre	103806	0	0	0	1	0	1	0
SORD	chr15:45325934-45330934	chr15:45452940-45457940	cre	127006	0	0	1	1	1	0	1
SORD	chr15:45325934-45330934	chr15:45456981-45461981	cre	131047	0	0	1	1	1	0	1
PIAS1	chr15:68344017-68349017	chr15:68130372-68135372	cre	213645	1	0	0	0	0	0.689335	0.679847
PIAS1	chr15:68344017-68349017	chr15:68153560-68158560	cre	190457	0	0	0	0	0	0.322538	0.849482
PIAS1	chr15:68344017-68349017	chr15:68175875-68180875	cre	168142	0	0	0	0	0	0.727297	0.629549
PIAS1	chr15:68344017-68349017	chr15:68205248-68210248	ARcre	138769	0	0	1	1	1	1	0.399223
PIAS1	chr15:68344017-68349017	chr15:68312152-68317152	ARcre	31865	0	0	0	0	1	0.694186	1
PIAS1	chr15:68344017-68349017	chr15:68403333-68408333	cre	59316	0	0	0	0	0	0.598336	0.673014
PIAS1	chr15:68344017-68349017	chr15:68428950-68433950	cre	84933	0	0	0	0	0	0.539964	0.343666
PIAS1	chr15:68344017-68349017	chr15:68477423-68482423	cre	133406	0	0	0	0	0	0.598612	0.289248
PIAS1	chr15:68344017-68349017	chr15:67222022-67227022	cre	1121995	0	0	0	0	0	0	0.00781198
PIAS1	chr15:68344017-68349017	chr15:67544574-67549574	cre	799443	0	0	0	0	0	0.317573	0.314933
PIAS1	chr15:68344017-68349017	chr15:67544686-67549686	cre	799331	0	0	0	0	0	0.317573	0.314933
PIAS1	chr15:68344017-68349017	chr15:67747101-67752101	cre	596916	0	0	0	0	0	0.241964	0
PIAS1	chr15:68344017-68349017	chr15:67832547-67837547	cre	511470	0	0	0	0	0	0.174874	0.381295
PIAS1	chr15:68344017-68349017	chr15:68070604-68075604	cre	273413	0	0	0	0	0	0.148779	0.110429
PIAS1	chr15:68344017-68349017	chr15:68332317-68337317	ARcre	11700	1	1	1	1	1	0.776381	0.432487
PIAS1	chr15:68344017-68349017	chr15:68495399-68500399	cre	151382	0	0	0	0	0	0.450682	0.271156
PIAS1	chr15:68344017-68349017	chr15:68519556-68524556	cre	175539	0	0	0	0	0	0.426663	0.161932
PIAS1	chr15:68344017-68349017	chr15:68519580-68524580	cre	175563	0	0	0	0	0	0.426663	0.161932
HOMER2	chr15:83618973-83623973	chr15:83516253-83521253	cre	102720	0	0	0	0	0	0.184252	0.354926
HOMER2	chr15:83618973-83623973	chr15:83557345-83562345	cre	61628	0	0	0	0	0	0.294169	0.438929
HOMER2	chr15:83618973-83623973	chr15:82335982-82340982	cre	1282991	0	0	0	0	0	0	0
HOMER2	chr15:83618973-83623973	chr15:83567670-83572670	cre	51303	0	0	0	0	0	0.318143	0.247528
HOMER2	chr15:83618973-83623973	chr15:83582442-83587442	cre	36531	1	1	1	1	1	1	1
HOMER2	chr15:83618973-83623973	chr15:83585467-83590467	ARcre	33506	1	1	1	1	1	1	1
HOMER2	chr15:83618973-83623973	chr15:83602568-83607568	cre	16405	1	0	0	0	0	0.199052	0.940728
HOMER2	chr15:83618973-83623973	chr15:83666832-83671832	cre	47859	0	0	0	0	0	0.0673404	0.324141
ABHD2	chr15:89628881-89633881	chr15:89162027-89167027	cre	466854	0	0	0	0	0	0.00227619	0.0357232
ABHD2	chr15:89628881-89633881	chr15:89635077-89640077	ARcre	6196	1	1	1	1	1	1	1
ABHD2	chr15:89628881-89633881	chr15:89637986-89642986	ARcre	9105	0	0	0	0	0	0.223814	0.264599
ABHD2	chr15:89628881-89633881	chr15:89670647-89675647	ARcre	41766	0	0	0	0	0	0.107783	0.254988
ABHD2	chr15:89628881-89633881	chr15:89691535-89696535	cre	62654	0	0	0	0	0	0.0349533	0.138535
ABHD2	chr15:89628881-89633881	chr15:89747457-89752457	cre	118576	0	0	0	0	0	0.00475754	0.11298
ABHD2	chr15:89628881-89633881	chr15:89784706-89789706	cre	155825	0	0	0	0	0	0.00978931	0.16389
ABHD2	chr15:89628881-89633881	chr15:89805359-89810359	cre	176478	0	0	0	0	0	0.0113932	0.100071
ABHD2	chr15:89628881-89633881	chr15:89875592-89880592	cre	246711	0	0	0	0	0	0.00969511	0.0388778
ABHD2	chr15:89628881-89633881	chr15:89919179-89924179	cre	290298	0	0	0	0	0	0.00163349	0.0258486
ABHD2	chr15:89628881-89633881	chr15:89920812-89925812	cre	291931	0	0	0	0	0	0.00163349	0.0258486
ABHD2	chr15:89628881-89633881	chr15:90037313-90042313	cre	408432	0	0	0	0	0	0.00329138	0.0154928
ABHD2	chr15:89628881-89633881	chr15:90039439-90044439	ARcre	410558	0	0	0	0	0	0.00329138	0.0154928
ABHD2	chr15:89628881-89633881	chr15:91473299-91478299	cre	1844418	0	0	0	0	0	0.00300752	0
ABHD2	chr15:89628881-89633881	chr15:91476015-91481015	cre	1847134	0	0	0	0	0	0.00300752	0
ABHD2	chr15:89628881-89633881	chr15:89008150-89013150	cre	620731	0	0	0	0	0	0.00803977	0.0389848
ABHD2	chr15:89628881-89633881	chr15:89008184-89013184	cre	620697	0	0	0	0	0	0.00803977	0.0389848
ABHD2	chr15:89628881-89633881	chr15:89454142-89459142	cre	174739	0	0	0	0	0	0.00863057	0.0758274
ABHD2	chr15:89628881-89633881	chr15:89558372-89563372	cre	70509	0	0	0	0	0	0.00434165	0.111753
ABHD2	chr15:89628881-89633881	chr15:89575171-89580171	cre	53710	0	0	0	0	0	0.00809625	0.0343003
ABHD2	chr15:89628881-89633881	chr15:89654303-89659303	cre	25422	0	0	0	0	0	0.106618	0.297832
ABHD2	chr15:89628881-89633881	chr15:89656383-89661383	ARcre	27502	0	0	0	0	0	0.106618	0.297832
ABHD2	chr15:89628881-89633881	chr15:89677652-89682652	cre	48771	0	0	0	0	0	0.0334186	0.222155
ABHD2	chr15:89628881-89633881	chr15:89715400-89720400	cre	86519	0	0	0	0	0	0.0137983	0.253867
ABHD2	chr15:89628881-89633881	chr15:89732807-89737807	cre	103926	0	0	0	0	0	0.0116469	0.157256
ABHD2	chr15:89628881-89633881	chr15:89840766-89845766	cre	211885	0	0	0	0	0	0.00575698	0.0787491
ABHD2	chr15:89628881-89633881	chr15:90434713-90439713	cre	805832	0	0	0	0	0	0	0.029771
ABHD2	chr15:89628881-89633881	chr15:91563333-91568333	cre	1934452	0	0	0	0	0	0.00196046	0.0298357
MAF	chr16:79632111-79637111	chr16:78154449-78159449	ARcre	1477662	0	0	0	1	0	0.456024	0.221721
MAF	chr16:79632111-79637111	chr16:78215964-78220964	ARcre	1416147	0	0	0	0	0	0.371456	0.0648086
MAF	chr16:79632111-79637111	chr16:78232302-78237302	ARcre	1399809	0	0	0	0	0	0.221832	0.140454
MAF	chr16:79632111-79637111	chr16:78495376-78500376	cre	1136735	0	0	0	0	1	0.581357	0.152261
MAF	chr16:79632111-79637111	chr16:78504605-78509605	ARcre	1127506	0	0	0	0	0	0.398341	0.362102
MAF	chr16:79632111-79637111	chr16:78706509-78711509	ARcre	925602	0	0	0	0	1	0.48749	0.52521
MAF	chr16:79632111-79637111	chr16:78947493-78952493	ARcre	684618	0	0	0	0	0	0.360128	0.413659
MAF	chr16:79632111-79637111	chr16:79203469-79208469	cre	428642	0	0	0	0	0	0.199994	0.0822226
MAF	chr16:79632111-79637111	chr16:79359227-79364227	ARcre	272884	0	0	0	0	0	0.369981	0.205985
MAF	chr16:79632111-79637111	chr16:79802002-79807002	cre	169891	0	0	0	0	0	0.416202	0.506295
MAF	chr16:79632111-79637111	chr16:79882107-79887107	cre	249996	1	0	0	0	1	0.484839	0.83533
MAF	chr16:79632111-79637111	chr16:79919338-79924338	ARcre	287227	1	1	1	1	0	1	1
MAF	chr16:79632111-79637111	chr16:80045709-80050709	cre	413598	0	0	0	0	0	0.136735	0.246151
MAF	chr16:79632111-79637111	chr16:80149404-80154404	cre	517293	0	0	0	0	0	0.325391	0.226193
MAF	chr16:79632111-79637111	chr16:80179455-80184455	cre	547344	0	0	0	0	0	0.0684387	0.158444
MAF	chr16:79632111-79637111	chr16:80497969-80502969	cre	865858	0	0	0	0	0	0.169164	0.276261
MAF	chr16:79632111-79637111	chr16:79671368-79676368	cre	39257	1	0	0	0	0	0.413956	0
MAF	chr16:79632111-79637111	chr16:79709538-79714538	cre	77427	0	0	0	0	0	0.37292	0.0135922
MAF	chr16:79632111-79637111	chr16:79743819-79748819	cre	111708	0	0	0	0	0	0.296255	0.0469754
MAF	chr16:79632111-79637111	chr16:79840775-79845775	cre	208664	0	0	0	0	0	0.667697	0.043435
MAF	chr16:79632111-79637111	chr16:78131076-78136076	cre	1501035	0	0	0	0	0	0.019261	0.194861
MAF	chr16:79632111-79637111	chr16:78260413-78265413	cre	1371698	1	0	0	0	0	0.248411	0.302441
MAF	chr16:79632111-79637111	chr16:78262515-78267515	cre	1369596	1	0	0	0	0	0.248411	0.302441
MAF	chr16:79632111-79637111	chr16:78272444-78277444	cre	1359667	0	0	0	0	0	0	0.0362294
MAF	chr16:79632111-79637111	chr16:78874618-78879618	cre	757493	0	0	0	0	0	0.0539866	0.170898
MAF	chr16:79632111-79637111	chr16:78898105-78903105	ARcre	734006	0	0	0	0	0	0.19309	0.194396
MAF	chr16:79632111-79637111	chr16:79194560-79199560	cre	437551	0	0	0	0	0	0.322053	0.192478
MAF	chr16:79632111-79637111	chr16:79471944-79476944	cre	160167	0	0	0	0	0	0.221268	0.0929367
MAF	chr16:79632111-79637111	chr16:80094500-80099500	cre	462389	0	0	0	0	0	0.335452	0.345912
MAF	chr16:79632111-79637111	chr16:80116205-80121205	cre	484094	1	0	0	0	0	0.292786	0.516308
MAF	chr16:79632111-79637111	chr16:80221331-80226331	ARcre	589220	0	0	0	0	0	0.320162	0.368677
MAF	chr16:79632111-79637111	chr16:80330933-80335933	cre	698822	0	0	0	0	0	0.07741	0.117829
MAF	chr16:79632111-79637111	chr16:80401116-80406116	cre	769005	0	0	0	0	0	0.0360018	0.250565
MAF	chr16:79632111-79637111	chr16:80534801-80539801	cre	902690	0	0	0	0	0	0.203321	0.168762
CENPN	chr16:81037657-81042657	chr16:80534801-80539801	cre	502856	0	0	0	0	0	0.0199466	0.034015
CENPN	chr16:81037657-81042657	chr16:80572354-80577354	cre	465303	0	0	0	0	0	0.300796	0.149098
CENPN	chr16:81037657-81042657	chr16:80750058-80755058	cre	287599	0	0	0	0	0	0.137134	0.168259
CENPN	chr16:81037657-81042657	chr16:80868840-80873840	ARcre	168817	0	0	0	0	0	0.744216	0.290182
CENPN	chr16:81037657-81042657	chr16:80907315-80912315	ARcre	130342	0	0	0	0	0	0.503262	0.257565
CENPN	chr16:81037657-81042657	chr16:80941367-80946367	cre	96290	0	0	0	0	0	0.24016	0.0468203
CENPN	chr16:81037657-81042657	chr16:81044397-81049397	cre	6740	1	1	1	1	1	1	1
CENPN	chr16:81037657-81042657	chr16:81066952-81071952	cre	29295	0	1	0	0	0	0.463224	0.503772
CENPN	chr16:81037657-81042657	chr16:81098662-81103662	cre	61005	0	0	0	0	0	0.524692	0.214715
CENPN	chr16:81037657-81042657	chr16:81127508-81132508	cre	89851	0	0	0	0	0	0.12759	0.176792
CENPN	chr16:81037657-81042657	chr16:81269794-81274794	cre	232137	0	0	0	0	0	0.209798	0.0742304
CENPN	chr16:81037657-81042657	chr16:81308779-81313779	cre	271122	0	0	0	0	0	0.0258984	0.060267
CENPN	chr16:81037657-81042657	chr16:81346057-81351057	cre	308400	0	0	0	0	0	0.171521	0.135322
CENPN	chr16:81037657-81042657	chr16:81381147-81386147	cre	343490	0	0	0	0	0	0.10796	0.0731252
CENPN	chr16:81037657-81042657	chr16:81435052-81440052	cre	397395	0	0	0	0	0	0.0370742	0.0458741
CENPN	chr16:81037657-81042657	chr16:81612532-81617532	cre	574875	0	0	0	0	0	0.0873529	0.0217918
CENPN	chr16:81037657-81042657	chr16:81617819-81622819	cre	580162	0	0	0	0	0	0.0873529	0.0217918
CENPN	chr16:81037657-81042657	chr16:81636186-81641186	cre	598529	0	0	0	0	0	0.12418	0.0139119
CENPN	chr16:81037657-81042657	chr16:81648013-81653013	cre	610356	0	0	0	0	0	0.0630224	0.0725723
CENPN	chr16:81037657-81042657	chr16:81754400-81759400	cre	716743	0	0	0	0	0	0.109921	0.0417674
CENPN	chr16:81037657-81042657	chr16:81799632-81804632	cre	761975	0	0	0	0	0	0.0634393	0.0295475
CENPN	chr16:81037657-81042657	chr16:81810363-81815363	cre	772706	0	0	0	0	0	0.152155	0.0332099
CENPN	chr16:81037657-81042657	chr16:78131076-78136076	cre	2906581	0	0	0	0	0	0.0336762	0.0262211
CENPN	chr16:81037657-81042657	chr16:78215964-78220964	ARcre	2821693	0	0	0	0	0	0.0487852	0.0117255
CENPN	chr16:81037657-81042657	chr16:79919338-79924338	ARcre	1118319	0	0	0	0	0	0.037939	0.030083
CENPN	chr16:81037657-81042657	chr16:80149404-80154404	cre	888253	0	0	0	0	0	0.0309493	0.0348836
CENPN	chr16:81037657-81042657	chr16:80199269-80204269	cre	838388	0	0	0	0	0	0.0431341	0.0607939
CENPN	chr16:81037657-81042657	chr16:80209598-80214598	cre	828059	0	0	0	0	0	0.0322538	0.0455917
CENPN	chr16:81037657-81042657	chr16:80221331-80226331	ARcre	816326	0	0	0	0	0	0.0693692	0.0196556
CENPN	chr16:81037657-81042657	chr16:80497969-80502969	cre	539688	0	0	0	0	0	0.0773369	0.0150386
CENPN	chr16:81037657-81042657	chr16:80645566-80650566	cre	392091	0	0	0	0	0	0.0438823	0.056425
CENPN	chr16:81037657-81042657	chr16:81656996-81661996	cre	619339	0	0	0	0	0	0.0284879	0.0363486
CENPN	chr16:81037657-81042657	chr16:81728503-81733503	cre	690846	0	0	0	0	0	0.03271	0.0344609
CENPN	chr16:81037657-81042657	chr16:81769225-81774225	cre	731568	0	0	0	0	0	0.0833202	0.102897
CENPN	chr16:81037657-81042657	chr16:81822233-81827233	cre	784576	0	0	0	0	0	0.0463038	0.0356587
CENPN	chr16:81037657-81042657	chr16:81905200-81910200	cre	867543	0	0	0	0	0	0.0309493	0.0187817
CENPN	chr16:81037657-81042657	chr16:82201331-82206331	cre	1163674	0	0	0	0	0	0	0
APPBP2	chr17:58600984-58605984	chr17:57694719-57699719	cre	906265	0	0	0	0	0	0.228997	0.0356393
APPBP2	chr17:58600984-58605984	chr17:58112230-58117230	cre	488754	0	0	0	0	0	0.089335	0.0301332
APPBP2	chr17:58600984-58605984	chr17:58153792-58158792	cre	447192	0	0	0	0	0	0.217763	0.26844
APPBP2	chr17:58600984-58605984	chr17:58163139-58168139	cre	437845	0	0	0	0	0	0.159355	0.135382
APPBP2	chr17:58600984-58605984	chr17:58210306-58215306	cre	390678	0	0	0	0	0	0.503402	0.425469
APPBP2	chr17:58600984-58605984	chr17:58246227-58251227	cre	354757	0	0	0	0	0	0.2032	0.158964
APPBP2	chr17:58600984-58605984	chr17:58262278-58267278	cre	338706	0	0	0	0	0	0.0809082	0.118209
APPBP2	chr17:58600984-58605984	chr17:58306255-58311255	cre	294729	0	0	0	0	0	0.228346	0.0797539
APPBP2	chr17:58600984-58605984	chr17:58428982-58433982	ARcre	172002	0	0	0	0	0	0.224052	0.0124753
APPBP2	chr17:58600984-58605984	chr17:58430920-58435920	ARcre	170064	0	0	0	0	0	0.224052	0.0124753
APPBP2	chr17:58600984-58605984	chr17:58466995-58471995	cre	133989	0	0	0	0	0	0.561212	0.263281
APPBP2	chr17:58600984-58605984	chr17:58543373-58548373	cre	57611	1	0	0	0	0	0.359561	0.19373
APPBP2	chr17:58600984-58605984	chr17:58644863-58649863	cre	43879	0	0	0	1	1	1	0.914356
APPBP2	chr17:58600984-58605984	chr17:58675044-58680044	cre	74060	1	1	1	1	1	0.932703	1
APPBP2	chr17:58600984-58605984	chr17:58703445-58708445	cre	102461	0	1	0	0	0	0.527176	0.436491
APPBP2	chr17:58600984-58605984	chr17:58705553-58710553	cre	104569	0	1	0	0	0	0.527176	0.436491
APPBP2	chr17:58600984-58605984	chr17:58716871-58721871	cre	115887	0	0	0	0	0	0.401821	0.542062
APPBP2	chr17:58600984-58605984	chr17:58752635-58757635	cre	151651	0	0	0	0	0	0.332335	0.191857
APPBP2	chr17:58600984-58605984	chr17:57920954-57925954	cre	680030	0	0	0	0	0	0.0798613	0.0472531
APPBP2	chr17:58600984-58605984	chr17:57967796-57972796	cre	633188	0	0	0	0	0	0.0852849	0.150659
APPBP2	chr17:58600984-58605984	chr17:57968025-57973025	cre	632959	0	0	0	0	0	0.0852849	0.150659
APPBP2	chr17:58600984-58605984	chr17:58039595-58044595	cre	561389	0	0	0	0	0	0.0685556	0.0903819
APPBP2	chr17:58600984-58605984	chr17:58135550-58140550	cre	465434	0	0	0	0	0	0.0654355	0.105615
APPBP2	chr17:58600984-58605984	chr17:58357594-58362594	cre	243390	0	0	0	0	0	0.0799267	0.145061
APPBP2	chr17:58600984-58605984	chr17:58401776-58406776	cre	199208	0	0	0	0	0	0.210418	0.137714
APPBP2	chr17:58600984-58605984	chr17:58576917-58581917	cre	24067	0	0	0	0	0	0.360301	0.239519
APPBP2	chr17:58600984-58605984	chr17:59031558-59036558	cre	430574	0	0	0	0	0	0.0594886	0.0838427
APPBP2	chr17:58600984-58605984	chr17:59366463-59371463	ARcre	765479	0	0	0	0	0	0.0353195	0.0241906
APPBP2	chr17:58600984-58605984	chr17:59435281-59440281	cre	834297	0	0	0	0	0	0.0502174	0
APPBP2	chr17:58600984-58605984	chr17:59506974-59511974	ARcre	905990	0	0	0	0	0	0.047117	0.0525141
APPBP2	chr17:58600984-58605984	chr17:59571906-59576906	cre	970922	0	0	0	0	0	0.0297443	0.0260301
APPBP2	chr17:58600984-58605984	chr17:59586310-59591310	ARcre	985326	0	0	0	0	0	0.0502174	0.0511647
APPBP2	chr17:58600984-58605984	chr17:59631519-59636519	cre	1030535	0	0	0	0	0	0.141254	0.0800345
APPBP2	chr17:58600984-58605984	chr17:59643569-59648569	cre	1042585	0	0	0	0	0	0.110411	0.00870875
APPBP2	chr17:58600984-58605984	chr17:60072644-60077644	cre	1471660	0	0	0	0	0	0.0488484	0.0281733
APPBP2	chr17:58600984-58605984	chr17:60262943-60267943	cre	1661959	0	0	0	0	0	0	0.0800345
MYL12A	chr18:3245028-3250028	chr18:2557853-2562853	cre	687175	0	0	0	0	0	0.0606514	0.0787155
MYL12A	chr18:3245028-3250028	chr18:2568985-2573985	cre	676043	0	0	0	0	0	0.0804068	0.125284
MYL12A	chr18:3245028-3250028	chr18:2569010-2574010	cre	676018	0	0	0	0	0	0.0804068	0.125284
MYL12A	chr18:3245028-3250028	chr18:2653237-2658237	cre	591791	0	0	0	0	0	0.193595	0.138171
MYL12A	chr18:3245028-3250028	chr18:2803841-2808841	cre	441187	0	0	0	0	0	0.0726683	0.0911746
MYL12A	chr18:3245028-3250028	chr18:2824628-2829628	cre	420400	0	0	0	0	0	0.00796246	0.0810707
MYL12A	chr18:3245028-3250028	chr18:2900765-2905765	cre	344263	0	0	0	0	0	0.0872318	0.0892747
MYL12A	chr18:3245028-3250028	chr18:2915055-2920055	cre	329973	0	0	0	0	0	0.100054	0.107889
MYL12A	chr18:3245028-3250028	chr18:3009445-3014445	cre	235583	0	0	0	0	0	0.207346	0.212332
MYL12A	chr18:3245028-3250028	chr18:3035119-3040119	cre	209909	0	0	0	0	0	0.0561451	0.206616
MYL12A	chr18:3245028-3250028	chr18:3054653-3059653	cre	190375	0	0	0	0	0	0.064211	0.0537467
MYL12A	chr18:3245028-3250028	chr18:3073963-3078963	cre	171065	0	0	0	0	0	0.108145	0.166536
MYL12A	chr18:3245028-3250028	chr18:3077243-3082243	cre	167785	0	0	0	0	0	0.108145	0.166536
MYL12A	chr18:3245028-3250028	chr18:3115415-3120415	cre	129613	0	0	0	0	0	0.215061	0.0996159
MYL12A	chr18:3245028-3250028	chr18:3234139-3239139	cre	10889	0	0	0	0	0	0.41682	0.368392
MYL12A	chr18:3245028-3250028	chr18:3259407-3264407	cre	14379	1	1	1	1	1	1	1
MYL12A	chr18:3245028-3250028	chr18:3338370-3343370	cre	93342	0	0	0	0	0	0.0400311	0.0380225
MYL12A	chr18:3245028-3250028	chr18:3393074-3398074	cre	148046	0	0	0	0	0	0.0874526	0.191428
MYL12A	chr18:3245028-3250028	chr18:3394715-3399715	cre	149687	0	0	0	0	0	0.0874526	0.191428
MYL12A	chr18:3245028-3250028	chr18:3447710-3452710	cre	202682	0	0	0	0	0	0.124892	0.0972164
MYL12A	chr18:3245028-3250028	chr18:3591622-3596622	cre	346594	0	0	0	0	0	0.246663	0.128044
MYL12A	chr18:3245028-3250028	chr18:3681228-3686228	cre	436200	0	0	0	0	0	0.0475538	0.059982
MYL12A	chr18:3245028-3250028	chr18:3701309-3706309	cre	456281	0	0	0	0	0	0.0383983	0.0605076
MYL12A	chr18:3245028-3250028	chr18:3867586-3872586	cre	622558	0	0	0	0	0	0.0356889	0.0947204
MYL12A	chr18:3245028-3250028	chr18:655104-660104	cre	2589924	0	0	0	0	0	0.0228947	0.0408343
MYL12A	chr18:3245028-3250028	chr18:655840-660840	cre	2589188	0	0	0	0	0	0.0228947	0.0408343
MYL12A	chr18:3245028-3250028	chr18:2256370-2261370	cre	988658	0	0	0	0	0	0.0107801	0
MYL12A	chr18:3245028-3250028	chr18:2690797-2695797	cre	554231	0	0	0	0	0	0.0607295	0.020807
MYL12A	chr18:3245028-3250028	chr18:2977061-2982061	cre	267967	0	0	0	0	0	0.0729945	0.159292
MYL12A	chr18:3245028-3250028	chr18:3042923-3047923	cre	202105	0	0	0	0	0	0.073754	0.0621917
MYL12A	chr18:3245028-3250028	chr18:3091778-3096778	cre	153250	0	0	0	0	0	0.0776116	0.117828
MYL12A	chr18:3245028-3250028	chr18:3133293-3138293	cre	111735	0	0	0	0	0	0.017929	0.0817855
MYL12A	chr18:3245028-3250028	chr18:3509750-3514750	cre	264722	0	0	0	0	0	0.0228607	0.123917
MYL12A	chr18:3245028-3250028	chr18:3560421-3565421	cre	315393	0	0	0	0	0	0.0225598	0.0494572
MYL12A	chr18:3245028-3250028	chr18:5235497-5240497	cre	1990469	0	0	0	0	0	0	0.0753336
LMAN1	chr18:57024694-57029694	chr18:56141044-56146044	cre	883650	0	0	0	0	0	0.364505	0.0869235
LMAN1	chr18:57024694-57029694	chr18:56214810-56219810	ARcre	809884	0	0	0	0	0	0.477125	0.0834979
LMAN1	chr18:57024694-57029694	chr18:56216963-56221963	ARcre	807731	0	0	0	0	0	0.477125	0.0834979
LMAN1	chr18:57024694-57029694	chr18:56429146-56434146	cre	595548	0	0	0	0	0	0.283699	0.614803
LMAN1	chr18:57024694-57029694	chr18:56718171-56723171	ARcre	306523	0	0	1	0	0	0.141106	0.151502
LMAN1	chr18:57024694-57029694	chr18:56719825-56724825	ARcre	304869	0	0	1	0	0	0.141106	0.151502
LMAN1	chr18:57024694-57029694	chr18:56730867-56735867	ARcre	293827	0	0	0	0	0	0.523183	0.0748264
LMAN1	chr18:57024694-57029694	chr18:56741131-56746131	cre	283563	0	0	0	0	1	0.635856	0.420974
LMAN1	chr18:57024694-57029694	chr18:56749054-56754054	cre	275640	0	0	0	0	0	0.163699	0.303349
LMAN1	chr18:57024694-57029694	chr18:56813503-56818503	cre	211191	0	0	0	0	0	0.307055	0.311139
LMAN1	chr18:57024694-57029694	chr18:56914222-56919222	cre	110472	0	1	0	0	0	0.390121	0.454045
LMAN1	chr18:57024694-57029694	chr18:56932659-56937659	cre	92035	0	0	0	0	0	0.361203	0.730482
LMAN1	chr18:57024694-57029694	chr18:56973387-56978387	cre	51307	1	1	1	1	1	1	0.788878
LMAN1	chr18:57024694-57029694	chr18:55251421-55256421	cre	1773273	0	0	0	0	0	0.199681	0.197579
LMAN1	chr18:57024694-57029694	chr18:56002391-56007391	cre	1022303	0	0	0	0	0	0.114633	0.295969
LMAN1	chr18:57024694-57029694	chr18:56065158-56070158	cre	959536	0	0	0	0	0	0.0833518	0.118123
LMAN1	chr18:57024694-57029694	chr18:56072247-56077247	cre	952447	0	0	0	0	0	0.114922	0.0801587
LMAN1	chr18:57024694-57029694	chr18:56077731-56082731	cre	946963	0	0	0	0	0	0.114922	0.0801587
LMAN1	chr18:57024694-57029694	chr18:56121583-56126583	cre	903111	0	0	0	0	0	0.123503	0.161123
LMAN1	chr18:57024694-57029694	chr18:56158747-56163747	cre	865947	0	0	0	0	0	0.186547	0.0769135
LMAN1	chr18:57024694-57029694	chr18:56172877-56177877	cre	851817	0	0	0	0	0	0.188449	0.0624063
LMAN1	chr18:57024694-57029694	chr18:56194711-56199711	cre	829983	0	0	0	0	0	0.143055	0.169414
LMAN1	chr18:57024694-57029694	chr18:56326382-56331382	cre	698312	0	0	0	0	0	0.102653	0.124223
LMAN1	chr18:57024694-57029694	chr18:56336118-56341118	cre	688576	0	0	0	0	0	0.114904	0.12568
LMAN1	chr18:57024694-57029694	chr18:56352862-56357862	cre	671832	0	0	0	0	0	0.122865	0
LMAN1	chr18:57024694-57029694	chr18:56381014-56386014	cre	643680	0	0	0	0	0	0.205307	0.033708
LMAN1	chr18:57024694-57029694	chr18:56444436-56449436	ARcre	580258	0	0	0	0	0	0.356992	0.384145
LMAN1	chr18:57024694-57029694	chr18:56446602-56451602	ARcre	578092	0	0	0	0	0	0.356992	0.384145
LMAN1	chr18:57024694-57029694	chr18:56607575-56612575	ARcre	417119	0	0	0	0	0	0.258643	0.222829
LMAN1	chr18:57024694-57029694	chr18:56618123-56623123	cre	406571	0	0	0	0	0	0.165645	0.152063
LMAN1	chr18:57024694-57029694	chr18:56761244-56766244	cre	263450	0	0	0	0	0	0.346558	0.0796785
LMAN1	chr18:57024694-57029694	chr18:57067354-57072354	cre	42660	0	1	0	0	0	0.482101	1
LMAN1	chr18:57024694-57029694	chr18:57091857-57096857	cre	67163	0	0	0	0	0	0.241989	0.476825
LMAN1	chr18:57024694-57029694	chr18:57110966-57115966	cre	86272	0	0	0	0	0	0.291382	0.54848
LMAN1	chr18:57024694-57029694	chr18:57362112-57367112	cre	337418	0	0	0	0	0	0.0701947	0.0666857
LMAN1	chr18:57024694-57029694	chr18:57448023-57453023	cre	423329	0	0	0	0	0	0.0972132	0.185398
LMAN1	chr18:57024694-57029694	chr18:57457276-57462276	cre	432582	0	0	0	0	0	0	0.22379
LMAN1	chr18:57024694-57029694	chr18:57488532-57493532	cre	463838	0	0	0	0	0	0.174213	0.219092
LMAN1	chr18:57024694-57029694	chr18:57502328-57507328	cre	477634	0	0	0	0	0	0.133396	0.131604
LMAN1	chr18:57024694-57029694	chr18:57564680-57569680	cre	539986	0	0	0	0	0	0.0721378	0.166612
VAPA	chr18:9911559-9916559	chr18:9705662-9710662	cre	205897	0	0	0	0	0	0.14532	0
VAPA	chr18:9911559-9916559	chr18:9794824-9799824	cre	116735	0	0	0	0	0	0.424334	0.410302
VAPA	chr18:9911559-9916559	chr18:9823240-9828240	cre	88319	1	0	0	0	1	0.874021	0.141651
VAPA	chr18:9911559-9916559	chr18:9852968-9857968	cre	58591	1	0	0	0	0	0.520129	0.988784
VAPA	chr18:9911559-9916559	chr18:9885636-9890636	cre	25923	1	1	1	1	1	1	1
VAPA	chr18:9911559-9916559	chr18:9332265-9337265	cre	579294	0	0	0	0	0	0	0.152345
VAPA	chr18:9911559-9916559	chr18:9473168-9478168	cre	438391	0	0	0	0	0	0.101516	0.180614
VAPA	chr18:9911559-9916559	chr18:9720248-9725248	cre	191311	0	0	0	0	0	0.300954	0.598193
VAPA	chr18:9911559-9916559	chr18:9769131-9774131	cre	142428	0	0	0	0	0	0.343987	0.121711
VAPA	chr18:9911559-9916559	chr18:9801943-9806943	ARcre	109616	0	0	0	0	0	0.651725	0.335143
VAPA	chr18:9911559-9916559	chr18:10312300-10317300	cre	400741	0	0	0	0	0	0.044575	0.174652
VAPA	chr18:9911559-9916559	chr18:10488328-10493328	cre	576769	0	0	0	0	0	0	0.0473577
HSD17B14	chr19:49337435-49342435	chr19:49118641-49123641	cre	218794	0	0	0	0	0	0.257877	0
HSD17B14	chr19:49337435-49342435	chr19:49147069-49152069	cre	190366	0	0	0	0	0	0.123729	0.223589
HSD17B14	chr19:49337435-49342435	chr19:49256147-49261147	cre	81288	0	0	0	0	0	0.396146	0.247091
HSD17B14	chr19:49337435-49342435	chr19:49256316-49261316	cre	81119	0	0	0	0	0	0.396146	0.247091
HSD17B14	chr19:49337435-49342435	chr19:49296290-49301290	cre	41145	0	0	1	0	1	1	0.25901
HSD17B14	chr19:49337435-49342435	chr19:49319999-49324999	cre	17436	1	1	0	1	1	0.991002	0.147152
HSD17B14	chr19:49337435-49342435	chr19:49466058-49471058	cre	128623	0	0	0	0	0	0.136883	0.170836
HSD17B14	chr19:49337435-49342435	chr19:49214717-49219717	cre	122718	0	0	0	0	0	0.203013	0.08811
HSD17B14	chr19:49337435-49342435	chr19:49241478-49246478	cre	95957	0	0	0	0	0	0.0749594	0.0972167
HSD17B14	chr19:49337435-49342435	chr19:49311777-49316777	cre	25658	1	1	1	1	0	0.533948	1
HSD17B14	chr19:49337435-49342435	chr19:49399490-49404490	cre	62055	0	0	0	0	0	0.0575094	0.00336941
HSD17B14	chr19:49337435-49342435	chr19:49401541-49406541	cre	64106	0	0	0	0	0	0.0575094	0.00336941
HSD17B14	chr19:49337435-49342435	chr19:49434439-49439439	cre	97004	0	0	0	0	0	0.0505012	0.0168527
HSD17B14	chr19:49337435-49342435	chr19:49455634-49460634	cre	118199	0	0	0	0	0	0	0.00594067
HSD17B14	chr19:49337435-49342435	chr19:49494066-49499066	cre	156631	0	0	0	0	0	0.123765	0.122785
HSD17B14	chr19:49337435-49342435	chr19:49494655-49499655	cre	157220	0	0	0	0	0	0.123765	0.122785
KLK3	chr19:51355671-51360671	chr19:51352016-51357016	ARcre	3655	1	1	1	1	1	1	0.398877
KLK3	chr19:51355671-51360671	chr19:50885096-50890096	cre	470575	0	0	0	0	0	0	0.011014
KLK3	chr19:51355671-51360671	chr19:51159390-51164390	cre	196281	0	0	0	0	0	4.24e-05	0.00582527
KLK3	chr19:51355671-51360671	chr19:51224086-51229086	cre	131585	0	0	0	0	0	0.00680659	0.0215087
KLK3	chr19:51355671-51360671	chr19:51305686-51310686	cre	49985	0	0	0	0	0	0.0884236	0.154363
KLK3	chr19:51355671-51360671	chr19:51337969-51342969	cre	17702	0	0	0	0	0	0.0801835	0.0933549
KLK3	chr19:51355671-51360671	chr19:51342895-51347895	ARcre	12776	0	0	0	0	0	0.392381	0.0778839
KLK3	chr19:51355671-51360671	chr19:51362463-51367463	cre	6792	1	1	1	1	1	0.504975	1
KLK3	chr19:51355671-51360671	chr19:51370076-51375076	ARcre	14405	0	0	0	0	0	0.404538	0.180367
KLK3	chr19:51355671-51360671	chr19:51390631-51395631	ARcre	34960	0	0	0	0	0	0.185397	0.134703
KLK3	chr19:51355671-51360671	chr19:51411494-51416494	cre	55823	0	0	0	0	0	0.0613622	0.260491
KLK3	chr19:51355671-51360671	chr19:51422959-51427959	cre	67288	0	0	0	0	0	0.0132443	0.00735582
KLK3	chr19:51355671-51360671	chr19:51609127-51614127	cre	253456	0	0	0	0	0	0.00179996	0
KLK2	chr19:51374195-51379195	chr19:51224086-51229086	cre	150109	0	0	0	0	0	0.0148179	0.0197286
KLK2	chr19:51374195-51379195	chr19:51370076-51375076	ARcre	4119	1	1	1	1	1	1	1
KLK2	chr19:51374195-51379195	chr19:51012110-51017110	cre	362085	0	0	0	0	0	0	0.032235
KLK2	chr19:51374195-51379195	chr19:51159390-51164390	cre	214805	0	0	0	0	0	0.00852525	0.0539944
KLK2	chr19:51374195-51379195	chr19:51390631-51395631	ARcre	16436	0	0	0	0	0	0.38279	0.811857
KLK2	chr19:51374195-51379195	chr19:51422959-51427959	cre	48764	0	0	0	0	0	0.0288194	0.0924542
KLK2	chr19:51374195-51379195	chr19:51867172-51872172	cre	492977	0	0	0	0	0	0.00168751	0
KLK2	chr19:51374195-51379195	chr19:51868731-51873731	cre	494536	0	0	0	0	0	0.00168751	0
KLK2	chr19:51374195-51379195	chr19:51868853-51873853	cre	494658	0	0	0	0	0	0.00168751	0
MERTK	chr2:112653685-112658685	chr2:112661533-112666533	cre	7848	1	1	1	1	1	1	1
MERTK	chr2:112653685-112658685	chr2:112675413-112680413	cre	21728	0	0	0	0	0	0.175199	0.231168
MERTK	chr2:112653685-112658685	chr2:112688250-112693250	cre	34565	0	0	0	0	0	0	0.108512
MERTK	chr2:112653685-112658685	chr2:112700243-112705243	cre	46558	0	0	0	0	0	0.491053	0
MERTK	chr2:112653685-112658685	chr2:112701879-112706879	cre	48194	0	0	0	0	0	0.491053	0
MERTK	chr2:112653685-112658685	chr2:112810300-112815300	cre	156615	0	0	0	0	0	0.168328	0.405723
DBI	chr2:120121997-120126997	chr2:118769209-118774209	cre	1352788	0	0	0	0	0	0.0848612	0.0117322
DBI	chr2:120121997-120126997	chr2:118843550-118848550	cre	1278447	0	0	0	0	0	0.169663	0.135638
DBI	chr2:120121997-120126997	chr2:119637404-119642404	cre	484593	0	0	0	0	0	0.0772432	0.142249
DBI	chr2:120121997-120126997	chr2:119885124-119890124	cre	236873	0	0	0	0	0	0.107631	0.0344512
DBI	chr2:120121997-120126997	chr2:119996008-120001008	cre	125989	0	0	0	0	0	0.336181	0.113462
DBI	chr2:120121997-120126997	chr2:120038865-120043865	cre	83132	0	0	0	0	0	0.148453	0.212445
DBI	chr2:120121997-120126997	chr2:120068217-120073217	cre	53780	0	0	1	1	0	1	0.510684
DBI	chr2:120121997-120126997	chr2:120144853-120149853	cre	22856	0	1	1	1	1	0.903732	1
DBI	chr2:120121997-120126997	chr2:120231593-120236593	cre	109596	0	0	0	0	0	0.194582	0.387541
DBI	chr2:120121997-120126997	chr2:120247438-120252438	cre	125441	0	0	0	0	0	0.108705	0.206628
DBI	chr2:120121997-120126997	chr2:120354119-120359119	cre	232122	0	0	0	0	0	0.0882078	0.0301499
DBI	chr2:120121997-120126997	chr2:120434243-120439243	cre	312246	0	0	0	0	0	0.185663	0.325852
DBI	chr2:120121997-120126997	chr2:119771091-119776091	cre	350906	0	0	0	0	0	0	0.364037
DBI	chr2:120121997-120126997	chr2:119929971-119934971	cre	192026	0	0	0	0	0	0.0607869	0.0831726
DBI	chr2:120121997-120126997	chr2:119978929-119983929	cre	143068	0	0	0	0	0	0.0662886	0
DBI	chr2:120121997-120126997	chr2:120059376-120064376	cre	62621	0	0	0	0	0	0.0347337	0.521771
DBI	chr2:120121997-120126997	chr2:120092824-120097824	ARcre	29173	1	0	0	0	0	0.173155	0.705181
DBI	chr2:120121997-120126997	chr2:120107654-120112654	cre	14343	1	0	1	1	0	0.611508	0.596613
DBI	chr2:120121997-120126997	chr2:120299525-120304525	cre	177528	0	0	0	0	0	0.0112224	0.076441
STK39	chr2:169102151-169107151	chr2:169033563-169038563	cre	68588	0	1	0	0	0	0.479337	0.446222
STK39	chr2:169102151-169107151	chr2:169110450-169115450	cre	8299	1	1	1	1	1	1	1
STK39	chr2:169102151-169107151	chr2:169132874-169137874	ARcre	30723	0	0	1	1	1	0.859613	0.543541
STK39	chr2:169102151-169107151	chr2:169191031-169196031	cre	88880	0	1	0	0	1	0.183908	0.422907
STK39	chr2:169102151-169107151	chr2:169334875-169339875	cre	232724	0	0	0	0	0	0.133066	0.134575
STK39	chr2:169102151-169107151	chr2:169532654-169537654	cre	430503	0	0	0	0	0	0.0641169	0.0247188
STK39	chr2:169102151-169107151	chr2:168919118-168924118	cre	183033	0	0	0	0	0	0.163598	0.116384
STK39	chr2:169102151-169107151	chr2:168940952-168945952	ARcre	161199	0	0	0	0	0	0.257639	0
STK39	chr2:169102151-169107151	chr2:169052796-169057796	cre	49355	0	0	0	0	0	0.206032	0.18837
STK39	chr2:169102151-169107151	chr2:169309872-169314872	cre	207721	0	0	0	0	0	0.0766413	0.0493608
STK39	chr2:169102151-169107151	chr2:169347439-169352439	cre	245288	0	0	0	0	0	0.0840237	0.0262396
STK39	chr2:169102151-169107151	chr2:169507683-169512683	cre	405532	0	0	0	0	0	0	0.0746769
ITGAV	chr2:187452292-187457292	chr2:187395828-187400828	cre	56464	0	1	1	0	1	0.506798	0.82727
ITGAV	chr2:187452292-187457292	chr2:187406670-187411670	ARcre	45622	0	0	0	0	0	0.829621	0.318918
ITGAV	chr2:187452292-187457292	chr2:187486639-187491639	cre	34347	0	0	1	1	1	1	1
ITGAV	chr2:187452292-187457292	chr2:187504230-187509230	cre	51938	1	1	0	0	0	0.906557	0.609144
ITGAV	chr2:187452292-187457292	chr2:187348383-187353383	cre	103909	1	0	0	1	1	0.422971	0.672165
ITGAV	chr2:187452292-187457292	chr2:187437736-187442736	cre	14556	0	0	0	0	1	0.734775	0
ITGAV	chr2:187452292-187457292	chr2:187620251-187625251	cre	167959	0	0	0	0	0	0	0.285415
XRCC5	chr2:216971520-216976520	chr2:216944039-216949039	cre	27481	1	1	1	1	1	1	0.924483
XRCC5	chr2:216971520-216976520	chr2:216944142-216949142	cre	27378	1	1	1	1	1	1	0.924483
XRCC5	chr2:216971520-216976520	chr2:217274637-217279637	cre	303117	0	0	0	0	0	0.27622	0.40887
XRCC5	chr2:216971520-216976520	chr2:217414008-217419008	ARcre	442488	0	0	0	0	0	0.609451	0.105345
XRCC5	chr2:216971520-216976520	chr2:217527723-217532723	cre	556203	0	0	0	0	0	0.50922	0.258493
XRCC5	chr2:216971520-216976520	chr2:217529011-217534011	cre	557491	0	0	0	0	0	0.50922	0.258493
XRCC5	chr2:216971520-216976520	chr2:216995331-217000331	cre	23811	1	1	1	1	1	0.460559	1
XRCC5	chr2:216971520-216976520	chr2:217062712-217067712	cre	91192	0	0	0	0	0	0.129414	0.199118
XRCC5	chr2:216971520-216976520	chr2:217225208-217230208	cre	253688	0	0	0	0	0	0.149012	0.293566
XRCC5	chr2:216971520-216976520	chr2:217361309-217366309	cre	389789	0	0	0	0	0	0.670214	0.151678
XRCC5	chr2:216971520-216976520	chr2:217398063-217403063	cre	426543	0	0	0	0	0	0	0.108286
XRCC5	chr2:216971520-216976520	chr2:217477807-217482807	cre	506287	0	0	0	0	0	0.0647952	0.354242
XRCC5	chr2:216971520-216976520	chr2:217495618-217500618	cre	524098	0	0	0	0	0	0.0480481	0
ACSL3	chr2:223723160-223728160	chr2:223552977-223557977	cre	170183	0	0	0	0	0	0.175299	0.887675
ACSL3	chr2:223723160-223728160	chr2:223556311-223561311	cre	166849	0	0	0	0	0	0.175299	0.887675
ACSL3	chr2:223723160-223728160	chr2:223615605-223620605	cre	107555	0	0	0	0	0	0.0446993	0.305774
ACSL3	chr2:223723160-223728160	chr2:223658872-223663872	ARcre	64288	1	1	1	1	1	1	1
ACSL3	chr2:223723160-223728160	chr2:223745002-223750002	cre	21842	1	1	1	1	1	0.229776	0.922931
ACSL3	chr2:223723160-223728160	chr2:223747350-223752350	cre	24190	1	1	1	1	1	0.229776	0.922931
ACSL3	chr2:223723160-223728160	chr2:223766094-223771094	cre	42934	0	0	0	0	0	0.072305	0.359706
ACSL3	chr2:223723160-223728160	chr2:223795655-223800655	cre	72495	0	0	0	0	0	0.011225	0.144162
ACSL3	chr2:223723160-223728160	chr2:223518270-223523270	cre	204890	0	0	0	0	0	0.0246905	0.624069
ACSL3	chr2:223723160-223728160	chr2:223801759-223806759	cre	78599	0	0	0	0	0	0.0107449	0
ACSL3	chr2:223723160-223728160	chr2:224699799-224704799	cre	976639	0	0	0	0	0	0	0.125384
PMEPA1	chr20:56264386-56269386	chr20:56227139-56232139	cre	37247	0	0	0	0	0	0.943719	0.207167
PMEPA1	chr20:56264386-56269386	chr20:56282266-56287266	cre	17880	1	1	1	1	1	0.914176	1
PMEPA1	chr20:56264386-56269386	chr20:56335863-56340863	ARcre	71477	0	0	0	0	0	0.98262	0
PMEPA1	chr20:56264386-56269386	chr20:56346321-56351321	ARcre	81935	0	0	0	0	0	1	0.187715
PMEPA1	chr20:56264386-56269386	chr20:56517706-56522706	cre	253320	0	0	0	0	0	0.440514	0.00471279
PMEPA1	chr20:56264386-56269386	chr20:56752030-56757030	cre	487644	0	0	0	0	0	0.314337	0.209109
PMEPA1	chr20:56264386-56269386	chr20:57223828-57228828	cre	959442	0	0	0	0	0	0	0.118831
PMEPA1	chr20:56264386-56269386	chr20:57223990-57228990	cre	959604	0	0	0	0	0	0	0.118831
ADRM1	chr20:60875561-60880561	chr20:60594110-60599110	cre	281451	0	0	0	0	0	0.0684195	0.0228
ADRM1	chr20:60875561-60880561	chr20:60695063-60700063	cre	180498	0	0	0	0	0	0.253562	0.417086
ADRM1	chr20:60875561-60880561	chr20:60755601-60760601	cre	119960	0	0	0	0	0	0.326172	0.593969
ADRM1	chr20:60875561-60880561	chr20:60787811-60792811	ARcre	87750	0	0	0	0	0	0.171728	0.265775
ADRM1	chr20:60875561-60880561	chr20:60800904-60805904	cre	74657	0	0	0	0	1	0.510372	0.191323
ADRM1	chr20:60875561-60880561	chr20:60819499-60824499	cre	56062	0	0	0	1	0	0.594158	0.360716
ADRM1	chr20:60875561-60880561	chr20:60925816-60930816	cre	50255	0	0	0	0	0	0.323886	0.174644
ADRM1	chr20:60875561-60880561	chr20:60959672-60964672	cre	84111	1	1	1	1	1	1	1
ADRM1	chr20:60875561-60880561	chr20:60979841-60984841	cre	104280	0	0	0	0	0	0.486648	0.204238
ADRM1	chr20:60875561-60880561	chr20:61006566-61011566	cre	131005	0	0	0	0	0	0.0254964	0.233527
ADRM1	chr20:60875561-60880561	chr20:61072947-61077947	cre	197386	0	0	0	0	0	0.0909895	0.042646
ADRM1	chr20:60875561-60880561	chr20:61196114-61201114	cre	320553	0	0	0	0	0	0.104952	0.13057
ADRM1	chr20:60875561-60880561	chr20:61272156-61277156	cre	396595	0	0	0	0	0	0.16685	0.172434
ADRM1	chr20:60875561-60880561	chr20:61405584-61410584	cre	530023	0	0	0	0	0	0.0331677	0
ADRM1	chr20:60875561-60880561	chr20:61425305-61430305	cre	549744	0	0	0	0	0	0.110035	0.00462679
ADRM1	chr20:60875561-60880561	chr20:61467259-61472259	cre	591698	0	0	0	0	0	0.111773	0.0231838
ADRM1	chr20:60875561-60880561	chr20:61198084-61203084	cre	322523	0	0	0	0	0	0.119769	0.0514127
ADRM1	chr20:60875561-60880561	chr20:61271297-61276297	cre	395736	0	0	0	0	0	0.16685	0.172434
ADRM1	chr20:60875561-60880561	chr20:61555233-61560233	cre	679672	0	0	0	0	0	0	0.0405517
ADAMTS1	chr21:28215228-28220228	chr21:28169050-28174050	cre	46178	0	0	0	0	0	1	0.414024
ADAMTS1	chr21:28215228-28220228	chr21:28204293-28209293	cre	10935	1	1	1	1	1	0.934042	1
ADAMTS1	chr21:28215228-28220228	chr21:28934741-28939741	cre	719513	0	0	0	0	0	0.310973	0.399831
ADAMTS1	chr21:28215228-28220228	chr21:29071144-29076144	cre	855916	0	0	0	0	0	0.266025	0.611974
ADAMTS1	chr21:28215228-28220228	chr21:29187002-29192002	cre	971774	0	0	0	0	0	0.442966	0.360235
ADAMTS1	chr21:28215228-28220228	chr21:29506691-29511691	ARcre	1291463	0	0	0	0	0	0.408483	0.376979
ADAMTS1	chr21:28215228-28220228	chr21:29653799-29658799	cre	1438571	0	0	0	0	0	0.303783	0.180139
ADAMTS1	chr21:28215228-28220228	chr21:29680432-29685432	ARcre	1465204	0	0	0	0	0	0.366222	0.210405
ADAMTS1	chr21:28215228-28220228	chr21:29693167-29698167	cre	1477939	0	0	0	0	0	0.537661	0.281257
ADAMTS1	chr21:28215228-28220228	chr21:29909050-29914050	ARcre	1693822	1	0	1	0	0	0.26203	0.262956
ADAMTS1	chr21:28215228-28220228	chr21:30142085-30147085	cre	1926857	0	0	0	0	0	0.304558	0.301524
ADAMTS1	chr21:28215228-28220228	chr21:30164452-30169452	cre	1949224	0	0	0	0	0	0.65995	0.203398
ADAMTS1	chr21:28215228-28220228	chr21:30327506-30332506	ARcre	2112278	0	0	0	0	0	0.186429	0.0639114
ADAMTS1	chr21:28215228-28220228	chr21:30332123-30337123	cre	2116895	0	0	0	0	0	0.302392	0.195925
ADAMTS1	chr21:28215228-28220228	chr21:30394450-30399450	cre	2179222	0	0	0	0	0	0.150139	0.0445166
ADAMTS1	chr21:28215228-28220228	chr21:26977329-26982329	cre	1237899	0	0	0	0	0	0.0953208	0.0856884
ADAMTS1	chr21:28215228-28220228	chr21:27160375-27165375	cre	1054853	0	0	0	0	0	0.0710044	0.112636
ADAMTS1	chr21:28215228-28220228	chr21:28165984-28170984	cre	49244	0	0	0	0	0	0.256491	0.307097
ADAMTS1	chr21:28215228-28220228	chr21:28460217-28465217	cre	244989	0	0	0	0	0	0.125164	0.174284
ADAMTS1	chr21:28215228-28220228	chr21:28525001-28530001	ARcre	309773	0	0	0	0	0	0.161455	0.108348
ADAMTS1	chr21:28215228-28220228	chr21:28560680-28565680	cre	345452	0	0	0	0	0	0.0953208	0
ADAMTS1	chr21:28215228-28220228	chr21:28696235-28701235	ARcre	481007	0	0	0	0	0	0	0.0530625
ADAMTS1	chr21:28215228-28220228	chr21:28768567-28773567	cre	553339	0	0	0	0	0	0.16072	0.310339
ADAMTS1	chr21:28215228-28220228	chr21:28927603-28932603	cre	712375	0	0	0	0	0	0.303187	0.451298
ADAMTS1	chr21:28215228-28220228	chr21:29242437-29247437	cre	1027209	0	0	0	0	0	0.168627	0.063043
ADAMTS1	chr21:28215228-28220228	chr21:29521283-29526283	ARcre	1306055	0	0	0	0	0	0.215594	0.0307387
ADAMTS1	chr21:28215228-28220228	chr21:29622800-29627800	cre	1407572	0	0	0	0	0	0.298713	0.337025
ADAMTS1	chr21:28215228-28220228	chr21:29757084-29762084	cre	1541856	0	0	0	0	0	0.296327	0.153467
ADAMTS1	chr21:28215228-28220228	chr21:29809772-29814772	ARcre	1594544	0	0	0	0	0	0.116229	0.117384
ADAMTS1	chr21:28215228-28220228	chr21:29892110-29897110	cre	1676882	0	0	0	0	0	0.0961929	0.0890035
ADAMTS1	chr21:28215228-28220228	chr21:30192852-30197852	cre	1977624	0	0	0	0	0	0.11017	0.14283
ADAMTS1	chr21:28215228-28220228	chr21:30274951-30279951	cre	2059723	0	0	0	0	0	0.168627	0.178384
ADAMTS1	chr21:28215228-28220228	chr21:30362706-30367706	cre	2147478	0	0	0	0	0	0.229558	0.352248
ADAMTS1	chr21:28215228-28220228	chr21:30372638-30377638	cre	2157410	0	0	0	0	0	0.0844803	0.224754
ADAMTS1	chr21:28215228-28220228	chr21:30389199-30394199	cre	2173971	0	0	0	0	0	0.116248	0.161013
ADAMTS1	chr21:28215228-28220228	chr21:30403064-30408064	cre	2187836	0	0	0	0	0	0.251334	0.0790065
ADAMTS1	chr21:28215228-28220228	chr21:30443618-30448618	cre	2228390	0	0	0	0	0	0.040019	0.343979
ADAMTS1	chr21:28215228-28220228	chr21:30447296-30452296	cre	2232068	0	0	0	0	0	0.040019	0.343979
TMPRSS2	chr21:42877586-42882586	chr21:42537228-42542228	cre	340358	0	0	0	0	0	0.0497212	0.011375
TMPRSS2	chr21:42877586-42882586	chr21:42766278-42771278	cre	111308	0	0	0	0	0	0.037135	0.00263498
TMPRSS2	chr21:42877586-42882586	chr21:42870154-42875154	cre	7432	1	1	1	1	1	1	1
TMPRSS2	chr21:42877586-42882586	chr21:42890467-42895467	ARcre	12881	0	0	0	0	0	0.578611	0.122059
TMPRSS2	chr21:42877586-42882586	chr21:42936253-42941253	cre	58667	0	0	0	0	0	0.143481	0.0193695
TMPRSS2	chr21:42877586-42882586	chr21:42952792-42957792	ARcre	75206	0	0	0	0	0	0.337371	0.068039
TMPRSS2	chr21:42877586-42882586	chr21:43023403-43028403	cre	145817	0	0	0	0	0	0.269634	0.0821751
TMPRSS2	chr21:42877586-42882586	chr21:43122114-43127114	cre	244528	0	0	0	0	0	0.0114618	0.00397769
TMPRSS2	chr21:42877586-42882586	chr21:43166156-43171156	cre	288570	0	0	0	0	0	0.0371445	0.00465441
TMPRSS2	chr21:42877586-42882586	chr21:43371499-43376499	cre	493913	0	0	0	0	0	0.00979305	0
TMPRSS2	chr21:42877586-42882586	chr21:42503568-42508568	cre	374018	0	0	0	0	0	0.00604728	0.0114431
TMPRSS2	chr21:42877586-42882586	chr21:42619993-42624993	cre	257593	0	0	0	0	0	0.0336927	0.00013964
TMPRSS2	chr21:42877586-42882586	chr21:42652821-42657821	cre	224765	0	0	0	0	0	0.0426893	0.00877977
TMPRSS2	chr21:42877586-42882586	chr21:42692247-42697247	cre	185339	0	0	0	0	0	0.0696911	0.00191986
TMPRSS2	chr21:42877586-42882586	chr21:42736386-42741386	cre	141200	0	0	0	0	0	0.0371398	0.00515343
TMPRSS2	chr21:42877586-42882586	chr21:42789942-42794942	cre	87644	0	0	0	0	0	0.0811973	0.0027705
TMPRSS2	chr21:42877586-42882586	chr21:42803026-42808026	ARcre	74560	0	0	0	0	0	0.0263523	0.00740119
TMPRSS2	chr21:42877586-42882586	chr21:42906144-42911144	cre	28558	0	0	0	0	0	0.127303	0.0781839
TMPRSS2	chr21:42877586-42882586	chr21:43169523-43174523	cre	291937	0	0	0	0	0	0.058706	0.00769793
TMPRSS2	chr21:42877586-42882586	chr21:43184766-43189766	cre	307180	0	0	0	0	0	0.00886881	0.0495262
TMPRSS2	chr21:42877586-42882586	chr21:43201436-43206436	cre	323850	0	0	0	0	0	0.0624754	0.017969
TMPRSS2	chr21:42877586-42882586	chr21:43220552-43225552	cre	342966	0	0	0	0	0	0.0477239	0.0118641
TMPRSS2	chr21:42877586-42882586	chr21:43234950-43239950	cre	357364	0	0	0	0	0	0.0255993	0.0100704
TMPRSS2	chr21:42877586-42882586	chr21:43297082-43302082	cre	419496	0	0	0	0	0	0.0421808	0.00888785
TMPRSS2	chr21:42877586-42882586	chr21:43351093-43356093	cre	473507	0	0	0	0	0	0.0465745	0.00064614
TMPRSS2	chr21:42877586-42882586	chr21:43382860-43387860	cre	505274	0	0	0	0	0	0	0.00162702
TMPRSS2	chr21:42877586-42882586	chr21:43427996-43432996	cre	550410	0	0	0	0	0	0.0169018	0.00545862
TMPRSS2	chr21:42877586-42882586	chr21:43474761-43479761	cre	597175	0	0	0	0	0	0.0474768	0.00318332
TMPRSS2	chr21:42877586-42882586	chr21:43535199-43540199	cre	657613	0	0	0	0	0	0.00799692	0.00219247
TMPRSS2	chr21:42877586-42882586	chr21:43913964-43918964	cre	1036378	0	0	0	0	0	0.0026539	0.00234636
TMPRSS2	chr21:42877586-42882586	chr21:43917242-43922242	cre	1039656	0	0	0	0	0	0.0026539	0.00234636
TMPRSS2	chr21:42877586-42882586	chr21:44310875-44315875	cre	1433289	0	0	0	0	0	0.00160512	0.00300902
XRCC6	chr22:42014623-42019623	chr22:41344863-41349863	cre	669760	0	0	0	0	0	0.261927	0.157293
XRCC6	chr22:42014623-42019623	chr22:41679755-41684755	cre	334868	0	0	0	0	0	0.284366	0.14223
XRCC6	chr22:42014623-42019623	chr22:41775433-41780433	cre	239190	0	0	0	0	0	0.34909	0.24089
XRCC6	chr22:42014623-42019623	chr22:41804081-41809081	cre	210542	0	0	0	0	0	0.446862	0.285217
XRCC6	chr22:42014623-42019623	chr22:41807545-41812545	cre	207078	0	0	0	0	0	0.36837	0.167155
XRCC6	chr22:42014623-42019623	chr22:41840527-41845527	cre	174096	0	0	0	0	0	0.710294	0.379171
XRCC6	chr22:42014623-42019623	chr22:41906532-41911532	cre	108091	0	0	0	0	0	0.471631	0.192011
XRCC6	chr22:42014623-42019623	chr22:41926945-41931945	cre	87678	0	0	0	0	0	0.344046	0.163926
XRCC6	chr22:42014623-42019623	chr22:41937949-41942949	cre	76674	0	0	0	0	0	0.901598	0.258844
XRCC6	chr22:42014623-42019623	chr22:42060603-42065603	cre	45980	1	0	1	1	1	0.374748	1
XRCC6	chr22:42014623-42019623	chr22:42082413-42087413	cre	67790	0	0	0	0	0	0.246347	0.469708
XRCC6	chr22:42014623-42019623	chr22:42194183-42199183	cre	179560	0	0	0	0	0	0.401624	0.307725
XRCC6	chr22:42014623-42019623	chr22:42226609-42231609	cre	211986	0	0	0	0	0	0.337444	0.170704
XRCC6	chr22:42014623-42019623	chr22:42238237-42243237	cre	223614	0	0	0	0	0	0.252556	0.0727141
XRCC6	chr22:42014623-42019623	chr22:42340668-42345668	cre	326045	0	0	0	0	0	0.27568	0.128347
XRCC6	chr22:42014623-42019623	chr22:43014814-43019814	ARcre	1000191	0	0	0	0	0	0.103775	0.0441349
XRCC6	chr22:42014623-42019623	chr22:43199026-43204026	cre	1184403	0	0	0	0	0	0.365912	0.0437361
XRCC6	chr22:42014623-42019623	chr22:40996588-41001588	cre	1018035	0	0	0	0	0	0	0.0710444
XRCC6	chr22:42014623-42019623	chr22:41250526-41255526	cre	764097	0	0	0	0	0	0.094904	0
XRCC6	chr22:42014623-42019623	chr22:41250602-41255602	cre	764021	0	0	0	0	0	0.094904	0
XRCC6	chr22:42014623-42019623	chr22:41352306-41357306	cre	662317	0	0	0	0	0	0.289927	0.0804153
XRCC6	chr22:42014623-42019623	chr22:41415605-41420605	cre	599018	0	0	0	0	0	0.162116	0.00393904
XRCC6	chr22:42014623-42019623	chr22:41591152-41596152	cre	423471	0	0	0	0	0	0.225925	0.0774885
XRCC6	chr22:42014623-42019623	chr22:41655762-41660762	cre	358861	0	0	0	0	0	0.0802669	0.116647
XRCC6	chr22:42014623-42019623	chr22:41695026-41700026	cre	319597	0	0	0	0	0	0.230384	0.0830815
XRCC6	chr22:42014623-42019623	chr22:41760988-41765988	cre	253635	0	0	0	0	0	0.130388	0.0470496
XRCC6	chr22:42014623-42019623	chr22:41795713-41800713	cre	218910	0	0	0	0	0	0.109878	0.0851077
XRCC6	chr22:42014623-42019623	chr22:41797515-41802515	cre	217108	0	0	0	0	0	0.109878	0.0851077
XRCC6	chr22:42014623-42019623	chr22:41811687-41816687	ARcre	202936	0	0	0	0	0	0.36837	0.167155
XRCC6	chr22:42014623-42019623	chr22:41983394-41988394	cre	31229	1	1	1	1	1	1	0.988786
XRCC6	chr22:42014623-42019623	chr22:42296600-42301600	cre	281977	0	0	0	0	0	0.18218	0.237755
XRCC6	chr22:42014623-42019623	chr22:42370438-42375438	cre	355815	0	0	0	0	0	0.0561685	0.0348232
XRCC6	chr22:42014623-42019623	chr22:42464334-42469334	cre	449711	0	0	0	0	0	0.181784	0.0662796
XRCC6	chr22:42014623-42019623	chr22:42467755-42472755	cre	453132	0	0	0	0	0	0.181784	0.0662796
XRCC6	chr22:42014623-42019623	chr22:42751237-42756237	cre	736614	0	0	0	0	0	0	0.0673578
XRCC6	chr22:42014623-42019623	chr22:42838078-42843078	cre	823455	0	0	0	0	0	0.121462	0.0282425
XRCC6	chr22:42014623-42019623	chr22:42855613-42860613	cre	840990	0	0	0	0	0	0.0945824	0.0508323
XRCC6	chr22:42014623-42019623	chr22:42867198-42872198	cre	852575	0	0	0	0	0	0.133393	0.0740725
XRCC6	chr22:42014623-42019623	chr22:43008468-43013468	cre	993845	0	0	0	0	0	0.127762	0.103173
NGLY1	chr3:25822542-25827542	chr3:25829071-25834071	cre	6529	0	0	0	0	0
GPD1L	chr3:32145503-32150503	chr3:31791985-31796985	cre	353518	1	0	0	0	0	0.036731	0.271934
GPD1L	chr3:32145503-32150503	chr3:32057881-32062881	cre	87622	1	0	1	0	1	0.376234	0.762352
GPD1L	chr3:32145503-32150503	chr3:32084528-32089528	cre	60975	0	0	0	1	0	1	0
GPD1L	chr3:32145503-32150503	chr3:32173184-32178184	cre	27681	0	1	1	1	1	0.658401	0.801455
GPD1L	chr3:32145503-32150503	chr3:31653705-31658705	cre	491798	0	0	0	0	0	0.163186	0.237902
GPD1L	chr3:32145503-32150503	chr3:31843473-31848473	cre	302030	0	0	0	0	0	0.366661	0.0559491
GPD1L	chr3:32145503-32150503	chr3:31945409-31950409	cre	200094	0	0	0	0	0	0	0.691248
GPD1L	chr3:32145503-32150503	chr3:32020294-32025294	cre	125209	0	0	0	0	0	0.33373	0.413456
GPD1L	chr3:32145503-32150503	chr3:32020766-32025766	cre	124737	0	0	0	0	0	0.33373	0.413456
GPD1L	chr3:32145503-32150503	chr3:32122026-32127026	cre	23477	0	0	0	0	1	0.726657	1
SEC24D	chr4:119754793-119759793	chr4:119604068-119609068	cre	150725	0	0	0	0	0	0.395412	0.785793
SEC24D	chr4:119754793-119759793	chr4:119665231-119670231	cre	89562	0	0	0	0	0	0.371537	0.498443
SEC24D	chr4:119754793-119759793	chr4:119684514-119689514	cre	70279	0	0	0	0	0	0.297522	0.375329
SEC24D	chr4:119754793-119759793	chr4:119709125-119714125	cre	45668	0	0	0	0	0	0.160733	0.396772
SEC24D	chr4:119754793-119759793	chr4:119742251-119747251	cre	12542	1	1	1	1	1	1	0.849136
SEC24D	chr4:119754793-119759793	chr4:119783991-119788991	cre	29198	0	1	0	1	1	0.951931	1
SEC24D	chr4:119754793-119759793	chr4:119195499-119200499	cre	559294	0	0	0	0	0	0.0334064	0.0196066
SEC24D	chr4:119754793-119759793	chr4:119197626-119202626	cre	557167	0	0	0	0	0	0.0334064	0.0196066
SEC24D	chr4:119754793-119759793	chr4:119807517-119812517	cre	52724	0	0	0	0	0	0.184577	0.44802
SEC24D	chr4:119754793-119759793	chr4:119839122-119844122	cre	84329	0	0	0	0	0	0.0662106	0.31794
SEC24D	chr4:119754793-119759793	chr4:119873130-119878130	cre	118337	0	0	0	0	0	0.08771	0.44861
SEC24D	chr4:119754793-119759793	chr4:119888104-119893104	cre	133311	0	0	0	0	0	0.382291	0.308436
SEC24D	chr4:119754793-119759793	chr4:120131167-120136167	cre	376374	0	0	0	0	0	0.213091	0.286436
SEC24D	chr4:119754793-119759793	chr4:120373810-120378810	cre	619017	0	0	0	0	0	0	0
INPP4B	chr4:143764943-143769943	chr4:142139541-142144541	cre	1625402	0	0	0	0	0	0	0
INPP4B	chr4:143764943-143769943	chr4:143196096-143201096	cre	568847	1	0	0	0	0	0.300043	0.714268
INPP4B	chr4:143764943-143769943	chr4:143519776-143524776	cre	245167	1	1	1	0	0	1	1
INPP4B	chr4:143764943-143769943	chr4:144103598-144108598	cre	338655	1	1	1	1	1	0.63863	0.0476975
HPGD	chr4:175441549-175446549	chr4:175315797-175320797	ARcre	125752	1	0	1	0	0	0	0
HPGD	chr4:175441549-175446549	chr4:175317559-175322559	ARcre	123990	1	0	1	0	0	0	0
HPGD	chr4:175441549-175446549	chr4:175380489-175385489	cre	61060	0	1	0	1	1	1	1
SPCS3	chr4:177238615-177243615	chr4:177114322-177119322	cre	124293	1	0	1	1	1	0.892491	1
SPCS3	chr4:177238615-177243615	chr4:177155774-177160774	cre	82841	1	0	0	0	0	1	0.466381
SPCS3	chr4:177238615-177243615	chr4:177157069-177162069	cre	81546	1	0	0	0	0	1	0.466381
SPCS3	chr4:177238615-177243615	chr4:177196222-177201222	cre	42393	0	1	1	1	1	0.391405	0.739212
SPCS3	chr4:177238615-177243615	chr4:176479471-176484471	cre	759144	0	0	0	0	0	0.173813	0.0434656
SPCS3	chr4:177238615-177243615	chr4:176632206-176637206	cre	606409	0	0	0	0	0	0.010393	0
SPCS3	chr4:177238615-177243615	chr4:176810635-176815635	cre	427980	0	0	0	0	0	0.0304608	0.00559004
SPCS3	chr4:177238615-177243615	chr4:176853817-176858817	cre	384798	0	0	0	0	0	0.105461	0.0199712
SPCS3	chr4:177238615-177243615	chr4:176984485-176989485	cre	254130	0	0	0	0	0	0	0.00911227
SPCS3	chr4:177238615-177243615	chr4:177042622-177047622	cre	195993	0	0	0	0	0	0.00337131	0.061243
SPCS3	chr4:177238615-177243615	chr4:177258184-177263184	cre	19569	0	1	1	0	0	0.0568569	0.605725
HERC3	chr4:89511074-89516074	chr4:89237760-89242760	cre	273314	0	0	0	0	0	0.195157	0.0579182
HERC3	chr4:89511074-89516074	chr4:89239661-89244661	cre	271413	0	0	0	0	0	0.195157	0.0579182
HERC3	chr4:89511074-89516074	chr4:89450441-89455441	cre	60633	0	0	0	0	0	0.856594	0.606896
HERC3	chr4:89511074-89516074	chr4:89458192-89463192	cre	52882	0	0	0	0	0	0.460586	0.627341
HERC3	chr4:89511074-89516074	chr4:89518816-89523816	ARcre	7742	1	1	1	1	1	0.834051	0.694989
HERC3	chr4:89511074-89516074	chr4:89535233-89540233	cre	24159	0	0	0	0	0	0.828277	0.580537
HERC3	chr4:89511074-89516074	chr4:89550083-89555083	ARcre	39009	0	0	0	0	0	1	0.404889
HERC3	chr4:89511074-89516074	chr4:89577992-89582992	cre	66918	0	0	0	0	0	0.495913	0.882858
HERC3	chr4:89511074-89516074	chr4:89918007-89923007	ARcre	406933	0	0	0	0	0	0.141374	0
HERC3	chr4:89511074-89516074	chr4:89135230-89140230	cre	375844	0	0	0	0	0	0.0703251	0.0571446
HERC3	chr4:89511074-89516074	chr4:89137934-89142934	cre	373140	0	0	0	0	0	0.0703251	0.0571446
HERC3	chr4:89511074-89516074	chr4:89166221-89171221	cre	344853	0	0	0	0	0	0.0182056	0.0741327
HERC3	chr4:89511074-89516074	chr4:89203388-89208388	cre	307686	0	0	0	0	0	0.130764	0.0716278
HERC3	chr4:89511074-89516074	chr4:89442464-89447464	cre	68610	0	0	0	0	0	0.34747	1
HERC3	chr4:89511074-89516074	chr4:89674922-89679922	cre	163848	0	0	0	0	0	0.11887	0.290482
HERC3	chr4:89511074-89516074	chr4:89690907-89695907	cre	179833	0	0	0	0	0	0	0.163989
HERC3	chr4:89511074-89516074	chr4:89731326-89736326	cre	220252	0	0	0	0	0	0.0631965	0.0466337
HERC3	chr4:89511074-89516074	chr4:89928678-89933678	cre	417604	0	0	0	0	0	0.263024	0.023675
HERC3	chr4:89511074-89516074	chr4:89975743-89980743	cre	464669	0	0	0	0	0	0.0714782	0.0168213
HERC3	chr4:89511074-89516074	chr4:90031468-90036468	cre	520394	0	0	0	0	0	0.116103	0.128139
PDLIM5	chr4:95370553-95375553	chr4:95223269-95228269	cre	147284	0	0	0	0	0	0.112564	0.17083
PDLIM5	chr4:95370553-95375553	chr4:95253823-95258823	cre	116730	0	0	0	0	0	0.0502158	0.169909
PDLIM5	chr4:95370553-95375553	chr4:95257438-95262438	ARcre	113115	0	0	0	0	0	0.0502158	0.169909
PDLIM5	chr4:95370553-95375553	chr4:95347955-95352955	cre	22598	1	1	1	1	1	1	0.463041
PDLIM5	chr4:95370553-95375553	chr4:95394692-95399692	cre	24139	0	0	0	0	0	0.294359	0.220752
PDLIM5	chr4:95370553-95375553	chr4:95432367-95437367	cre	61814	0	0	0	0	0	0.261261	0.483805
PDLIM5	chr4:95370553-95375553	chr4:95435347-95440347	cre	64794	0	0	0	0	0	0.0550465	0
PDLIM5	chr4:95370553-95375553	chr4:95459422-95464422	cre	88869	0	0	0	0	0	0.237761	0.326837
PDLIM5	chr4:95370553-95375553	chr4:95542219-95547219	ARcre	171666	0	0	0	0	0	0.0851427	0.0984901
PDLIM5	chr4:95370553-95375553	chr4:95217674-95222674	cre	152879	0	0	0	0	0	0.0627717	0.119562
PDLIM5	chr4:95370553-95375553	chr4:95376503-95381503	cre	5950	1	1	1	1	1	0.767997	1
PDLIM5	chr4:95370553-95375553	chr4:95402746-95407746	cre	32193	0	0	0	0	0	0.252962	0.324436
PDLIM5	chr4:95370553-95375553	chr4:95530019-95535019	cre	159466	0	0	0	0	0	0.0523229	0.274192
PDLIM5	chr4:95370553-95375553	chr4:95588907-95593907	cre	218354	0	0	0	0	0	0.0865139	0.0561122
PDLIM5	chr4:95370553-95375553	chr4:95845781-95850781	cre	475228	0	0	0	0	0	0.0106555	0.0362565
PDLIM5	chr4:95370553-95375553	chr4:96027643-96032643	cre	657090	0	0	0	0	0	0.064534	0.0372481
PDLIM5	chr4:95370553-95375553	chr4:96037328-96042328	cre	666775	0	0	0	0	0	0	0.0309128
SRP19	chr5:112194502-112199502	chr5:111800899-111805899	cre	393603	0	0	0	0	0	0.135957	0.0377246
SRP19	chr5:112194502-112199502	chr5:111837138-111842138	cre	357364	0	0	0	0	0	0.144585	0.0787415
SRP19	chr5:112194502-112199502	chr5:111862883-111867883	cre	331619	0	0	0	0	0	0.162311	0.027476
SRP19	chr5:112194502-112199502	chr5:111884833-111889833	cre	309669	0	0	0	0	0	0.121802	0.185159
SRP19	chr5:112194502-112199502	chr5:111927503-111932503	cre	266999	0	0	0	0	0	0.138716	0.0475636
SRP19	chr5:112194502-112199502	chr5:112155068-112160068	cre	39434	0	0	0	0	0	0.491541	0.454123
SRP19	chr5:112194502-112199502	chr5:112218479-112223479	cre	23977	1	0	0	0	0	0.112572	0.459826
SRP19	chr5:112194502-112199502	chr5:112255736-112260736	cre	61234	0	0	0	0	0	0.196168	0.244563
SRP19	chr5:112194502-112199502	chr5:112309933-112314933	cre	115431	0	0	0	0	0	0.201857	0.381354
SRP19	chr5:112194502-112199502	chr5:110845708-110850708	cre	1348794	0	0	0	0	0	0.0499544	0
SRP19	chr5:112194502-112199502	chr5:111494288-111499288	cre	700214	0	0	0	0	0	0.0370935	0.101783
SRP19	chr5:112194502-112199502	chr5:111508434-111513434	cre	686068	0	0	0	0	0	0.0266774	0.0381826
SRP19	chr5:112194502-112199502	chr5:111563998-111568998	cre	630504	0	0	0	0	0	0.0132904	0.0286405
SRP19	chr5:112194502-112199502	chr5:111587244-111592244	cre	607258	0	0	0	0	0	0	0.0604982
SRP19	chr5:112194502-112199502	chr5:111672152-111677152	cre	522350	0	0	0	0	0	0.158332	0.0210583
SRP19	chr5:112194502-112199502	chr5:111752513-111757513	cre	441989	0	0	0	0	0	0.047262	0.042034
SRP19	chr5:112194502-112199502	chr5:111752780-111757780	cre	441722	0	0	0	0	0	0.047262	0.042034
SRP19	chr5:112194502-112199502	chr5:111947641-111952641	cre	246861	0	0	0	0	0	0.0497632	0.117686
SRP19	chr5:112194502-112199502	chr5:111963953-111968953	ARcre	230549	0	0	0	0	0	0.128041	0.107313
SRP19	chr5:112194502-112199502	chr5:112040718-112045718	cre	153784	0	0	0	0	0	0.116538	0.194704
SRP19	chr5:112194502-112199502	chr5:112069004-112074004	cre	125498	0	0	0	0	0	0.127531	0.159134
SRP19	chr5:112194502-112199502	chr5:112181637-112186637	cre	12865	1	1	1	1	1	1	1
SRP19	chr5:112194502-112199502	chr5:112291793-112296793	cre	97291	0	0	0	0	0	0.41447	0.171326
SRP19	chr5:112194502-112199502	chr5:112653745-112658745	cre	459243	0	0	0	0	0	0.024628	0.0220533
SRP19	chr5:112194502-112199502	chr5:112822027-112827027	cre	627525	0	0	0	0	0	0.0386797	0.0703686
SRP19	chr5:112194502-112199502	chr5:112846880-112851880	cre	652378	0	0	0	0	0	0.0713052	0.0606977
TNFAIP8	chr5:118601887-118606887	chr5:118300420-118305420	cre	301467	0	0	0	0	0	0.0588261	0.0399844
TNFAIP8	chr5:118601887-118606887	chr5:118370493-118375493	cre	231394	0	0	0	0	0	0.172691	0.13775
TNFAIP8	chr5:118601887-118606887	chr5:118404685-118409685	cre	197202	0	0	0	0	0	0.117585	0.196574
TNFAIP8	chr5:118601887-118606887	chr5:118552480-118557480	cre	49407	0	0	0	0	0	0.168609	0.0232643
TNFAIP8	chr5:118601887-118606887	chr5:118602038-118607038	ARcre	151	1	1	1	1	1	1	1
TNFAIP8	chr5:118601887-118606887	chr5:118604302-118609302	ARcre	2415	1	1	1	1	1	1	1
TNFAIP8	chr5:118601887-118606887	chr5:118607835-118612835	cre	5948	1	1	1	1	1	1	1
TNFAIP8	chr5:118601887-118606887	chr5:118760578-118765578	cre	158691	0	0	0	0	0	0.112097	0.0583417
TNFAIP8	chr5:118601887-118606887	chr5:118785638-118790638	cre	183751	0	0	0	0	0	0.0166331	0.0315432
TNFAIP8	chr5:118601887-118606887	chr5:119209765-119214765	ARcre	607878	0	0	0	0	0	0.14853	0
TNFAIP8	chr5:118601887-118606887	chr5:119212544-119217544	ARcre	610657	0	0	0	0	0	0.14853	0
TNFAIP8	chr5:118601887-118606887	chr5:118321415-118326415	cre	280472	0	0	0	0	0	0.0880585	0.14192
TNFAIP8	chr5:118601887-118606887	chr5:118421640-118426640	cre	180247	0	0	0	0	0	0.0553379	0.157563
TNFAIP8	chr5:118601887-118606887	chr5:118513296-118518296	cre	88591	0	0	0	0	0	0.0784177	0.112475
TNFAIP8	chr5:118601887-118606887	chr5:118668326-118673326	cre	66439	0	0	0	0	0	0.0425956	0.226624
TNFAIP8	chr5:118601887-118606887	chr5:118721515-118726515	cre	119628	0	0	0	0	0	0	0.107982
TNFAIP8	chr5:118601887-118606887	chr5:118745270-118750270	cre	143383	0	0	0	0	0	0.121898	0.130245
ANKH	chr5:14869387-14874387	chr5:14862164-14867164	cre	7223	1	1	1	1	1	1	1
ANKH	chr5:14869387-14874387	chr5:14927261-14932261	ARcre	57874	0	0	0	0	0	0.0753483	0.0470016
ANKH	chr5:14869387-14874387	chr5:14930961-14935961	cre	61574	0	0	0	0	0	0.0753483	0.0470016
ANKH	chr5:14869387-14874387	chr5:14942842-14947842	cre	73455	0	0	0	0	0	0.0814072	0.032075
ANKH	chr5:14869387-14874387	chr5:14957367-14962367	cre	87980	0	0	0	0	0	0.0942648	0.0654139
ANKH	chr5:14869387-14874387	chr5:15001274-15006274	cre	131887	0	0	0	0	0	0.246323	0.0741327
ANKH	chr5:14869387-14874387	chr5:14682673-14687673	cre	186714	0	0	0	0	0	0.00234439	0.0545398
ANKH	chr5:14869387-14874387	chr5:14714685-14719685	ARcre	154702	0	0	0	0	0	0.482806	0.195205
ANKH	chr5:14869387-14874387	chr5:14775355-14780355	cre	94032	0	0	0	0	0	0	0
ANKH	chr5:14869387-14874387	chr5:14791875-14796875	cre	77512	0	0	0	0	0	0.025918	0.016631
ANKH	chr5:14869387-14874387	chr5:14804771-14809771	cre	64616	0	0	0	0	0	0.119083	0.167835
ANKH	chr5:14869387-14874387	chr5:14824958-14829958	cre	44429	0	0	0	0	0	0.0733961	0.0861549
ANKH	chr5:14869387-14874387	chr5:14915538-14920538	cre	46151	0	0	0	0	0	0.180009	0.031233
ANKH	chr5:14869387-14874387	chr5:14981540-14986540	ARcre	112153	0	0	0	0	0	0.11418	0.0347717
SLC26A2	chr5:149337800-149342800	chr5:148814602-148819602	cre	523198	0	0	0	0	0	0.162243	0
SLC26A2	chr5:149337800-149342800	chr5:148817145-148822145	cre	520655	0	0	0	0	0	0.162243	0
SLC26A2	chr5:149337800-149342800	chr5:148958536-148963536	cre	379264	0	0	0	0	0	0.157268	0.289712
SLC26A2	chr5:149337800-149342800	chr5:149014114-149019114	cre	323686	0	0	0	0	0	0.140332	0.223268
SLC26A2	chr5:149337800-149342800	chr5:149214926-149219926	cre	122874	0	0	0	1	0	0.612463	0.43082
SLC26A2	chr5:149337800-149342800	chr5:149234750-149239750	cre	103050	0	0	0	0	0	0.200247	0.40091
SLC26A2	chr5:149337800-149342800	chr5:149247503-149252503	cre	90297	0	0	0	0	0	0.262859	0.312334
SLC26A2	chr5:149337800-149342800	chr5:149249822-149254822	cre	87978	0	0	0	0	0	0.262859	0.312334
SLC26A2	chr5:149337800-149342800	chr5:149315081-149320081	cre	22719	0	0	0	0	0	0.384562	0.255543
SLC26A2	chr5:149337800-149342800	chr5:149826810-149831810	cre	489010	0	0	0	0	0	0.0157412	0.117061
SLC26A2	chr5:149337800-149342800	chr5:149373242-149378242	ARcre	35442	1	1	1	1	1	1	0.651702
SLC26A2	chr5:149337800-149342800	chr5:149377717-149382717	cre	39917	0	1	1	1	0	0.34401	1
SLC26A2	chr5:149337800-149342800	chr5:149377781-149382781	cre	39981	0	1	1	1	0	0.34401	1
SLC26A2	chr5:149337800-149342800	chr5:148928507-148933507	cre	409293	0	0	0	0	0	0.0617615	0.127179
SLC26A2	chr5:149337800-149342800	chr5:149107374-149112374	cre	230426	0	0	0	0	0	0.138498	0.201819
SLC26A2	chr5:149337800-149342800	chr5:149310021-149315021	ARcre	27779	0	0	0	0	0	0.432422	0.737701
SLC26A2	chr5:149337800-149342800	chr5:149734777-149739777	cre	396977	0	0	0	0	0	0	0.152467
SLC26A2	chr5:149337800-149342800	chr5:149507183-149512183	cre	169383	0	0	0	0	0	0.00304526	0.15042
HMGCS1	chr5:43311114-43316114	chr5:42906587-42911587	cre	404527	0	0	0	0	0	0.8238	0.00134569
HMGCS1	chr5:43311114-43316114	chr5:43062465-43067465	cre	248649	0	0	0	0	0	0.599759	0.0060128
HMGCS1	chr5:43311114-43316114	chr5:43103306-43108306	cre	207808	0	0	0	0	0	0	0.355046
HMGCS1	chr5:43311114-43316114	chr5:43118485-43123485	cre	192629	1	0	1	0	0	0.988218	0.366395
HMGCS1	chr5:43311114-43316114	chr5:43190454-43195454	cre	120660	0	0	0	0	0	0.260953	0.272652
HMGCS1	chr5:43311114-43316114	chr5:43387423-43392423	cre	76309	1	1	1	1	1	0.348811	1
HMGCS1	chr5:43311114-43316114	chr5:43481459-43486459	cre	170345	0	0	0	1	0	0.701677	0.393857
HMGCS1	chr5:43311114-43316114	chr5:43554695-43559695	cre	243581	0	1	0	0	1	1	0
HMGCS1	chr5:43311114-43316114	chr5:42992550-42997550	cre	318564	0	0	0	0	0	0.0809287	0.216036
HMGCS1	chr5:43311114-43316114	chr5:43006218-43011218	cre	304896	0	0	0	0	0	0.0269911	0.131775
HMGCS1	chr5:43311114-43316114	chr5:43371790-43376790	cre	60676	0	0	0	0	1	0.37865	0.167104
HMGCS1	chr5:43311114-43316114	chr5:43399655-43404655	cre	88541	0	0	0	0	0	0.530546	0.145955
HMGCS1	chr5:43311114-43316114	chr5:43512747-43517747	cre	201633	0	0	0	0	0	0.137681	0.36388
HMGCR	chr5:74630493-74635493	chr5:74189470-74194470	cre	441023	0	0	0	0	0	0.157316	0.131873
HMGCR	chr5:74630493-74635493	chr5:74218840-74223840	cre	411653	0	0	0	0	0	0.392757	0.1637
HMGCR	chr5:74630493-74635493	chr5:74330699-74335699	cre	299794	0	0	0	0	0	0.246719	0.0999025
HMGCR	chr5:74630493-74635493	chr5:74530203-74535203	cre	100290	0	0	0	0	0	0.571654	0.81359
HMGCR	chr5:74630493-74635493	chr5:74568183-74573183	cre	62310	0	0	0	0	0	1	0.115764
HMGCR	chr5:74630493-74635493	chr5:74657134-74662134	cre	26641	0	0	1	1	0	0.797451	0.689697
HMGCR	chr5:74630493-74635493	chr5:74705874-74710874	cre	75381	0	0	0	0	0	0.30269	0.370117
HMGCR	chr5:74630493-74635493	chr5:74754334-74759334	ARcre	123841	0	0	0	0	0	0.363869	0.165312
HMGCR	chr5:74630493-74635493	chr5:74804954-74809954	cre	174461	1	1	1	1	1	0.78645	1
HMGCR	chr5:74630493-74635493	chr5:74904784-74909784	cre	274291	0	0	0	0	0	0.117547	0.161609
HMGCR	chr5:74630493-74635493	chr5:74913964-74918964	cre	283471	0	0	0	0	0	0.629633	0.36579
HMGCR	chr5:74630493-74635493	chr5:75010806-75015806	cre	380313	0	0	0	0	0	0.415905	0.225408
HMGCR	chr5:74630493-74635493	chr5:75704602-75709602	ARcre	1074109	0	0	0	0	0	0.0936012	0
HMGCR	chr5:74630493-74635493	chr5:75706007-75711007	ARcre	1075514	0	0	0	0	0	0.0936012	0
HMGCR	chr5:74630493-74635493	chr5:72859011-72864011	cre	1771482	0	0	0	0	0	0	0.0375858
HMGCR	chr5:74630493-74635493	chr5:72859066-72864066	cre	1771427	0	0	0	0	0	0	0.0375858
HMGCR	chr5:74630493-74635493	chr5:73942378-73947378	cre	688115	0	0	0	0	0	0.208867	0.0639635
HMGCR	chr5:74630493-74635493	chr5:74060317-74065317	cre	570176	0	0	0	0	0	0.257127	0.0279319
HMGCR	chr5:74630493-74635493	chr5:74060696-74065696	cre	569797	0	0	0	0	0	0.257127	0.0279319
HMGCR	chr5:74630493-74635493	chr5:74126616-74131616	ARcre	503877	0	0	0	0	0	0.130388	0.104897
HMGCR	chr5:74630493-74635493	chr5:75428408-75433408	cre	797915	0	0	0	0	0	0.110153	0.0495581
HMGCR	chr5:74630493-74635493	chr5:75619386-75624386	ARcre	988893	0	0	0	0	0	0.140315	0.0507215
HMGCR	chr5:74630493-74635493	chr5:75662559-75667559	cre	1032066	0	0	0	0	0	0.0589514	0.0363271
HMGCR	chr5:74630493-74635493	chr5:75681414-75686414	cre	1050921	0	0	0	0	0	0.0381207	0.0279635
HMGCR	chr5:74630493-74635493	chr5:75715820-75720820	cre	1085327	0	0	0	0	0	0.110153	0.0487697
HMGCR	chr5:74630493-74635493	chr5:75837840-75842840	cre	1207347	0	0	0	0	0	0.106284	0.038832
HMGCR	chr5:74630493-74635493	chr5:75841634-75846634	ARcre	1211141	0	0	0	0	0	0.106284	0.038832
IQGAP2	chr5:75696574-75701574	chr5:75619386-75624386	ARcre	77188	0	0	0	0	0	0.0572869	0.448492
IQGAP2	chr5:75696574-75701574	chr5:75010806-75015806	cre	685768	0	0	0	0	0	0	0
IQGAP2	chr5:75696574-75701574	chr5:75681414-75686414	cre	15160	1	1	1	1	1	1	0.995523
IQGAP2	chr5:75696574-75701574	chr5:75704602-75709602	ARcre	8028	1	1	1	1	0	0.505674	1
IQGAP2	chr5:75696574-75701574	chr5:75706007-75711007	ARcre	9433	1	1	1	1	0	0.505674	1
IQGAP2	chr5:75696574-75701574	chr5:75837840-75842840	cre	141266	0	1	0	0	0	0.379934	0.521381
IQGAP2	chr5:75696574-75701574	chr5:75841634-75846634	ARcre	145060	0	1	0	0	0	0.379934	0.521381
ELL2	chr5:95295275-95300275	chr5:95180377-95185377	cre	114898	0	0	0	0	0	0.200793	0.375383
ELL2	chr5:95295275-95300275	chr5:95190674-95195674	ARcre	104601	0	1	0	1	0	0.286962	0.883332
ELL2	chr5:95295275-95300275	chr5:95192170-95197170	ARcre	103105	0	1	0	1	0	0.286962	0.883332
ELL2	chr5:95295275-95300275	chr5:95212340-95217340	cre	82935	0	0	0	0	0	0.0962084	0.397082
ELL2	chr5:95295275-95300275	chr5:95217146-95222146	cre	78129	0	0	0	0	0	0.0962084	0.397082
ELL2	chr5:95295275-95300275	chr5:95226165-95231165	cre	69110	0	0	0	0	0	0.15145	0.257032
ELL2	chr5:95295275-95300275	chr5:95258299-95263299	cre	36976	0	0	0	0	0	0.438966	0.526851
ELL2	chr5:95295275-95300275	chr5:95316425-95321425	cre	21150	1	1	1	0	1	0.891873	0.248152
ELL2	chr5:95295275-95300275	chr5:95370085-95375085	cre	74810	1	0	0	0	0	0.531139	0.135815
ELL2	chr5:95295275-95300275	chr5:95384747-95389747	cre	89472	0	0	0	0	0	0.191913	0.549449
ELL2	chr5:95295275-95300275	chr5:95401102-95406102	cre	105827	0	0	0	0	0	0.366533	0.499568
ELL2	chr5:95295275-95300275	chr5:95427148-95432148	cre	131873	0	0	0	0	0	0.51158	0.611085
ELL2	chr5:95295275-95300275	chr5:95491035-95496035	ARcre	195760	0	1	0	0	0	0.742024	0.653342
ELL2	chr5:95295275-95300275	chr5:95578906-95583906	cre	283631	0	0	0	0	0	0.285267	0.101352
ELL2	chr5:95295275-95300275	chr5:95580713-95585713	cre	285438	0	0	0	0	0	0.285267	0.101352
ELL2	chr5:95295275-95300275	chr5:95639873-95644873	ARcre	344598	0	0	0	0	0	0.658004	0.331692
ELL2	chr5:95295275-95300275	chr5:95666307-95671307	cre	371032	0	0	0	1	1	1	0.771896
ELL2	chr5:95295275-95300275	chr5:94888211-94893211	cre	407064	0	0	0	0	0	0.0497724	0.0940798
ELL2	chr5:95295275-95300275	chr5:94888371-94893371	cre	406904	0	0	0	0	0	0.0497724	0.0940798
ELL2	chr5:95295275-95300275	chr5:94979958-94984958	cre	315317	0	0	0	0	0	0.305816	0.20613
ELL2	chr5:95295275-95300275	chr5:94980198-94985198	ARcre	315077	0	0	0	0	0	0.305816	0.20613
ELL2	chr5:95295275-95300275	chr5:95093062-95098062	cre	202213	0	0	0	0	0	0.314531	0
ELL2	chr5:95295275-95300275	chr5:95114603-95119603	cre	180672	0	0	0	0	0	0.0913187	0.256781
ELL2	chr5:95295275-95300275	chr5:95155915-95160915	cre	139360	0	0	0	0	0	0.155452	0.0465653
ELL2	chr5:95295275-95300275	chr5:95322731-95327731	ARcre	27456	0	1	1	0	0	0.693723	0.828454
ELL2	chr5:95295275-95300275	chr5:95483232-95488232	cre	187957	0	0	0	0	0	0.410583	0.610734
ELL2	chr5:95295275-95300275	chr5:95658166-95663166	cre	362891	0	1	0	0	0	0.370904	1
ELL2	chr5:95295275-95300275	chr5:95935219-95940219	cre	639944	0	0	0	0	0	0.0544691	0.155513
ELL2	chr5:95295275-95300275	chr5:95958071-95963071	cre	662796	0	0	0	0	0	0.240441	0.0803545
ELL2	chr5:95295275-95300275	chr5:95961148-95966148	cre	665873	0	0	0	0	0	0.240441	0.0803545
ELL2	chr5:95295275-95300275	chr5:95995777-96000777	cre	700502	0	0	0	0	0	0.172754	0.224186
ELL2	chr5:95295275-95300275	chr5:96021240-96026240	cre	725965	0	0	0	0	0	0	0.0155271
MAK	chr6:10836264-10841264	chr6:10947849-10952849	ARcre	111585	1	1	0	1	0	1	0
MAK	chr6:10836264-10841264	chr6:11091766-11096766	cre	255502	0	0	0	0	1	0.991012	0.509199
MAK	chr6:10836264-10841264	chr6:10508931-10513931	ARcre	327333	0	0	0	0	0	0.14304	0.158675
MAK	chr6:10836264-10841264	chr6:10526089-10531089	cre	310175	0	0	0	0	0	0.00114334	0.462472
MAK	chr6:10836264-10841264	chr6:10692266-10697266	cre	143998	0	0	0	0	0	0	0.232415
MAK	chr6:10836264-10841264	chr6:10692428-10697428	cre	143836	0	0	0	0	0	0	0.232415
MAK	chr6:10836264-10841264	chr6:10720708-10725708	cre	115556	0	1	0	0	1	0.672946	0.944368
MAK	chr6:10836264-10841264	chr6:10745492-10750492	cre	90772	0	1	1	1	0	0.462827	1
MAK	chr6:10836264-10841264	chr6:10930970-10935970	ARcre	94706	1	0	0	0	0	0.308908	0.304556
MAK	chr6:10836264-10841264	chr6:11043440-11048440	cre	207176	0	0	1	0	0	0.354776	0.138194
SGK1	chr6:134493534-134498534	chr6:134648775-134653775	cre	155241	1	0	0	0	1	0.948574	0.47609
SGK1	chr6:134493534-134498534	chr6:134697982-134702982	cre	204448	1	0	0	0	0	0.597864	0.216332
SGK1	chr6:134493534-134498534	chr6:134700841-134705841	cre	207307	1	0	0	0	0	0.597864	0.216332
SGK1	chr6:134493534-134498534	chr6:134719782-134724782	cre	226248	1	0	1	1	0	0.625539	0.108108
SGK1	chr6:134493534-134498534	chr6:134949618-134954618	ARcre	456084	1	1	1	1	1	0.535662	0.487093
SGK1	chr6:134493534-134498534	chr6:134959817-134964817	cre	466283	0	0	1	1	1	1	1
SGK1	chr6:134493534-134498534	chr6:134464368-134469368	cre	29166	0	0	0	0	0	0	0.299929
SGK1	chr6:134493534-134498534	chr6:134691926-134696926	cre	198392	0	1	0	0	0	0	0.128636
SGK1	chr6:134493534-134498534	chr6:134791549-134796549	ARcre	298015	1	0	0	0	0	0.313653	0.0773657
SGK1	chr6:134493534-134498534	chr6:135141665-135146665	cre	648131	1	1	0	0	0	0.421864	0.637735
SGK1	chr6:134493534-134498534	chr6:135167040-135172040	cre	673506	0	0	0	0	0	0.24345	0
SGK1	chr6:134493534-134498534	chr6:135172144-135177144	cre	678610	0	0	0	0	0	0.24345	0
SGK1	chr6:134493534-134498534	chr6:135182958-135187958	cre	689424	0	0	0	0	0	0.257074	0.0503529
MAP7	chr6:136869457-136874457	chr6:136568949-136573949	cre	300508	0	0	0	0	0	0.154776	0.430485
MAP7	chr6:136869457-136874457	chr6:136608467-136613467	cre	260990	0	1	0	0	0	1	0.635348
MAP7	chr6:136869457-136874457	chr6:136635824-136640824	cre	233633	0	0	0	0	0	0.127835	0.163579
MAP7	chr6:136869457-136874457	chr6:136657272-136662272	cre	212185	0	0	0	0	0	0.0870404	0.114797
MAP7	chr6:136869457-136874457	chr6:136670500-136675500	cre	198957	0	0	0	1	0	0.512771	0.419385
MAP7	chr6:136869457-136874457	chr6:136715725-136720725	cre	153732	0	0	0	0	0	0.209722	0.280617
MAP7	chr6:136869457-136874457	chr6:136753519-136758519	cre	115938	0	0	0	0	0	0.101559	0.209362
MAP7	chr6:136869457-136874457	chr6:136808122-136813122	cre	61335	0	0	0	0	0	0.0612074	0.305553
MAP7	chr6:136869457-136874457	chr6:136885178-136890178	cre	15721	1	1	1	1	1	0.977035	1
MAP7	chr6:136869457-136874457	chr6:136923583-136928583	cre	54126	0	0	0	0	0	0.437751	0.245575
MAP7	chr6:136869457-136874457	chr6:136962931-136967931	cre	93474	0	0	0	0	0	0	0.177238
MAP7	chr6:136869457-136874457	chr6:137045876-137050876	cre	176419	0	0	0	0	0	0.0655418	0.00027561
MAP7	chr6:136869457-136874457	chr6:137111156-137116156	cre	241699	0	0	0	0	0	0.288305	0.322381
MAP7	chr6:136869457-136874457	chr6:137141223-137146223	cre	271766	0	0	0	0	0	0.108188	0.259962
MAP7	chr6:136869457-136874457	chr6:136684674-136689674	cre	184783	0	0	0	0	0	0.0891315	0.157985
MAP7	chr6:136869457-136874457	chr6:137015613-137020613	cre	146156	0	0	0	0	0	0.0111002	0
SPDEF	chr6:34521591-34526591	chr6:34129203-34134203	cre	392388	0	0	0	0	0	0.0242668	0.0687422
SPDEF	chr6:34521591-34526591	chr6:34189511-34194511	cre	332080	0	0	0	0	0	0.0162206	0.0313532
SPDEF	chr6:34521591-34526591	chr6:34214266-34219266	cre	307325	0	0	0	0	0	0.0706716	0.0692046
SPDEF	chr6:34521591-34526591	chr6:34381127-34386127	cre	140464	0	0	0	0	0	0.0455886	0.0608558
SPDEF	chr6:34521591-34526591	chr6:34391325-34396325	cre	130266	0	0	0	0	0	0.125795	0.100247
SPDEF	chr6:34521591-34526591	chr6:34391402-34396402	cre	130189	0	0	0	0	0	0.125795	0.100247
SPDEF	chr6:34521591-34526591	chr6:34492427-34497427	cre	29164	0	0	0	0	0	0.239512	0.252655
SPDEF	chr6:34521591-34526591	chr6:34512042-34517042	ARcre	9549	1	1	1	1	1	1	1
SPDEF	chr6:34521591-34526591	chr6:34564166-34569166	ARcre	42575	0	0	0	0	0	0.355371	0.426662
SPDEF	chr6:34521591-34526591	chr6:34624326-34629326	cre	102735	0	0	0	0	0	0.111534	0.0374141
SPDEF	chr6:34521591-34526591	chr6:34662124-34667124	cre	140533	0	0	0	0	0	0.0426567	0.134758
SPDEF	chr6:34521591-34526591	chr6:34722683-34727683	cre	201092	0	0	0	0	0	0.0740578	0.130933
SPDEF	chr6:34521591-34526591	chr6:34853366-34858366	cre	331775	0	0	0	0	0	0.0855257	0.00735482
SPDEF	chr6:34521591-34526591	chr6:34854542-34859542	cre	332951	0	0	0	0	0	0.0855257	0.00735482
SPDEF	chr6:34521591-34526591	chr6:34924281-34929281	cre	402690	0	0	0	0	0	0.030528	0.0067365
SPDEF	chr6:34521591-34526591	chr6:35009944-35014944	cre	488353	0	0	0	0	0	0.0152912	0.0523426
SPDEF	chr6:34521591-34526591	chr6:35167618-35172618	cre	646027	0	0	0	0	0	0.0203852	0
SPDEF	chr6:34521591-34526591	chr6:35170549-35175549	cre	648958	0	0	0	0	0	0.0203852	0
SPDEF	chr6:34521591-34526591	chr6:35224949-35229949	cre	703358	0	0	0	0	0	0.0541859	0.0318173
SPDEF	chr6:34521591-34526591	chr6:34120027-34125027	cre	401564	0	0	0	0	0	0	0.0334816
SPDEF	chr6:34521591-34526591	chr6:34161898-34166898	cre	359693	0	0	0	0	0	0.0119794	0.0348041
SPDEF	chr6:34521591-34526591	chr6:34431416-34436416	cre	90175	0	0	0	0	0	0.032915	0.0756819
FKBP5	chr6:35654214-35659214	chr6:35433685-35438685	cre	220529	0	0	0	0	0	0.0458519	0.196127
FKBP5	chr6:35654214-35659214	chr6:35596035-35601035	cre	58179	0	0	0	0	0	0.215435	0.26892
FKBP5	chr6:35654214-35659214	chr6:35687881-35692881	ARcre	33667	1	1	1	1	1	1	1
FKBP5	chr6:35654214-35659214	chr6:35692379-35697379	ARcre	38165	1	1	1	0	1	0.545049	0.552771
FKBP5	chr6:35654214-35659214	chr6:35702359-35707359	cre	48145	0	0	0	0	0	0.176112	0
FKBP5	chr6:35654214-35659214	chr6:35224949-35229949	cre	429265	0	0	0	0	0	0.0174233	0.030473
FKBP5	chr6:35654214-35659214	chr6:35263129-35268129	cre	391085	0	0	0	0	0	0	0.0482351
FKBP5	chr6:35654214-35659214	chr6:35417638-35422638	cre	236576	0	0	0	0	0	0.00108491	0.0548427
FKBP5	chr6:35654214-35659214	chr6:35451654-35456654	cre	202560	0	0	0	0	0	0.0421535	0.096436
FKBP5	chr6:35654214-35659214	chr6:35462353-35467353	cre	191861	0	0	0	0	0	0.0275752	0.0738557
FKBP5	chr6:35654214-35659214	chr6:35488341-35493341	cre	165873	0	0	0	0	0	0.0130454	0.0534845
FKBP5	chr6:35654214-35659214	chr6:35513061-35518061	cre	141153	0	0	0	0	0	0.0422693	0.0746662
FKBP5	chr6:35654214-35659214	chr6:35886619-35891619	cre	232405	0	0	0	0	0	0.018852	0.167886
FKBP5	chr6:35654214-35659214	chr6:35917649-35922649	cre	263435	0	0	0	0	0	0.0025948	0.00973836
FKBP5	chr6:35654214-35659214	chr6:36162021-36167021	cre	507807	0	0	0	0	0	0.00662627	0.0406909
CCND3	chr6:41907086-41912086	chr6:41901702-41906702	cre	5384	1	1	1	1	1	1	1
CCND3	chr6:41907086-41912086	chr6:42009563-42014563	ARcre	102477	0	0	0	0	0	0.490207	0.707708
CCND3	chr6:41907086-41912086	chr6:42011203-42016203	ARcre	104117	0	0	0	0	0	0.490207	0.707708
CCND3	chr6:41907086-41912086	chr6:41700846-41705846	cre	206240	0	0	0	0	0	0	0
CCND3	chr6:41907086-41912086	chr6:41732474-41737474	cre	174612	0	0	0	0	0	0.0736244	0.1589
CCND3	chr6:41907086-41912086	chr6:41752903-41757903	cre	154183	0	0	0	0	0	0.312993	0.193164
CCND3	chr6:41907086-41912086	chr6:41790514-41795514	cre	116572	0	0	0	0	0	0.387174	0.169038
CCND3	chr6:41907086-41912086	chr6:41812073-41817073	cre	95013	0	0	0	0	0	0.151807	0.27706
CCND3	chr6:41907086-41912086	chr6:41824961-41829961	ARcre	82125	0	0	0	0	0	0.0492388	0.115833
CCND3	chr6:41907086-41912086	chr6:41859398-41864398	cre	47688	0	0	0	0	0	0.0389804	0.272637
CCND3	chr6:41907086-41912086	chr6:41886357-41891357	cre	20729	0	0	0	0	0	0.50589	0.32647
CCND3	chr6:41907086-41912086	chr6:41886426-41891426	cre	20660	0	0	0	0	0	0.50589	0.32647
CCND3	chr6:41907086-41912086	chr6:42132049-42137049	cre	224963	0	0	0	0	0	0.0765905	0.0893082
SRF	chr6:43136537-43141537	chr6:42844873-42849873	cre	291664	0	0	0	0	0	0.0765098	0.171219
SRF	chr6:43136537-43141537	chr6:42856054-42861054	cre	280483	0	0	0	0	0	0.0900646	0.262371
SRF	chr6:43136537-43141537	chr6:42866972-42871972	cre	269565	0	0	0	0	0	0.0378134	0.387775
SRF	chr6:43136537-43141537	chr6:42894438-42899438	cre	242099	0	0	0	0	0	0.0860496	0.127379
SRF	chr6:43136537-43141537	chr6:42925996-42930996	cre	210541	0	0	0	0	0	0.037595	0.219033
SRF	chr6:43136537-43141537	chr6:42944458-42949458	cre	192079	0	0	0	0	0	0.0892217	0.101111
SRF	chr6:43136537-43141537	chr6:43024832-43029832	cre	111705	0	0	0	0	0	0.558155	0.845844
SRF	chr6:43136537-43141537	chr6:43025044-43030044	cre	111493	0	0	0	0	0	0.558155	0.845844
SRF	chr6:43136537-43141537	chr6:43041506-43046506	cre	95031	0	0	0	0	0	0.113184	0.537585
SRF	chr6:43136537-43141537	chr6:43055595-43060595	cre	80942	0	0	0	0	0	0.379863	0.384027
SRF	chr6:43136537-43141537	chr6:43094897-43099897	cre	41640	0	0	0	0	0	0.10568	0.370256
SRF	chr6:43136537-43141537	chr6:43115786-43120786	cre	20751	1	1	1	1	1	1	1
SRF	chr6:43136537-43141537	chr6:43194722-43199722	cre	58185	0	0	0	0	0	0.103821	0.708672
SRF	chr6:43136537-43141537	chr6:43216518-43221518	cre	79981	0	0	0	0	0	0.0553414	0.0337879
SRF	chr6:43136537-43141537	chr6:43300533-43305533	cre	163996	0	0	0	0	0	0.167917	0.0799187
SRF	chr6:43136537-43141537	chr6:43334681-43339681	cre	198144	0	0	0	0	0	0.101898	0.113633
SRF	chr6:43136537-43141537	chr6:43361848-43366848	cre	225311	0	0	0	0	0	0.0676277	0.0620542
SRF	chr6:43136537-43141537	chr6:43442811-43447811	cre	306274	0	0	0	0	0	0.0213724	0.0318177
SRF	chr6:43136537-43141537	chr6:43482228-43487228	cre	345691	0	0	0	0	0	0.0233324	0.17358
SRF	chr6:43136537-43141537	chr6:43482350-43487350	cre	345813	0	0	0	0	0	0.0233324	0.17358
SRF	chr6:43136537-43141537	chr6:43594399-43599399	cre	457862	0	0	0	0	0	0.00358806	0
SRF	chr6:43136537-43141537	chr6:43541312-43546312	cre	404775	0	0	0	0	0	0	0.120266
SRF	chr6:43136537-43141537	chr6:43541387-43546387	cre	404850	0	0	0	0	0	0	0.120266
ELOVL5	chr6:53211305-53216305	chr6:52927296-52932296	cre	284009	0	0	0	0	0	0.0971758	0.094603
ELOVL5	chr6:53211305-53216305	chr6:52975181-52980181	cre	236124	0	0	0	0	0	0.202454	0.15745
ELOVL5	chr6:53211305-53216305	chr6:53034522-53039522	cre	176783	0	0	0	0	0	0.222095	0.236618
ELOVL5	chr6:53211305-53216305	chr6:53055261-53060261	ARcre	156044	0	0	0	0	0	0.157272	0.251935
ELOVL5	chr6:53211305-53216305	chr6:53072184-53077184	cre	139121	0	0	0	0	0	0.0240015	0.186346
ELOVL5	chr6:53211305-53216305	chr6:53141838-53146838	cre	69467	1	1	0	0	1	0.260347	0.356866
ELOVL5	chr6:53211305-53216305	chr6:53171724-53176724	cre	39581	1	0	0	0	0	0.10975	0.44331
ELOVL5	chr6:53211305-53216305	chr6:53295740-53300740	ARcre	84435	1	1	1	1	1	1	1
ELOVL5	chr6:53211305-53216305	chr6:53331266-53336266	ARcre	119961	0	0	1	0	0	0.633081	0.87269
ELOVL5	chr6:53211305-53216305	chr6:52422929-52427929	cre	788376	0	0	0	0	0	0	0
ELOVL5	chr6:53211305-53216305	chr6:52587780-52592780	cre	623525	0	0	0	0	0	0.0147435	0.0616138
ELOVL5	chr6:53211305-53216305	chr6:52857676-52862676	cre	353629	0	0	0	0	0	0.0755913	0.087644
ELOVL5	chr6:53211305-53216305	chr6:53375691-53380691	cre	164386	0	0	0	0	0	0.103776	0.0632144
ELOVL5	chr6:53211305-53216305	chr6:53407427-53412427	cre	196122	0	0	0	0	0	0.124768	0.14443
ELOVL5	chr6:53211305-53216305	chr6:53514167-53519167	cre	302862	0	0	0	0	0	0.00638027	0.151465
ELOVL5	chr6:53211305-53216305	chr6:53567305-53572305	ARcre	356000	0	0	0	0	0	0.0596924	0.0858286
ELOVL5	chr6:53211305-53216305	chr6:53585892-53590892	cre	374587	0	0	0	0	0	0.070713	0.030353
PGM3	chr6:83900512-83905512	chr6:82954971-82959971	cre	945541	0	0	0	0	0	0.168417	0.0470115
PGM3	chr6:83900512-83905512	chr6:83791157-83796157	cre	109355	0	0	0	0	0	0.54463	0.36155
PGM3	chr6:83900512-83905512	chr6:83773060-83778060	cre	127452	1	1	1	1	1	0.603291	0.829932
PGM3	chr6:83900512-83905512	chr6:83850594-83855594	cre	49918	0	0	0	0	0	0	0.0599554
PGM3	chr6:83900512-83905512	chr6:83919236-83924236	cre	18724	1	1	1	1	1	0.633138	1
PGM3	chr6:83900512-83905512	chr6:83922601-83927601	cre	22089	1	1	1	1	1	0.633138	1
PGM3	chr6:83900512-83905512	chr6:84138290-84143290	cre	237778	1	0	1	0	0	1	0
PGM3	chr6:83900512-83905512	chr6:84237748-84242748	cre	337236	0	0	0	0	0	0	0.506979
UBE2J1	chr6:90060067-90065067	chr6:89787997-89792997	cre	272070	0	0	0	1	0	0.754022	1
UBE2J1	chr6:90060067-90065067	chr6:89825300-89830300	cre	234767	0	0	0	0	0	0.102307	0.585581
UBE2J1	chr6:90060067-90065067	chr6:89948883-89953883	cre	111184	0	0	0	0	0	0.209308	0.314762
UBE2J1	chr6:90060067-90065067	chr6:90082916-90087916	cre	22849	1	1	0	0	1	1	0.36099
UBE2J1	chr6:90060067-90065067	chr6:90119489-90124489	cre	59422	0	0	0	0	1	0.477824	0
UBE2J1	chr6:90060067-90065067	chr6:90313306-90318306	cre	253239	0	0	0	0	0	0.306675	0.0273221
UBE2J1	chr6:90060067-90065067	chr6:89670815-89675815	cre	389252	0	0	0	0	0	0.0167761	0.687761
UBE2J1	chr6:90060067-90065067	chr6:89671746-89676746	cre	388321	0	0	0	0	0	0.0167761	0.687761
UBE2J1	chr6:90060067-90065067	chr6:89690534-89695534	cre	369533	0	0	0	0	0	0.561065	0.0439704
UBE2J1	chr6:90060067-90065067	chr6:90076445-90081445	cre	16378	1	1	1	0	0	0.750123	0.461502
UBE2J1	chr6:90060067-90065067	chr6:90345972-90350972	cre	285905	0	0	0	0	0	0	0.314745
DNAJB9	chr7:108207512-108212512	chr7:108164138-108169138	cre	43374	0	0	0	0	0	0.236786	0.297579
DNAJB9	chr7:108207512-108212512	chr7:108207667-108212667	cre	155	1	1	1	1	1	1	1
DNAJB9	chr7:108207512-108212512	chr7:108249316-108254316	cre	41804	0	0	0	0	0	0.0856482	0.0991397
DNAJB9	chr7:108207512-108212512	chr7:108252028-108257028	ARcre	44516	0	0	0	0	0	0.120786	0.177908
DNAJB9	chr7:108207512-108212512	chr7:109768419-109773419	cre	1560907	0	0	0	0	0	0.0277695	0.0395151
DNAJB9	chr7:108207512-108212512	chr7:110837578-110842578	cre	2630066	0	0	0	0	0	0.0537898	0.0292349
DNAJB9	chr7:108207512-108212512	chr7:111167601-111172601	ARcre	2960089	0	0	0	0	0	0.0665758	0.0280983
DNAJB9	chr7:108207512-108212512	chr7:107381642-107386642	cre	825870	0	0	0	0	0	0.0285239	0.0374483
DNAJB9	chr7:108207512-108212512	chr7:107492620-107497620	cre	714892	0	0	0	0	0	0.0244132	0.0187747
DNAJB9	chr7:108207512-108212512	chr7:107495295-107500295	cre	712217	0	0	0	0	0	0.0244132	0.0187747
DNAJB9	chr7:108207512-108212512	chr7:107597009-107602009	cre	610503	0	0	0	0	0	0.021466	0.0186554
DNAJB9	chr7:108207512-108212512	chr7:107605363-107610363	cre	602149	0	0	0	0	0	0.0200469	0.0173458
DNAJB9	chr7:108207512-108212512	chr7:107621081-107626081	cre	586431	0	0	0	0	0	0.0101333	0.0212344
DNAJB9	chr7:108207512-108212512	chr7:107729946-107734946	ARcre	477566	0	0	0	0	0	0.0445221	0.0809072
DNAJB9	chr7:108207512-108212512	chr7:107833789-107838789	cre	373723	0	0	0	0	0	0.0157447	0.101671
DNAJB9	chr7:108207512-108212512	chr7:107918237-107923237	ARcre	289275	0	0	0	0	0	0.00504178	0.0191415
DNAJB9	chr7:108207512-108212512	chr7:108060128-108065128	cre	147384	0	0	0	0	0	0.0285075	0.0151973
DNAJB9	chr7:108207512-108212512	chr7:108094283-108099283	cre	113229	0	0	0	0	0	0.0292269	0.0593014
DNAJB9	chr7:108207512-108212512	chr7:109481045-109486045	cre	1273533	0	0	0	0	0	0	0.0309693
DNAJB9	chr7:108207512-108212512	chr7:109601930-109606930	cre	1394418	0	0	0	0	0	0.00938075	0.119258
DNAJB9	chr7:108207512-108212512	chr7:109784965-109789965	ARcre	1577453	0	0	0	0	0	0.0331407	0.0428098
DNAJB9	chr7:108207512-108212512	chr7:110032301-110037301	cre	1824789	0	0	0	0	0	0.0137274	0.00308967
DNAJB9	chr7:108207512-108212512	chr7:110080111-110085111	cre	1872599	0	0	0	0	0	0	0.00612128
DNAJB9	chr7:108207512-108212512	chr7:110279349-110284349	cre	2071837	0	0	0	0	0	0.0367504	0.0222504
DNAJB9	chr7:108207512-108212512	chr7:110392391-110397391	ARcre	2184879	0	0	0	0	0	0.0147221	0.00805284
DNAJB9	chr7:108207512-108212512	chr7:110396545-110401545	ARcre	2189033	0	0	0	0	0	0.0147221	0.00805284
DNAJB9	chr7:108207512-108212512	chr7:110404870-110409870	cre	2197358	0	0	0	0	0	0.00275948	0.0277126
DNAJB9	chr7:108207512-108212512	chr7:110460599-110465599	cre	2253087	0	0	0	0	0	0.0112294	0
DNAJB9	chr7:108207512-108212512	chr7:110764700-110769700	cre	2557188	0	0	0	0	0	0	0.0177536
DNAJB9	chr7:108207512-108212512	chr7:110802105-110807105	cre	2594593	0	0	0	0	0	0	0.0257797
DNAJB9	chr7:108207512-108212512	chr7:111200073-111205073	cre	2992561	0	0	0	0	0	0.049232	0.045456
INSIG1	chr7:155086986-155091986	chr7:154717738-154722738	cre	369248	0	0	0	0	0	0.407439	0.783971
INSIG1	chr7:155086986-155091986	chr7:154981507-154986507	cre	105479	1	1	1	1	0	1	0.696931
INSIG1	chr7:155086986-155091986	chr7:154989211-154994211	cre	97775	0	1	0	0	1	0.454868	0.922421
INSIG1	chr7:155086986-155091986	chr7:155003857-155008857	cre	83129	1	1	1	0	1	0.667254	1
INSIG1	chr7:155086986-155091986	chr7:154622171-154627171	cre	464815	0	0	0	0	0	0	0.126493
INSIG1	chr7:155086986-155091986	chr7:154631627-154636627	cre	455359	0	0	0	0	0	0.151285	0
INSIG1	chr7:155086986-155091986	chr7:154859910-154864910	cre	227076	0	0	0	0	0	0.183361	0.149864
STEAP4	chr7:87933695-87938695	chr7:87846772-87851772	cre	86923	0	0	0	0	0
CDK6	chr7:92460731-92465731	chr7:92217208-92222208	cre	243523	1	1	1	1	1	1	0.11421
CDK6	chr7:92460731-92465731	chr7:92248059-92253059	cre	212672	1	0	0	0	0	0.528708	0
CDK6	chr7:92460731-92465731	chr7:92309911-92314911	cre	150820	0	0	0	1	1	0.652438	1
CDK6	chr7:92460731-92465731	chr7:92318584-92323584	cre	142147	1	0	0	0	1	0.618968	0.38138
CDK6	chr7:92460731-92465731	chr7:92344957-92349957	cre	115774	0	0	1	0	1	0.504479	0.341057
CDK6	chr7:92460731-92465731	chr7:92155345-92160345	cre	305386	0	0	0	0	0	0.629537	0.229075
CDK6	chr7:92460731-92465731	chr7:92155587-92160587	cre	305144	0	0	0	0	0	0.629537	0.229075
CDK6	chr7:92460731-92465731	chr7:92279574-92284574	cre	181157	0	0	0	0	0	0.190642	0.132681
CDK6	chr7:92460731-92465731	chr7:92859153-92864153	cre	398422	0	0	0	0	0	0	0.0358426
AZGP1	chr7:99571280-99576280	chr7:99514723-99519723	cre	56557	1	0	0	1	0	0.705493	1
AZGP1	chr7:99571280-99576280	chr7:99524743-99529743	cre	46537	0	0	0	0	0	0.576555	0.174138
AZGP1	chr7:99571280-99576280	chr7:99003713-99008713	cre	567567	0	0	0	0	0	0.619973	0.297482
AZGP1	chr7:99571280-99576280	chr7:99003764-99008764	cre	567516	0	0	0	0	0	0.619973	0.297482
AZGP1	chr7:99571280-99576280	chr7:99034039-99039039	cre	537241	0	0	0	0	0	0.688853	0
AZGP1	chr7:99571280-99576280	chr7:99034045-99039045	cre	537235	0	0	0	0	0	0.688853	0
AZGP1	chr7:99571280-99576280	chr7:99100073-99105073	cre	471207	0	0	0	0	0	0.55461	0.118462
AZGP1	chr7:99571280-99576280	chr7:99147257-99152257	cre	424023	0	0	0	0	0	0.12851	0.295193
AZGP1	chr7:99571280-99576280	chr7:99212071-99217071	cre	359209	0	0	0	0	0	0	0.627593
AZGP1	chr7:99571280-99576280	chr7:99545145-99550145	ARcre	26135	0	0	0	0	0	0.73345	0.412104
AZGP1	chr7:99571280-99576280	chr7:99610704-99615704	cre	39424	0	1	0	1	1	0.373103	0.908061
AZGP1	chr7:99571280-99576280	chr7:99618255-99623255	cre	46975	0	0	0	0	0	0.517909	0.247676
AZGP1	chr7:99571280-99576280	chr7:99676863-99681863	cre	105583	1	1	1	0	1	0.0946708	0.436168
AZGP1	chr7:99571280-99576280	chr7:99684077-99689077	cre	112797	0	0	0	0	0	1	0.504504
NDRG1	chr8:134306980-134311980	chr8:133908751-133913751	ARcre	398229	0	0	0	0	0	0.0747128	0.104218
NDRG1	chr8:134306980-134311980	chr8:134364291-134369291	cre	57311	0	0	0	0	0	0.211939	0.367225
NDRG1	chr8:134306980-134311980	chr8:134366202-134371202	cre	59222	0	0	0	0	0	0.211939	0.367225
NDRG1	chr8:134306980-134311980	chr8:133778296-133783296	cre	528684	0	0	0	0	0	0	0
NDRG1	chr8:134306980-134311980	chr8:134226850-134231850	ARcre	80130	1	0	0	1	1	0.637716	0.789561
NDRG1	chr8:134306980-134311980	chr8:134257234-134262234	cre	49746	1	1	1	1	1	1	0.857971
NDRG1	chr8:134306980-134311980	chr8:134259589-134264589	cre	47391	1	1	1	1	1	1	0.857971
NDRG1	chr8:134306980-134311980	chr8:134336874-134341874	ARcre	29894	0	0	0	0	1	0.550833	1
NDRG1	chr8:134306980-134311980	chr8:134426190-134431190	cre	119210	0	0	0	0	0	0.121601	0.320128
NDRG1	chr8:134306980-134311980	chr8:134465989-134470989	ARcre	159009	0	0	0	0	0	0.501809	0.58727
NKX3-1	chr8:23537940-23542940	chr8:23312708-23317708	cre	225232	0	0	0	0	0	0.114406	0.101487
NKX3-1	chr8:23537940-23542940	chr8:23327535-23332535	cre	210405	0	0	0	0	0	0.141331	0.14611
NKX3-1	chr8:23537940-23542940	chr8:23329539-23334539	cre	208401	0	0	0	0	0	0.141331	0.14611
NKX3-1	chr8:23537940-23542940	chr8:23363990-23368990	cre	173950	0	0	0	0	0	0.0898087	0.0496076
NKX3-1	chr8:23537940-23542940	chr8:23383969-23388969	cre	153971	0	0	0	0	0	0.100987	0.0654964
NKX3-1	chr8:23537940-23542940	chr8:23446193-23451193	cre	91747	0	0	0	0	0	0.445453	0.342376
NKX3-1	chr8:23537940-23542940	chr8:23475838-23480838	ARcre	62102	0	0	0	0	0	0.381862	0.190617
NKX3-1	chr8:23537940-23542940	chr8:23498924-23503924	ARcre	39016	0	0	0	0	0	0.14252	0.0771771
NKX3-1	chr8:23537940-23542940	chr8:23509024-23514024	cre	28916	0	0	0	0	0	0.0938829	0.0300512
NKX3-1	chr8:23537940-23542940	chr8:23535963-23540963	ARcre	1977	1	1	1	1	1	1	1
NKX3-1	chr8:23537940-23542940	chr8:23537929-23542929	ARcre	11	1	1	1	1	1	1	1
NKX3-1	chr8:23537940-23542940	chr8:24074067-24079067	cre	536127	0	0	0	0	0	0.0109643	0.00627825
NKX3-1	chr8:23537940-23542940	chr8:24312365-24317365	ARcre	774425	0	0	0	0	0	0.0175718	0.0105075
NKX3-1	chr8:23537940-23542940	chr8:22924192-22929192	cre	613748	0	0	0	0	0	0.00864804	0.0104532
NKX3-1	chr8:23537940-23542940	chr8:23019043-23024043	cre	518897	0	0	0	0	0	0.0133291	0.0173413
NKX3-1	chr8:23537940-23542940	chr8:23101657-23106657	cre	436283	0	0	0	0	0	0.0220606	0
NKX3-1	chr8:23537940-23542940	chr8:23142942-23147942	cre	394998	0	0	0	0	0	0.00301215	0.0212901
NKX3-1	chr8:23537940-23542940	chr8:23427657-23432657	cre	110283	0	0	0	0	0	0.118696	0.039708
NKX3-1	chr8:23537940-23542940	chr8:24049764-24054764	cre	511824	0	0	0	0	0	0	0.0130497
NKX3-1	chr8:23537940-23542940	chr8:23602991-23607991	cre	65051	0	0	0	0	0	0.027875	0.0300089
NKX3-1	chr8:23537940-23542940	chr8:24188147-24193147	cre	650207	0	0	0	0	0	0.00301215	0.0124491
NKX3-1	chr8:23537940-23542940	chr8:24192420-24197420	ARcre	654480	0	0	0	0	0	0.00301215	0.0124491
NKX3-1	chr8:23537940-23542940	chr8:24218897-24223897	cre	680957	0	0	0	0	0	0.00050747	0.00766487
NKX3-1	chr8:23537940-23542940	chr8:24222320-24227320	ARcre	684380	0	0	0	0	0	0.00050747	0.00766487
NKX3-1	chr8:23537940-23542940	chr8:24291848-24296848	ARcre	753908	0	0	0	0	0	0.035991	0.0157043
PTK2B	chr8:27180496-27185496	chr8:27160033-27165033	cre	20463	0	0	0	0	0	0.555157	0.189236
PTK2B	chr8:27180496-27185496	chr8:27268973-27273973	cre	88477	0	0	0	0	0	0.190215	0.89272
PTK2B	chr8:27180496-27185496	chr8:27282069-27287069	cre	101573	1	1	1	1	0	0.531927	1
PTK2B	chr8:27180496-27185496	chr8:27345798-27350798	cre	165302	0	0	0	0	0	0.319246	0.185653
PTK2B	chr8:27180496-27185496	chr8:27371104-27376104	cre	190608	0	0	0	0	0	0.083733	0.402694
PTK2B	chr8:27180496-27185496	chr8:27397096-27402096	cre	216600	0	0	0	0	0	0.152683	0.220094
PTK2B	chr8:27180496-27185496	chr8:27447491-27452491	cre	266995	0	0	0	0	0	0.73558	0.844174
PTK2B	chr8:27180496-27185496	chr8:27450683-27455683	ARcre	270187	0	0	0	0	0	0.73558	0.844174
PTK2B	chr8:27180496-27185496	chr8:27452337-27457337	ARcre	271841	0	0	0	0	0	0.73558	0.844174
PTK2B	chr8:27180496-27185496	chr8:27469698-27474698	cre	289202	0	0	0	0	0	0.147005	0.158973
PTK2B	chr8:27180496-27185496	chr8:27595724-27600724	ARcre	415228	0	0	0	0	0	0.26991	0.0586067
PTK2B	chr8:27180496-27185496	chr8:26432859-26437859	cre	747637	0	0	0	0	0	0.0265339	0
PTK2B	chr8:27180496-27185496	chr8:26514258-26519258	cre	666238	0	0	0	0	0	0.120179	0.0558388
PTK2B	chr8:27180496-27185496	chr8:26516860-26521860	cre	663636	0	0	0	0	0	0.120179	0.0558388
PTK2B	chr8:27180496-27185496	chr8:26525833-26530833	cre	654663	0	0	0	0	0	0.0628759	0.13229
PTK2B	chr8:27180496-27185496	chr8:27137679-27142679	ARcre	42817	0	0	0	0	0	0.0135576	0.0912569
PTK2B	chr8:27180496-27185496	chr8:27166336-27171336	cre	14160	1	0	1	0	1	0.342248	0.666512
PTK2B	chr8:27180496-27185496	chr8:27195572-27200572	cre	15076	1	0	1	0	1	0.803256	0.2645
PTK2B	chr8:27180496-27185496	chr8:27209352-27214352	cre	28856	1	1	1	1	1	1	0.324736
PTK2B	chr8:27180496-27185496	chr8:27489198-27494198	cre	308702	0	0	0	0	0	0.169348	0.0989694
PTK2B	chr8:27180496-27185496	chr8:27627644-27632644	cre	447148	0	0	0	0	0	0.079158	0.229288
PTK2B	chr8:27180496-27185496	chr8:27947855-27952855	cre	767359	0	0	0	0	0	0	0.115742
GSR	chr8:30582943-30587943	chr8:29938223-29943223	cre	644720	0	0	0	0	0	0.0214289	0.012713
GSR	chr8:30582943-30587943	chr8:30011313-30016313	cre	571630	0	0	0	0	0	0.0360153	0.0572192
GSR	chr8:30582943-30587943	chr8:30025311-30030311	cre	557632	0	0	0	0	0	0.00793878	0.0105866
GSR	chr8:30582943-30587943	chr8:30110071-30115071	cre	472872	0	0	0	0	0	0.0142691	0.00586924
GSR	chr8:30582943-30587943	chr8:30112338-30117338	cre	470605	0	0	0	0	0	0.0142691	0.00586924
GSR	chr8:30582943-30587943	chr8:30194630-30199630	cre	388313	0	0	0	0	0	0.00953949	0.0164231
GSR	chr8:30582943-30587943	chr8:30213726-30218726	cre	369217	0	0	0	0	0	0.00661512	0.00725554
GSR	chr8:30582943-30587943	chr8:30225068-30230068	cre	357875	0	0	0	0	0	0.0142242	0.00854371
GSR	chr8:30582943-30587943	chr8:30239527-30244527	cre	343416	0	0	0	0	0	0.00861429	0.0114714
GSR	chr8:30582943-30587943	chr8:30278329-30283329	cre	304614	0	0	0	0	0	0.0184627	0.0243048
GSR	chr8:30582943-30587943	chr8:30282622-30287622	cre	300321	0	0	0	0	0	0.0184627	0.0243048
GSR	chr8:30582943-30587943	chr8:30319594-30324594	cre	263349	0	0	0	0	0	0.024887	0
GSR	chr8:30582943-30587943	chr8:30340209-30345209	cre	242734	0	0	0	0	0	0.013796	0.00655501
GSR	chr8:30582943-30587943	chr8:30386690-30391690	cre	196253	0	0	0	0	0	0.0448868	0.0144952
GSR	chr8:30582943-30587943	chr8:30409442-30414442	cre	173501	0	0	0	0	0	0.0161451	0.0128859
GSR	chr8:30582943-30587943	chr8:30411298-30416298	cre	171645	0	0	0	0	0	0.0161451	0.0128859
GSR	chr8:30582943-30587943	chr8:30455960-30460960	cre	126983	0	0	0	0	0	0.0471503	0.0292771
GSR	chr8:30582943-30587943	chr8:30531272-30536272	ARcre	51671	0	0	0	0	0	0.0491063	0.0601162
GSR	chr8:30582943-30587943	chr8:30558127-30563127	cre	24816	0	0	0	0	0	0.282082	0.141489
GSR	chr8:30582943-30587943	chr8:30599090-30604090	cre	16147	0	0	0	0	0	0.0439385	0.166183
GSR	chr8:30582943-30587943	chr8:30659814-30664814	cre	76871	0	0	0	0	0	0.0899441	0.124549
GSR	chr8:30582943-30587943	chr8:30790806-30795806	cre	207863	0	0	0	0	0	0.0154717	0.0167099
GSR	chr8:30582943-30587943	chr8:30800538-30805538	cre	217595	0	0	0	0	0	0.00733416	0.0155569
GSR	chr8:30582943-30587943	chr8:30933814-30938814	cre	350871	0	0	0	0	0	0.0141801	0.0171621
GSR	chr8:30582943-30587943	chr8:30962566-30967566	cre	379623	0	0	0	0	0	0.00614492	0.0308015
GSR	chr8:30582943-30587943	chr8:31038917-31043917	cre	455974	0	0	0	0	0	0.0309722	0.0361658
GSR	chr8:30582943-30587943	chr8:33339768-33344768	cre	2756825	0	0	0	0	0	0.00622454	0.0175376
GSR	chr8:30582943-30587943	chr8:33368127-33373127	cre	2785184	0	0	0	0	0	0.00804932	0.00456744
GSR	chr8:30582943-30587943	chr8:33422143-33427143	cre	2839200	0	0	0	0	0	0.0128775	0.0190627
GSR	chr8:30582943-30587943	chr8:29950414-29955414	cre	632529	0	0	0	0	0	0	0.00586677
GSR	chr8:30582943-30587943	chr8:30459904-30464904	cre	123039	0	0	0	0	0	0.0233987	0.0113289
GSR	chr8:30582943-30587943	chr8:30513268-30518268	cre	69675	0	0	0	0	0	0.170795	0.236078
GSR	chr8:30582943-30587943	chr8:30578090-30583090	ARcre	4853	1	1	1	1	1	1	1
GSR	chr8:30582943-30587943	chr8:30667888-30672888	cre	84945	0	0	0	0	0	0.0791199	0.139164
GSR	chr8:30582943-30587943	chr8:30763605-30768605	cre	180662	0	0	0	0	0	0.0155284	0.0193942
GSR	chr8:30582943-30587943	chr8:30888210-30893210	cre	305267	0	0	0	0	0	0.0101028	0.0170346
GSR	chr8:30582943-30587943	chr8:30888817-30893817	cre	305874	0	0	0	0	0	0.0101028	0.0170346
GSR	chr8:30582943-30587943	chr8:30993709-30998709	cre	410766	0	0	0	0	0	0.0111374	0.0138865
GSR	chr8:30582943-30587943	chr8:31049767-31054767	cre	466824	0	0	0	0	0	0.00564776	0.0241084
GSR	chr8:30582943-30587943	chr8:33328440-33333440	cre	2745497	0	0	0	0	0	0.0115419	0.00586924
TPD52	chr8:81081308-81086308	chr8:80547304-80552304	cre	534004	0	0	0	0	0	0.0573371	0.0692099
TPD52	chr8:81081308-81086308	chr8:80677598-80682598	cre	403710	0	0	0	0	0	0.0916412	0.215318
TPD52	chr8:81081308-81086308	chr8:80822653-80827653	cre	258655	0	0	0	0	0	0.141041	0.103236
TPD52	chr8:81081308-81086308	chr8:80824522-80829522	cre	256786	0	0	0	0	0	0.141041	0.103236
TPD52	chr8:81081308-81086308	chr8:80940006-80945006	cre	141302	0	0	0	0	0	0.0550075	0.438317
TPD52	chr8:81081308-81086308	chr8:80962441-80967441	cre	118867	0	0	0	0	0	0.0357141	0.262438
TPD52	chr8:81081308-81086308	chr8:81001577-81006577	cre	79731	0	1	1	1	1	0.732513	0.765825
TPD52	chr8:81081308-81086308	chr8:81032559-81037559	cre	48749	0	0	0	0	0	0.807302	0.956343
TPD52	chr8:81081308-81086308	chr8:81057219-81062219	cre	24089	1	1	1	1	1	1	0.6242
TPD52	chr8:81081308-81086308	chr8:81113092-81118092	cre	31784	0	0	0	0	0	0.305206	1
TPD52	chr8:81081308-81086308	chr8:81140625-81145625	cre	59317	0	0	0	0	0	0.595816	0.820394
TPD52	chr8:81081308-81086308	chr8:81156892-81161892	ARcre	75584	0	0	0	0	0	0.437387	0.841729
TPD52	chr8:81081308-81086308	chr8:81290596-81295596	cre	209288	0	0	0	0	0	0.105251	0.252028
TPD52	chr8:81081308-81086308	chr8:81350984-81355984	cre	269676	0	0	0	0	0	0.186171	0.161052
TPD52	chr8:81081308-81086308	chr8:81395948-81400948	cre	314640	0	0	0	0	0	0.0960962	0.73618
TPD52	chr8:81081308-81086308	chr8:81462252-81467252	cre	380944	0	0	0	0	0	0.0320689	0.0937143
TPD52	chr8:81081308-81086308	chr8:81488704-81493704	cre	407396	0	0	0	0	0	0.658407	0.636752
TPD52	chr8:81081308-81086308	chr8:81502368-81507368	cre	421060	0	0	0	0	0	0.178015	0.315535
TPD52	chr8:81081308-81086308	chr8:81597121-81602121	cre	515813	0	0	0	0	0	0.102173	0.250225
TPD52	chr8:81081308-81086308	chr8:81661102-81666102	cre	579794	0	0	0	0	0	0.121933	0.111324
TPD52	chr8:81081308-81086308	chr8:81938954-81943954	cre	857646	0	0	0	0	0	0.0604489	0.0283427
TPD52	chr8:81081308-81086308	chr8:82479546-82484546	cre	1398238	0	0	0	0	0	0.0781261	0
TPD52	chr8:81081308-81086308	chr8:80562604-80567604	cre	518704	0	0	0	0	0	0.0569073	0.233524
TPD52	chr8:81081308-81086308	chr8:80609635-80614635	cre	471673	0	0	0	0	0	0.015902	0.104972
TPD52	chr8:81081308-81086308	chr8:80976432-80981432	cre	104876	0	0	0	0	0	0.214407	0.345954
TPD52	chr8:81081308-81086308	chr8:80994591-80999591	cre	86717	0	0	0	0	0	0.647729	0.555023
TPD52	chr8:81081308-81086308	chr8:81655741-81660741	ARcre	574433	0	0	0	0	0	0.066466	0.138454
TPD52	chr8:81081308-81086308	chr8:81836832-81841832	cre	755524	0	0	0	0	0	0.059207	0.184277
TPD52	chr8:81081308-81086308	chr8:81999177-82004177	cre	917869	0	0	0	0	0	0	0.140557
TPD52	chr8:81081308-81086308	chr8:82642169-82647169	cre	1560861	0	0	0	0	0	0.0513883	0.0893338
ZBTB10	chr8:81395948-81400948	chr8:80940006-80945006	cre	455942	0	0	0	0	0	0.134381	0.0995408
ZBTB10	chr8:81395948-81400948	chr8:81032559-81037559	cre	363389	0	0	0	0	0	0.118816	0.0405572
ZBTB10	chr8:81395948-81400948	chr8:81057219-81062219	cre	338729	0	0	0	0	0	0.0785206	0.0874858
ZBTB10	chr8:81395948-81400948	chr8:81081308-81086308	cre	314640	0	0	0	0	0	0.123901	0.288392
ZBTB10	chr8:81395948-81400948	chr8:81140625-81145625	cre	255323	0	0	0	0	0	0.192573	0.183775
ZBTB10	chr8:81395948-81400948	chr8:81159490-81164490	cre	236458	1	1	0	1	0	0.339766	1
ZBTB10	chr8:81395948-81400948	chr8:81207698-81212698	cre	188250	0	0	0	0	0	0.240056	0.119163
ZBTB10	chr8:81395948-81400948	chr8:81277028-81282028	cre	118920	0	0	0	0	0	0.0969635	0.0748228
ZBTB10	chr8:81395948-81400948	chr8:81290596-81295596	cre	105352	0	0	0	0	0	0.306193	0.279813
ZBTB10	chr8:81395948-81400948	chr8:81350984-81355984	cre	44964	0	0	0	1	1	1	0.285328
ZBTB10	chr8:81395948-81400948	chr8:81468924-81473924	cre	72976	0	0	0	0	0	0.101696	0.1973
ZBTB10	chr8:81395948-81400948	chr8:81661102-81666102	cre	265154	0	0	0	0	0	0.203519	0.0383117
ZBTB10	chr8:81395948-81400948	chr8:81875276-81880276	cre	479328	0	0	0	0	0	0.125655	0.215581
ZBTB10	chr8:81395948-81400948	chr8:81901802-81906802	ARcre	505854	0	0	0	0	0	0.159167	0
ZBTB10	chr8:81395948-81400948	chr8:81908196-81913196	cre	512248	0	0	0	0	0	0.153236	0.07088
ZBTB10	chr8:81395948-81400948	chr8:82479546-82484546	cre	1083598	0	0	0	0	0	0.0837129	0.018016
ZBTB10	chr8:81395948-81400948	chr8:80609635-80614635	cre	786313	0	0	0	0	0	0.0115433	0.105555
ZBTB10	chr8:81395948-81400948	chr8:80677598-80682598	cre	718350	0	0	0	0	0	0.00622282	0.00110125
ZBTB10	chr8:81395948-81400948	chr8:80962441-80967441	cre	433507	0	0	0	0	0	0.116668	0.0770466
ZBTB10	chr8:81395948-81400948	chr8:80976432-80981432	cre	419516	0	0	0	0	0	0.0436226	0.168427
ZBTB10	chr8:81395948-81400948	chr8:81001577-81006577	cre	394371	0	0	0	0	0	0.00251453	0.187497
ZBTB10	chr8:81395948-81400948	chr8:81113092-81118092	cre	282856	0	0	0	0	0	0.104729	0.0793939
ZBTB10	chr8:81395948-81400948	chr8:81156892-81161892	ARcre	239056	0	1	0	0	0	0.293398	0.757058
ZBTB10	chr8:81395948-81400948	chr8:81462252-81467252	cre	66304	0	0	0	0	0	0.192458	0.264449
ZBTB10	chr8:81395948-81400948	chr8:81488704-81493704	cre	92756	1	1	1	0	1	0.367483	0.534126
ZBTB10	chr8:81395948-81400948	chr8:81502368-81507368	cre	106420	0	0	0	0	0	0.1662	0.222985
ZBTB10	chr8:81395948-81400948	chr8:81549529-81554529	cre	153581	0	0	0	0	0	0.18434	0.148779
ZBTB10	chr8:81395948-81400948	chr8:81597121-81602121	cre	201173	0	0	0	0	0	0.0689962	0.0399399
ZBTB10	chr8:81395948-81400948	chr8:81783400-81788400	cre	387452	0	0	0	0	0	0.0115433	0.091419
ZBTB10	chr8:81395948-81400948	chr8:81836832-81841832	cre	440884	0	0	0	0	0	0.0465093	0.101429
ZBTB10	chr8:81395948-81400948	chr8:81938954-81943954	cre	543006	0	0	0	0	0	0.0210174	0.00609671
ZBTB10	chr8:81395948-81400948	chr8:81999177-82004177	cre	603229	0	0	0	0	0	0.0563144	0.0433692
ZBTB10	chr8:81395948-81400948	chr8:82021803-82026803	cre	625855	0	0	0	0	0	0	0.0692101
B4GALT1	chr9:33164854-33169854	chr9:33159142-33164142	ARcre	5712	1	1	1	1	1	1	1
B4GALT1	chr9:33164854-33169854	chr9:33160592-33165592	ARcre	4262	1	1	1	1	1	1	1
B4GALT1	chr9:33164854-33169854	chr9:33815065-33820065	cre	650211	0	0	0	0	0	0.00754447	0
B4GALT1	chr9:33164854-33169854	chr9:32523822-32528822	cre	641032	0	0	0	0	0	0.00387765	0.0380243
B4GALT1	chr9:33164854-33169854	chr9:32550051-32555051	cre	614803	0	0	0	0	0	0.0038953	0.0198006
B4GALT1	chr9:33164854-33169854	chr9:32570660-32575660	cre	594194	0	0	0	0	0	0	0.0200122
B4GALT1	chr9:33164854-33169854	chr9:32999114-33004114	cre	165740	0	0	0	0	0	0.0117081	0.0108077
B4GALT1	chr9:33164854-33169854	chr9:33022709-33027709	cre	142145	0	0	0	0	0	0.00604882	0.0319667
B4GALT1	chr9:33164854-33169854	chr9:33041890-33046890	cre	122964	0	0	0	0	0	0.00350271	0.0335348
B4GALT1	chr9:33164854-33169854	chr9:33074165-33079165	cre	90689	0	0	0	0	0	0.0344918	0.205913
B4GALT1	chr9:33164854-33169854	chr9:33129019-33134019	cre	35835	0	0	0	0	0	0.0169175	0.096107
B4GALT1	chr9:33164854-33169854	chr9:33262261-33267261	cre	97407	0	0	0	0	0	0.00791551	0.125653
B4GALT1	chr9:33164854-33169854	chr9:33262440-33267440	cre	97586	0	0	0	0	0	0.00791551	0.125653
B4GALT1	chr9:33164854-33169854	chr9:33288009-33293009	cre	123155	0	0	0	0	0	0.0179459	0.063467
CDC14B	chr9:99379612-99384612	chr9:99178111-99183111	cre	201501	1	0	1	0	0	0.368825	0.925258
CDC14B	chr9:99379612-99384612	chr9:99209987-99214987	cre	169625	0	0	0	0	0	0	0
CDC14B	chr9:99379612-99384612	chr9:99342177-99347177	cre	37435	1	0	0	0	0	0.265302	0.041175
CDC14B	chr9:99379612-99384612	chr9:99363640-99368640	ARcre	15972	1	1	1	1	1	1	0.178349
CDC14B	chr9:99379612-99384612	chr9:99415063-99420063	cre	35451	1	1	1	0	0	0.775623	1
RPS6KA3	chrX:20282458-20287458	chrX:20157462-20162462	cre	124996	1	1	0	1	1	0.494515	0.769006
RPS6KA3	chrX:20282458-20287458	chrX:20204951-20209951	cre	77507	0	0	0	0	0	0.276137	0.648796
RPS6KA3	chrX:20282458-20287458	chrX:20237586-20242586	cre	44872	1	1	1	1	1	1	0.845087
RPS6KA3	chrX:20282458-20287458	chrX:20425749-20430749	cre	143291	0	0	1	0	0	0.497901	0.669272
RPS6KA3	chrX:20282458-20287458	chrX:20458370-20463370	cre	175912	1	0	1	1	0	0.529061	0.70164
RPS6KA3	chrX:20282458-20287458	chrX:21930208-21935208	ARcre	1647750	0	0	0	0	0	0.0969486	0.0224174
RPS6KA3	chrX:20282458-20287458	chrX:21989908-21994908	cre	1707450	0	0	0	0	0	0.275979	0.331618
RPS6KA3	chrX:20282458-20287458	chrX:21991394-21996394	cre	1708936	0	0	0	0	0	0.275979	0.331618
RPS6KA3	chrX:20282458-20287458	chrX:19920637-19925637	cre	361821	0	0	0	0	0	0.0632714	0.0975707
RPS6KA3	chrX:20282458-20287458	chrX:20006441-20011441	cre	276017	0	0	0	0	0	0.137755	0.189048
RPS6KA3	chrX:20282458-20287458	chrX:20454740-20459740	cre	172282	0	0	0	1	1	0.139371	1
RPS6KA3	chrX:20282458-20287458	chrX:21855254-21860254	cre	1572796	0	0	0	0	0	0.147704	0.32472
RPS6KA3	chrX:20282458-20287458	chrX:21920227-21925227	cre	1637769	0	0	0	0	0	0.0668122	0
RPS6KA3	chrX:20282458-20287458	chrX:21956191-21961191	cre	1673733	0	0	0	0	0	0	0.100072
SMS	chrX:21956191-21961191	chrX:21930208-21935208	ARcre	25983	0	0	0	1	0	0.519622	0.821329
SMS	chrX:21956191-21961191	chrX:20282458-20287458	cre	1673733	0	0	0	0	0	0	0
SMS	chrX:21956191-21961191	chrX:21855254-21860254	cre	100937	1	0	0	0	1	0.385352	0.8082
SMS	chrX:21956191-21961191	chrX:21989908-21994908	cre	33717	1	1	1	1	1	1	1
SMS	chrX:21956191-21961191	chrX:21991394-21996394	cre	35203	1	1	1	1	1	1	1
SAT1	chrX:23798790-23803790	chrX:21989908-21994908	cre	1808882	0	0	0	0	0	0	0
SAT1	chrX:23798790-23803790	chrX:21991394-21996394	cre	1807396	0	0	0	0	0	0	0
SAT1	chrX:23798790-23803790	chrX:23710360-23715360	cre	88430	0	0	0	0	0	0.00519226	0.111552
SAT1	chrX:23798790-23803790	chrX:23758893-23763893	cre	39897	0	0	0	0	0	0.247843	0.323402
SAT1	chrX:23798790-23803790	chrX:23812778-23817778	cre	13988	0	1	1	0	1	0.22058	0.311622
SAT1	chrX:23798790-23803790	chrX:23838285-23843285	cre	39495	0	0	0	0	0	0.12742	0.355161
SAT1	chrX:23798790-23803790	chrX:23904381-23909381	ARcre	105591	1	0	0	1	1	1	0.609224
SAT1	chrX:23798790-23803790	chrX:23917919-23922919	cre	119129	1	1	1	1	1	0.4398	1
SAT1	chrX:23798790-23803790	chrX:23935573-23940573	cre	136783	0	0	0	0	0	0.0193162	0.210041
SAT1	chrX:23798790-23803790	chrX:24042803-24047803	cre	244013	0	0	0	0	0	0.0979564	0.27804
SAT1	chrX:23798790-23803790	chrX:24070333-24075333	cre	271543	0	0	0	0	0	0.249443	0.427033
SAT1	chrX:23798790-23803790	chrX:23683063-23688063	cre	115727	0	0	0	0	0	0.0467032	0.0458979
