# Supplementary material for: Decoding the epigenetics and chromatin loop dynamics of androgen receptor-mediated transcription
Source: Nat Commun. 2024 Nov 3;15:9494. doi: 10.1038/s41467-024-53758-5 (PMC11532539; doi:10.1038/s41467-024-53758-5)
Supplement: Supplementary file 7 — Supplementary Data 4 [file 41467_2024_53758_MOESM7_ESM.xlsx]

## Sheet: SuppData3
# Supplementary Data 4: Neighbors of all genes and their dominance status with prostate cancer variation status (PMID: 37945903)
# All coordinates are in hg19
Gene	Promoter	Contact	Set	Distance	var	Dom
NMNAT1	chr1:10000986-10005986	chr1:8936249-8941249	cre	1064737	0	0
NMNAT1	chr1:10000986-10005986	chr1:9950926-9955926	cre	50060	0	0
NMNAT1	chr1:10000986-10005986	chr1:9967894-9972894	cre	33092	0	0
NMNAT1	chr1:10000986-10005986	chr1:10008170-10013170	cre	7184	0	1
NMNAT1	chr1:10000986-10005986	chr1:10090390-10095390	cre	89404	0	0
NMNAT1	chr1:10000986-10005986	chr1:10104083-10109083	cre	103097	0	0
NMNAT1	chr1:10000986-10005986	chr1:10114290-10119290	cre	113304	0	0
NMNAT1	chr1:10000986-10005986	chr1:10174943-10179943	cre	173957	0	0
NMNAT1	chr1:10000986-10005986	chr1:10210653-10215653	cre	209667	0	0
NMNAT1	chr1:10000986-10005986	chr1:10269174-10274174	cre	268188	0	0
NMNAT1	chr1:10000986-10005986	chr1:10302646-10307646	cre	301660	0	0
NMNAT1	chr1:10000986-10005986	chr1:10456637-10461637	cre	455651	0	0
NMNAT1	chr1:10000986-10005986	chr1:8481527-8486527	cre	1519459	0	0
NMNAT1	chr1:10000986-10005986	chr1:9646480-9651480	cre	354506	0	0
NMNAT1	chr1:10000986-10005986	chr1:9684840-9689840	cre	316146	0	0
NMNAT1	chr1:10000986-10005986	chr1:9901082-9906082	ARcre	99904	0	0
NMNAT1	chr1:10000986-10005986	chr1:10357011-10362011	cre	356025	0	0
NMNAT1	chr1:10000986-10005986	chr1:10436245-10441245	cre	435259	0	0
NMNAT1	chr1:10000986-10005986	chr1:10488340-10493340	cre	487354	0	0
NMNAT1	chr1:10000986-10005986	chr1:10492224-10497224	cre	491238	0	0
NMNAT1	chr1:10000986-10005986	chr1:10516922-10521922	cre	515936	0	0
NMNAT1	chr1:10000986-10005986	chr1:10530083-10535083	cre	529097	0	0
NMNAT1	chr1:10000986-10005986	chr1:10532444-10537444	cre	531458	0	0
NMNAT1	chr1:10000986-10005986	chr1:10565130-10570130	cre	564144	1	0
NMNAT1	chr1:10000986-10005986	chr1:11793712-11798712	cre	1792726	0	0
NMNAT1	chr1:10000986-10005986	chr1:12077023-12082023	cre	2076037	0	0
PALMD	chr1:100108999-100113999	chr1:100078402-100083402	cre	30597	0	0
PALMD	chr1:100108999-100113999	chr1:100122898-100127898	ARcre	13899	0	1
PALMD	chr1:100108999-100113999	chr1:100125959-100130959	ARcre	16960	0	1
PALMD	chr1:100108999-100113999	chr1:99790336-99795336	cre	318663	0	1
PALMD	chr1:100108999-100113999	chr1:100729263-100734263	cre	620264	0	1
FRRS1	chr1:100228849-100233849	chr1:100208304-100213304	cre	20545	0	0
FRRS1	chr1:100228849-100233849	chr1:100247425-100252425	cre	18576	0	1
FRRS1	chr1:100228849-100233849	chr1:100248719-100253719	cre	19870	0	1
FRRS1	chr1:100228849-100233849	chr1:100252133-100257133	cre	23284	0	1
FRRS1	chr1:100228849-100233849	chr1:100501153-100506153	cre	272304	0	1
FRRS1	chr1:100228849-100233849	chr1:100712876-100717876	cre	484027	0	0
FRRS1	chr1:100228849-100233849	chr1:100815523-100820523	cre	586674	0	0
FRRS1	chr1:100228849-100233849	chr1:100893678-100898678	ARcre	664829	0	0
FRRS1	chr1:100228849-100233849	chr1:100916102-100921102	cre	687253	0	0
FRRS1	chr1:100228849-100233849	chr1:101347345-101352345	cre	1118496	0	0
FRRS1	chr1:100228849-100233849	chr1:100122898-100127898	ARcre	105951	0	0
FRRS1	chr1:100228849-100233849	chr1:100125959-100130959	ARcre	102890	0	0
FRRS1	chr1:100228849-100233849	chr1:100433035-100438035	cre	204186	0	0
FRRS1	chr1:100228849-100233849	chr1:100596011-100601011	cre	367162	0	0
FRRS1	chr1:100228849-100233849	chr1:100596206-100601206	cre	367357	0	0
FRRS1	chr1:100228849-100233849	chr1:100729263-100734263	cre	500414	0	0
FRRS1	chr1:100228849-100233849	chr1:101359054-101364054	cre	1130205	0	0
FRRS1	chr1:100228849-100233849	chr1:101359132-101364132	cre	1130283	0	0
AGL	chr1:100313140-100318140	chr1:100450009-100455009	cre	136869	0	0
AGL	chr1:100313140-100318140	chr1:100501153-100506153	cre	188013	0	1
AGL	chr1:100313140-100318140	chr1:100541147-100546147	cre	228007	0	0
AGL	chr1:100313140-100318140	chr1:100596011-100601011	cre	282871	0	0
AGL	chr1:100313140-100318140	chr1:100596206-100601206	cre	283066	0	0
AGL	chr1:100313140-100318140	chr1:100712876-100717876	cre	399736	0	0
AGL	chr1:100313140-100318140	chr1:100729263-100734263	cre	416123	0	0
AGL	chr1:100313140-100318140	chr1:100433035-100438035	cre	119895	0	0
AGL	chr1:100313140-100318140	chr1:100815523-100820523	cre	502383	0	0
AGL	chr1:100313140-100318140	chr1:100916102-100921102	cre	602962	0	0
AGL	chr1:100313140-100318140	chr1:101359054-101364054	cre	1045914	0	0
AGL	chr1:100313140-100318140	chr1:101359132-101364132	cre	1045992	0	0
SLC35A3	chr1:100433035-100438035	chr1:100541147-100546147	cre	108112	0	1
SLC35A3	chr1:100433035-100438035	chr1:100824199-100829199	cre	391164	0	0
SLC35A3	chr1:100433035-100438035	chr1:100228849-100233849	cre	204186	0	0
SLC35A3	chr1:100433035-100438035	chr1:100247425-100252425	cre	185610	0	0
SLC35A3	chr1:100433035-100438035	chr1:100248719-100253719	cre	184316	0	0
SLC35A3	chr1:100433035-100438035	chr1:100252133-100257133	cre	180902	0	0
SLC35A3	chr1:100433035-100438035	chr1:100270170-100275170	cre	162865	0	1
SLC35A3	chr1:100433035-100438035	chr1:100271890-100276890	cre	161145	0	1
SLC35A3	chr1:100433035-100438035	chr1:100284902-100289902	cre	148133	0	0
SLC35A3	chr1:100433035-100438035	chr1:100299460-100304460	cre	133575	0	0
SLC35A3	chr1:100433035-100438035	chr1:100313140-100318140	cre	119895	0	1
SLC35A3	chr1:100433035-100438035	chr1:100596011-100601011	cre	162976	0	1
SLC35A3	chr1:100433035-100438035	chr1:100596206-100601206	cre	163171	0	1
SLC35A3	chr1:100433035-100438035	chr1:100712876-100717876	cre	279841	0	1
SLC35A3	chr1:100433035-100438035	chr1:100729263-100734263	cre	296228	0	0
SLC35A3	chr1:100433035-100438035	chr1:100815523-100820523	cre	382488	0	0
HIAT1	chr1:100501153-100506153	chr1:100122898-100127898	ARcre	378255	0	0
HIAT1	chr1:100501153-100506153	chr1:100125959-100130959	ARcre	375194	0	0
HIAT1	chr1:100501153-100506153	chr1:100228849-100233849	cre	272304	0	0
HIAT1	chr1:100501153-100506153	chr1:100247425-100252425	cre	253728	0	0
HIAT1	chr1:100501153-100506153	chr1:100248719-100253719	cre	252434	0	0
HIAT1	chr1:100501153-100506153	chr1:100252133-100257133	cre	249020	0	0
HIAT1	chr1:100501153-100506153	chr1:100270170-100275170	cre	230983	0	0
HIAT1	chr1:100501153-100506153	chr1:100271890-100276890	cre	229263	0	0
HIAT1	chr1:100501153-100506153	chr1:100313140-100318140	cre	188013	0	0
HIAT1	chr1:100501153-100506153	chr1:100450009-100455009	cre	51144	0	1
HIAT1	chr1:100501153-100506153	chr1:100463822-100468822	cre	37331	0	1
HIAT1	chr1:100501153-100506153	chr1:100541147-100546147	cre	39994	0	1
HIAT1	chr1:100501153-100506153	chr1:100596011-100601011	cre	94858	0	1
HIAT1	chr1:100501153-100506153	chr1:100596206-100601206	cre	95053	0	1
HIAT1	chr1:100501153-100506153	chr1:100712876-100717876	cre	211723	0	0
HIAT1	chr1:100501153-100506153	chr1:100729263-100734263	cre	228110	0	0
HIAT1	chr1:100501153-100506153	chr1:100824199-100829199	cre	323046	0	0
HIAT1	chr1:100501153-100506153	chr1:100876329-100881329	cre	375176	0	0
HIAT1	chr1:100501153-100506153	chr1:100893678-100898678	ARcre	392525	0	0
HIAT1	chr1:100501153-100506153	chr1:100922622-100927622	cre	421469	0	0
HIAT1	chr1:100501153-100506153	chr1:100949348-100954348	ARcre	448195	0	0
HIAT1	chr1:100501153-100506153	chr1:100965556-100970556	cre	464403	0	0
HIAT1	chr1:100501153-100506153	chr1:101347345-101352345	cre	846192	0	0
HIAT1	chr1:100501153-100506153	chr1:101359054-101364054	cre	857901	0	0
HIAT1	chr1:100501153-100506153	chr1:101359132-101364132	cre	857979	0	0
HIAT1	chr1:100501153-100506153	chr1:100666052-100671052	cre	164899	0	0
HIAT1	chr1:100501153-100506153	chr1:100764343-100769343	cre	263190	0	0
HIAT1	chr1:100501153-100506153	chr1:100815523-100820523	cre	314370	0	0
HIAT1	chr1:100501153-100506153	chr1:100878352-100883352	cre	377199	0	0
HIAT1	chr1:100501153-100506153	chr1:101199919-101204919	cre	698766	0	0
HIAT1	chr1:100501153-100506153	chr1:101683534-101688534	cre	1182381	0	0
HIAT1	chr1:100501153-100506153	chr1:101687157-101692157	cre	1186004	0	0
HIAT1	chr1:100501153-100506153	chr1:101708670-101713670	ARcre	1207517	0	0
SASS6	chr1:100596011-100601011	chr1:100122898-100127898	ARcre	473113	0	0
SASS6	chr1:100596011-100601011	chr1:100125959-100130959	ARcre	470052	0	0
SASS6	chr1:100596011-100601011	chr1:100247425-100252425	cre	348586	0	0
SASS6	chr1:100596011-100601011	chr1:100248719-100253719	cre	347292	0	0
SASS6	chr1:100596011-100601011	chr1:100252133-100257133	cre	343878	0	0
SASS6	chr1:100596011-100601011	chr1:100270170-100275170	cre	325841	0	0
SASS6	chr1:100596011-100601011	chr1:100271890-100276890	cre	324121	0	0
SASS6	chr1:100596011-100601011	chr1:100284902-100289902	cre	311109	0	0
SASS6	chr1:100596011-100601011	chr1:100299460-100304460	cre	296551	0	0
SASS6	chr1:100596011-100601011	chr1:100313140-100318140	cre	282871	0	0
SASS6	chr1:100596011-100601011	chr1:100450009-100455009	cre	146002	0	0
SASS6	chr1:100596011-100601011	chr1:100501153-100506153	cre	94858	0	1
SASS6	chr1:100596011-100601011	chr1:100541147-100546147	cre	54864	0	1
SASS6	chr1:100596011-100601011	chr1:100666052-100671052	cre	70041	0	0
SASS6	chr1:100596011-100601011	chr1:100712876-100717876	cre	116865	0	1
SASS6	chr1:100596011-100601011	chr1:100729263-100734263	cre	133252	0	1
SASS6	chr1:100596011-100601011	chr1:100824199-100829199	cre	228188	0	0
SASS6	chr1:100596011-100601011	chr1:100876329-100881329	cre	280318	0	0
SASS6	chr1:100596011-100601011	chr1:100893678-100898678	ARcre	297667	0	0
SASS6	chr1:100596011-100601011	chr1:100916102-100921102	cre	320091	0	0
SASS6	chr1:100596011-100601011	chr1:100927031-100932031	cre	331020	0	0
SASS6	chr1:100596011-100601011	chr1:100949348-100954348	ARcre	353337	0	0
SASS6	chr1:100596011-100601011	chr1:101199919-101204919	cre	603908	0	0
SASS6	chr1:100596011-100601011	chr1:100200246-100205246	cre	395765	0	0
SASS6	chr1:100596011-100601011	chr1:100228849-100233849	cre	367162	0	0
SASS6	chr1:100596011-100601011	chr1:100433035-100438035	cre	162976	0	0
SASS6	chr1:100596011-100601011	chr1:100815523-100820523	cre	219512	0	0
SASS6	chr1:100596011-100601011	chr1:100922622-100927622	cre	326611	0	0
SASS6	chr1:100596011-100601011	chr1:101323813-101328813	cre	727802	0	0
SASS6	chr1:100596011-100601011	chr1:101337862-101342862	cre	741851	0	0
SASS6	chr1:100596011-100601011	chr1:101359054-101364054	cre	763043	0	0
SASS6	chr1:100596011-100601011	chr1:101359132-101364132	cre	763121	0	0
TRMT13	chr1:100596206-100601206	chr1:100122898-100127898	ARcre	473308	0	0
TRMT13	chr1:100596206-100601206	chr1:100125959-100130959	ARcre	470247	0	0
TRMT13	chr1:100596206-100601206	chr1:100247425-100252425	cre	348781	0	0
TRMT13	chr1:100596206-100601206	chr1:100248719-100253719	cre	347487	0	0
TRMT13	chr1:100596206-100601206	chr1:100252133-100257133	cre	344073	0	0
TRMT13	chr1:100596206-100601206	chr1:100270170-100275170	cre	326036	0	0
TRMT13	chr1:100596206-100601206	chr1:100271890-100276890	cre	324316	0	0
TRMT13	chr1:100596206-100601206	chr1:100284902-100289902	cre	311304	0	0
TRMT13	chr1:100596206-100601206	chr1:100299460-100304460	cre	296746	0	0
TRMT13	chr1:100596206-100601206	chr1:100313140-100318140	cre	283066	0	0
TRMT13	chr1:100596206-100601206	chr1:100450009-100455009	cre	146197	0	0
TRMT13	chr1:100596206-100601206	chr1:100501153-100506153	cre	95053	0	1
TRMT13	chr1:100596206-100601206	chr1:100541147-100546147	cre	55059	0	1
TRMT13	chr1:100596206-100601206	chr1:100666052-100671052	cre	69846	0	0
TRMT13	chr1:100596206-100601206	chr1:100712876-100717876	cre	116670	0	1
TRMT13	chr1:100596206-100601206	chr1:100729263-100734263	cre	133057	0	1
TRMT13	chr1:100596206-100601206	chr1:100824199-100829199	cre	227993	0	0
TRMT13	chr1:100596206-100601206	chr1:100876329-100881329	cre	280123	0	0
TRMT13	chr1:100596206-100601206	chr1:100893678-100898678	ARcre	297472	0	0
TRMT13	chr1:100596206-100601206	chr1:100916102-100921102	cre	319896	0	0
TRMT13	chr1:100596206-100601206	chr1:100927031-100932031	cre	330825	0	0
TRMT13	chr1:100596206-100601206	chr1:100949348-100954348	ARcre	353142	0	0
TRMT13	chr1:100596206-100601206	chr1:101199919-101204919	cre	603713	0	0
TRMT13	chr1:100596206-100601206	chr1:100200246-100205246	cre	395960	0	0
TRMT13	chr1:100596206-100601206	chr1:100228849-100233849	cre	367357	0	0
TRMT13	chr1:100596206-100601206	chr1:100433035-100438035	cre	163171	0	0
TRMT13	chr1:100596206-100601206	chr1:100815523-100820523	cre	219317	0	0
TRMT13	chr1:100596206-100601206	chr1:100922622-100927622	cre	326416	0	0
TRMT13	chr1:100596206-100601206	chr1:101323813-101328813	cre	727607	0	0
TRMT13	chr1:100596206-100601206	chr1:101337862-101342862	cre	741656	0	0
TRMT13	chr1:100596206-100601206	chr1:101359054-101364054	cre	762848	0	0
TRMT13	chr1:100596206-100601206	chr1:101359132-101364132	cre	762926	0	0
RNF223	chr1:1007187-1012187	chr1:1048978-1053978	cre	41791	0	0
DBT	chr1:100712876-100717876	chr1:100228849-100233849	cre	484027	0	0
DBT	chr1:100712876-100717876	chr1:100247425-100252425	cre	465451	0	0
DBT	chr1:100712876-100717876	chr1:100248719-100253719	cre	464157	0	0
DBT	chr1:100712876-100717876	chr1:100252133-100257133	cre	460743	0	0
DBT	chr1:100712876-100717876	chr1:100270170-100275170	cre	442706	0	0
DBT	chr1:100712876-100717876	chr1:100271890-100276890	cre	440986	0	0
DBT	chr1:100712876-100717876	chr1:100284902-100289902	cre	427974	0	0
DBT	chr1:100712876-100717876	chr1:100299460-100304460	cre	413416	0	0
DBT	chr1:100712876-100717876	chr1:100313140-100318140	cre	399736	0	0
DBT	chr1:100712876-100717876	chr1:100463822-100468822	cre	249054	0	0
DBT	chr1:100712876-100717876	chr1:100501153-100506153	cre	211723	0	0
DBT	chr1:100712876-100717876	chr1:100541147-100546147	cre	171729	0	0
DBT	chr1:100712876-100717876	chr1:100596011-100601011	cre	116865	0	0
DBT	chr1:100712876-100717876	chr1:100596206-100601206	cre	116670	0	0
DBT	chr1:100712876-100717876	chr1:100666052-100671052	cre	46824	0	0
DBT	chr1:100712876-100717876	chr1:100703147-100708147	cre	9729	0	1
DBT	chr1:100712876-100717876	chr1:100729263-100734263	cre	16387	0	1
DBT	chr1:100712876-100717876	chr1:100764343-100769343	cre	51467	0	0
DBT	chr1:100712876-100717876	chr1:100824199-100829199	cre	111323	0	0
DBT	chr1:100712876-100717876	chr1:100876329-100881329	cre	163453	0	0
DBT	chr1:100712876-100717876	chr1:100893678-100898678	ARcre	180802	0	0
DBT	chr1:100712876-100717876	chr1:100922622-100927622	cre	209746	0	0
DBT	chr1:100712876-100717876	chr1:100949348-100954348	ARcre	236472	0	0
DBT	chr1:100712876-100717876	chr1:101199919-101204919	cre	487043	0	0
DBT	chr1:100712876-100717876	chr1:101359054-101364054	cre	646178	0	0
DBT	chr1:100712876-100717876	chr1:101359132-101364132	cre	646256	0	0
DBT	chr1:100712876-100717876	chr1:100433035-100438035	cre	279841	0	0
DBT	chr1:100712876-100717876	chr1:100927031-100932031	cre	214155	0	0
DBT	chr1:100712876-100717876	chr1:100815523-100820523	cre	102647	0	0
DBT	chr1:100712876-100717876	chr1:100878352-100883352	cre	165476	0	0
DBT	chr1:100712876-100717876	chr1:100916102-100921102	cre	203226	0	0
DBT	chr1:100712876-100717876	chr1:101323813-101328813	cre	610937	0	0
DBT	chr1:100712876-100717876	chr1:101337862-101342862	cre	624986	0	0
RTCA	chr1:100729263-100734263	chr1:100247425-100252425	cre	481838	0	0
RTCA	chr1:100729263-100734263	chr1:100248719-100253719	cre	480544	0	0
RTCA	chr1:100729263-100734263	chr1:100252133-100257133	cre	477130	0	0
RTCA	chr1:100729263-100734263	chr1:100270170-100275170	cre	459093	0	0
RTCA	chr1:100729263-100734263	chr1:100271890-100276890	cre	457373	0	0
RTCA	chr1:100729263-100734263	chr1:100284902-100289902	cre	444361	0	0
RTCA	chr1:100729263-100734263	chr1:100313140-100318140	cre	416123	0	0
RTCA	chr1:100729263-100734263	chr1:100501153-100506153	cre	228110	0	0
RTCA	chr1:100729263-100734263	chr1:100541147-100546147	cre	188116	0	0
RTCA	chr1:100729263-100734263	chr1:100596011-100601011	cre	133252	0	0
RTCA	chr1:100729263-100734263	chr1:100596206-100601206	cre	133057	0	0
RTCA	chr1:100729263-100734263	chr1:100666052-100671052	cre	63211	0	0
RTCA	chr1:100729263-100734263	chr1:100712876-100717876	cre	16387	0	1
RTCA	chr1:100729263-100734263	chr1:100764343-100769343	cre	35080	0	0
RTCA	chr1:100729263-100734263	chr1:100815523-100820523	cre	86260	0	0
RTCA	chr1:100729263-100734263	chr1:100878352-100883352	cre	149089	0	0
RTCA	chr1:100729263-100734263	chr1:100893678-100898678	ARcre	164415	0	0
RTCA	chr1:100729263-100734263	chr1:100922622-100927622	cre	193359	0	0
RTCA	chr1:100729263-100734263	chr1:101347345-101352345	cre	618082	0	0
RTCA	chr1:100729263-100734263	chr1:101359054-101364054	cre	629791	0	0
RTCA	chr1:100729263-100734263	chr1:101359132-101364132	cre	629869	0	0
RTCA	chr1:100729263-100734263	chr1:100108999-100113999	cre	620264	0	0
RTCA	chr1:100729263-100734263	chr1:100228849-100233849	cre	500414	0	0
RTCA	chr1:100729263-100734263	chr1:100433035-100438035	cre	296228	0	0
RTCA	chr1:100729263-100734263	chr1:100450009-100455009	cre	279254	0	0
RTCA	chr1:100729263-100734263	chr1:100916102-100921102	cre	186839	0	0
RTCA	chr1:100729263-100734263	chr1:100927031-100932031	cre	197768	0	0
RTCA	chr1:100729263-100734263	chr1:100949348-100954348	ARcre	220085	0	0
RTCA	chr1:100729263-100734263	chr1:100965556-100970556	cre	236293	0	0
RTCA	chr1:100729263-100734263	chr1:100979490-100984490	cre	250227	0	0
RTCA	chr1:100729263-100734263	chr1:101199919-101204919	cre	470656	0	0
CDC14A	chr1:100815523-100820523	chr1:100228849-100233849	cre	586674	0	0
CDC14A	chr1:100815523-100820523	chr1:100729263-100734263	cre	86260	0	0
CDC14A	chr1:100815523-100820523	chr1:100764343-100769343	cre	51180	0	0
CDC14A	chr1:100815523-100820523	chr1:100916102-100921102	cre	100579	0	0
CDC14A	chr1:100815523-100820523	chr1:100927031-100932031	cre	111508	0	0
CDC14A	chr1:100815523-100820523	chr1:100247425-100252425	cre	568098	0	0
CDC14A	chr1:100815523-100820523	chr1:100248719-100253719	cre	566804	0	0
CDC14A	chr1:100815523-100820523	chr1:100252133-100257133	cre	563390	0	0
CDC14A	chr1:100815523-100820523	chr1:100313140-100318140	cre	502383	0	0
CDC14A	chr1:100815523-100820523	chr1:100433035-100438035	cre	382488	0	0
CDC14A	chr1:100815523-100820523	chr1:100501153-100506153	cre	314370	0	0
CDC14A	chr1:100815523-100820523	chr1:100541147-100546147	cre	274376	0	0
CDC14A	chr1:100815523-100820523	chr1:100596011-100601011	cre	219512	0	0
CDC14A	chr1:100815523-100820523	chr1:100596206-100601206	cre	219317	0	0
CDC14A	chr1:100815523-100820523	chr1:100666052-100671052	cre	149471	0	0
CDC14A	chr1:100815523-100820523	chr1:100712876-100717876	cre	102647	0	0
CDC14A	chr1:100815523-100820523	chr1:100824199-100829199	cre	8676	0	1
CDC14A	chr1:100815523-100820523	chr1:100878352-100883352	cre	62829	0	0
CDC14A	chr1:100815523-100820523	chr1:100893678-100898678	ARcre	78155	0	1
CDC14A	chr1:100815523-100820523	chr1:100911651-100916651	cre	96128	0	0
CDC14A	chr1:100815523-100820523	chr1:100922622-100927622	cre	107099	0	0
CDC14A	chr1:100815523-100820523	chr1:100949348-100954348	ARcre	133825	0	0
CDC14A	chr1:100815523-100820523	chr1:101323813-101328813	cre	508290	0	0
CDC14A	chr1:100815523-100820523	chr1:101337862-101342862	cre	522339	0	0
CDC14A	chr1:100815523-100820523	chr1:101359054-101364054	cre	543531	0	0
CDC14A	chr1:100815523-100820523	chr1:101359132-101364132	cre	543609	0	0
CDC14A	chr1:100815523-100820523	chr1:101488828-101493828	cre	673305	0	0
UBE4B	chr1:10090390-10095390	chr1:8936249-8941249	cre	1154141	0	0
UBE4B	chr1:10090390-10095390	chr1:9950926-9955926	cre	139464	0	0
UBE4B	chr1:10090390-10095390	chr1:9967894-9972894	cre	122496	0	0
UBE4B	chr1:10090390-10095390	chr1:10000965-10005965	cre	89425	0	0
UBE4B	chr1:10090390-10095390	chr1:10000986-10005986	cre	89404	0	0
UBE4B	chr1:10090390-10095390	chr1:10114290-10119290	cre	23900	0	0
UBE4B	chr1:10090390-10095390	chr1:10129465-10134465	cre	39075	0	0
UBE4B	chr1:10090390-10095390	chr1:10174943-10179943	cre	84553	0	0
UBE4B	chr1:10090390-10095390	chr1:10210653-10215653	cre	120263	0	0
UBE4B	chr1:10090390-10095390	chr1:10269174-10274174	cre	178784	0	0
UBE4B	chr1:10090390-10095390	chr1:10357011-10362011	cre	266621	0	0
UBE4B	chr1:10090390-10095390	chr1:10456637-10461637	cre	366247	0	0
UBE4B	chr1:10090390-10095390	chr1:8481527-8486527	cre	1608863	0	0
UBE4B	chr1:10090390-10095390	chr1:8541215-8546215	cre	1549175	0	0
UBE4B	chr1:10090390-10095390	chr1:8875162-8880162	cre	1215228	0	0
UBE4B	chr1:10090390-10095390	chr1:9850025-9855025	cre	240365	0	0
UBE4B	chr1:10090390-10095390	chr1:9868976-9873976	cre	221414	0	0
UBE4B	chr1:10090390-10095390	chr1:9872871-9877871	cre	217519	0	0
UBE4B	chr1:10090390-10095390	chr1:9901082-9906082	ARcre	189308	0	0
UBE4B	chr1:10090390-10095390	chr1:10104083-10109083	cre	13693	0	1
UBE4B	chr1:10090390-10095390	chr1:10302646-10307646	cre	212256	0	0
UBE4B	chr1:10090390-10095390	chr1:10488340-10493340	cre	397950	0	0
UBE4B	chr1:10090390-10095390	chr1:10492224-10497224	cre	401834	0	0
UBE4B	chr1:10090390-10095390	chr1:10516922-10521922	cre	426532	0	0
UBE4B	chr1:10090390-10095390	chr1:10532444-10537444	cre	442054	0	0
UBE4B	chr1:10090390-10095390	chr1:10547582-10552582	cre	457192	0	0
UBE4B	chr1:10090390-10095390	chr1:10552643-10557643	cre	462253	0	0
UBE4B	chr1:10090390-10095390	chr1:11863768-11868768	cre	1773378	0	0
EXTL2	chr1:101359054-101364054	chr1:100501153-100506153	cre	857901	0	0
EXTL2	chr1:101359054-101364054	chr1:100703147-100708147	cre	655907	0	0
EXTL2	chr1:101359054-101364054	chr1:100712876-100717876	cre	646178	0	0
EXTL2	chr1:101359054-101364054	chr1:100729263-100734263	cre	629791	0	0
EXTL2	chr1:101359054-101364054	chr1:100893678-100898678	ARcre	465376	0	0
EXTL2	chr1:101359054-101364054	chr1:100911651-100916651	cre	447403	0	0
EXTL2	chr1:101359054-101364054	chr1:100979490-100984490	cre	379564	0	0
EXTL2	chr1:101359054-101364054	chr1:101347345-101352345	cre	11709	0	1
EXTL2	chr1:101359054-101364054	chr1:101379802-101384802	ARcre	20748	0	0
EXTL2	chr1:101359054-101364054	chr1:101410416-101415416	cre	51362	0	0
EXTL2	chr1:101359054-101364054	chr1:101412760-101417760	cre	53706	0	0
EXTL2	chr1:101359054-101364054	chr1:101446590-101451590	ARcre	87536	0	0
EXTL2	chr1:101359054-101364054	chr1:101699944-101704944	cre	340890	0	0
EXTL2	chr1:101359054-101364054	chr1:101708670-101713670	ARcre	349616	0	0
EXTL2	chr1:101359054-101364054	chr1:101751691-101756691	cre	392637	0	0
EXTL2	chr1:101359054-101364054	chr1:100122898-100127898	ARcre	1236156	0	0
EXTL2	chr1:101359054-101364054	chr1:100125959-100130959	ARcre	1233095	0	0
EXTL2	chr1:101359054-101364054	chr1:100228849-100233849	cre	1130205	0	0
EXTL2	chr1:101359054-101364054	chr1:100247425-100252425	cre	1111629	0	0
EXTL2	chr1:101359054-101364054	chr1:100248719-100253719	cre	1110335	0	0
EXTL2	chr1:101359054-101364054	chr1:100252133-100257133	cre	1106921	0	0
EXTL2	chr1:101359054-101364054	chr1:100270170-100275170	cre	1088884	0	0
EXTL2	chr1:101359054-101364054	chr1:100271890-100276890	cre	1087164	0	0
EXTL2	chr1:101359054-101364054	chr1:100284902-100289902	cre	1074152	0	0
EXTL2	chr1:101359054-101364054	chr1:100313140-100318140	cre	1045914	0	0
EXTL2	chr1:101359054-101364054	chr1:100450009-100455009	cre	909045	0	0
EXTL2	chr1:101359054-101364054	chr1:100596011-100601011	cre	763043	0	0
EXTL2	chr1:101359054-101364054	chr1:100596206-100601206	cre	762848	0	0
EXTL2	chr1:101359054-101364054	chr1:100666052-100671052	cre	693002	0	0
EXTL2	chr1:101359054-101364054	chr1:100764343-100769343	cre	594711	0	0
EXTL2	chr1:101359054-101364054	chr1:100815523-100820523	cre	543531	0	0
EXTL2	chr1:101359054-101364054	chr1:100824199-100829199	cre	534855	0	0
EXTL2	chr1:101359054-101364054	chr1:100927031-100932031	cre	432023	0	0
EXTL2	chr1:101359054-101364054	chr1:101069695-101074695	cre	289359	0	0
EXTL2	chr1:101359054-101364054	chr1:101092633-101097633	cre	266421	0	0
EXTL2	chr1:101359054-101364054	chr1:101199919-101204919	cre	159135	0	0
EXTL2	chr1:101359054-101364054	chr1:101337862-101342862	cre	21192	0	0
EXTL2	chr1:101359054-101364054	chr1:101458718-101463718	cre	99664	0	0
EXTL2	chr1:101359054-101364054	chr1:101488828-101493828	cre	129774	0	0
EXTL2	chr1:101359054-101364054	chr1:101620041-101625041	cre	260987	0	0
EXTL2	chr1:101359054-101364054	chr1:101683534-101688534	cre	324480	0	0
EXTL2	chr1:101359054-101364054	chr1:101687157-101692157	cre	328103	0	0
SLC30A7	chr1:101359132-101364132	chr1:100501153-100506153	cre	857979	0	0
SLC30A7	chr1:101359132-101364132	chr1:100703147-100708147	cre	655985	0	0
SLC30A7	chr1:101359132-101364132	chr1:100712876-100717876	cre	646256	0	0
SLC30A7	chr1:101359132-101364132	chr1:100729263-100734263	cre	629869	0	0
SLC30A7	chr1:101359132-101364132	chr1:100893678-100898678	ARcre	465454	0	0
SLC30A7	chr1:101359132-101364132	chr1:100911651-100916651	cre	447481	0	0
SLC30A7	chr1:101359132-101364132	chr1:100979490-100984490	cre	379642	0	0
SLC30A7	chr1:101359132-101364132	chr1:101347345-101352345	cre	11787	0	1
SLC30A7	chr1:101359132-101364132	chr1:101379802-101384802	ARcre	20670	0	0
SLC30A7	chr1:101359132-101364132	chr1:101410416-101415416	cre	51284	0	0
SLC30A7	chr1:101359132-101364132	chr1:101412760-101417760	cre	53628	0	0
SLC30A7	chr1:101359132-101364132	chr1:101446590-101451590	ARcre	87458	0	0
SLC30A7	chr1:101359132-101364132	chr1:101699944-101704944	cre	340812	0	0
SLC30A7	chr1:101359132-101364132	chr1:101708670-101713670	ARcre	349538	0	0
SLC30A7	chr1:101359132-101364132	chr1:101751691-101756691	cre	392559	0	0
SLC30A7	chr1:101359132-101364132	chr1:100122898-100127898	ARcre	1236234	0	0
SLC30A7	chr1:101359132-101364132	chr1:100125959-100130959	ARcre	1233173	0	0
SLC30A7	chr1:101359132-101364132	chr1:100228849-100233849	cre	1130283	0	0
SLC30A7	chr1:101359132-101364132	chr1:100247425-100252425	cre	1111707	0	0
SLC30A7	chr1:101359132-101364132	chr1:100248719-100253719	cre	1110413	0	0
SLC30A7	chr1:101359132-101364132	chr1:100252133-100257133	cre	1106999	0	0
SLC30A7	chr1:101359132-101364132	chr1:100270170-100275170	cre	1088962	0	0
SLC30A7	chr1:101359132-101364132	chr1:100271890-100276890	cre	1087242	0	0
SLC30A7	chr1:101359132-101364132	chr1:100284902-100289902	cre	1074230	0	0
SLC30A7	chr1:101359132-101364132	chr1:100313140-100318140	cre	1045992	0	0
SLC30A7	chr1:101359132-101364132	chr1:100450009-100455009	cre	909123	0	0
SLC30A7	chr1:101359132-101364132	chr1:100596011-100601011	cre	763121	0	0
SLC30A7	chr1:101359132-101364132	chr1:100596206-100601206	cre	762926	0	0
SLC30A7	chr1:101359132-101364132	chr1:100666052-100671052	cre	693080	0	0
SLC30A7	chr1:101359132-101364132	chr1:100764343-100769343	cre	594789	0	0
SLC30A7	chr1:101359132-101364132	chr1:100815523-100820523	cre	543609	0	0
SLC30A7	chr1:101359132-101364132	chr1:100824199-100829199	cre	534933	0	0
SLC30A7	chr1:101359132-101364132	chr1:100927031-100932031	cre	432101	0	0
SLC30A7	chr1:101359132-101364132	chr1:101069695-101074695	cre	289437	0	0
SLC30A7	chr1:101359132-101364132	chr1:101092633-101097633	cre	266499	0	0
SLC30A7	chr1:101359132-101364132	chr1:101199919-101204919	cre	159213	0	0
SLC30A7	chr1:101359132-101364132	chr1:101337862-101342862	cre	21270	0	0
SLC30A7	chr1:101359132-101364132	chr1:101458718-101463718	cre	99586	0	0
SLC30A7	chr1:101359132-101364132	chr1:101488828-101493828	cre	129696	0	0
SLC30A7	chr1:101359132-101364132	chr1:101620041-101625041	cre	260909	0	0
SLC30A7	chr1:101359132-101364132	chr1:101683534-101688534	cre	324402	0	0
SLC30A7	chr1:101359132-101364132	chr1:101687157-101692157	cre	328025	0	0
DPH5	chr1:101488828-101493828	chr1:101699944-101704944	cre	211116	0	1
DPH5	chr1:101488828-101493828	chr1:100815523-100820523	cre	673305	0	0
DPH5	chr1:101488828-101493828	chr1:101337862-101342862	cre	150966	0	0
DPH5	chr1:101488828-101493828	chr1:101359054-101364054	cre	129774	0	1
DPH5	chr1:101488828-101493828	chr1:101359132-101364132	cre	129696	0	1
DPH5	chr1:101488828-101493828	chr1:101387977-101392977	cre	100851	0	1
DPH5	chr1:101488828-101493828	chr1:101390391-101395391	cre	98437	0	1
DPH5	chr1:101488828-101493828	chr1:101412760-101417760	cre	76068	0	0
DPH5	chr1:101488828-101493828	chr1:101458718-101463718	cre	30110	0	1
DPH5	chr1:101488828-101493828	chr1:101550071-101555071	cre	61243	0	0
DPH5	chr1:101488828-101493828	chr1:101620041-101625041	cre	131213	0	0
DPH5	chr1:101488828-101493828	chr1:101645160-101650160	cre	156332	0	0
DPH5	chr1:101488828-101493828	chr1:101683534-101688534	cre	194706	0	0
DPH5	chr1:101488828-101493828	chr1:101687157-101692157	cre	198329	0	0
S1PR1	chr1:101699944-101704944	chr1:101359054-101364054	cre	340890	0	1
S1PR1	chr1:101699944-101704944	chr1:101359132-101364132	cre	340812	0	1
S1PR1	chr1:101699944-101704944	chr1:101488828-101493828	cre	211116	0	1
S1PR1	chr1:101699944-101704944	chr1:101379802-101384802	ARcre	320142	0	0
S1PR1	chr1:101699944-101704944	chr1:101387977-101392977	cre	311967	0	0
S1PR1	chr1:101699944-101704944	chr1:101390391-101395391	cre	309553	0	0
C1orf159	chr1:1048978-1053978	chr1:1096073-1101073	cre	47095	0	0
C1orf159	chr1:1048978-1053978	chr1:1206744-1211744	cre	157766	0	0
C1orf159	chr1:1048978-1053978	chr1:1251266-1256266	cre	202288	0	0
C1orf159	chr1:1048978-1053978	chr1:1007187-1012187	cre	41791	0	0
C1orf159	chr1:1048978-1053978	chr1:1012906-1017906	cre	36072	0	0
C1orf159	chr1:1048978-1053978	chr1:1055060-1060060	cre	6082	0	1
C1orf159	chr1:1048978-1053978	chr1:1065575-1070575	cre	16597	0	0
C1orf159	chr1:1048978-1053978	chr1:1174115-1179115	cre	125137	0	0
C1orf159	chr1:1048978-1053978	chr1:1223980-1228980	cre	175002	0	0
KIF1B	chr1:10269174-10274174	chr1:9597041-9602041	cre	672133	0	0
KIF1B	chr1:10269174-10274174	chr1:9868976-9873976	cre	400198	0	0
KIF1B	chr1:10269174-10274174	chr1:9872871-9877871	cre	396303	0	0
KIF1B	chr1:10269174-10274174	chr1:9883165-9888165	cre	386009	0	0
KIF1B	chr1:10269174-10274174	chr1:9893724-9898724	cre	375450	0	0
KIF1B	chr1:10269174-10274174	chr1:9950926-9955926	cre	318248	0	0
KIF1B	chr1:10269174-10274174	chr1:9967894-9972894	cre	301280	0	0
KIF1B	chr1:10269174-10274174	chr1:10000965-10005965	cre	268209	0	0
KIF1B	chr1:10269174-10274174	chr1:10000986-10005986	cre	268188	0	0
KIF1B	chr1:10269174-10274174	chr1:10008170-10013170	cre	261004	0	0
KIF1B	chr1:10269174-10274174	chr1:10090390-10095390	cre	178784	0	0
KIF1B	chr1:10269174-10274174	chr1:10114290-10119290	cre	154884	0	0
KIF1B	chr1:10269174-10274174	chr1:10311455-10316455	cre	42281	0	1
KIF1B	chr1:10269174-10274174	chr1:10357011-10362011	cre	87837	0	0
KIF1B	chr1:10269174-10274174	chr1:10436245-10441245	cre	167071	0	0
KIF1B	chr1:10269174-10274174	chr1:10456637-10461637	cre	187463	0	0
KIF1B	chr1:10269174-10274174	chr1:10732904-10737904	cre	463730	0	0
KIF1B	chr1:10269174-10274174	chr1:8936249-8941249	cre	1332925	0	0
KIF1B	chr1:10269174-10274174	chr1:10104083-10109083	cre	165091	0	0
KIF1B	chr1:10269174-10274174	chr1:10302646-10307646	cre	33472	0	1
KIF1B	chr1:10269174-10274174	chr1:10395788-10400788	cre	126614	0	0
KIF1B	chr1:10269174-10274174	chr1:10488340-10493340	cre	219166	0	0
KIF1B	chr1:10269174-10274174	chr1:10492224-10497224	cre	223050	0	0
KIF1B	chr1:10269174-10274174	chr1:10532444-10537444	cre	263270	0	0
KIF1B	chr1:10269174-10274174	chr1:10552643-10557643	cre	283469	0	0
KIF1B	chr1:10269174-10274174	chr1:11793712-11798712	cre	1524538	0	0
KIF1B	chr1:10269174-10274174	chr1:12077023-12082023	cre	1807849	0	0
RNPC3	chr1:104065819-104070819	chr1:104036446-104041446	cre	29373	0	0
RNPC3	chr1:104065819-104070819	chr1:104075355-104080355	cre	9536	0	1
RNPC3	chr1:104065819-104070819	chr1:103763541-103768541	cre	302278	0	0
PGD	chr1:10456637-10461637	chr1:8470151-8475151	ARcre	1986486	0	0
PGD	chr1:10456637-10461637	chr1:9893724-9898724	cre	562913	0	0
PGD	chr1:10456637-10461637	chr1:9950926-9955926	cre	505711	0	0
PGD	chr1:10456637-10461637	chr1:9967894-9972894	cre	488743	0	0
PGD	chr1:10456637-10461637	chr1:10000965-10005965	cre	455672	0	0
PGD	chr1:10456637-10461637	chr1:10000986-10005986	cre	455651	0	0
PGD	chr1:10456637-10461637	chr1:10090390-10095390	cre	366247	0	0
PGD	chr1:10456637-10461637	chr1:10104083-10109083	cre	352554	0	0
PGD	chr1:10456637-10461637	chr1:10174943-10179943	cre	281694	0	0
PGD	chr1:10456637-10461637	chr1:10269174-10274174	cre	187463	0	1
PGD	chr1:10456637-10461637	chr1:10357011-10362011	cre	99626	0	0
PGD	chr1:10456637-10461637	chr1:10488340-10493340	cre	31703	0	1
PGD	chr1:10456637-10461637	chr1:10492224-10497224	cre	35587	0	1
PGD	chr1:10456637-10461637	chr1:10532444-10537444	cre	75807	0	1
PGD	chr1:10456637-10461637	chr1:10547582-10552582	cre	90945	0	0
PGD	chr1:10456637-10461637	chr1:10552643-10557643	cre	96006	0	0
PGD	chr1:10456637-10461637	chr1:12077023-12082023	cre	1620386	0	0
PGD	chr1:10456637-10461637	chr1:9597041-9602041	cre	859596	0	0
PGD	chr1:10456637-10461637	chr1:9611299-9616299	ARcre	845338	0	0
PGD	chr1:10456637-10461637	chr1:9646480-9651480	cre	810157	0	0
PGD	chr1:10456637-10461637	chr1:9746974-9751974	cre	709663	0	0
PGD	chr1:10456637-10461637	chr1:9901082-9906082	ARcre	555555	0	0
PGD	chr1:10456637-10461637	chr1:9925251-9930251	cre	531386	0	0
PGD	chr1:10456637-10461637	chr1:10114290-10119290	cre	342347	0	0
PGD	chr1:10456637-10461637	chr1:10302646-10307646	cre	153991	0	0
PGD	chr1:10456637-10461637	chr1:10516922-10521922	cre	60285	0	0
PGD	chr1:10456637-10461637	chr1:10530083-10535083	cre	73446	0	1
PGD	chr1:10456637-10461637	chr1:11070199-11075199	cre	613562	0	0
PGD	chr1:10456637-10461637	chr1:11738771-11743771	cre	1282134	0	0
PGD	chr1:10456637-10461637	chr1:11793712-11798712	cre	1337075	0	0
PGD	chr1:10456637-10461637	chr1:11863768-11868768	cre	1407131	0	0
PGD	chr1:10456637-10461637	chr1:11966396-11971396	cre	1509759	0	0
PGD	chr1:10456637-10461637	chr1:11992310-11997310	cre	1535673	0	0
PGD	chr1:10456637-10461637	chr1:12018837-12023837	cre	1562200	0	0
PGD	chr1:10456637-10461637	chr1:12037869-12042869	cre	1581232	0	0
PGD	chr1:10456637-10461637	chr1:12107489-12112489	cre	1650852	0	0
APITD1	chr1:10488340-10493340	chr1:10456637-10461637	cre	31703	0	1
APITD1	chr1:10488340-10493340	chr1:9646480-9651480	cre	841860	0	0
APITD1	chr1:10488340-10493340	chr1:9950926-9955926	cre	537414	0	0
APITD1	chr1:10488340-10493340	chr1:9967894-9972894	cre	520446	0	0
APITD1	chr1:10488340-10493340	chr1:10000965-10005965	cre	487375	0	0
APITD1	chr1:10488340-10493340	chr1:10000986-10005986	cre	487354	0	0
APITD1	chr1:10488340-10493340	chr1:10090390-10095390	cre	397950	0	0
APITD1	chr1:10488340-10493340	chr1:10174943-10179943	cre	313397	0	0
APITD1	chr1:10488340-10493340	chr1:10269174-10274174	cre	219166	0	0
APITD1	chr1:10488340-10493340	chr1:10436245-10441245	cre	52095	0	0
APITD1	chr1:10488340-10493340	chr1:10516922-10521922	cre	28582	0	0
APITD1	chr1:10488340-10493340	chr1:10532444-10537444	cre	44104	0	0
APITD1	chr1:10488340-10493340	chr1:10547582-10552582	cre	59242	0	1
APITD1	chr1:10488340-10493340	chr1:10552643-10557643	cre	64303	0	1
APITD1	chr1:10488340-10493340	chr1:11070199-11075199	cre	581859	0	0
APITD1	chr1:10488340-10493340	chr1:11992310-11997310	cre	1503970	0	0
APITD1	chr1:10488340-10493340	chr1:12037869-12042869	cre	1549529	0	0
APITD1	chr1:10488340-10493340	chr1:12077023-12082023	cre	1588683	0	0
APITD1	chr1:10488340-10493340	chr1:12107489-12112489	cre	1619149	0	0
APITD1-CORT	chr1:10492224-10497224	chr1:9950926-9955926	cre	541298	0	0
APITD1-CORT	chr1:10492224-10497224	chr1:10456637-10461637	cre	35587	0	1
APITD1-CORT	chr1:10492224-10497224	chr1:10516922-10521922	cre	24698	0	0
APITD1-CORT	chr1:10492224-10497224	chr1:10530083-10535083	cre	37859	0	1
APITD1-CORT	chr1:10492224-10497224	chr1:10532444-10537444	cre	40220	0	0
APITD1-CORT	chr1:10492224-10497224	chr1:10547582-10552582	cre	55358	0	1
APITD1-CORT	chr1:10492224-10497224	chr1:10552643-10557643	cre	60419	0	1
APITD1-CORT	chr1:10492224-10497224	chr1:11863768-11868768	cre	1371544	0	0
APITD1-CORT	chr1:10492224-10497224	chr1:12089009-12094009	cre	1596785	0	0
APITD1-CORT	chr1:10492224-10497224	chr1:9646480-9651480	cre	845744	0	0
APITD1-CORT	chr1:10492224-10497224	chr1:9967894-9972894	cre	524330	0	0
APITD1-CORT	chr1:10492224-10497224	chr1:10000965-10005965	cre	491259	0	0
APITD1-CORT	chr1:10492224-10497224	chr1:10000986-10005986	cre	491238	0	0
APITD1-CORT	chr1:10492224-10497224	chr1:10090390-10095390	cre	401834	0	0
APITD1-CORT	chr1:10492224-10497224	chr1:10174943-10179943	cre	317281	0	0
APITD1-CORT	chr1:10492224-10497224	chr1:10269174-10274174	cre	223050	0	0
APITD1-CORT	chr1:10492224-10497224	chr1:10436245-10441245	cre	55979	0	0
APITD1-CORT	chr1:10492224-10497224	chr1:11070199-11075199	cre	577975	0	0
APITD1-CORT	chr1:10492224-10497224	chr1:11992310-11997310	cre	1500086	0	0
APITD1-CORT	chr1:10492224-10497224	chr1:12037869-12042869	cre	1545645	0	0
APITD1-CORT	chr1:10492224-10497224	chr1:12077023-12082023	cre	1584799	0	0
APITD1-CORT	chr1:10492224-10497224	chr1:12107489-12112489	cre	1615265	0	0
DFFA	chr1:10530083-10535083	chr1:10492224-10497224	cre	37859	0	0
DFFA	chr1:10530083-10535083	chr1:10693238-10698238	ARcre	163155	0	0
DFFA	chr1:10530083-10535083	chr1:12037869-12042869	cre	1507786	0	0
DFFA	chr1:10530083-10535083	chr1:10000965-10005965	cre	529118	0	0
DFFA	chr1:10530083-10535083	chr1:10000986-10005986	cre	529097	0	0
DFFA	chr1:10530083-10535083	chr1:10456637-10461637	cre	73446	0	0
DFFA	chr1:10530083-10535083	chr1:10516922-10521922	cre	13161	0	0
DFFA	chr1:10530083-10535083	chr1:10532444-10537444	cre	2361	0	1
DFFA	chr1:10530083-10535083	chr1:11738771-11743771	cre	1208688	0	0
PEX14	chr1:10532444-10537444	chr1:10456637-10461637	cre	75807	0	0
PEX14	chr1:10532444-10537444	chr1:10492224-10497224	cre	40220	0	0
PEX14	chr1:10532444-10537444	chr1:10516922-10521922	cre	15522	0	0
PEX14	chr1:10532444-10537444	chr1:10693238-10698238	ARcre	160794	0	0
PEX14	chr1:10532444-10537444	chr1:12037869-12042869	cre	1505425	0	0
PEX14	chr1:10532444-10537444	chr1:10547582-10552582	cre	15138	0	0
PEX14	chr1:10532444-10537444	chr1:10732904-10737904	cre	200460	0	0
PEX14	chr1:10532444-10537444	chr1:10737473-10742473	cre	205029	0	0
PEX14	chr1:10532444-10537444	chr1:10834096-10839096	cre	301652	0	0
PEX14	chr1:10532444-10537444	chr1:10836954-10841954	cre	304510	0	0
PEX14	chr1:10532444-10537444	chr1:11070199-11075199	cre	537755	0	0
PEX14	chr1:10532444-10537444	chr1:11793712-11798712	cre	1261268	0	0
PEX14	chr1:10532444-10537444	chr1:11992310-11997310	cre	1459866	0	0
PEX14	chr1:10532444-10537444	chr1:12026983-12031983	cre	1494539	0	0
PEX14	chr1:10532444-10537444	chr1:9967894-9972894	cre	564550	0	0
PEX14	chr1:10532444-10537444	chr1:10000965-10005965	cre	531479	0	0
PEX14	chr1:10532444-10537444	chr1:10000986-10005986	cre	531458	0	0
PEX14	chr1:10532444-10537444	chr1:10090390-10095390	cre	442054	0	0
PEX14	chr1:10532444-10537444	chr1:10104083-10109083	cre	428361	0	0
PEX14	chr1:10532444-10537444	chr1:10269174-10274174	cre	263270	0	0
PEX14	chr1:10532444-10537444	chr1:10302646-10307646	cre	229798	0	0
PEX14	chr1:10532444-10537444	chr1:10436245-10441245	cre	96199	0	0
PEX14	chr1:10532444-10537444	chr1:10488340-10493340	cre	44104	0	0
PEX14	chr1:10532444-10537444	chr1:10530083-10535083	cre	2361	0	1
PEX14	chr1:10532444-10537444	chr1:11738771-11743771	cre	1206327	0	0
PEX14	chr1:10532444-10537444	chr1:10552643-10557643	cre	20199	0	0
PEX14	chr1:10532444-10537444	chr1:10710251-10715251	cre	177807	0	0
PEX14	chr1:10532444-10537444	chr1:11117581-11122581	cre	585137	0	0
PEX14	chr1:10532444-10537444	chr1:11129721-11134721	cre	597277	0	0
PEX14	chr1:10532444-10537444	chr1:11863768-11868768	cre	1331324	0	0
PEX14	chr1:10532444-10537444	chr1:11896181-11901181	cre	1363737	0	0
PEX14	chr1:10532444-10537444	chr1:12018837-12023837	cre	1486393	0	0
PEX14	chr1:10532444-10537444	chr1:12077023-12082023	cre	1544579	0	0
PEX14	chr1:10532444-10537444	chr1:12089009-12094009	cre	1556565	0	0
PEX14	chr1:10532444-10537444	chr1:12107489-12112489	cre	1575045	0	0
PRMT6	chr1:107596801-107601801	chr1:107219086-107224086	cre	377715	0	1
PRMT6	chr1:107596801-107601801	chr1:107419866-107424866	cre	176935	0	1
PRMT6	chr1:107596801-107601801	chr1:106564864-106569864	cre	1031937	0	0
PRMT6	chr1:107596801-107601801	chr1:106816882-106821882	ARcre	779919	0	0
PRMT6	chr1:107596801-107601801	chr1:106857453-106862453	cre	739348	0	0
PRMT6	chr1:107596801-107601801	chr1:107020724-107025724	cre	576077	0	1
PRMT6	chr1:107596801-107601801	chr1:107188522-107193522	ARcre	408279	0	1
PRMT6	chr1:107596801-107601801	chr1:107257373-107262373	cre	339428	0	1
PRMT6	chr1:107596801-107601801	chr1:107262923-107267923	cre	333878	0	1
PRMT6	chr1:107596801-107601801	chr1:107313610-107318610	cre	283191	0	1
PRMT6	chr1:107596801-107601801	chr1:107402804-107407804	ARcre	193997	0	0
PRMT6	chr1:107596801-107601801	chr1:107680129-107685129	cre	83328	0	1
PRMT6	chr1:107596801-107601801	chr1:107703679-107708679	ARcre	106878	0	1
PRMT6	chr1:107596801-107601801	chr1:107954760-107959760	cre	357959	0	0
PRMT6	chr1:107596801-107601801	chr1:108014756-108019756	cre	417955	0	0
PRMT6	chr1:107596801-107601801	chr1:108041377-108046377	cre	444576	0	0
PRMT6	chr1:107596801-107601801	chr1:108069585-108074585	cre	472784	0	0
NTNG1	chr1:107680129-107685129	chr1:107020724-107025724	cre	659405	0	1
NTNG1	chr1:107680129-107685129	chr1:107219086-107224086	cre	461043	0	1
NTNG1	chr1:107680129-107685129	chr1:106808325-106813325	cre	871804	0	1
NTNG1	chr1:107680129-107685129	chr1:107188522-107193522	ARcre	491607	0	1
NTNG1	chr1:107680129-107685129	chr1:107596801-107601801	cre	83328	0	1
NTNG1	chr1:107680129-107685129	chr1:108076436-108081436	cre	396307	0	1
SLC25A24	chr1:108740480-108745480	chr1:108307362-108312362	ARcre	433118	0	0
SLC25A24	chr1:108740480-108745480	chr1:108322782-108327782	ARcre	417698	0	1
SLC25A24	chr1:108740480-108745480	chr1:108731029-108736029	cre	9451	0	1
SLC25A24	chr1:108740480-108745480	chr1:109183842-109188842	cre	443362	0	0
SLC25A24	chr1:108740480-108745480	chr1:109232445-109237445	cre	491965	0	0
SLC25A24	chr1:108740480-108745480	chr1:108476871-108481871	cre	263609	0	0
SLC25A24	chr1:108740480-108745480	chr1:108574593-108579593	cre	165887	0	0
SLC25A24	chr1:108740480-108745480	chr1:109073882-109078882	cre	333402	0	0
SLC25A24	chr1:108740480-108745480	chr1:109100211-109105211	cre	359731	0	0
SLC25A24	chr1:108740480-108745480	chr1:109164635-109169635	cre	424155	0	0
SLC25A24	chr1:108740480-108745480	chr1:109286810-109291810	cre	546330	0	0
SLC25A24	chr1:108740480-108745480	chr1:109417103-109422103	cre	676623	0	0
FAM102B	chr1:109100211-109105211	chr1:109073882-109078882	cre	26329	0	1
FAM102B	chr1:109100211-109105211	chr1:109164635-109169635	cre	64424	0	0
FAM102B	chr1:109100211-109105211	chr1:109232445-109237445	cre	132234	0	1
FAM102B	chr1:109100211-109105211	chr1:108740480-108745480	cre	359731	0	1
FAM102B	chr1:109100211-109105211	chr1:109052373-109057373	cre	47838	0	0
FAM102B	chr1:109100211-109105211	chr1:109183842-109188842	cre	83631	0	1
FAM102B	chr1:109100211-109105211	chr1:109286810-109291810	cre	186599	0	0
PRPF38B	chr1:109232445-109237445	chr1:108740480-108745480	cre	491965	0	0
PRPF38B	chr1:109232445-109237445	chr1:109073882-109078882	cre	158563	0	0
PRPF38B	chr1:109232445-109237445	chr1:109100211-109105211	cre	132234	0	0
PRPF38B	chr1:109232445-109237445	chr1:109164635-109169635	cre	67810	0	0
PRPF38B	chr1:109232445-109237445	chr1:109183842-109188842	cre	48603	0	0
PRPF38B	chr1:109232445-109237445	chr1:109240348-109245348	ARcre	7903	0	1
PRPF38B	chr1:109232445-109237445	chr1:109286810-109291810	cre	54365	0	0
PRPF38B	chr1:109232445-109237445	chr1:109303180-109308180	cre	70735	0	0
PRPF38B	chr1:109232445-109237445	chr1:109417103-109422103	cre	184658	0	0
PRPF38B	chr1:109232445-109237445	chr1:109438456-109443456	cre	206011	0	0
PRPF38B	chr1:109232445-109237445	chr1:109640754-109645754	cre	408309	0	0
PRPF38B	chr1:109232445-109237445	chr1:109721588-109726588	cre	489143	0	0
PRPF38B	chr1:109232445-109237445	chr1:109754040-109759040	cre	521595	0	0
PRPF38B	chr1:109232445-109237445	chr1:108166652-108171652	cre	1065793	0	0
PRPF38B	chr1:109232445-109237445	chr1:108307362-108312362	ARcre	925083	0	0
PRPF38B	chr1:109232445-109237445	chr1:108574593-108579593	cre	657852	0	0
PRPF38B	chr1:109232445-109237445	chr1:108586014-108591014	cre	646431	0	0
PRPF38B	chr1:109232445-109237445	chr1:109052373-109057373	cre	180072	0	0
PRPF38B	chr1:109232445-109237445	chr1:109368555-109373555	cre	136110	0	0
PRPF38B	chr1:109232445-109237445	chr1:109386461-109391461	cre	154016	0	0
PRPF38B	chr1:109232445-109237445	chr1:109582197-109587197	cre	349752	0	0
PRPF38B	chr1:109232445-109237445	chr1:109616124-109621124	cre	383679	0	0
PRPF38B	chr1:109232445-109237445	chr1:109652869-109657869	cre	420424	0	0
PRPF38B	chr1:109232445-109237445	chr1:109654123-109659123	cre	421678	0	0
PRPF38B	chr1:109232445-109237445	chr1:109688879-109693879	cre	456434	0	0
PRPF38B	chr1:109232445-109237445	chr1:109692084-109697084	cre	459639	0	0
PRPF38B	chr1:109232445-109237445	chr1:109699246-109704246	cre	466801	0	0
PRPF38B	chr1:109232445-109237445	chr1:109733937-109738937	cre	501492	0	0
PRPF38B	chr1:109232445-109237445	chr1:109790141-109795141	cre	557696	0	0
PRPF38B	chr1:109232445-109237445	chr1:109803778-109808778	cre	571333	0	0
PRPF38B	chr1:109232445-109237445	chr1:109817758-109822758	cre	585313	0	0
PRPF38B	chr1:109232445-109237445	chr1:109847936-109852936	cre	615491	0	0
PRPF38B	chr1:109232445-109237445	chr1:109897382-109902382	cre	664937	0	0
PRPF38B	chr1:109232445-109237445	chr1:110034221-110039221	cre	801776	0	0
PRPF38B	chr1:109232445-109237445	chr1:110049804-110054804	cre	817359	0	0
STXBP3	chr1:109286810-109291810	chr1:109164635-109169635	cre	122175	0	0
STXBP3	chr1:109286810-109291810	chr1:109232445-109237445	cre	54365	0	1
STXBP3	chr1:109286810-109291810	chr1:109281588-109286588	cre	5222	0	1
STXBP3	chr1:109286810-109291810	chr1:109417103-109422103	cre	130293	0	0
STXBP3	chr1:109286810-109291810	chr1:108740480-108745480	cre	546330	0	0
STXBP3	chr1:109286810-109291810	chr1:109073882-109078882	cre	212928	0	0
STXBP3	chr1:109286810-109291810	chr1:109100211-109105211	cre	186599	0	0
STXBP3	chr1:109286810-109291810	chr1:109438456-109443456	cre	151646	0	0
STXBP3	chr1:109286810-109291810	chr1:109640754-109645754	cre	353944	0	0
STXBP3	chr1:109286810-109291810	chr1:109754040-109759040	cre	467230	0	0
GPSM2	chr1:109417103-109422103	chr1:109232445-109237445	cre	184658	0	1
GPSM2	chr1:109417103-109422103	chr1:109286810-109291810	cre	130293	0	1
GPSM2	chr1:109417103-109422103	chr1:109386461-109391461	cre	30642	0	0
GPSM2	chr1:109417103-109422103	chr1:109721588-109726588	cre	304485	0	1
GPSM2	chr1:109417103-109422103	chr1:108740480-108745480	cre	676623	0	0
GPSM2	chr1:109417103-109422103	chr1:109503128-109508128	cre	86025	0	1
GPSM2	chr1:109417103-109422103	chr1:109640754-109645754	cre	223651	0	1
GPSM2	chr1:109417103-109422103	chr1:109754040-109759040	cre	336937	0	0
CLCC1	chr1:109490570-109495570	chr1:109616124-109621124	cre	125554	0	1
CLCC1	chr1:109490570-109495570	chr1:109721588-109726588	cre	231018	0	1
CLCC1	chr1:109490570-109495570	chr1:109640754-109645754	cre	150184	0	1
CLCC1	chr1:109490570-109495570	chr1:109754040-109759040	cre	263470	0	1
CLCC1	chr1:109490570-109495570	chr1:109790141-109795141	cre	299571	0	0
CLCC1	chr1:109490570-109495570	chr1:109803778-109808778	cre	313208	0	0
WDR47	chr1:109582197-109587197	chr1:109503128-109508128	cre	79069	0	1
WDR47	chr1:109582197-109587197	chr1:109616124-109621124	cre	33927	0	1
WDR47	chr1:109582197-109587197	chr1:109629925-109634925	cre	47728	0	1
WDR47	chr1:109582197-109587197	chr1:109721588-109726588	cre	139391	0	1
WDR47	chr1:109582197-109587197	chr1:109790141-109795141	cre	207944	0	0
WDR47	chr1:109582197-109587197	chr1:109640754-109645754	cre	58557	0	1
WDR47	chr1:109582197-109587197	chr1:109754040-109759040	cre	171843	0	0
WDR47	chr1:109582197-109587197	chr1:109232445-109237445	cre	349752	0	0
WDR47	chr1:109582197-109587197	chr1:109652869-109657869	cre	70672	0	0
WDR47	chr1:109582197-109587197	chr1:109654123-109659123	cre	71926	0	0
WDR47	chr1:109582197-109587197	chr1:109688879-109693879	cre	106682	0	0
WDR47	chr1:109582197-109587197	chr1:109692084-109697084	cre	109887	0	0
WDR47	chr1:109582197-109587197	chr1:109699246-109704246	cre	117049	0	0
WDR47	chr1:109582197-109587197	chr1:109803778-109808778	cre	221581	0	0
WDR47	chr1:109582197-109587197	chr1:109823290-109828290	cre	241093	0	0
WDR47	chr1:109582197-109587197	chr1:110034221-110039221	cre	452024	0	0
TAF13	chr1:109616124-109621124	chr1:109490570-109495570	cre	125554	0	0
TAF13	chr1:109616124-109621124	chr1:109503128-109508128	cre	112996	0	0
TAF13	chr1:109616124-109621124	chr1:109582197-109587197	cre	33927	0	0
TAF13	chr1:109616124-109621124	chr1:109598681-109603681	cre	17443	0	0
TAF13	chr1:109616124-109621124	chr1:109629925-109634925	cre	13801	0	1
TAF13	chr1:109616124-109621124	chr1:109699246-109704246	cre	83122	0	0
TAF13	chr1:109616124-109621124	chr1:109721588-109726588	cre	105464	0	0
TAF13	chr1:109616124-109621124	chr1:109754040-109759040	cre	137916	0	0
TAF13	chr1:109616124-109621124	chr1:109790141-109795141	cre	174017	0	0
TAF13	chr1:109616124-109621124	chr1:109803778-109808778	cre	187654	0	0
TAF13	chr1:109616124-109621124	chr1:109817758-109822758	cre	201634	0	0
TAF13	chr1:109616124-109621124	chr1:109966562-109971562	cre	350438	0	0
TAF13	chr1:109616124-109621124	chr1:109232445-109237445	cre	383679	0	0
TAF13	chr1:109616124-109621124	chr1:109640754-109645754	cre	24630	0	1
TAF13	chr1:109616124-109621124	chr1:109823290-109828290	cre	207166	0	0
TAF13	chr1:109616124-109621124	chr1:109938073-109943073	cre	321949	0	0
TMEM167B	chr1:109629925-109634925	chr1:109582197-109587197	cre	47728	0	0
TMEM167B	chr1:109629925-109634925	chr1:109616124-109621124	cre	13801	0	0
TMEM167B	chr1:109629925-109634925	chr1:109938073-109943073	cre	308148	0	0
TMEM167B	chr1:109629925-109634925	chr1:109966562-109971562	cre	336637	0	0
TMEM167B	chr1:109629925-109634925	chr1:109640754-109645754	cre	10829	0	1
TMEM167B	chr1:109629925-109634925	chr1:109652869-109657869	cre	22944	0	0
TMEM167B	chr1:109629925-109634925	chr1:109654123-109659123	cre	24198	0	0
TMEM167B	chr1:109629925-109634925	chr1:109688879-109693879	cre	58954	0	0
TMEM167B	chr1:109629925-109634925	chr1:109692084-109697084	cre	62159	0	0
TMEM167B	chr1:109629925-109634925	chr1:109803778-109808778	cre	173853	0	0
TMEM167B	chr1:109629925-109634925	chr1:109817758-109822758	cre	187833	0	0
TMEM167B	chr1:109629925-109634925	chr1:110034221-110039221	cre	404296	0	0
TMEM167B	chr1:109629925-109634925	chr1:110049804-110054804	cre	419879	0	0
TMEM167B	chr1:109629925-109634925	chr1:110574738-110579738	cre	944813	0	0
C1orf194	chr1:109652869-109657869	chr1:109503128-109508128	cre	149741	0	0
C1orf194	chr1:109652869-109657869	chr1:109640754-109645754	cre	12115	0	1
C1orf194	chr1:109652869-109657869	chr1:109688879-109693879	cre	36010	0	0
C1orf194	chr1:109652869-109657869	chr1:109692084-109697084	cre	39215	0	0
C1orf194	chr1:109652869-109657869	chr1:109721588-109726588	cre	68719	0	1
C1orf194	chr1:109652869-109657869	chr1:109733937-109738937	cre	81068	0	0
C1orf194	chr1:109652869-109657869	chr1:109754040-109759040	cre	101171	0	0
C1orf194	chr1:109652869-109657869	chr1:109232445-109237445	cre	420424	0	0
C1orf194	chr1:109652869-109657869	chr1:109582197-109587197	cre	70672	0	0
C1orf194	chr1:109652869-109657869	chr1:109629925-109634925	cre	22944	0	0
C1orf194	chr1:109652869-109657869	chr1:109699246-109704246	cre	46377	0	0
C1orf194	chr1:109652869-109657869	chr1:109790141-109795141	cre	137272	0	0
C1orf194	chr1:109652869-109657869	chr1:109938073-109943073	cre	285204	0	0
C1orf194	chr1:109652869-109657869	chr1:109966562-109971562	cre	313693	0	0
C1orf194	chr1:109652869-109657869	chr1:110088733-110093733	cre	435864	0	0
KIAA1324	chr1:109654123-109659123	chr1:109503128-109508128	cre	150995	0	0
KIAA1324	chr1:109654123-109659123	chr1:109640754-109645754	cre	13369	0	1
KIAA1324	chr1:109654123-109659123	chr1:109688879-109693879	cre	34756	0	0
KIAA1324	chr1:109654123-109659123	chr1:109692084-109697084	cre	37961	0	0
KIAA1324	chr1:109654123-109659123	chr1:109721588-109726588	cre	67465	0	1
KIAA1324	chr1:109654123-109659123	chr1:109733937-109738937	cre	79814	0	0
KIAA1324	chr1:109654123-109659123	chr1:109754040-109759040	cre	99917	0	0
KIAA1324	chr1:109654123-109659123	chr1:109232445-109237445	cre	421678	0	0
KIAA1324	chr1:109654123-109659123	chr1:109582197-109587197	cre	71926	0	0
KIAA1324	chr1:109654123-109659123	chr1:109629925-109634925	cre	24198	0	0
KIAA1324	chr1:109654123-109659123	chr1:109699246-109704246	cre	45123	0	0
KIAA1324	chr1:109654123-109659123	chr1:109790141-109795141	cre	136018	0	0
KIAA1324	chr1:109654123-109659123	chr1:109938073-109943073	cre	283950	0	0
KIAA1324	chr1:109654123-109659123	chr1:109966562-109971562	cre	312439	0	0
KIAA1324	chr1:109654123-109659123	chr1:110088733-110093733	cre	434610	0	0
SARS	chr1:109754040-109759040	chr1:109232445-109237445	cre	521595	0	0
SARS	chr1:109754040-109759040	chr1:109281588-109286588	cre	472452	0	0
SARS	chr1:109754040-109759040	chr1:109582197-109587197	cre	171843	0	0
SARS	chr1:109754040-109759040	chr1:109598681-109603681	cre	155359	0	0
SARS	chr1:109754040-109759040	chr1:109616124-109621124	cre	137916	0	0
SARS	chr1:109754040-109759040	chr1:109640754-109645754	cre	113286	0	1
SARS	chr1:109754040-109759040	chr1:109652869-109657869	cre	101171	0	0
SARS	chr1:109754040-109759040	chr1:109654123-109659123	cre	99917	0	0
SARS	chr1:109754040-109759040	chr1:109688879-109693879	cre	65161	0	0
SARS	chr1:109754040-109759040	chr1:109692084-109697084	cre	61956	0	0
SARS	chr1:109754040-109759040	chr1:109721588-109726588	cre	32452	0	1
SARS	chr1:109754040-109759040	chr1:109733937-109738937	cre	20103	0	0
SARS	chr1:109754040-109759040	chr1:109779854-109784854	cre	25814	0	0
SARS	chr1:109754040-109759040	chr1:109790141-109795141	cre	36101	0	0
SARS	chr1:109754040-109759040	chr1:109803778-109808778	cre	49738	0	0
SARS	chr1:109754040-109759040	chr1:109938073-109943073	cre	184033	0	0
SARS	chr1:109754040-109759040	chr1:109966562-109971562	cre	212522	0	0
SARS	chr1:109754040-109759040	chr1:109286810-109291810	cre	467230	0	0
SARS	chr1:109754040-109759040	chr1:109386461-109391461	cre	367579	0	0
SARS	chr1:109754040-109759040	chr1:109417103-109422103	cre	336937	0	0
SARS	chr1:109754040-109759040	chr1:109490570-109495570	cre	263470	0	0
SARS	chr1:109754040-109759040	chr1:109503128-109508128	cre	250912	0	0
SARS	chr1:109754040-109759040	chr1:109551739-109556739	cre	202301	0	0
SARS	chr1:109754040-109759040	chr1:109699246-109704246	cre	54794	0	0
SARS	chr1:109754040-109759040	chr1:110034221-110039221	cre	280181	0	0
SARS	chr1:109754040-109759040	chr1:110559784-110564784	cre	805744	0	0
SARS	chr1:109754040-109759040	chr1:110574738-110579738	cre	820698	0	0
SARS	chr1:109754040-109759040	chr1:110879445-110884445	cre	1125405	0	0
CELSR2	chr1:109790141-109795141	chr1:109582197-109587197	cre	207944	0	0
CELSR2	chr1:109790141-109795141	chr1:109616124-109621124	cre	174017	0	0
CELSR2	chr1:109790141-109795141	chr1:109640754-109645754	cre	149387	0	1
CELSR2	chr1:109790141-109795141	chr1:109688879-109693879	cre	101262	0	0
CELSR2	chr1:109790141-109795141	chr1:109692084-109697084	cre	98057	0	0
CELSR2	chr1:109790141-109795141	chr1:109721588-109726588	cre	68553	0	1
CELSR2	chr1:109790141-109795141	chr1:109754040-109759040	cre	36101	0	1
CELSR2	chr1:109790141-109795141	chr1:109232445-109237445	cre	557696	0	0
CELSR2	chr1:109790141-109795141	chr1:109490570-109495570	cre	299571	0	0
CELSR2	chr1:109790141-109795141	chr1:109503128-109508128	cre	287013	0	0
CELSR2	chr1:109790141-109795141	chr1:109652869-109657869	cre	137272	0	0
CELSR2	chr1:109790141-109795141	chr1:109654123-109659123	cre	136018	0	0
CELSR2	chr1:109790141-109795141	chr1:109699246-109704246	cre	90895	0	0
CELSR2	chr1:109790141-109795141	chr1:109803778-109808778	cre	13637	0	0
CELSR2	chr1:109790141-109795141	chr1:109966562-109971562	cre	176421	0	0
CELSR2	chr1:109790141-109795141	chr1:110034221-110039221	cre	244080	0	0
PSRC1	chr1:109823290-109828290	chr1:109847936-109852936	cre	24646	0	0
PSRC1	chr1:109823290-109828290	chr1:109966562-109971562	cre	143272	0	0
PSRC1	chr1:109823290-109828290	chr1:109582197-109587197	cre	241093	0	0
PSRC1	chr1:109823290-109828290	chr1:109616124-109621124	cre	207166	0	0
PSRC1	chr1:109823290-109828290	chr1:109803778-109808778	cre	19512	0	0
PSRC1	chr1:109823290-109828290	chr1:109817758-109822758	cre	5532	0	1
PSRC1	chr1:109823290-109828290	chr1:109897382-109902382	cre	74092	0	0
PSRC1	chr1:109823290-109828290	chr1:110034221-110039221	cre	210931	0	0
PSRC1	chr1:109823290-109828290	chr1:110088733-110093733	cre	265443	0	0
SORT1	chr1:109938073-109943073	chr1:109629925-109634925	cre	308148	0	0
SORT1	chr1:109938073-109943073	chr1:109640754-109645754	cre	297319	0	0
SORT1	chr1:109938073-109943073	chr1:109721588-109726588	cre	216485	0	0
SORT1	chr1:109938073-109943073	chr1:109754040-109759040	cre	184033	0	1
SORT1	chr1:109938073-109943073	chr1:109817758-109822758	cre	120315	0	1
SORT1	chr1:109938073-109943073	chr1:109966562-109971562	cre	28489	0	1
SORT1	chr1:109938073-109943073	chr1:109503128-109508128	cre	434945	0	0
SORT1	chr1:109938073-109943073	chr1:109616124-109621124	cre	321949	0	0
SORT1	chr1:109938073-109943073	chr1:109652869-109657869	cre	285204	0	0
SORT1	chr1:109938073-109943073	chr1:109654123-109659123	cre	283950	0	0
PSMA5	chr1:109966562-109971562	chr1:109616124-109621124	cre	350438	0	0
PSMA5	chr1:109966562-109971562	chr1:109629925-109634925	cre	336637	0	0
PSMA5	chr1:109966562-109971562	chr1:109721588-109726588	cre	244974	0	0
PSMA5	chr1:109966562-109971562	chr1:109754040-109759040	cre	212522	0	0
PSMA5	chr1:109966562-109971562	chr1:109803778-109808778	cre	162784	0	0
PSMA5	chr1:109966562-109971562	chr1:109823290-109828290	cre	143272	0	0
PSMA5	chr1:109966562-109971562	chr1:109847936-109852936	cre	118626	0	0
PSMA5	chr1:109966562-109971562	chr1:109938073-109943073	cre	28489	0	1
PSMA5	chr1:109966562-109971562	chr1:109981423-109986423	cre	14861	0	1
PSMA5	chr1:109966562-109971562	chr1:110034221-110039221	cre	67659	0	1
PSMA5	chr1:109966562-109971562	chr1:110049804-110054804	cre	83242	0	0
PSMA5	chr1:109966562-109971562	chr1:110072880-110077880	cre	106318	0	0
PSMA5	chr1:109966562-109971562	chr1:110088733-110093733	cre	122171	0	0
PSMA5	chr1:109966562-109971562	chr1:110559784-110564784	cre	593222	0	0
PSMA5	chr1:109966562-109971562	chr1:109640754-109645754	cre	325808	0	0
PSMA5	chr1:109966562-109971562	chr1:109652869-109657869	cre	313693	0	0
PSMA5	chr1:109966562-109971562	chr1:109654123-109659123	cre	312439	0	0
PSMA5	chr1:109966562-109971562	chr1:109790141-109795141	cre	176421	0	0
PSMA5	chr1:109966562-109971562	chr1:110024061-110029061	cre	57499	0	0
PSMA5	chr1:109966562-109971562	chr1:110547517-110552517	cre	580955	0	0
PSMA5	chr1:109966562-109971562	chr1:110574738-110579738	cre	608176	0	0
ATXN7L2	chr1:110024061-110029061	chr1:109966562-109971562	cre	57499	0	0
ATXN7L2	chr1:110024061-110029061	chr1:110034221-110039221	cre	10160	0	1
ATXN7L2	chr1:110024061-110029061	chr1:110049804-110054804	cre	25743	0	0
ATXN7L2	chr1:110024061-110029061	chr1:110159959-110164959	cre	135898	0	0
ATXN7L2	chr1:110024061-110029061	chr1:110524808-110529808	cre	500747	0	0
CYB561D1	chr1:110034221-110039221	chr1:109640754-109645754	cre	393467	0	0
CYB561D1	chr1:110034221-110039221	chr1:109721588-109726588	cre	312633	0	0
CYB561D1	chr1:110034221-110039221	chr1:109966562-109971562	cre	67659	0	0
CYB561D1	chr1:110034221-110039221	chr1:110040100-110045100	cre	5879	0	1
CYB561D1	chr1:110034221-110039221	chr1:110049804-110054804	cre	15583	0	0
CYB561D1	chr1:110034221-110039221	chr1:110072880-110077880	cre	38659	0	0
CYB561D1	chr1:110034221-110039221	chr1:110088733-110093733	cre	54512	0	0
CYB561D1	chr1:110034221-110039221	chr1:110103387-110108387	cre	69166	0	0
CYB561D1	chr1:110034221-110039221	chr1:110281160-110286160	cre	246939	0	0
CYB561D1	chr1:110034221-110039221	chr1:110524808-110529808	cre	490587	0	0
CYB561D1	chr1:110034221-110039221	chr1:110559784-110564784	cre	525563	0	0
CYB561D1	chr1:110034221-110039221	chr1:110574738-110579738	cre	540517	0	0
CYB561D1	chr1:110034221-110039221	chr1:109232445-109237445	cre	801776	0	0
CYB561D1	chr1:110034221-110039221	chr1:109582197-109587197	cre	452024	0	0
CYB561D1	chr1:110034221-110039221	chr1:109629925-109634925	cre	404296	0	0
CYB561D1	chr1:110034221-110039221	chr1:109754040-109759040	cre	280181	0	0
CYB561D1	chr1:110034221-110039221	chr1:109790141-109795141	cre	244080	0	0
CYB561D1	chr1:110034221-110039221	chr1:109803778-109808778	cre	230443	0	0
CYB561D1	chr1:110034221-110039221	chr1:109823290-109828290	cre	210931	0	0
CYB561D1	chr1:110034221-110039221	chr1:110024061-110029061	cre	10160	0	0
CYB561D1	chr1:110034221-110039221	chr1:110110825-110115825	cre	76604	0	0
CYB561D1	chr1:110034221-110039221	chr1:110159959-110164959	cre	125738	0	0
CYB561D1	chr1:110034221-110039221	chr1:110196203-110201203	cre	161982	0	0
CYB561D1	chr1:110034221-110039221	chr1:110314006-110319006	cre	279785	0	0
CYB561D1	chr1:110034221-110039221	chr1:110317184-110322184	cre	282963	0	0
CYB561D1	chr1:110034221-110039221	chr1:110547517-110552517	cre	513296	0	0
CYB561D1	chr1:110034221-110039221	chr1:110551935-110556935	cre	517714	0	0
CYB561D1	chr1:110034221-110039221	chr1:110947830-110952830	cre	913609	0	0
CYB561D1	chr1:110034221-110039221	chr1:110952861-110957861	cre	918640	0	0
CYB561D1	chr1:110034221-110039221	chr1:111680162-111685162	cre	1645941	0	0
CYB561D1	chr1:110034221-110039221	chr1:111680348-111685348	cre	1646127	0	0
AMIGO1	chr1:110049804-110054804	chr1:109966562-109971562	cre	83242	0	0
AMIGO1	chr1:110049804-110054804	chr1:110034221-110039221	cre	15583	0	1
AMIGO1	chr1:110049804-110054804	chr1:110072880-110077880	cre	23076	0	0
AMIGO1	chr1:110049804-110054804	chr1:110524808-110529808	cre	475004	0	0
AMIGO1	chr1:110049804-110054804	chr1:109232445-109237445	cre	817359	0	0
AMIGO1	chr1:110049804-110054804	chr1:109629925-109634925	cre	419879	0	0
AMIGO1	chr1:110049804-110054804	chr1:109640754-109645754	cre	409050	0	0
AMIGO1	chr1:110049804-110054804	chr1:109803778-109808778	cre	246026	0	0
AMIGO1	chr1:110049804-110054804	chr1:110024061-110029061	cre	25743	0	0
AMIGO1	chr1:110049804-110054804	chr1:110088733-110093733	cre	38929	0	0
AMIGO1	chr1:110049804-110054804	chr1:110159959-110164959	cre	110155	0	0
AMIGO1	chr1:110049804-110054804	chr1:110196203-110201203	cre	146399	0	0
AMIGO1	chr1:110049804-110054804	chr1:110281160-110286160	cre	231356	0	0
AMIGO1	chr1:110049804-110054804	chr1:110547517-110552517	cre	497713	0	0
AMIGO1	chr1:110049804-110054804	chr1:110551935-110556935	cre	502131	0	0
AMIGO1	chr1:110049804-110054804	chr1:110574738-110579738	cre	524934	0	0
C1orf127	chr1:11021758-11026758	chr1:10732904-10737904	cre	288854	0	0
C1orf127	chr1:11021758-11026758	chr1:10737473-10742473	cre	284285	0	0
GNAI3	chr1:110088733-110093733	chr1:109966562-109971562	cre	122171	0	0
GNAI3	chr1:110088733-110093733	chr1:110034221-110039221	cre	54512	0	0
GNAI3	chr1:110088733-110093733	chr1:110103387-110108387	cre	14654	0	1
GNAI3	chr1:110088733-110093733	chr1:110159959-110164959	cre	71226	0	1
GNAI3	chr1:110088733-110093733	chr1:110172872-110177872	ARcre	84139	0	0
GNAI3	chr1:110088733-110093733	chr1:110265833-110270833	cre	177100	0	0
GNAI3	chr1:110088733-110093733	chr1:110281160-110286160	cre	192427	0	0
GNAI3	chr1:110088733-110093733	chr1:110314006-110319006	cre	225273	0	0
GNAI3	chr1:110088733-110093733	chr1:110317184-110322184	cre	228451	0	0
GNAI3	chr1:110088733-110093733	chr1:110410053-110415053	ARcre	321320	0	0
GNAI3	chr1:110088733-110093733	chr1:110524808-110529808	cre	436075	0	0
GNAI3	chr1:110088733-110093733	chr1:110538062-110543062	cre	449329	0	0
GNAI3	chr1:110088733-110093733	chr1:110559784-110564784	cre	471051	0	0
GNAI3	chr1:110088733-110093733	chr1:110574738-110579738	cre	486005	0	0
GNAI3	chr1:110088733-110093733	chr1:109640754-109645754	cre	447979	0	0
GNAI3	chr1:110088733-110093733	chr1:109652869-109657869	cre	435864	0	0
GNAI3	chr1:110088733-110093733	chr1:109654123-109659123	cre	434610	0	0
GNAI3	chr1:110088733-110093733	chr1:109803778-109808778	cre	284955	0	0
GNAI3	chr1:110088733-110093733	chr1:109823290-109828290	cre	265443	0	0
GNAI3	chr1:110088733-110093733	chr1:110049804-110054804	cre	38929	0	0
GNAI3	chr1:110088733-110093733	chr1:110110825-110115825	cre	22092	0	0
GNAI3	chr1:110088733-110093733	chr1:110196203-110201203	cre	107470	0	0
GNAI3	chr1:110088733-110093733	chr1:110219242-110224242	cre	130509	0	0
GNAI3	chr1:110088733-110093733	chr1:110245716-110250716	cre	156983	0	0
GNAI3	chr1:110088733-110093733	chr1:110258846-110263846	cre	170113	0	0
GNAI3	chr1:110088733-110093733	chr1:110450755-110455755	cre	362022	0	0
GNAI3	chr1:110088733-110093733	chr1:110547517-110552517	cre	458784	0	0
GNAI3	chr1:110088733-110093733	chr1:110551935-110556935	cre	463202	0	0
GNAI3	chr1:110088733-110093733	chr1:110587621-110592621	cre	498888	0	0
GNAI3	chr1:110088733-110093733	chr1:110600628-110605628	cre	511895	0	0
AMPD2	chr1:110159959-110164959	chr1:110072880-110077880	cre	87079	0	0
AMPD2	chr1:110159959-110164959	chr1:110088733-110093733	cre	71226	0	1
AMPD2	chr1:110159959-110164959	chr1:110172872-110177872	ARcre	12913	0	1
AMPD2	chr1:110159959-110164959	chr1:110281160-110286160	cre	121201	0	0
AMPD2	chr1:110159959-110164959	chr1:110314006-110319006	cre	154047	0	0
AMPD2	chr1:110159959-110164959	chr1:110317184-110322184	cre	157225	0	0
AMPD2	chr1:110159959-110164959	chr1:110524808-110529808	cre	364849	0	0
AMPD2	chr1:110159959-110164959	chr1:110024061-110029061	cre	135898	0	0
AMPD2	chr1:110159959-110164959	chr1:110034221-110039221	cre	125738	0	0
AMPD2	chr1:110159959-110164959	chr1:110049804-110054804	cre	110155	0	0
AMPD2	chr1:110159959-110164959	chr1:110110825-110115825	cre	49134	0	0
AMPD2	chr1:110159959-110164959	chr1:110196203-110201203	cre	36244	0	0
AMPD2	chr1:110159959-110164959	chr1:110323428-110328428	cre	163469	0	0
AMPD2	chr1:110159959-110164959	chr1:110547517-110552517	cre	387558	0	0
AMPD2	chr1:110159959-110164959	chr1:110551935-110556935	cre	391976	0	0
AMPD2	chr1:110159959-110164959	chr1:110559784-110564784	cre	399825	0	0
AMPD2	chr1:110159959-110164959	chr1:110574738-110579738	cre	414779	0	0
GSTM4	chr1:110196203-110201203	chr1:110103387-110108387	cre	92816	0	1
GSTM4	chr1:110196203-110201203	chr1:110219242-110224242	cre	23039	0	1
GSTM4	chr1:110196203-110201203	chr1:110538062-110543062	cre	341859	0	0
GSTM4	chr1:110196203-110201203	chr1:110034221-110039221	cre	161982	0	0
GSTM4	chr1:110196203-110201203	chr1:110049804-110054804	cre	146399	0	0
GSTM4	chr1:110196203-110201203	chr1:110088733-110093733	cre	107470	0	1
GSTM4	chr1:110196203-110201203	chr1:110159959-110164959	cre	36244	0	1
GSTM4	chr1:110196203-110201203	chr1:110281160-110286160	cre	84957	0	1
GSTM4	chr1:110196203-110201203	chr1:110314006-110319006	cre	117803	0	0
GSTM4	chr1:110196203-110201203	chr1:110317184-110322184	cre	120981	0	0
GSTM1	chr1:110227962-110232962	chr1:110524808-110529808	cre	296846	0	0
GSTM3	chr1:110281160-110286160	chr1:110034221-110039221	cre	246939	0	0
GSTM3	chr1:110281160-110286160	chr1:110088733-110093733	cre	192427	0	1
GSTM3	chr1:110281160-110286160	chr1:110103387-110108387	cre	177773	0	0
GSTM3	chr1:110281160-110286160	chr1:110159959-110164959	cre	121201	0	1
GSTM3	chr1:110281160-110286160	chr1:110172872-110177872	ARcre	108288	0	0
GSTM3	chr1:110281160-110286160	chr1:110219242-110224242	cre	61918	0	0
GSTM3	chr1:110281160-110286160	chr1:110314006-110319006	cre	32846	0	1
GSTM3	chr1:110281160-110286160	chr1:110317184-110322184	cre	36024	0	1
GSTM3	chr1:110281160-110286160	chr1:110524808-110529808	cre	243648	0	1
GSTM3	chr1:110281160-110286160	chr1:110547517-110552517	cre	266357	0	0
GSTM3	chr1:110281160-110286160	chr1:110551935-110556935	cre	270775	0	0
GSTM3	chr1:110281160-110286160	chr1:110559784-110564784	cre	278624	0	1
GSTM3	chr1:110281160-110286160	chr1:110574738-110579738	cre	293578	0	0
GSTM3	chr1:110281160-110286160	chr1:110049804-110054804	cre	231356	0	0
GSTM3	chr1:110281160-110286160	chr1:110196203-110201203	cre	84957	0	0
CSF1	chr1:110450755-110455755	chr1:110088733-110093733	cre	362022	0	0
AHCYL1	chr1:110524808-110529808	chr1:110034221-110039221	cre	490587	0	0
AHCYL1	chr1:110524808-110529808	chr1:110049804-110054804	cre	475004	0	0
AHCYL1	chr1:110524808-110529808	chr1:110088733-110093733	cre	436075	0	0
AHCYL1	chr1:110524808-110529808	chr1:110103387-110108387	cre	421421	0	0
AHCYL1	chr1:110524808-110529808	chr1:110159959-110164959	cre	364849	0	0
AHCYL1	chr1:110524808-110529808	chr1:110183691-110188691	cre	341117	0	0
AHCYL1	chr1:110524808-110529808	chr1:110219242-110224242	cre	305566	0	0
AHCYL1	chr1:110524808-110529808	chr1:110227962-110232962	cre	296846	0	0
AHCYL1	chr1:110524808-110529808	chr1:110258846-110263846	cre	265962	0	0
AHCYL1	chr1:110524808-110529808	chr1:110281160-110286160	cre	243648	0	0
AHCYL1	chr1:110524808-110529808	chr1:110314006-110319006	cre	210802	0	1
AHCYL1	chr1:110524808-110529808	chr1:110317184-110322184	cre	207624	0	1
AHCYL1	chr1:110524808-110529808	chr1:110389688-110394688	cre	135120	0	0
AHCYL1	chr1:110524808-110529808	chr1:110547517-110552517	cre	22709	0	1
AHCYL1	chr1:110524808-110529808	chr1:110551935-110556935	cre	27127	0	1
AHCYL1	chr1:110524808-110529808	chr1:110559784-110564784	cre	34976	0	1
AHCYL1	chr1:110524808-110529808	chr1:109640754-109645754	cre	884054	0	0
AHCYL1	chr1:110524808-110529808	chr1:110024061-110029061	cre	500747	0	0
AHCYL1	chr1:110524808-110529808	chr1:110072880-110077880	cre	451928	0	0
AHCYL1	chr1:110524808-110529808	chr1:110110825-110115825	cre	413983	0	0
AHCYL1	chr1:110524808-110529808	chr1:110245716-110250716	cre	279092	0	0
AHCYL1	chr1:110524808-110529808	chr1:110410053-110415053	ARcre	114755	0	0
AHCYL1	chr1:110524808-110529808	chr1:110500810-110505810	cre	23998	0	0
AHCYL1	chr1:110524808-110529808	chr1:110574738-110579738	cre	49930	0	0
AHCYL1	chr1:110524808-110529808	chr1:110879445-110884445	cre	354637	0	0
STRIP1	chr1:110574738-110579738	chr1:110034221-110039221	cre	540517	0	0
STRIP1	chr1:110574738-110579738	chr1:110088733-110093733	cre	486005	0	0
STRIP1	chr1:110574738-110579738	chr1:110110825-110115825	cre	463913	0	0
STRIP1	chr1:110574738-110579738	chr1:110281160-110286160	cre	293578	0	0
STRIP1	chr1:110574738-110579738	chr1:110314006-110319006	cre	260732	0	0
STRIP1	chr1:110574738-110579738	chr1:110317184-110322184	cre	257554	0	0
STRIP1	chr1:110574738-110579738	chr1:110410053-110415053	ARcre	164685	0	0
STRIP1	chr1:110574738-110579738	chr1:110547517-110552517	cre	27221	0	0
STRIP1	chr1:110574738-110579738	chr1:110551935-110556935	cre	22803	0	0
STRIP1	chr1:110574738-110579738	chr1:110559784-110564784	cre	14954	0	1
STRIP1	chr1:110574738-110579738	chr1:110587621-110592621	cre	12883	0	1
STRIP1	chr1:110574738-110579738	chr1:110646412-110651412	cre	71674	0	0
STRIP1	chr1:110574738-110579738	chr1:110652562-110657562	cre	77824	0	0
STRIP1	chr1:110574738-110579738	chr1:110674941-110679941	cre	100203	0	0
STRIP1	chr1:110574738-110579738	chr1:110690608-110695608	cre	115870	0	0
STRIP1	chr1:110574738-110579738	chr1:110706119-110711119	cre	131381	0	0
STRIP1	chr1:110574738-110579738	chr1:110879445-110884445	cre	304707	0	0
STRIP1	chr1:110574738-110579738	chr1:110947830-110952830	cre	373092	0	0
STRIP1	chr1:110574738-110579738	chr1:110952861-110957861	cre	378123	0	0
STRIP1	chr1:110574738-110579738	chr1:110974045-110979045	cre	399307	0	0
STRIP1	chr1:110574738-110579738	chr1:111000639-111005639	cre	425901	0	0
STRIP1	chr1:110574738-110579738	chr1:109503128-109508128	cre	1071610	0	0
STRIP1	chr1:110574738-110579738	chr1:109629925-109634925	cre	944813	0	0
STRIP1	chr1:110574738-110579738	chr1:109699246-109704246	cre	875492	0	0
STRIP1	chr1:110574738-110579738	chr1:109754040-109759040	cre	820698	0	0
STRIP1	chr1:110574738-110579738	chr1:109847936-109852936	cre	726802	0	0
STRIP1	chr1:110574738-110579738	chr1:109966562-109971562	cre	608176	0	0
STRIP1	chr1:110574738-110579738	chr1:110049804-110054804	cre	524934	0	0
STRIP1	chr1:110574738-110579738	chr1:110072880-110077880	cre	501858	0	0
STRIP1	chr1:110574738-110579738	chr1:110159959-110164959	cre	414779	0	0
STRIP1	chr1:110574738-110579738	chr1:110183691-110188691	cre	391047	0	0
STRIP1	chr1:110574738-110579738	chr1:110245716-110250716	cre	329022	0	0
STRIP1	chr1:110574738-110579738	chr1:110258846-110263846	cre	315892	0	0
STRIP1	chr1:110574738-110579738	chr1:110524808-110529808	cre	49930	0	0
STRIP1	chr1:110574738-110579738	chr1:110660122-110665122	cre	85384	0	0
STRIP1	chr1:110574738-110579738	chr1:110716519-110721519	cre	141781	0	0
STRIP1	chr1:110574738-110579738	chr1:110775842-110780842	ARcre	201104	0	0
STRIP1	chr1:110574738-110579738	chr1:110852854-110857854	cre	278116	0	0
STRIP1	chr1:110574738-110579738	chr1:111036131-111041131	cre	461393	0	0
STRIP1	chr1:110574738-110579738	chr1:111118420-111123420	cre	543682	0	0
STRIP1	chr1:110574738-110579738	chr1:111152414-111157414	cre	577676	0	0
STRIP1	chr1:110574738-110579738	chr1:111156093-111161093	cre	581355	0	0
STRIP1	chr1:110574738-110579738	chr1:111504201-111509201	cre	929463	0	0
UBL4B	chr1:110652562-110657562	chr1:110574738-110579738	cre	77824	0	0
SLC6A17	chr1:110690608-110695608	chr1:110574738-110579738	cre	115870	0	1
SLC6A17	chr1:110690608-110695608	chr1:110879445-110884445	cre	188837	0	1
TARDBP	chr1:11070199-11075199	chr1:8077787-8082787	cre	2992412	0	0
TARDBP	chr1:11070199-11075199	chr1:8227683-8232683	cre	2842516	0	0
TARDBP	chr1:11070199-11075199	chr1:10532444-10537444	cre	537755	0	0
TARDBP	chr1:11070199-11075199	chr1:10547582-10552582	cre	522617	0	0
TARDBP	chr1:11070199-11075199	chr1:10552643-10557643	cre	517556	0	0
TARDBP	chr1:11070199-11075199	chr1:10565130-10570130	cre	505069	1	0
TARDBP	chr1:11070199-11075199	chr1:10693238-10698238	ARcre	376961	0	0
TARDBP	chr1:11070199-11075199	chr1:10732904-10737904	cre	337295	0	0
TARDBP	chr1:11070199-11075199	chr1:10737473-10742473	cre	332726	0	0
TARDBP	chr1:11070199-11075199	chr1:10782330-10787330	cre	287869	0	0
TARDBP	chr1:11070199-11075199	chr1:10784065-10789065	cre	286134	0	0
TARDBP	chr1:11070199-11075199	chr1:10834096-10839096	cre	236103	0	1
TARDBP	chr1:11070199-11075199	chr1:10836954-10841954	cre	233245	0	1
TARDBP	chr1:11070199-11075199	chr1:11037729-11042729	cre	32470	0	1
TARDBP	chr1:11070199-11075199	chr1:11117581-11122581	cre	47382	0	1
TARDBP	chr1:11070199-11075199	chr1:11129721-11134721	cre	59522	0	0
TARDBP	chr1:11070199-11075199	chr1:11157438-11162438	cre	87239	0	1
TARDBP	chr1:11070199-11075199	chr1:11320064-11325064	cre	249865	0	0
TARDBP	chr1:11070199-11075199	chr1:11793712-11798712	cre	723513	0	0
TARDBP	chr1:11070199-11075199	chr1:10456637-10461637	cre	613562	0	0
TARDBP	chr1:11070199-11075199	chr1:10488340-10493340	cre	581859	0	0
TARDBP	chr1:11070199-11075199	chr1:10492224-10497224	cre	577975	0	0
TARDBP	chr1:11070199-11075199	chr1:10710251-10715251	cre	359948	0	0
TARDBP	chr1:11070199-11075199	chr1:10772477-10777477	cre	297722	0	0
TARDBP	chr1:11070199-11075199	chr1:10924961-10929961	cre	145238	0	0
TARDBP	chr1:11070199-11075199	chr1:11310971-11315971	ARcre	240772	0	0
TARDBP	chr1:11070199-11075199	chr1:11339447-11344447	cre	269248	0	0
TARDBP	chr1:11070199-11075199	chr1:11712239-11717239	cre	642040	0	0
TARDBP	chr1:11070199-11075199	chr1:11712467-11717467	cre	642268	0	0
TARDBP	chr1:11070199-11075199	chr1:11738771-11743771	cre	668572	0	0
TARDBP	chr1:11070199-11075199	chr1:11777357-11782357	cre	707158	0	0
TARDBP	chr1:11070199-11075199	chr1:11863768-11868768	cre	793569	0	0
KCNC4	chr1:110751465-110756465	chr1:110832608-110837608	cre	81143	0	1
KCNC4	chr1:110751465-110756465	chr1:110775842-110780842	ARcre	24377	0	0
KCNC4	chr1:110751465-110756465	chr1:110852854-110857854	cre	101389	0	1
KCNC4	chr1:110751465-110756465	chr1:110879445-110884445	cre	127980	0	1
KCNC4	chr1:110751465-110756465	chr1:110896709-110901709	cre	145244	0	0
KCNC4	chr1:110751465-110756465	chr1:110991322-110996322	cre	239857	0	0
KCNC4	chr1:110751465-110756465	chr1:111036131-111041131	cre	284666	0	0
RBM15	chr1:110879445-110884445	chr1:110547517-110552517	cre	331928	0	0
RBM15	chr1:110879445-110884445	chr1:110551935-110556935	cre	327510	0	0
RBM15	chr1:110879445-110884445	chr1:110559784-110564784	cre	319661	0	0
RBM15	chr1:110879445-110884445	chr1:110574738-110579738	cre	304707	0	0
RBM15	chr1:110879445-110884445	chr1:110743550-110748550	cre	135895	0	0
RBM15	chr1:110879445-110884445	chr1:110775842-110780842	ARcre	103603	0	0
RBM15	chr1:110879445-110884445	chr1:110783273-110788273	cre	96172	0	0
RBM15	chr1:110879445-110884445	chr1:110852854-110857854	cre	26591	0	0
RBM15	chr1:110879445-110884445	chr1:110864971-110869971	ARcre	14474	0	1
RBM15	chr1:110879445-110884445	chr1:110896709-110901709	cre	17264	0	1
RBM15	chr1:110879445-110884445	chr1:110947830-110952830	cre	68385	0	1
RBM15	chr1:110879445-110884445	chr1:110952861-110957861	cre	73416	0	1
RBM15	chr1:110879445-110884445	chr1:110974045-110979045	cre	94600	0	0
RBM15	chr1:110879445-110884445	chr1:110991322-110996322	cre	111877	0	0
RBM15	chr1:110879445-110884445	chr1:111004742-111009742	cre	125297	0	0
RBM15	chr1:110879445-110884445	chr1:109754040-109759040	cre	1125405	0	0
RBM15	chr1:110879445-110884445	chr1:110524808-110529808	cre	354637	0	0
RBM15	chr1:110879445-110884445	chr1:110587621-110592621	cre	291824	0	0
RBM15	chr1:110879445-110884445	chr1:110690608-110695608	cre	188837	0	0
RBM15	chr1:110879445-110884445	chr1:110751465-110756465	cre	127980	0	0
RBM15	chr1:110879445-110884445	chr1:111000639-111005639	cre	121194	0	0
RBM15	chr1:110879445-110884445	chr1:111036131-111041131	cre	156686	0	0
RBM15	chr1:110879445-110884445	chr1:111152414-111157414	cre	272969	0	0
RBM15	chr1:110879445-110884445	chr1:113159295-113164295	cre	2279850	0	0
RBM15	chr1:110879445-110884445	chr1:113159311-113164311	cre	2279866	0	0
RBM15	chr1:110879445-110884445	chr1:113247247-113252247	cre	2367802	0	0
LAMTOR5	chr1:110947830-110952830	chr1:110559784-110564784	cre	388046	0	0
LAMTOR5	chr1:110947830-110952830	chr1:110574738-110579738	cre	373092	0	0
LAMTOR5	chr1:110947830-110952830	chr1:110674941-110679941	cre	272889	0	0
LAMTOR5	chr1:110947830-110952830	chr1:110743550-110748550	cre	204280	0	0
LAMTOR5	chr1:110947830-110952830	chr1:110852854-110857854	cre	94976	0	0
LAMTOR5	chr1:110947830-110952830	chr1:110864971-110869971	ARcre	82859	0	0
LAMTOR5	chr1:110947830-110952830	chr1:110879445-110884445	cre	68385	0	0
LAMTOR5	chr1:110947830-110952830	chr1:110952861-110957861	cre	5031	0	1
LAMTOR5	chr1:110947830-110952830	chr1:110974045-110979045	cre	26215	0	0
LAMTOR5	chr1:110947830-110952830	chr1:110991322-110996322	cre	43492	0	0
LAMTOR5	chr1:110947830-110952830	chr1:111004742-111009742	cre	56912	0	0
LAMTOR5	chr1:110947830-110952830	chr1:111036131-111041131	cre	88301	0	0
LAMTOR5	chr1:110947830-110952830	chr1:111152414-111157414	cre	204584	0	0
LAMTOR5	chr1:110947830-110952830	chr1:110034221-110039221	cre	913609	0	0
LAMTOR5	chr1:110947830-110952830	chr1:110587621-110592621	cre	360209	0	0
LAMTOR5	chr1:110947830-110952830	chr1:110775842-110780842	ARcre	171988	0	0
LAMTOR5	chr1:110947830-110952830	chr1:111321126-111326126	cre	373296	0	0
LAMTOR5	chr1:110947830-110952830	chr1:111680162-111685162	cre	732332	0	0
LAMTOR5	chr1:110947830-110952830	chr1:111680348-111685348	cre	732518	0	0
PROK1	chr1:110991322-110996322	chr1:110594107-110599107	cre	397215	0	0
PROK1	chr1:110991322-110996322	chr1:110743550-110748550	cre	247772	0	0
PROK1	chr1:110991322-110996322	chr1:110879445-110884445	cre	111877	0	0
PROK1	chr1:110991322-110996322	chr1:110947830-110952830	cre	43492	0	1
PROK1	chr1:110991322-110996322	chr1:110952861-110957861	cre	38461	0	1
PROK1	chr1:110991322-110996322	chr1:110974045-110979045	cre	17277	0	1
PROK1	chr1:110991322-110996322	chr1:110751465-110756465	cre	239857	0	0
KCNA2	chr1:111171596-111176596	chr1:111305577-111310577	cre	133981	0	1
KCNA2	chr1:111171596-111176596	chr1:111532198-111537198	ARcre	360602	0	1
SRM	chr1:11117581-11122581	chr1:10834096-10839096	cre	283485	0	0
SRM	chr1:11117581-11122581	chr1:10836954-10841954	cre	280627	0	0
SRM	chr1:11117581-11122581	chr1:11070199-11075199	cre	47382	0	1
SRM	chr1:11117581-11122581	chr1:11157438-11162438	cre	39857	0	0
SRM	chr1:11117581-11122581	chr1:11320064-11325064	cre	202483	0	0
SRM	chr1:11117581-11122581	chr1:11793712-11798712	cre	676131	0	0
SRM	chr1:11117581-11122581	chr1:11129721-11134721	cre	12140	0	1
SRM	chr1:11117581-11122581	chr1:8375669-8380669	cre	2741912	0	0
SRM	chr1:11117581-11122581	chr1:10532444-10537444	cre	585137	0	0
SRM	chr1:11117581-11122581	chr1:10547582-10552582	cre	569999	0	0
SRM	chr1:11117581-11122581	chr1:10552643-10557643	cre	564938	0	0
SRM	chr1:11117581-11122581	chr1:10565130-10570130	cre	552451	1	0
SRM	chr1:11117581-11122581	chr1:11192260-11197260	cre	74679	0	0
SRM	chr1:11117581-11122581	chr1:11209479-11214479	ARcre	91898	0	0
SRM	chr1:11117581-11122581	chr1:11236315-11241315	cre	118734	0	0
SRM	chr1:11117581-11122581	chr1:11330763-11335763	cre	213182	0	0
SRM	chr1:11117581-11122581	chr1:11339447-11344447	cre	221866	0	0
SRM	chr1:11117581-11122581	chr1:11712239-11717239	cre	594658	0	0
SRM	chr1:11117581-11122581	chr1:11712467-11717467	cre	594886	0	0
SRM	chr1:11117581-11122581	chr1:11738771-11743771	cre	621190	0	0
SRM	chr1:11117581-11122581	chr1:11749286-11754286	cre	631705	0	0
SRM	chr1:11117581-11122581	chr1:11777357-11782357	cre	659776	0	0
SRM	chr1:11117581-11122581	chr1:11863768-11868768	cre	746187	0	0
EXOSC10	chr1:11157438-11162438	chr1:11070199-11075199	cre	87239	0	1
EXOSC10	chr1:11157438-11162438	chr1:11117581-11122581	cre	39857	0	1
EXOSC10	chr1:11157438-11162438	chr1:11129721-11134721	cre	27717	0	1
EXOSC10	chr1:11157438-11162438	chr1:11192260-11197260	cre	34822	0	1
EXOSC10	chr1:11157438-11162438	chr1:11209479-11214479	ARcre	52041	0	1
EXOSC10	chr1:11157438-11162438	chr1:11227720-11232720	cre	70282	0	0
EXOSC10	chr1:11157438-11162438	chr1:11320064-11325064	cre	162626	0	0
EXOSC10	chr1:11157438-11162438	chr1:11793712-11798712	cre	636274	0	0
EXOSC10	chr1:11157438-11162438	chr1:8240145-8245145	cre	2917293	0	0
EXOSC10	chr1:11157438-11162438	chr1:11236315-11241315	cre	78877	0	0
EXOSC10	chr1:11157438-11162438	chr1:11330763-11335763	cre	173325	0	0
EXOSC10	chr1:11157438-11162438	chr1:11339447-11344447	cre	182009	0	0
EXOSC10	chr1:11157438-11162438	chr1:11712239-11717239	cre	554801	0	0
EXOSC10	chr1:11157438-11162438	chr1:11712467-11717467	cre	555029	0	0
EXOSC10	chr1:11157438-11162438	chr1:11738771-11743771	cre	581333	0	0
EXOSC10	chr1:11157438-11162438	chr1:11863768-11868768	cre	706330	0	0
LRIF1	chr1:111504201-111509201	chr1:111396687-111401687	cre	107514	0	0
LRIF1	chr1:111504201-111509201	chr1:111532198-111537198	ARcre	27997	0	1
LRIF1	chr1:111504201-111509201	chr1:111596674-111601674	cre	92473	0	0
LRIF1	chr1:111504201-111509201	chr1:111680162-111685162	cre	175961	0	1
LRIF1	chr1:111504201-111509201	chr1:111680348-111685348	cre	176147	0	1
LRIF1	chr1:111504201-111509201	chr1:110574738-110579738	cre	929463	0	0
LRIF1	chr1:111504201-111509201	chr1:111323541-111328541	cre	180660	0	0
LRIF1	chr1:111504201-111509201	chr1:111339199-111344199	ARcre	165002	0	0
LRIF1	chr1:111504201-111509201	chr1:111570784-111575784	cre	66583	0	0
DRAM2	chr1:111680162-111685162	chr1:111504201-111509201	cre	175961	0	0
DRAM2	chr1:111680162-111685162	chr1:111532198-111537198	ARcre	147964	0	0
DRAM2	chr1:111680162-111685162	chr1:111570784-111575784	cre	109378	0	0
DRAM2	chr1:111680162-111685162	chr1:111596674-111601674	cre	83488	0	0
DRAM2	chr1:111680162-111685162	chr1:111650553-111655553	cre	29609	0	0
DRAM2	chr1:111680162-111685162	chr1:111691303-111696303	ARcre	11141	0	1
DRAM2	chr1:111680162-111685162	chr1:111762602-111767602	cre	82440	0	0
DRAM2	chr1:111680162-111685162	chr1:111874518-111879518	cre	194356	0	0
DRAM2	chr1:111680162-111685162	chr1:111899972-111904972	cre	219810	0	0
DRAM2	chr1:111680162-111685162	chr1:111919166-111924166	cre	239004	0	0
DRAM2	chr1:111680162-111685162	chr1:111932141-111937141	ARcre	251979	0	0
DRAM2	chr1:111680162-111685162	chr1:111946657-111951657	ARcre	266495	0	0
DRAM2	chr1:111680162-111685162	chr1:111960689-111965689	cre	280527	0	0
DRAM2	chr1:111680162-111685162	chr1:111967899-111972899	cre	287737	0	0
DRAM2	chr1:111680162-111685162	chr1:111989498-111994498	cre	309336	0	0
DRAM2	chr1:111680162-111685162	chr1:111989606-111994606	cre	309444	0	0
DRAM2	chr1:111680162-111685162	chr1:112295427-112300427	cre	615265	0	0
DRAM2	chr1:111680162-111685162	chr1:110034221-110039221	cre	1645941	0	0
DRAM2	chr1:111680162-111685162	chr1:110775842-110780842	ARcre	904320	0	0
DRAM2	chr1:111680162-111685162	chr1:110947830-110952830	cre	732332	0	0
DRAM2	chr1:111680162-111685162	chr1:110952861-110957861	cre	727301	0	0
DRAM2	chr1:111680162-111685162	chr1:111118420-111123420	cre	561742	0	0
DRAM2	chr1:111680162-111685162	chr1:111152414-111157414	cre	527748	0	0
DRAM2	chr1:111680162-111685162	chr1:111391127-111396127	cre	289035	0	0
DRAM2	chr1:111680162-111685162	chr1:111886742-111891742	cre	206580	0	0
DRAM2	chr1:111680162-111685162	chr1:112160150-112165150	cre	479988	0	0
DRAM2	chr1:111680162-111685162	chr1:112230527-112235527	cre	550365	0	0
DRAM2	chr1:111680162-111685162	chr1:112255230-112260230	cre	575068	0	0
DRAM2	chr1:111680162-111685162	chr1:112936303-112941303	cre	1256141	0	0
DRAM2	chr1:111680162-111685162	chr1:113159295-113164295	cre	1479133	0	0
DRAM2	chr1:111680162-111685162	chr1:113159311-113164311	cre	1479149	0	0
MTOR	chr1:11320064-11325064	chr1:11070199-11075199	cre	249865	0	0
MTOR	chr1:11320064-11325064	chr1:11117581-11122581	cre	202483	0	0
MTOR	chr1:11320064-11325064	chr1:11129721-11134721	cre	190343	0	0
MTOR	chr1:11320064-11325064	chr1:11157438-11162438	cre	162626	0	0
MTOR	chr1:11320064-11325064	chr1:11209479-11214479	ARcre	110585	0	0
MTOR	chr1:11320064-11325064	chr1:11330763-11335763	cre	10699	0	1
MTOR	chr1:11320064-11325064	chr1:11339447-11344447	cre	19383	0	0
MTOR	chr1:11320064-11325064	chr1:11379489-11384489	cre	59425	0	0
MTOR	chr1:11320064-11325064	chr1:11693653-11698653	cre	373589	0	0
MTOR	chr1:11320064-11325064	chr1:11793712-11798712	cre	473648	0	0
MTOR	chr1:11320064-11325064	chr1:8401182-8406182	cre	2918882	0	0
MTOR	chr1:11320064-11325064	chr1:11095476-11100476	cre	224588	0	0
MTOR	chr1:11320064-11325064	chr1:11192260-11197260	cre	127804	0	0
MTOR	chr1:11320064-11325064	chr1:11236315-11241315	cre	83749	0	0
MTOR	chr1:11320064-11325064	chr1:11313966-11318966	ARcre	6098	0	1
MTOR	chr1:11320064-11325064	chr1:11536795-11541795	cre	216731	0	0
MTOR	chr1:11320064-11325064	chr1:11675074-11680074	cre	355010	0	0
MTOR	chr1:11320064-11325064	chr1:11712239-11717239	cre	392175	0	0
MTOR	chr1:11320064-11325064	chr1:11712467-11717467	cre	392403	0	0
MTOR	chr1:11320064-11325064	chr1:11738771-11743771	cre	418707	0	0
MTOR	chr1:11320064-11325064	chr1:11777357-11782357	cre	457293	0	0
MTOR	chr1:11320064-11325064	chr1:11863768-11868768	cre	543704	0	0
MTOR	chr1:11320064-11325064	chr1:14153315-14158315	cre	2833251	0	0
CEPT1	chr1:111680348-111685348	chr1:111504201-111509201	cre	176147	0	0
CEPT1	chr1:111680348-111685348	chr1:111532198-111537198	ARcre	148150	0	0
CEPT1	chr1:111680348-111685348	chr1:111570784-111575784	cre	109564	0	0
CEPT1	chr1:111680348-111685348	chr1:111596674-111601674	cre	83674	0	0
CEPT1	chr1:111680348-111685348	chr1:111650553-111655553	cre	29795	0	0
CEPT1	chr1:111680348-111685348	chr1:111691303-111696303	ARcre	10955	0	1
CEPT1	chr1:111680348-111685348	chr1:111762602-111767602	cre	82254	0	0
CEPT1	chr1:111680348-111685348	chr1:111874518-111879518	cre	194170	0	0
CEPT1	chr1:111680348-111685348	chr1:111899972-111904972	cre	219624	0	0
CEPT1	chr1:111680348-111685348	chr1:111919166-111924166	cre	238818	0	0
CEPT1	chr1:111680348-111685348	chr1:111932141-111937141	ARcre	251793	0	0
CEPT1	chr1:111680348-111685348	chr1:111946657-111951657	ARcre	266309	0	0
CEPT1	chr1:111680348-111685348	chr1:111960689-111965689	cre	280341	0	0
CEPT1	chr1:111680348-111685348	chr1:111967899-111972899	cre	287551	0	0
CEPT1	chr1:111680348-111685348	chr1:111989498-111994498	cre	309150	0	0
CEPT1	chr1:111680348-111685348	chr1:111989606-111994606	cre	309258	0	0
CEPT1	chr1:111680348-111685348	chr1:112295427-112300427	cre	615079	0	0
CEPT1	chr1:111680348-111685348	chr1:110034221-110039221	cre	1646127	0	0
CEPT1	chr1:111680348-111685348	chr1:110775842-110780842	ARcre	904506	0	0
CEPT1	chr1:111680348-111685348	chr1:110947830-110952830	cre	732518	0	0
CEPT1	chr1:111680348-111685348	chr1:110952861-110957861	cre	727487	0	0
CEPT1	chr1:111680348-111685348	chr1:111118420-111123420	cre	561928	0	0
CEPT1	chr1:111680348-111685348	chr1:111152414-111157414	cre	527934	0	0
CEPT1	chr1:111680348-111685348	chr1:111391127-111396127	cre	289221	0	0
CEPT1	chr1:111680348-111685348	chr1:111886742-111891742	cre	206394	0	0
CEPT1	chr1:111680348-111685348	chr1:112160150-112165150	cre	479802	0	0
CEPT1	chr1:111680348-111685348	chr1:112230527-112235527	cre	550179	0	0
CEPT1	chr1:111680348-111685348	chr1:112255230-112260230	cre	574882	0	0
CEPT1	chr1:111680348-111685348	chr1:112936303-112941303	cre	1255955	0	0
CEPT1	chr1:111680348-111685348	chr1:113159295-113164295	cre	1478947	0	0
CEPT1	chr1:111680348-111685348	chr1:113159311-113164311	cre	1478963	0	0
PIFO	chr1:111886742-111891742	chr1:111762602-111767602	cre	124140	0	0
PIFO	chr1:111886742-111891742	chr1:111899972-111904972	cre	13230	0	1
PIFO	chr1:111886742-111891742	chr1:111932141-111937141	ARcre	45399	0	0
PIFO	chr1:111886742-111891742	chr1:111680162-111685162	cre	206580	0	1
PIFO	chr1:111886742-111891742	chr1:111680348-111685348	cre	206394	0	1
PIFO	chr1:111886742-111891742	chr1:111989498-111994498	cre	102756	0	1
PIFO	chr1:111886742-111891742	chr1:111989606-111994606	cre	102864	0	1
PIFO	chr1:111886742-111891742	chr1:112295427-112300427	cre	408685	0	0
OVGP1	chr1:111967899-111972899	chr1:111680162-111685162	cre	287737	0	0
OVGP1	chr1:111967899-111972899	chr1:111680348-111685348	cre	287551	0	0
OVGP1	chr1:111967899-111972899	chr1:111762602-111767602	cre	205297	0	0
OVGP1	chr1:111967899-111972899	chr1:112295427-112300427	cre	327528	0	1
OVGP1	chr1:111967899-111972899	chr1:111960689-111965689	cre	7210	0	1
WDR77	chr1:111989498-111994498	chr1:111680162-111685162	cre	309336	0	1
WDR77	chr1:111989498-111994498	chr1:111680348-111685348	cre	309150	0	1
WDR77	chr1:111989498-111994498	chr1:111762602-111767602	cre	226896	0	0
WDR77	chr1:111989498-111994498	chr1:111960689-111965689	cre	28809	0	1
WDR77	chr1:111989498-111994498	chr1:112295427-112300427	cre	305929	0	1
WDR77	chr1:111989498-111994498	chr1:112488873-112493873	ARcre	499375	0	0
WDR77	chr1:111989498-111994498	chr1:111532198-111537198	ARcre	457300	0	0
WDR77	chr1:111989498-111994498	chr1:111691303-111696303	ARcre	298195	0	0
WDR77	chr1:111989498-111994498	chr1:111843920-111848920	cre	145578	0	0
WDR77	chr1:111989498-111994498	chr1:111886742-111891742	cre	102756	0	0
WDR77	chr1:111989498-111994498	chr1:111899972-111904972	cre	89526	0	0
WDR77	chr1:111989498-111994498	chr1:111932141-111937141	ARcre	57357	0	0
WDR77	chr1:111989498-111994498	chr1:111946657-111951657	ARcre	42841	0	0
WDR77	chr1:111989498-111994498	chr1:112196558-112201558	cre	207060	0	0
WDR77	chr1:111989498-111994498	chr1:112230527-112235527	cre	241029	0	0
WDR77	chr1:111989498-111994498	chr1:112279546-112284546	cre	290048	0	0
WDR77	chr1:111989498-111994498	chr1:112308209-112313209	cre	318711	0	0
ATP5F1	chr1:111989606-111994606	chr1:111680162-111685162	cre	309444	0	1
ATP5F1	chr1:111989606-111994606	chr1:111680348-111685348	cre	309258	0	1
ATP5F1	chr1:111989606-111994606	chr1:111762602-111767602	cre	227004	0	0
ATP5F1	chr1:111989606-111994606	chr1:111960689-111965689	cre	28917	0	1
ATP5F1	chr1:111989606-111994606	chr1:112295427-112300427	cre	305821	0	1
ATP5F1	chr1:111989606-111994606	chr1:112488873-112493873	ARcre	499267	0	0
ATP5F1	chr1:111989606-111994606	chr1:111532198-111537198	ARcre	457408	0	0
ATP5F1	chr1:111989606-111994606	chr1:111691303-111696303	ARcre	298303	0	0
ATP5F1	chr1:111989606-111994606	chr1:111843920-111848920	cre	145686	0	0
ATP5F1	chr1:111989606-111994606	chr1:111886742-111891742	cre	102864	0	0
ATP5F1	chr1:111989606-111994606	chr1:111899972-111904972	cre	89634	0	0
ATP5F1	chr1:111989606-111994606	chr1:111932141-111937141	ARcre	57465	0	0
ATP5F1	chr1:111989606-111994606	chr1:111946657-111951657	ARcre	42949	0	0
ATP5F1	chr1:111989606-111994606	chr1:112196558-112201558	cre	206952	0	0
ATP5F1	chr1:111989606-111994606	chr1:112230527-112235527	cre	240921	0	0
ATP5F1	chr1:111989606-111994606	chr1:112279546-112284546	cre	289940	0	0
ATP5F1	chr1:111989606-111994606	chr1:112308209-112313209	cre	318603	0	0
FAM212B	chr1:112279546-112284546	chr1:112133275-112138275	cre	146271	0	0
FAM212B	chr1:112279546-112284546	chr1:112189674-112194674	cre	89872	0	0
FAM212B	chr1:112279546-112284546	chr1:112295427-112300427	cre	15881	0	1
FAM212B	chr1:112279546-112284546	chr1:112516765-112521765	cre	237219	0	0
FAM212B	chr1:112279546-112284546	chr1:111960689-111965689	cre	318857	0	0
FAM212B	chr1:112279546-112284546	chr1:111989498-111994498	cre	290048	0	0
FAM212B	chr1:112279546-112284546	chr1:111989606-111994606	cre	289940	0	0
FAM212B	chr1:112279546-112284546	chr1:112160150-112165150	cre	119396	0	0
FAM212B	chr1:112279546-112284546	chr1:112230527-112235527	cre	49019	0	0
DDX20	chr1:112295427-112300427	chr1:111680162-111685162	cre	615265	0	0
DDX20	chr1:112295427-112300427	chr1:111680348-111685348	cre	615079	0	0
DDX20	chr1:112295427-112300427	chr1:111762602-111767602	cre	532825	0	0
DDX20	chr1:112295427-112300427	chr1:111932141-111937141	ARcre	363286	0	0
DDX20	chr1:112295427-112300427	chr1:111946657-111951657	ARcre	348770	0	0
DDX20	chr1:112295427-112300427	chr1:111960689-111965689	cre	334738	0	0
DDX20	chr1:112295427-112300427	chr1:111967899-111972899	cre	327528	0	0
DDX20	chr1:112295427-112300427	chr1:111989498-111994498	cre	305929	0	0
DDX20	chr1:112295427-112300427	chr1:111989606-111994606	cre	305821	0	0
DDX20	chr1:112295427-112300427	chr1:112112342-112117342	cre	183085	0	0
DDX20	chr1:112295427-112300427	chr1:112116715-112121715	cre	178712	0	0
DDX20	chr1:112295427-112300427	chr1:112133275-112138275	cre	162152	0	0
DDX20	chr1:112295427-112300427	chr1:112160150-112165150	cre	135277	0	0
DDX20	chr1:112295427-112300427	chr1:112183461-112188461	cre	111966	0	0
DDX20	chr1:112295427-112300427	chr1:112230527-112235527	cre	64900	0	0
DDX20	chr1:112295427-112300427	chr1:112279546-112284546	cre	15881	0	1
DDX20	chr1:112295427-112300427	chr1:112308209-112313209	cre	12782	0	1
DDX20	chr1:112295427-112300427	chr1:112488873-112493873	ARcre	193446	0	0
DDX20	chr1:112295427-112300427	chr1:112516765-112521765	cre	221338	0	0
DDX20	chr1:112295427-112300427	chr1:113239248-113244248	cre	943821	0	0
DDX20	chr1:112295427-112300427	chr1:111886742-111891742	cre	408685	0	0
DDX20	chr1:112295427-112300427	chr1:111899972-111904972	cre	395455	0	0
DDX20	chr1:112295427-112300427	chr1:112196558-112201558	cre	98869	0	0
DDX20	chr1:112295427-112300427	chr1:112397246-112402246	cre	101819	0	0
DDX20	chr1:112295427-112300427	chr1:112460615-112465615	cre	165188	0	0
DDX20	chr1:112295427-112300427	chr1:112712696-112717696	cre	417269	0	0
DDX20	chr1:112295427-112300427	chr1:112808409-112813409	cre	512982	0	0
DDX20	chr1:112295427-112300427	chr1:112877452-112882452	cre	582025	0	0
DDX20	chr1:112295427-112300427	chr1:112931114-112936114	cre	635687	0	0
DDX20	chr1:112295427-112300427	chr1:113002196-113007196	cre	706769	0	0
DDX20	chr1:112295427-112300427	chr1:113007556-113012556	cre	712129	0	0
DDX20	chr1:112295427-112300427	chr1:113159295-113164295	cre	863868	0	0
DDX20	chr1:112295427-112300427	chr1:113159311-113164311	cre	863884	0	0
DDX20	chr1:112295427-112300427	chr1:113247247-113252247	cre	951820	0	0
CTTNBP2NL	chr1:112936303-112941303	chr1:112945818-112950818	cre	9515	0	1
CTTNBP2NL	chr1:112936303-112941303	chr1:112989836-112994836	cre	53533	0	0
CTTNBP2NL	chr1:112936303-112941303	chr1:113002196-113007196	cre	65893	0	1
CTTNBP2NL	chr1:112936303-112941303	chr1:113007556-113012556	cre	71253	0	1
CTTNBP2NL	chr1:112936303-112941303	chr1:113042316-113047316	cre	106013	0	0
CTTNBP2NL	chr1:112936303-112941303	chr1:113069660-113074660	cre	133357	0	0
CTTNBP2NL	chr1:112936303-112941303	chr1:113134718-113139718	cre	198415	0	0
CTTNBP2NL	chr1:112936303-112941303	chr1:113159295-113164295	cre	222992	0	1
CTTNBP2NL	chr1:112936303-112941303	chr1:113159311-113164311	cre	223008	0	1
CTTNBP2NL	chr1:112936303-112941303	chr1:113177839-113182839	cre	241536	0	0
CTTNBP2NL	chr1:112936303-112941303	chr1:113182288-113187288	cre	245985	0	0
CTTNBP2NL	chr1:112936303-112941303	chr1:113214813-113219813	cre	278510	0	0
CTTNBP2NL	chr1:112936303-112941303	chr1:113228401-113233401	cre	292098	0	0
CTTNBP2NL	chr1:112936303-112941303	chr1:113247247-113252247	cre	310944	0	1
CTTNBP2NL	chr1:112936303-112941303	chr1:113260699-113265699	cre	324396	0	0
CTTNBP2NL	chr1:112936303-112941303	chr1:111680162-111685162	cre	1256141	0	0
CTTNBP2NL	chr1:112936303-112941303	chr1:111680348-111685348	cre	1255955	0	0
CTTNBP2NL	chr1:112936303-112941303	chr1:112488873-112493873	ARcre	447430	0	0
CTTNBP2NL	chr1:112936303-112941303	chr1:112931114-112936114	cre	5189	0	1
CTTNBP2NL	chr1:112936303-112941303	chr1:113088844-113093844	cre	152541	0	0
CTTNBP2NL	chr1:112936303-112941303	chr1:113582839-113587839	cre	646536	0	0
CTTNBP2NL	chr1:112936303-112941303	chr1:113613331-113618331	cre	677028	0	0
WNT2B	chr1:113007556-113012556	chr1:112936303-112941303	cre	71253	0	1
WNT2B	chr1:113007556-113012556	chr1:112989836-112994836	cre	17720	0	0
WNT2B	chr1:113007556-113012556	chr1:113002196-113007196	cre	5360	0	1
WNT2B	chr1:113007556-113012556	chr1:113134718-113139718	cre	127162	0	0
WNT2B	chr1:113007556-113012556	chr1:113159295-113164295	cre	151739	0	1
WNT2B	chr1:113007556-113012556	chr1:113159311-113164311	cre	151755	0	1
WNT2B	chr1:113007556-113012556	chr1:113177839-113182839	cre	170283	0	0
WNT2B	chr1:113007556-113012556	chr1:113182288-113187288	cre	174732	0	0
WNT2B	chr1:113007556-113012556	chr1:113228401-113233401	cre	220845	0	0
WNT2B	chr1:113007556-113012556	chr1:113247247-113252247	cre	239691	0	0
WNT2B	chr1:113007556-113012556	chr1:112295427-112300427	cre	712129	0	0
ST7L	chr1:113159311-113164311	chr1:112160150-112165150	cre	999161	0	0
ST7L	chr1:113159311-113164311	chr1:112488873-112493873	ARcre	670438	0	0
ST7L	chr1:113159311-113164311	chr1:112516765-112521765	cre	642546	0	0
ST7L	chr1:113159311-113164311	chr1:112899223-112904223	cre	260088	0	0
ST7L	chr1:113159311-113164311	chr1:112936303-112941303	cre	223008	0	0
ST7L	chr1:113159311-113164311	chr1:112989836-112994836	cre	169475	0	0
ST7L	chr1:113159311-113164311	chr1:113002196-113007196	cre	157115	0	0
ST7L	chr1:113159311-113164311	chr1:113007556-113012556	cre	151755	0	0
ST7L	chr1:113159311-113164311	chr1:113042316-113047316	cre	116995	0	0
ST7L	chr1:113159311-113164311	chr1:113055833-113060833	cre	103478	0	0
ST7L	chr1:113159311-113164311	chr1:113069660-113074660	cre	89651	0	0
ST7L	chr1:113159311-113164311	chr1:113088844-113093844	cre	70467	0	0
ST7L	chr1:113159311-113164311	chr1:113134718-113139718	cre	24593	0	0
ST7L	chr1:113159311-113164311	chr1:113177839-113182839	cre	18528	0	1
ST7L	chr1:113159311-113164311	chr1:113182288-113187288	cre	22977	0	1
ST7L	chr1:113159311-113164311	chr1:113214813-113219813	cre	55502	0	0
ST7L	chr1:113159311-113164311	chr1:113228401-113233401	cre	69090	0	0
ST7L	chr1:113159311-113164311	chr1:113247247-113252247	cre	87936	0	1
ST7L	chr1:113159311-113164311	chr1:113302710-113307710	cre	143399	0	0
ST7L	chr1:113159311-113164311	chr1:113349567-113354567	cre	190256	0	0
ST7L	chr1:113159311-113164311	chr1:113474869-113479869	cre	315558	0	0
ST7L	chr1:113159311-113164311	chr1:113561816-113566816	cre	402505	0	0
ST7L	chr1:113159311-113164311	chr1:113590599-113595599	cre	431288	0	0
ST7L	chr1:113159311-113164311	chr1:113613331-113618331	cre	454020	0	0
ST7L	chr1:113159311-113164311	chr1:113643369-113648369	cre	484058	0	0
ST7L	chr1:113159311-113164311	chr1:110879445-110884445	cre	2279866	0	0
ST7L	chr1:113159311-113164311	chr1:111680162-111685162	cre	1479149	0	0
ST7L	chr1:113159311-113164311	chr1:111680348-111685348	cre	1478963	0	0
ST7L	chr1:113159311-113164311	chr1:112021935-112026935	cre	1137376	0	0
ST7L	chr1:113159311-113164311	chr1:112112342-112117342	cre	1046969	0	0
ST7L	chr1:113159311-113164311	chr1:112116715-112121715	cre	1042596	0	0
ST7L	chr1:113159311-113164311	chr1:112230527-112235527	cre	928784	0	0
ST7L	chr1:113159311-113164311	chr1:112295427-112300427	cre	863884	0	0
ST7L	chr1:113159311-113164311	chr1:112308209-112313209	cre	851102	0	0
ST7L	chr1:113159311-113164311	chr1:112368344-112373344	cre	790967	0	0
ST7L	chr1:113159311-113164311	chr1:112808409-112813409	cre	350902	0	0
ST7L	chr1:113159311-113164311	chr1:112877452-112882452	cre	281859	0	0
ST7L	chr1:113159311-113164311	chr1:113183559-113188559	cre	24248	0	1
ST7L	chr1:113159311-113164311	chr1:113496475-113501475	cre	337164	0	0
ST7L	chr1:113159311-113164311	chr1:113582839-113587839	cre	423528	0	0
ST7L	chr1:113159311-113164311	chr1:113597513-113602513	ARcre	438202	0	0
ST7L	chr1:113159311-113164311	chr1:114320824-114325824	cre	1161513	0	0
ST7L	chr1:113159311-113164311	chr1:114445192-114450192	cre	1285881	0	0
ST7L	chr1:113159311-113164311	chr1:114445263-114450263	cre	1285952	0	0
ST7L	chr1:113159311-113164311	chr1:114469832-114474832	cre	1310521	0	0
ST7L	chr1:113159311-113164311	chr1:115045532-115050532	cre	1886221	0	0
CAPZA1	chr1:113159295-113164295	chr1:112160150-112165150	cre	999145	0	0
CAPZA1	chr1:113159295-113164295	chr1:112488873-112493873	ARcre	670422	0	0
CAPZA1	chr1:113159295-113164295	chr1:112516765-112521765	cre	642530	0	0
CAPZA1	chr1:113159295-113164295	chr1:112899223-112904223	cre	260072	0	0
CAPZA1	chr1:113159295-113164295	chr1:112936303-112941303	cre	222992	0	0
CAPZA1	chr1:113159295-113164295	chr1:112989836-112994836	cre	169459	0	0
CAPZA1	chr1:113159295-113164295	chr1:113002196-113007196	cre	157099	0	0
CAPZA1	chr1:113159295-113164295	chr1:113007556-113012556	cre	151739	0	0
CAPZA1	chr1:113159295-113164295	chr1:113042316-113047316	cre	116979	0	0
CAPZA1	chr1:113159295-113164295	chr1:113055833-113060833	cre	103462	0	0
CAPZA1	chr1:113159295-113164295	chr1:113069660-113074660	cre	89635	0	0
CAPZA1	chr1:113159295-113164295	chr1:113088844-113093844	cre	70451	0	0
CAPZA1	chr1:113159295-113164295	chr1:113134718-113139718	cre	24577	0	0
CAPZA1	chr1:113159295-113164295	chr1:113177839-113182839	cre	18544	0	1
CAPZA1	chr1:113159295-113164295	chr1:113182288-113187288	cre	22993	0	1
CAPZA1	chr1:113159295-113164295	chr1:113214813-113219813	cre	55518	0	0
CAPZA1	chr1:113159295-113164295	chr1:113228401-113233401	cre	69106	0	0
CAPZA1	chr1:113159295-113164295	chr1:113247247-113252247	cre	87952	0	1
CAPZA1	chr1:113159295-113164295	chr1:113302710-113307710	cre	143415	0	0
CAPZA1	chr1:113159295-113164295	chr1:113349567-113354567	cre	190272	0	0
CAPZA1	chr1:113159295-113164295	chr1:113474869-113479869	cre	315574	0	0
CAPZA1	chr1:113159295-113164295	chr1:113561816-113566816	cre	402521	0	0
CAPZA1	chr1:113159295-113164295	chr1:113590599-113595599	cre	431304	0	0
CAPZA1	chr1:113159295-113164295	chr1:113613331-113618331	cre	454036	0	0
CAPZA1	chr1:113159295-113164295	chr1:113643369-113648369	cre	484074	0	0
CAPZA1	chr1:113159295-113164295	chr1:110879445-110884445	cre	2279850	0	0
CAPZA1	chr1:113159295-113164295	chr1:111680162-111685162	cre	1479133	0	0
CAPZA1	chr1:113159295-113164295	chr1:111680348-111685348	cre	1478947	0	0
CAPZA1	chr1:113159295-113164295	chr1:112021935-112026935	cre	1137360	0	0
CAPZA1	chr1:113159295-113164295	chr1:112112342-112117342	cre	1046953	0	0
CAPZA1	chr1:113159295-113164295	chr1:112116715-112121715	cre	1042580	0	0
CAPZA1	chr1:113159295-113164295	chr1:112230527-112235527	cre	928768	0	0
CAPZA1	chr1:113159295-113164295	chr1:112295427-112300427	cre	863868	0	0
CAPZA1	chr1:113159295-113164295	chr1:112308209-112313209	cre	851086	0	0
CAPZA1	chr1:113159295-113164295	chr1:112368344-112373344	cre	790951	0	0
CAPZA1	chr1:113159295-113164295	chr1:112808409-112813409	cre	350886	0	0
CAPZA1	chr1:113159295-113164295	chr1:112877452-112882452	cre	281843	0	0
CAPZA1	chr1:113159295-113164295	chr1:113183559-113188559	cre	24264	0	1
CAPZA1	chr1:113159295-113164295	chr1:113496475-113501475	cre	337180	0	0
CAPZA1	chr1:113159295-113164295	chr1:113582839-113587839	cre	423544	0	0
CAPZA1	chr1:113159295-113164295	chr1:113597513-113602513	ARcre	438218	0	0
CAPZA1	chr1:113159295-113164295	chr1:114320824-114325824	cre	1161529	0	0
CAPZA1	chr1:113159295-113164295	chr1:114445192-114450192	cre	1285897	0	0
CAPZA1	chr1:113159295-113164295	chr1:114445263-114450263	cre	1285968	0	0
CAPZA1	chr1:113159295-113164295	chr1:114469832-114474832	cre	1310537	0	0
CAPZA1	chr1:113159295-113164295	chr1:115045532-115050532	cre	1886237	0	0
MOV10	chr1:113214813-113219813	chr1:112936303-112941303	cre	278510	0	0
MOV10	chr1:113214813-113219813	chr1:112989836-112994836	cre	224977	0	0
MOV10	chr1:113214813-113219813	chr1:113042316-113047316	cre	172497	0	0
MOV10	chr1:113214813-113219813	chr1:113048646-113053646	cre	166167	0	0
MOV10	chr1:113214813-113219813	chr1:113069660-113074660	cre	145153	0	0
MOV10	chr1:113214813-113219813	chr1:113088844-113093844	cre	125969	0	0
MOV10	chr1:113214813-113219813	chr1:113159295-113164295	cre	55518	0	1
MOV10	chr1:113214813-113219813	chr1:113159311-113164311	cre	55502	0	1
MOV10	chr1:113214813-113219813	chr1:113171197-113176197	cre	43616	0	0
MOV10	chr1:113214813-113219813	chr1:113182288-113187288	cre	32525	0	0
MOV10	chr1:113214813-113219813	chr1:113183559-113188559	cre	31254	0	0
MOV10	chr1:113214813-113219813	chr1:113228401-113233401	cre	13588	0	1
MOV10	chr1:113214813-113219813	chr1:113247247-113252247	cre	32434	0	1
MOV10	chr1:113214813-113219813	chr1:112488873-112493873	ARcre	725940	0	0
MOV10	chr1:113214813-113219813	chr1:112899223-112904223	cre	315590	0	0
MOV10	chr1:113214813-113219813	chr1:113002196-113007196	cre	212617	0	0
MOV10	chr1:113214813-113219813	chr1:113055833-113060833	cre	158980	0	0
MOV10	chr1:113214813-113219813	chr1:113134718-113139718	cre	80095	0	0
MOV10	chr1:113214813-113219813	chr1:113239248-113244248	cre	24435	0	1
MOV10	chr1:113214813-113219813	chr1:113255599-113260599	cre	40786	0	0
MOV10	chr1:113214813-113219813	chr1:113597513-113602513	ARcre	382700	0	0
MOV10	chr1:113214813-113219813	chr1:113613331-113618331	cre	398518	0	0
RHOC	chr1:113247247-113252247	chr1:112488873-112493873	ARcre	758374	0	0
RHOC	chr1:113247247-113252247	chr1:112877452-112882452	cre	369795	0	0
RHOC	chr1:113247247-113252247	chr1:112936303-112941303	cre	310944	0	0
RHOC	chr1:113247247-113252247	chr1:112989836-112994836	cre	257411	0	0
RHOC	chr1:113247247-113252247	chr1:113002196-113007196	cre	245051	0	0
RHOC	chr1:113247247-113252247	chr1:113007556-113012556	cre	239691	0	0
RHOC	chr1:113247247-113252247	chr1:113042316-113047316	cre	204931	0	0
RHOC	chr1:113247247-113252247	chr1:113069660-113074660	cre	177587	0	0
RHOC	chr1:113247247-113252247	chr1:113088844-113093844	cre	158403	0	0
RHOC	chr1:113247247-113252247	chr1:113134718-113139718	cre	112529	0	0
RHOC	chr1:113247247-113252247	chr1:113159295-113164295	cre	87952	0	0
RHOC	chr1:113247247-113252247	chr1:113159311-113164311	cre	87936	0	0
RHOC	chr1:113247247-113252247	chr1:113177839-113182839	cre	69408	0	0
RHOC	chr1:113247247-113252247	chr1:113182288-113187288	cre	64959	0	0
RHOC	chr1:113247247-113252247	chr1:113214813-113219813	cre	32434	0	0
RHOC	chr1:113247247-113252247	chr1:113251477-113256477	cre	4230	0	1
RHOC	chr1:113247247-113252247	chr1:113349567-113354567	cre	102320	0	0
RHOC	chr1:113247247-113252247	chr1:113381486-113386486	cre	134239	0	0
RHOC	chr1:113247247-113252247	chr1:113474869-113479869	cre	227622	0	0
RHOC	chr1:113247247-113252247	chr1:113496475-113501475	cre	249228	0	0
RHOC	chr1:113247247-113252247	chr1:113561816-113566816	cre	314569	0	0
RHOC	chr1:113247247-113252247	chr1:113597513-113602513	ARcre	350266	0	0
RHOC	chr1:113247247-113252247	chr1:113643369-113648369	cre	396122	0	0
RHOC	chr1:113247247-113252247	chr1:114469832-114474832	cre	1222585	0	0
RHOC	chr1:113247247-113252247	chr1:110879445-110884445	cre	2367802	0	0
RHOC	chr1:113247247-113252247	chr1:112295427-112300427	cre	951820	0	0
RHOC	chr1:113247247-113252247	chr1:112808409-112813409	cre	438838	0	0
RHOC	chr1:113247247-113252247	chr1:112899223-112904223	cre	348024	0	0
RHOC	chr1:113247247-113252247	chr1:113055833-113060833	cre	191414	0	0
RHOC	chr1:113247247-113252247	chr1:113183559-113188559	cre	63688	0	0
RHOC	chr1:113247247-113252247	chr1:113302710-113307710	cre	55463	0	0
RHOC	chr1:113247247-113252247	chr1:113331655-113336655	cre	84408	0	0
RHOC	chr1:113247247-113252247	chr1:113590599-113595599	cre	343352	0	0
RHOC	chr1:113247247-113252247	chr1:114299598-114304598	cre	1052351	0	0
RHOC	chr1:113247247-113252247	chr1:114320824-114325824	cre	1073577	0	0
RHOC	chr1:113247247-113252247	chr1:114352598-114357598	cre	1105351	0	0
RHOC	chr1:113247247-113252247	chr1:114445192-114450192	cre	1197945	0	0
RHOC	chr1:113247247-113252247	chr1:114445263-114450263	cre	1198016	0	0
RHOC	chr1:113247247-113252247	chr1:114453317-114458317	cre	1206070	0	0
RHOC	chr1:113247247-113252247	chr1:113931081-113936081	cre	683834	0	0
RP11-426L16.10	chr1:113251477-113256477	chr1:113247247-113252247	cre	4230	0	1
RP11-426L16.10	chr1:113251477-113256477	chr1:113931081-113936081	cre	679604	0	0
PPM1J	chr1:113255599-113260599	chr1:113613331-113618331	cre	357732	0	1
PPM1J	chr1:113255599-113260599	chr1:113214813-113219813	cre	40786	0	1
PPM1J	chr1:113255599-113260599	chr1:113302710-113307710	cre	47111	0	0
PPM1J	chr1:113255599-113260599	chr1:113344442-113349442	cre	88843	0	1
PPM1J	chr1:113255599-113260599	chr1:113496475-113501475	cre	240876	0	1
PPM1J	chr1:113255599-113260599	chr1:113561816-113566816	cre	306217	0	0
PPM1J	chr1:113255599-113260599	chr1:113582839-113587839	cre	327240	0	0
PPM1J	chr1:113255599-113260599	chr1:113643369-113648369	cre	387770	0	0
PPM1J	chr1:113255599-113260599	chr1:114469832-114474832	cre	1214233	0	0
FAM19A3	chr1:113260699-113265699	chr1:112936303-112941303	cre	324396	0	1
FAM19A3	chr1:113260699-113265699	chr1:113331655-113336655	cre	70956	0	1
FAM19A3	chr1:113260699-113265699	chr1:113344442-113349442	cre	83743	0	1
FAM19A3	chr1:113260699-113265699	chr1:113496475-113501475	cre	235776	0	1
FAM19A3	chr1:113260699-113265699	chr1:113561816-113566816	cre	301117	0	0
FAM19A3	chr1:113260699-113265699	chr1:113582839-113587839	cre	322140	0	0
FAM19A3	chr1:113260699-113265699	chr1:113597513-113602513	ARcre	336814	0	1
FAM19A3	chr1:113260699-113265699	chr1:113643369-113648369	cre	382670	0	1
UBIAD1	chr1:11330763-11335763	chr1:11320064-11325064	cre	10699	0	1
UBIAD1	chr1:11330763-11335763	chr1:11339447-11344447	cre	8684	0	1
UBIAD1	chr1:11330763-11335763	chr1:11693653-11698653	cre	362890	0	0
UBIAD1	chr1:11330763-11335763	chr1:8375669-8380669	cre	2955094	0	0
UBIAD1	chr1:11330763-11335763	chr1:11117581-11122581	cre	213182	0	0
UBIAD1	chr1:11330763-11335763	chr1:11129721-11134721	cre	201042	0	0
UBIAD1	chr1:11330763-11335763	chr1:11157438-11162438	cre	173325	0	0
UBIAD1	chr1:11330763-11335763	chr1:11192260-11197260	cre	138503	0	0
UBIAD1	chr1:11330763-11335763	chr1:11513669-11518669	cre	182906	0	0
UBIAD1	chr1:11330763-11335763	chr1:11675074-11680074	cre	344311	0	0
UBIAD1	chr1:11330763-11335763	chr1:11712239-11717239	cre	381476	0	0
UBIAD1	chr1:11330763-11335763	chr1:11712467-11717467	cre	381704	0	0
UBIAD1	chr1:11330763-11335763	chr1:11738771-11743771	cre	408008	0	0
UBIAD1	chr1:11330763-11335763	chr1:11777357-11782357	cre	446594	0	0
UBIAD1	chr1:11330763-11335763	chr1:11793712-11798712	cre	462949	0	0
SLC16A1	chr1:113496475-113501475	chr1:113247247-113252247	cre	249228	0	0
SLC16A1	chr1:113496475-113501475	chr1:113260699-113265699	cre	235776	0	0
SLC16A1	chr1:113496475-113501475	chr1:113349567-113354567	cre	146908	0	0
SLC16A1	chr1:113496475-113501475	chr1:113430401-113435401	cre	66074	0	0
SLC16A1	chr1:113496475-113501475	chr1:113431463-113436463	cre	65012	0	0
SLC16A1	chr1:113496475-113501475	chr1:113474869-113479869	cre	21606	0	1
SLC16A1	chr1:113496475-113501475	chr1:113514990-113519990	cre	18515	0	0
SLC16A1	chr1:113496475-113501475	chr1:113528686-113533686	cre	32211	0	0
SLC16A1	chr1:113496475-113501475	chr1:113561816-113566816	cre	65341	0	1
SLC16A1	chr1:113496475-113501475	chr1:113582839-113587839	cre	86364	0	0
SLC16A1	chr1:113496475-113501475	chr1:113597513-113602513	ARcre	101038	0	0
SLC16A1	chr1:113496475-113501475	chr1:113613331-113618331	cre	116856	0	1
SLC16A1	chr1:113496475-113501475	chr1:112931114-112936114	cre	565361	0	0
SLC16A1	chr1:113496475-113501475	chr1:113159295-113164295	cre	337180	0	0
SLC16A1	chr1:113496475-113501475	chr1:113159311-113164311	cre	337164	0	0
SLC16A1	chr1:113496475-113501475	chr1:113255599-113260599	cre	240876	0	0
SLC16A1	chr1:113496475-113501475	chr1:113302710-113307710	cre	193765	0	0
SLC16A1	chr1:113496475-113501475	chr1:113392787-113397787	cre	103688	0	0
SLC16A1	chr1:113496475-113501475	chr1:113421113-113426113	cre	75362	0	1
SLC16A1	chr1:113496475-113501475	chr1:113643369-113648369	cre	146894	0	0
SLC16A1	chr1:113496475-113501475	chr1:114352598-114357598	cre	856123	0	0
SLC16A1	chr1:113496475-113501475	chr1:114445192-114450192	cre	948717	0	0
SLC16A1	chr1:113496475-113501475	chr1:114445263-114450263	cre	948788	0	0
SLC16A1	chr1:113496475-113501475	chr1:114469832-114474832	cre	973357	0	0
LRIG2	chr1:113613331-113618331	chr1:113159295-113164295	cre	454036	0	0
LRIG2	chr1:113613331-113618331	chr1:113159311-113164311	cre	454020	0	0
LRIG2	chr1:113613331-113618331	chr1:113239248-113244248	cre	374083	0	0
LRIG2	chr1:113613331-113618331	chr1:113255599-113260599	cre	357732	0	0
LRIG2	chr1:113613331-113618331	chr1:113302710-113307710	cre	310621	0	0
LRIG2	chr1:113613331-113618331	chr1:113349567-113354567	cre	263764	0	0
LRIG2	chr1:113613331-113618331	chr1:113381486-113386486	cre	231845	0	0
LRIG2	chr1:113613331-113618331	chr1:113421113-113426113	cre	192218	0	0
LRIG2	chr1:113613331-113618331	chr1:113474869-113479869	cre	138462	0	0
LRIG2	chr1:113613331-113618331	chr1:113496475-113501475	cre	116856	0	0
LRIG2	chr1:113613331-113618331	chr1:113514990-113519990	cre	98341	0	0
LRIG2	chr1:113613331-113618331	chr1:113561816-113566816	cre	51515	0	0
LRIG2	chr1:113613331-113618331	chr1:113582839-113587839	cre	30492	0	0
LRIG2	chr1:113613331-113618331	chr1:113597513-113602513	ARcre	15818	0	1
LRIG2	chr1:113613331-113618331	chr1:113643369-113648369	cre	30038	0	1
LRIG2	chr1:113613331-113618331	chr1:113795909-113800909	cre	182578	0	0
LRIG2	chr1:113613331-113618331	chr1:113931081-113936081	cre	317750	0	0
LRIG2	chr1:113613331-113618331	chr1:113973465-113978465	cre	360134	0	0
LRIG2	chr1:113613331-113618331	chr1:113974660-113979660	cre	361329	0	0
LRIG2	chr1:113613331-113618331	chr1:113993638-113998638	cre	380307	0	0
LRIG2	chr1:113613331-113618331	chr1:113997356-114002356	cre	384025	0	0
LRIG2	chr1:113613331-113618331	chr1:114074831-114079831	cre	461500	0	0
LRIG2	chr1:113613331-113618331	chr1:114352598-114357598	cre	739267	0	0
LRIG2	chr1:113613331-113618331	chr1:114445192-114450192	cre	831861	0	0
LRIG2	chr1:113613331-113618331	chr1:114445263-114450263	cre	831932	0	0
LRIG2	chr1:113613331-113618331	chr1:114469832-114474832	cre	856501	0	0
LRIG2	chr1:113613331-113618331	chr1:112936303-112941303	cre	677028	0	0
LRIG2	chr1:113613331-113618331	chr1:112945818-112950818	cre	667513	0	0
LRIG2	chr1:113613331-113618331	chr1:112989836-112994836	cre	623495	0	0
LRIG2	chr1:113613331-113618331	chr1:113002196-113007196	cre	611135	0	0
LRIG2	chr1:113613331-113618331	chr1:113042316-113047316	cre	571015	0	0
LRIG2	chr1:113613331-113618331	chr1:113069660-113074660	cre	543671	0	0
LRIG2	chr1:113613331-113618331	chr1:113088844-113093844	cre	524487	0	0
LRIG2	chr1:113613331-113618331	chr1:113182288-113187288	cre	431043	0	0
LRIG2	chr1:113613331-113618331	chr1:113183559-113188559	cre	429772	0	0
LRIG2	chr1:113613331-113618331	chr1:113214813-113219813	cre	398518	0	0
LRIG2	chr1:113613331-113618331	chr1:113228401-113233401	cre	384930	0	0
LRIG2	chr1:113613331-113618331	chr1:113331655-113336655	cre	281676	0	0
LRIG2	chr1:113613331-113618331	chr1:114154519-114159519	cre	541188	0	0
LRIG2	chr1:113613331-113618331	chr1:114299598-114304598	cre	686267	0	0
LRIG2	chr1:113613331-113618331	chr1:114320824-114325824	cre	707493	0	0
LRIG2	chr1:113613331-113618331	chr1:115257015-115262015	cre	1643684	0	0
LRIG2	chr1:113613331-113618331	chr1:115298108-115303108	cre	1684777	0	0
TNFRSF18	chr1:1139571-1144571	chr1:1164881-1169881	cre	25310	0	1
TNFRSF18	chr1:1139571-1144571	chr1:1165129-1170129	cre	25558	0	1
TNFRSF18	chr1:1139571-1144571	chr1:1001276-1006276	cre	138295	0	0
TNFRSF18	chr1:1139571-1144571	chr1:1096073-1101073	cre	43498	0	0
MAGI3	chr1:113931081-113936081	chr1:113613331-113618331	cre	317750	0	0
MAGI3	chr1:113931081-113936081	chr1:113643369-113648369	cre	287712	0	0
MAGI3	chr1:113931081-113936081	chr1:113680928-113685928	cre	250153	0	1
MAGI3	chr1:113931081-113936081	chr1:113695563-113700563	cre	235518	0	0
MAGI3	chr1:113931081-113936081	chr1:113795909-113800909	cre	135172	0	1
MAGI3	chr1:113931081-113936081	chr1:113860590-113865590	cre	70491	0	0
MAGI3	chr1:113931081-113936081	chr1:113973465-113978465	cre	42384	0	1
MAGI3	chr1:113931081-113936081	chr1:113974660-113979660	cre	43579	0	1
MAGI3	chr1:113931081-113936081	chr1:113993638-113998638	cre	62557	0	0
MAGI3	chr1:113931081-113936081	chr1:113997356-114002356	cre	66275	0	0
MAGI3	chr1:113931081-113936081	chr1:114074831-114079831	cre	143750	0	0
MAGI3	chr1:113931081-113936081	chr1:114154519-114159519	cre	223438	0	0
MAGI3	chr1:113931081-113936081	chr1:114299598-114304598	cre	368517	0	0
MAGI3	chr1:113931081-113936081	chr1:114352598-114357598	cre	421517	0	0
MAGI3	chr1:113931081-113936081	chr1:114445192-114450192	cre	514111	0	0
MAGI3	chr1:113931081-113936081	chr1:114445263-114450263	cre	514182	0	0
MAGI3	chr1:113931081-113936081	chr1:113247247-113252247	cre	683834	0	0
MAGI3	chr1:113931081-113936081	chr1:113251477-113256477	cre	679604	0	0
MAGI3	chr1:113931081-113936081	chr1:113474869-113479869	cre	456212	0	0
MAGI3	chr1:113931081-113936081	chr1:113597513-113602513	ARcre	333568	0	0
MAGI3	chr1:113931081-113936081	chr1:114320824-114325824	cre	389743	0	0
MAGI3	chr1:113931081-113936081	chr1:114453317-114458317	cre	522236	0	0
MAGI3	chr1:113931081-113936081	chr1:114469832-114474832	cre	538751	0	0
PHTF1	chr1:114299598-114304598	chr1:113643369-113648369	cre	656229	0	1
PHTF1	chr1:114299598-114304598	chr1:113931081-113936081	cre	368517	0	1
PHTF1	chr1:114299598-114304598	chr1:113247247-113252247	cre	1052351	0	0
PHTF1	chr1:114299598-114304598	chr1:113613331-113618331	cre	686267	0	0
PHTF1	chr1:114299598-114304598	chr1:114320824-114325824	cre	21226	0	1
PHTF1	chr1:114299598-114304598	chr1:114352598-114357598	cre	53000	0	1
PHTF1	chr1:114299598-114304598	chr1:114445192-114450192	cre	145594	0	0
PHTF1	chr1:114299598-114304598	chr1:114445263-114450263	cre	145665	0	0
PHTF1	chr1:114299598-114304598	chr1:114469832-114474832	cre	170234	0	1
RSBN1	chr1:114352598-114357598	chr1:113597513-113602513	ARcre	755085	0	0
RSBN1	chr1:114352598-114357598	chr1:113613331-113618331	cre	739267	0	0
RSBN1	chr1:114352598-114357598	chr1:113680928-113685928	cre	671670	0	0
RSBN1	chr1:114352598-114357598	chr1:113795909-113800909	cre	556689	0	0
RSBN1	chr1:114352598-114357598	chr1:113931081-113936081	cre	421517	0	0
RSBN1	chr1:114352598-114357598	chr1:113973465-113978465	cre	379133	0	0
RSBN1	chr1:114352598-114357598	chr1:113974660-113979660	cre	377938	0	0
RSBN1	chr1:114352598-114357598	chr1:114279857-114284857	cre	72741	0	0
RSBN1	chr1:114352598-114357598	chr1:114330706-114335706	cre	21892	0	1
RSBN1	chr1:114352598-114357598	chr1:114445192-114450192	cre	92594	0	1
RSBN1	chr1:114352598-114357598	chr1:114445263-114450263	cre	92665	0	1
RSBN1	chr1:114352598-114357598	chr1:114469832-114474832	cre	117234	0	1
RSBN1	chr1:114352598-114357598	chr1:112923809-112928809	cre	1428789	0	0
RSBN1	chr1:114352598-114357598	chr1:113247247-113252247	cre	1105351	0	0
RSBN1	chr1:114352598-114357598	chr1:113331655-113336655	cre	1020943	0	0
RSBN1	chr1:114352598-114357598	chr1:113349567-113354567	cre	1003031	0	0
RSBN1	chr1:114352598-114357598	chr1:113381486-113386486	cre	971112	0	0
RSBN1	chr1:114352598-114357598	chr1:113421113-113426113	cre	931485	0	0
RSBN1	chr1:114352598-114357598	chr1:113496475-113501475	cre	856123	0	0
RSBN1	chr1:114352598-114357598	chr1:113643369-113648369	cre	709229	0	0
RSBN1	chr1:114352598-114357598	chr1:113860590-113865590	cre	492008	0	0
RSBN1	chr1:114352598-114357598	chr1:113993638-113998638	cre	358960	0	0
RSBN1	chr1:114352598-114357598	chr1:113997356-114002356	cre	355242	0	0
RSBN1	chr1:114352598-114357598	chr1:114074831-114079831	cre	277767	0	0
RSBN1	chr1:114352598-114357598	chr1:114299598-114304598	cre	53000	0	0
RSBN1	chr1:114352598-114357598	chr1:114320824-114325824	cre	31774	0	1
RSBN1	chr1:114352598-114357598	chr1:114453317-114458317	cre	100719	0	0
RSBN1	chr1:114352598-114357598	chr1:115051281-115056281	cre	698683	0	0
AP4B1	chr1:114445192-114450192	chr1:113613331-113618331	cre	831861	0	0
AP4B1	chr1:114445192-114450192	chr1:113643369-113648369	cre	801823	0	0
AP4B1	chr1:114445192-114450192	chr1:113795909-113800909	cre	649283	0	0
AP4B1	chr1:114445192-114450192	chr1:113931081-113936081	cre	514111	0	0
AP4B1	chr1:114445192-114450192	chr1:114320824-114325824	cre	124368	0	0
AP4B1	chr1:114445192-114450192	chr1:114352598-114357598	cre	92594	0	0
AP4B1	chr1:114445192-114450192	chr1:114469832-114474832	cre	24640	0	1
AP4B1	chr1:114445192-114450192	chr1:115298108-115303108	cre	852916	0	0
AP4B1	chr1:114445192-114450192	chr1:113042316-113047316	cre	1402876	0	0
AP4B1	chr1:114445192-114450192	chr1:113159295-113164295	cre	1285897	0	0
AP4B1	chr1:114445192-114450192	chr1:113159311-113164311	cre	1285881	0	0
AP4B1	chr1:114445192-114450192	chr1:113247247-113252247	cre	1197945	0	0
AP4B1	chr1:114445192-114450192	chr1:113381486-113386486	cre	1063706	0	0
AP4B1	chr1:114445192-114450192	chr1:113392787-113397787	cre	1052405	0	0
AP4B1	chr1:114445192-114450192	chr1:113496475-113501475	cre	948717	0	0
AP4B1	chr1:114445192-114450192	chr1:113597513-113602513	ARcre	847679	0	0
AP4B1	chr1:114445192-114450192	chr1:113750460-113755460	cre	694732	0	0
AP4B1	chr1:114445192-114450192	chr1:113860590-113865590	cre	584602	0	0
AP4B1	chr1:114445192-114450192	chr1:113973465-113978465	cre	471727	0	0
AP4B1	chr1:114445192-114450192	chr1:113974660-113979660	cre	470532	0	0
AP4B1	chr1:114445192-114450192	chr1:113997356-114002356	cre	447836	0	0
AP4B1	chr1:114445192-114450192	chr1:114074831-114079831	cre	370361	0	0
AP4B1	chr1:114445192-114450192	chr1:114299598-114304598	cre	145594	0	0
AP4B1	chr1:114445192-114450192	chr1:114453317-114458317	cre	8125	0	0
AP4B1	chr1:114445192-114450192	chr1:114573794-114578794	ARcre	128602	0	0
AP4B1	chr1:114445192-114450192	chr1:114692811-114697811	ARcre	247619	0	0
AP4B1	chr1:114445192-114450192	chr1:114693990-114698990	cre	248798	0	0
AP4B1	chr1:114445192-114450192	chr1:114822944-114827944	cre	377752	0	0
AP4B1	chr1:114445192-114450192	chr1:114898563-114903563	cre	453371	0	0
AP4B1	chr1:114445192-114450192	chr1:114997720-115002720	ARcre	552528	0	0
AP4B1	chr1:114445192-114450192	chr1:115051281-115056281	cre	606089	0	0
AP4B1	chr1:114445192-114450192	chr1:115121760-115126760	cre	676568	0	0
DCLRE1B	chr1:114445263-114450263	chr1:113613331-113618331	cre	831932	0	0
DCLRE1B	chr1:114445263-114450263	chr1:113643369-113648369	cre	801894	0	0
DCLRE1B	chr1:114445263-114450263	chr1:113795909-113800909	cre	649354	0	0
DCLRE1B	chr1:114445263-114450263	chr1:113931081-113936081	cre	514182	0	0
DCLRE1B	chr1:114445263-114450263	chr1:114320824-114325824	cre	124439	0	0
DCLRE1B	chr1:114445263-114450263	chr1:114352598-114357598	cre	92665	0	0
DCLRE1B	chr1:114445263-114450263	chr1:114469832-114474832	cre	24569	0	1
DCLRE1B	chr1:114445263-114450263	chr1:115298108-115303108	cre	852845	0	0
DCLRE1B	chr1:114445263-114450263	chr1:113042316-113047316	cre	1402947	0	0
DCLRE1B	chr1:114445263-114450263	chr1:113159295-113164295	cre	1285968	0	0
DCLRE1B	chr1:114445263-114450263	chr1:113159311-113164311	cre	1285952	0	0
DCLRE1B	chr1:114445263-114450263	chr1:113247247-113252247	cre	1198016	0	0
DCLRE1B	chr1:114445263-114450263	chr1:113381486-113386486	cre	1063777	0	0
DCLRE1B	chr1:114445263-114450263	chr1:113392787-113397787	cre	1052476	0	0
DCLRE1B	chr1:114445263-114450263	chr1:113496475-113501475	cre	948788	0	0
DCLRE1B	chr1:114445263-114450263	chr1:113597513-113602513	ARcre	847750	0	0
DCLRE1B	chr1:114445263-114450263	chr1:113750460-113755460	cre	694803	0	0
DCLRE1B	chr1:114445263-114450263	chr1:113860590-113865590	cre	584673	0	0
DCLRE1B	chr1:114445263-114450263	chr1:113973465-113978465	cre	471798	0	0
DCLRE1B	chr1:114445263-114450263	chr1:113974660-113979660	cre	470603	0	0
DCLRE1B	chr1:114445263-114450263	chr1:113997356-114002356	cre	447907	0	0
DCLRE1B	chr1:114445263-114450263	chr1:114074831-114079831	cre	370432	0	0
DCLRE1B	chr1:114445263-114450263	chr1:114299598-114304598	cre	145665	0	0
DCLRE1B	chr1:114445263-114450263	chr1:114453317-114458317	cre	8054	0	0
DCLRE1B	chr1:114445263-114450263	chr1:114573794-114578794	ARcre	128531	0	0
DCLRE1B	chr1:114445263-114450263	chr1:114692811-114697811	ARcre	247548	0	0
DCLRE1B	chr1:114445263-114450263	chr1:114693990-114698990	cre	248727	0	0
DCLRE1B	chr1:114445263-114450263	chr1:114822944-114827944	cre	377681	0	0
DCLRE1B	chr1:114445263-114450263	chr1:114898563-114903563	cre	453300	0	0
DCLRE1B	chr1:114445263-114450263	chr1:114997720-115002720	ARcre	552457	0	0
DCLRE1B	chr1:114445263-114450263	chr1:115051281-115056281	cre	606018	0	0
DCLRE1B	chr1:114445263-114450263	chr1:115121760-115126760	cre	676497	0	0
HIPK1	chr1:114469832-114474832	chr1:113247247-113252247	cre	1222585	0	0
HIPK1	chr1:114469832-114474832	chr1:113613331-113618331	cre	856501	0	0
HIPK1	chr1:114469832-114474832	chr1:113650305-113655305	cre	819527	0	0
HIPK1	chr1:114469832-114474832	chr1:114320824-114325824	cre	149008	0	0
HIPK1	chr1:114469832-114474832	chr1:114330706-114335706	cre	139126	0	0
HIPK1	chr1:114469832-114474832	chr1:114352598-114357598	cre	117234	0	0
HIPK1	chr1:114469832-114474832	chr1:114445192-114450192	cre	24640	0	1
HIPK1	chr1:114469832-114474832	chr1:114445263-114450263	cre	24569	0	1
HIPK1	chr1:114469832-114474832	chr1:114822944-114827944	cre	353112	0	0
HIPK1	chr1:114469832-114474832	chr1:113159295-113164295	cre	1310537	0	0
HIPK1	chr1:114469832-114474832	chr1:113159311-113164311	cre	1310521	0	0
HIPK1	chr1:114469832-114474832	chr1:113255599-113260599	cre	1214233	0	0
HIPK1	chr1:114469832-114474832	chr1:113331655-113336655	cre	1138177	0	0
HIPK1	chr1:114469832-114474832	chr1:113474869-113479869	cre	994963	0	0
HIPK1	chr1:114469832-114474832	chr1:113496475-113501475	cre	973357	0	0
HIPK1	chr1:114469832-114474832	chr1:113528686-113533686	cre	941146	0	0
HIPK1	chr1:114469832-114474832	chr1:113561816-113566816	cre	908016	0	0
HIPK1	chr1:114469832-114474832	chr1:113582839-113587839	cre	886993	0	0
HIPK1	chr1:114469832-114474832	chr1:113597513-113602513	ARcre	872319	0	0
HIPK1	chr1:114469832-114474832	chr1:113643369-113648369	cre	826463	0	0
HIPK1	chr1:114469832-114474832	chr1:113750460-113755460	cre	719372	0	0
HIPK1	chr1:114469832-114474832	chr1:113795909-113800909	cre	673923	0	0
HIPK1	chr1:114469832-114474832	chr1:113860590-113865590	cre	609242	0	0
HIPK1	chr1:114469832-114474832	chr1:113931081-113936081	cre	538751	0	0
HIPK1	chr1:114469832-114474832	chr1:113973465-113978465	cre	496367	0	0
HIPK1	chr1:114469832-114474832	chr1:113974660-113979660	cre	495172	0	0
HIPK1	chr1:114469832-114474832	chr1:113997356-114002356	cre	472476	0	0
HIPK1	chr1:114469832-114474832	chr1:114074831-114079831	cre	395001	0	0
HIPK1	chr1:114469832-114474832	chr1:114279857-114284857	cre	189975	0	0
HIPK1	chr1:114469832-114474832	chr1:114299598-114304598	cre	170234	0	0
HIPK1	chr1:114469832-114474832	chr1:114573794-114578794	ARcre	103962	0	0
HIPK1	chr1:114469832-114474832	chr1:114692811-114697811	ARcre	222979	0	0
HIPK1	chr1:114469832-114474832	chr1:114886698-114891698	cre	416866	0	0
HIPK1	chr1:114469832-114474832	chr1:114997720-115002720	ARcre	527888	0	0
HIPK1	chr1:114469832-114474832	chr1:115051281-115056281	cre	581449	0	0
HIPK1	chr1:114469832-114474832	chr1:115098916-115103916	cre	629084	0	0
HIPK1	chr1:114469832-114474832	chr1:115121760-115126760	cre	651928	0	0
HIPK1	chr1:114469832-114474832	chr1:115210232-115215232	cre	740400	0	0
HIPK1	chr1:114469832-114474832	chr1:115257015-115262015	cre	787183	0	0
HIPK1	chr1:114469832-114474832	chr1:115298108-115303108	cre	828276	0	0
HIPK1	chr1:114469832-114474832	chr1:115320806-115325806	cre	850974	0	0
OLFML3	chr1:114519565-114524565	chr1:114573794-114578794	ARcre	54229	0	1
OLFML3	chr1:114519565-114524565	chr1:114822944-114827944	cre	303379	0	1
OLFML3	chr1:114519565-114524565	chr1:115051281-115056281	cre	531716	0	1
SYT6	chr1:114693990-114698990	chr1:114445192-114450192	cre	248798	0	0
SYT6	chr1:114693990-114698990	chr1:114445263-114450263	cre	248727	0	0
SYT6	chr1:114693990-114698990	chr1:114692811-114697811	ARcre	1179	0	1
TRIM33	chr1:115051281-115056281	chr1:114910362-114915362	cre	140919	0	0
TRIM33	chr1:115051281-115056281	chr1:114975193-114980193	ARcre	76088	0	0
TRIM33	chr1:115051281-115056281	chr1:115045532-115050532	cre	5749	0	1
TRIM33	chr1:115051281-115056281	chr1:115298108-115303108	cre	246827	0	0
TRIM33	chr1:115051281-115056281	chr1:114352598-114357598	cre	698683	0	0
TRIM33	chr1:115051281-115056281	chr1:114445192-114450192	cre	606089	0	0
TRIM33	chr1:115051281-115056281	chr1:114445263-114450263	cre	606018	0	0
TRIM33	chr1:115051281-115056281	chr1:114469832-114474832	cre	581449	0	0
TRIM33	chr1:115051281-115056281	chr1:114519565-114524565	cre	531716	0	0
TRIM33	chr1:115051281-115056281	chr1:114573794-114578794	ARcre	477487	0	0
TRIM33	chr1:115051281-115056281	chr1:114886698-114891698	cre	164583	0	0
TRIM33	chr1:115051281-115056281	chr1:114997720-115002720	ARcre	53561	0	0
TRIM33	chr1:115051281-115056281	chr1:115121760-115126760	cre	70479	0	0
TRIM33	chr1:115051281-115056281	chr1:115210232-115215232	cre	158951	0	0
BCAS2	chr1:115121760-115126760	chr1:114910362-114915362	cre	211398	0	0
BCAS2	chr1:115121760-115126760	chr1:115210232-115215232	cre	88472	0	1
BCAS2	chr1:115121760-115126760	chr1:115298108-115303108	cre	176348	0	1
BCAS2	chr1:115121760-115126760	chr1:114445192-114450192	cre	676568	0	0
BCAS2	chr1:115121760-115126760	chr1:114445263-114450263	cre	676497	0	0
BCAS2	chr1:115121760-115126760	chr1:114469832-114474832	cre	651928	0	0
BCAS2	chr1:115121760-115126760	chr1:114573794-114578794	ARcre	547966	0	0
BCAS2	chr1:115121760-115126760	chr1:114886698-114891698	cre	235062	0	0
BCAS2	chr1:115121760-115126760	chr1:114898563-114903563	cre	223197	0	0
BCAS2	chr1:115121760-115126760	chr1:114975193-114980193	ARcre	146567	0	0
BCAS2	chr1:115121760-115126760	chr1:114997720-115002720	ARcre	124040	0	0
BCAS2	chr1:115121760-115126760	chr1:115051281-115056281	cre	70479	0	1
BCAS2	chr1:115121760-115126760	chr1:115144114-115149114	cre	22354	0	1
BCAS2	chr1:115121760-115126760	chr1:115192216-115197216	cre	70456	0	0
BCAS2	chr1:115121760-115126760	chr1:115257015-115262015	cre	135255	0	0
BCAS2	chr1:115121760-115126760	chr1:115320806-115325806	cre	199046	0	0
BCAS2	chr1:115121760-115126760	chr1:115496905-115501905	cre	375145	0	0
BCAS2	chr1:115121760-115126760	chr1:115639786-115644786	cre	518026	0	0
DENND2C	chr1:115210232-115215232	chr1:115121760-115126760	cre	88472	0	1
DENND2C	chr1:115210232-115215232	chr1:115144114-115149114	cre	66118	0	1
DENND2C	chr1:115210232-115215232	chr1:114469832-114474832	cre	740400	0	0
DENND2C	chr1:115210232-115215232	chr1:114886698-114891698	cre	323534	0	0
DENND2C	chr1:115210232-115215232	chr1:115051281-115056281	cre	158951	0	0
DENND2C	chr1:115210232-115215232	chr1:115257015-115262015	cre	46783	0	0
DENND2C	chr1:115210232-115215232	chr1:115298108-115303108	cre	87876	0	1
SDF4	chr1:1164881-1169881	chr1:909110-914110	cre	255771	0	0
SDF4	chr1:1164881-1169881	chr1:933052-938052	cre	231829	0	0
SDF4	chr1:1164881-1169881	chr1:1001276-1006276	cre	163605	0	0
SDF4	chr1:1164881-1169881	chr1:1012906-1017906	cre	151975	0	0
SDF4	chr1:1164881-1169881	chr1:1055060-1060060	cre	109821	0	0
SDF4	chr1:1164881-1169881	chr1:1086842-1091842	cre	78039	0	0
SDF4	chr1:1164881-1169881	chr1:1139571-1144571	cre	25310	0	0
SDF4	chr1:1164881-1169881	chr1:1170454-1175454	cre	5573	0	1
SDF4	chr1:1164881-1169881	chr1:1206744-1211744	cre	41863	0	0
SDF4	chr1:1164881-1169881	chr1:1213468-1218468	cre	48587	0	0
SDF4	chr1:1164881-1169881	chr1:1251266-1256266	cre	86385	0	0
SDF4	chr1:1164881-1169881	chr1:1308053-1313053	cre	143172	0	0
SDF4	chr1:1164881-1169881	chr1:1445031-1450031	cre	280150	0	0
SDF4	chr1:1164881-1169881	chr1:1507749-1512749	cre	342868	0	0
SDF4	chr1:1164881-1169881	chr1:1507855-1512855	cre	342974	0	0
SDF4	chr1:1164881-1169881	chr1:992158-997158	cre	172723	0	0
SDF4	chr1:1164881-1169881	chr1:1096073-1101073	cre	68808	0	0
SDF4	chr1:1164881-1169881	chr1:1174115-1179115	cre	9234	0	0
SDF4	chr1:1164881-1169881	chr1:1223980-1228980	cre	59099	0	0
NRAS	chr1:115257015-115262015	chr1:115298108-115303108	cre	41093	0	1
NRAS	chr1:115257015-115262015	chr1:115320806-115325806	cre	63791	0	1
NRAS	chr1:115257015-115262015	chr1:113613331-113618331	cre	1643684	0	0
NRAS	chr1:115257015-115262015	chr1:114469832-114474832	cre	787183	0	0
NRAS	chr1:115257015-115262015	chr1:114886698-114891698	cre	370317	0	0
NRAS	chr1:115257015-115262015	chr1:115121760-115126760	cre	135255	0	1
NRAS	chr1:115257015-115262015	chr1:115210232-115215232	cre	46783	0	0
NRAS	chr1:115257015-115262015	chr1:115496905-115501905	cre	239890	0	0
NRAS	chr1:115257015-115262015	chr1:115639786-115644786	cre	382771	0	0
CSDE1	chr1:115298108-115303108	chr1:114445192-114450192	cre	852916	0	0
CSDE1	chr1:115298108-115303108	chr1:114445263-114450263	cre	852845	0	0
CSDE1	chr1:115298108-115303108	chr1:114573794-114578794	ARcre	724314	0	0
CSDE1	chr1:115298108-115303108	chr1:114910362-114915362	cre	387746	0	0
CSDE1	chr1:115298108-115303108	chr1:114997720-115002720	ARcre	300388	0	0
CSDE1	chr1:115298108-115303108	chr1:115051281-115056281	cre	246827	0	0
CSDE1	chr1:115298108-115303108	chr1:115121760-115126760	cre	176348	0	0
CSDE1	chr1:115298108-115303108	chr1:115144114-115149114	cre	153994	0	0
CSDE1	chr1:115298108-115303108	chr1:115257015-115262015	cre	41093	0	0
CSDE1	chr1:115298108-115303108	chr1:115320806-115325806	cre	22698	0	1
CSDE1	chr1:115298108-115303108	chr1:115369845-115374845	cre	71737	0	0
CSDE1	chr1:115298108-115303108	chr1:115496905-115501905	cre	198797	0	0
CSDE1	chr1:115298108-115303108	chr1:115592630-115597630	cre	294522	0	0
CSDE1	chr1:115298108-115303108	chr1:115639786-115644786	cre	341678	0	0
CSDE1	chr1:115298108-115303108	chr1:115770577-115775577	cre	472469	0	0
CSDE1	chr1:115298108-115303108	chr1:113613331-113618331	cre	1684777	0	0
CSDE1	chr1:115298108-115303108	chr1:114469832-114474832	cre	828276	0	0
CSDE1	chr1:115298108-115303108	chr1:115210232-115215232	cre	87876	0	0
CSDE1	chr1:115298108-115303108	chr1:115858026-115863026	cre	559918	0	0
SIKE1	chr1:115320806-115325806	chr1:115257015-115262015	cre	63791	0	0
SIKE1	chr1:115320806-115325806	chr1:115298108-115303108	cre	22698	0	1
SIKE1	chr1:115320806-115325806	chr1:115369845-115374845	cre	49039	0	0
SIKE1	chr1:115320806-115325806	chr1:115639786-115644786	cre	318980	0	0
SIKE1	chr1:115320806-115325806	chr1:116255088-116260088	cre	934282	0	0
SIKE1	chr1:115320806-115325806	chr1:114469832-114474832	cre	850974	0	0
SIKE1	chr1:115320806-115325806	chr1:114886698-114891698	cre	434108	0	0
SIKE1	chr1:115320806-115325806	chr1:114997720-115002720	ARcre	323086	0	0
SIKE1	chr1:115320806-115325806	chr1:115121760-115126760	cre	199046	0	0
SIKE1	chr1:115320806-115325806	chr1:115496905-115501905	cre	176099	0	0
SIKE1	chr1:115320806-115325806	chr1:115592630-115597630	cre	271824	0	0
PTCHD2	chr1:11536795-11541795	chr1:11513669-11518669	cre	23126	0	1
PTCHD2	chr1:11536795-11541795	chr1:11675074-11680074	cre	138279	0	1
PTCHD2	chr1:11536795-11541795	chr1:11693653-11698653	cre	156858	0	0
PTCHD2	chr1:11536795-11541795	chr1:11793712-11798712	cre	256917	0	0
PTCHD2	chr1:11536795-11541795	chr1:11320064-11325064	cre	216731	0	0
PTCHD2	chr1:11536795-11541795	chr1:11738771-11743771	cre	201976	0	0
CASQ2	chr1:116308902-116313902	chr1:116216846-116221846	cre	92056	0	0
CASQ2	chr1:116308902-116313902	chr1:116255088-116260088	cre	53814	0	1
CASQ2	chr1:116308902-116313902	chr1:116266228-116271228	cre	42674	0	1
CASQ2	chr1:116308902-116313902	chr1:116516619-116521619	cre	207717	0	0
CASQ2	chr1:116308902-116313902	chr1:116182505-116187505	cre	126397	0	1
SLC22A15	chr1:116516619-116521619	chr1:116308902-116313902	cre	207717	0	0
SLC22A15	chr1:116516619-116521619	chr1:116402776-116407776	cre	113843	0	0
SLC22A15	chr1:116516619-116521619	chr1:116407663-116412663	cre	108956	0	0
SLC22A15	chr1:116516619-116521619	chr1:116182505-116187505	cre	334114	0	0
SLC22A15	chr1:116516619-116521619	chr1:116351311-116356311	cre	165308	0	1
SLC22A15	chr1:116516619-116521619	chr1:116437534-116442534	cre	79085	0	1
SLC22A15	chr1:116516619-116521619	chr1:116493100-116498100	ARcre	23519	0	1
SLC22A15	chr1:116516619-116521619	chr1:116494918-116499918	ARcre	21701	0	1
SLC22A15	chr1:116516619-116521619	chr1:116651876-116656876	cre	135257	0	0
SLC22A15	chr1:116516619-116521619	chr1:116664184-116669184	cre	147565	0	0
MAB21L3	chr1:116651876-116656876	chr1:116351311-116356311	cre	300565	0	0
MAB21L3	chr1:116651876-116656876	chr1:116542895-116547895	cre	108981	0	1
MAB21L3	chr1:116651876-116656876	chr1:116555846-116560846	cre	96030	0	1
MAB21L3	chr1:116651876-116656876	chr1:116578997-116583997	cre	72879	0	1
MAB21L3	chr1:116651876-116656876	chr1:116664184-116669184	cre	12308	0	1
MAB21L3	chr1:116651876-116656876	chr1:116679250-116684250	cre	27374	0	0
MAB21L3	chr1:116651876-116656876	chr1:116870350-116875350	cre	218474	0	0
MAB21L3	chr1:116651876-116656876	chr1:116516619-116521619	cre	135257	0	1
B3GALT6	chr1:1165129-1170129	chr1:909110-914110	cre	256019	0	0
B3GALT6	chr1:1165129-1170129	chr1:933052-938052	cre	232077	0	0
B3GALT6	chr1:1165129-1170129	chr1:1001276-1006276	cre	163853	0	0
B3GALT6	chr1:1165129-1170129	chr1:1012906-1017906	cre	152223	0	0
B3GALT6	chr1:1165129-1170129	chr1:1055060-1060060	cre	110069	0	0
B3GALT6	chr1:1165129-1170129	chr1:1086842-1091842	cre	78287	0	0
B3GALT6	chr1:1165129-1170129	chr1:1139571-1144571	cre	25558	0	0
B3GALT6	chr1:1165129-1170129	chr1:1170454-1175454	cre	5325	0	1
B3GALT6	chr1:1165129-1170129	chr1:1206744-1211744	cre	41615	0	0
B3GALT6	chr1:1165129-1170129	chr1:1213468-1218468	cre	48339	0	0
B3GALT6	chr1:1165129-1170129	chr1:1251266-1256266	cre	86137	0	0
B3GALT6	chr1:1165129-1170129	chr1:1308053-1313053	cre	142924	0	0
B3GALT6	chr1:1165129-1170129	chr1:1445031-1450031	cre	279902	0	0
B3GALT6	chr1:1165129-1170129	chr1:1507749-1512749	cre	342620	0	0
B3GALT6	chr1:1165129-1170129	chr1:1507855-1512855	cre	342726	0	0
B3GALT6	chr1:1165129-1170129	chr1:992158-997158	cre	172971	0	0
B3GALT6	chr1:1165129-1170129	chr1:1096073-1101073	cre	69056	0	0
B3GALT6	chr1:1165129-1170129	chr1:1174115-1179115	cre	8986	0	0
B3GALT6	chr1:1165129-1170129	chr1:1223980-1228980	cre	58851	0	0
ATP1A1	chr1:116913382-116918382	chr1:116692319-116697319	cre	221063	0	0
ATP1A1	chr1:116913382-116918382	chr1:116719371-116724371	cre	194011	0	1
ATP1A1	chr1:116913382-116918382	chr1:116722306-116727306	cre	191076	0	1
ATP1A1	chr1:116913382-116918382	chr1:116743549-116748549	ARcre	169833	0	1
ATP1A1	chr1:116913382-116918382	chr1:116747504-116752504	ARcre	165878	0	1
ATP1A1	chr1:116913382-116918382	chr1:116958426-116963426	cre	45044	0	1
ATP1A1	chr1:116913382-116918382	chr1:116993992-116998992	cre	80610	0	1
ATP1A1	chr1:116913382-116918382	chr1:117016636-117021636	ARcre	103254	0	1
ATP1A1	chr1:116913382-116918382	chr1:117025060-117030060	cre	111678	0	1
CD58	chr1:117111161-117116161	chr1:117096591-117101591	cre	14570	0	0
CD58	chr1:117111161-117116161	chr1:117121415-117126415	cre	10254	0	1
CD58	chr1:117111161-117116161	chr1:117214875-117219875	cre	103714	0	0
CD58	chr1:117111161-117116161	chr1:117246499-117251499	cre	135338	0	0
CD58	chr1:117111161-117116161	chr1:117366026-117371026	cre	254865	0	0
CD58	chr1:117111161-117116161	chr1:117393971-117398971	cre	282810	0	0
CD58	chr1:117111161-117116161	chr1:116719371-116724371	cre	391790	0	0
CD58	chr1:117111161-117116161	chr1:116722306-116727306	cre	388855	0	0
CD58	chr1:117111161-117116161	chr1:117159509-117164509	cre	48348	0	0
CD58	chr1:117111161-117116161	chr1:117207875-117212875	cre	96714	0	0
CD58	chr1:117111161-117116161	chr1:117251214-117256214	cre	140053	0	0
CD58	chr1:117111161-117116161	chr1:117277671-117282671	cre	166510	0	0
CD58	chr1:117111161-117116161	chr1:117357923-117362923	cre	246762	0	0
CD58	chr1:117111161-117116161	chr1:117450179-117455179	cre	339018	0	1
CD58	chr1:117111161-117116161	chr1:117600425-117605425	cre	489264	0	0
FBXO2	chr1:11712239-11717239	chr1:11339447-11344447	cre	372792	0	0
FBXO2	chr1:11712239-11717239	chr1:11721681-11726681	cre	9442	0	1
FBXO2	chr1:11712239-11717239	chr1:11738771-11743771	cre	26532	0	0
FBXO2	chr1:11712239-11717239	chr1:11777357-11782357	cre	65118	0	0
FBXO2	chr1:11712239-11717239	chr1:11793712-11798712	cre	81473	0	1
FBXO2	chr1:11712239-11717239	chr1:11863768-11868768	cre	151529	0	0
FBXO2	chr1:11712239-11717239	chr1:11070199-11075199	cre	642040	0	0
FBXO2	chr1:11712239-11717239	chr1:11117581-11122581	cre	594658	0	0
FBXO2	chr1:11712239-11717239	chr1:11157438-11162438	cre	554801	0	0
FBXO2	chr1:11712239-11717239	chr1:11192260-11197260	cre	519979	0	0
FBXO2	chr1:11712239-11717239	chr1:11209479-11214479	ARcre	502760	0	0
FBXO2	chr1:11712239-11717239	chr1:11227720-11232720	cre	484519	0	0
FBXO2	chr1:11712239-11717239	chr1:11320064-11325064	cre	392175	0	0
FBXO2	chr1:11712239-11717239	chr1:11330763-11335763	cre	381476	0	0
FBXO2	chr1:11712239-11717239	chr1:11350364-11355364	cre	361875	0	0
FBXO2	chr1:11712239-11717239	chr1:11379489-11384489	cre	332750	0	0
FBXO2	chr1:11712239-11717239	chr1:11399766-11404766	cre	312473	0	0
FBXO2	chr1:11712239-11717239	chr1:11461824-11466824	cre	250415	0	0
FBXO2	chr1:11712239-11717239	chr1:11513669-11518669	cre	198570	0	0
IGSF3	chr1:117207875-117212875	chr1:117214875-117219875	cre	7000	0	1
IGSF3	chr1:117207875-117212875	chr1:117111161-117116161	cre	96714	0	0
IGSF3	chr1:117207875-117212875	chr1:117159509-117164509	cre	48366	0	0
IGSF3	chr1:117207875-117212875	chr1:117172940-117177940	cre	34935	0	0
IGSF3	chr1:117207875-117212875	chr1:117450179-117455179	cre	242304	0	0
IGSF3	chr1:117207875-117212875	chr1:117600425-117605425	cre	392550	0	0
FBXO44	chr1:11712467-11717467	chr1:11339447-11344447	cre	373020	0	0
FBXO44	chr1:11712467-11717467	chr1:11721681-11726681	cre	9214	0	1
FBXO44	chr1:11712467-11717467	chr1:11738771-11743771	cre	26304	0	0
FBXO44	chr1:11712467-11717467	chr1:11777357-11782357	cre	64890	0	0
FBXO44	chr1:11712467-11717467	chr1:11793712-11798712	cre	81245	0	1
FBXO44	chr1:11712467-11717467	chr1:11863768-11868768	cre	151301	0	0
[truncated: 63,536 more rows]
