# Supplementary material for: Decoding the epigenetics and chromatin loop dynamics of androgen receptor-mediated transcription
Source: Nat Commun. 2024 Nov 3;15:9494. doi: 10.1038/s41467-024-53758-5 (PMC11532539; doi:10.1038/s41467-024-53758-5)
Supplement: Supplementary file 9 — Source data [file 41467_2024_53758_MOESM9_ESM.zip]

Archive with 24 entries (23 files):
- source/
- source/fig1e.tsv
- source/fig3e_H3K27ac.tsv
- source/fig6.tsv
- source/fig3d_H3K4me3.tsv
- source/fig3a_enhancers.tsv
- source/fig5e_KLK2.pickle
- source/fig3c_H3K27ac.tsv
- source/fig4c_H3K27ac.tsv
- source/fig2a_top.tsv
- source/fig4b.tsv
- source/fig3e_H3K4me3.tsv
- source/fig4a.tsv
- source/fig2b_arcre.tsv
- source/fig5b.tsv
- source/fig3d_H3K27ac.tsv
- source/fig5c.tsv
- source/fig4c_H3K4me3.tsv
- source/fig3c_H3K4me3.tsv
- source/fig5e_KLK3.pickle
- source/fig3f.tsv
- source/fig2b_promoters.tsv
- source/fig3a_promoters.tsv
- source/fig2a_bottom.tsv
