# Supplementary material for: Decoding the epigenetics and chromatin loop dynamics of androgen receptor-mediated transcription
Source: Nat Commun. 2024 Nov 3;15:9494. doi: 10.1038/s41467-024-53758-5 (PMC11532539; doi:10.1038/s41467-024-53758-5)
Supplement: Supplementary file 9 — Source data [file 41467_2024_53758_MOESM9_ESM.zip › source/fig1e.tsv]

Gene	Quartile	Time	TPM	logTPM
CAMKK2	ANDR	Vh	8.066673526640441	3.1805733372057623
CAMKK2	ANDR	30m	11.615356023809918	3.657109016741583
CAMKK2	ANDR	4h	14.971316288308865	3.997411313357206
CAMKK2	ANDR	16h	15.615000956437441	4.054414470965607
CAMKK2	ANDR	72h	13.938930414240247	3.9010049537701743
HPGD	ANDR	Vh	0.407036463931704	0.4926597170973862
HPGD	ANDR	30m	0.46801426749262937	0.5538659896667093
HPGD	ANDR	4h	0.9489322053336293	0.9626839065372665
HPGD	ANDR	16h	2.1740911758423556	1.6663435702166889
HPGD	ANDR	72h	0.3918000114230048	0.4769519243646153
TSC22D1	ANDR	Vh	104.55972500318988	6.721915687148257
TSC22D1	ANDR	30m	102.53258833613648	6.69394113750742
TSC22D1	ANDR	4h	137.1663078454182	7.11026204406549
TSC22D1	ANDR	16h	126.50388946787392	6.994397446509264
TSC22D1	ANDR	72h	147.80540685124993	7.217283137563201
PTPN21	ANDR	Vh	4.824374008099923	2.5421030001633738
PTPN21	ANDR	30m	5.225951034862383	2.6382942305110753
PTPN21	ANDR	4h	5.61097778682889	2.7248636671768445
PTPN21	ANDR	16h	4.080145354924916	2.344869776491392
PTPN21	ANDR	72h	4.602591365162105	2.4860942709095197
CCND1	ANDR	Vh	67.13056413065006	6.090230247420555
CCND1	ANDR	30m	79.06096279108469	6.323027060170287
CCND1	ANDR	4h	71.49530881379371	6.179815735945297
CCND1	ANDR	16h	74.22320634179219	6.233105896543649
CCND1	ANDR	72h	64.04968156602537	6.0234700895054445
ACSL3	ANDR	Vh	38.05020601703526	5.287258254495874
ACSL3	ANDR	30m	34.35908388577239	5.144008991489601
ACSL3	ANDR	4h	44.85767141390792	5.519091193702719
ACSL3	ANDR	16h	45.58948098373138	5.541932353507854
ACSL3	ANDR	72h	34.581122547583156	5.153040121745511
FADS1	ANDR	Vh	25.414421693127668	4.72325391933036
FADS1	ANDR	30m	24.75995248433342	4.68705802721102
FADS1	ANDR	4h	24.70806618371347	4.68414918650213
FADS1	ANDR	16h	21.88273347674375	4.516187495683373
FADS1	ANDR	72h	13.92980035930053	3.9001229688278154
SRF	ANDR	Vh	12.528724661550061	3.7579539392884116
SRF	ANDR	30m	14.08050544389857	3.914612878214476
SRF	ANDR	4h	14.307245075610226	3.936142751768772
SRF	ANDR	16h	14.958634016610914	3.9962652638786897
SRF	ANDR	72h	11.880861211155128	3.6871571497937965
MERTK	ANDR	Vh	2.209924249361583	1.6825392517525999
MERTK	ANDR	30m	2.278195143411346	1.7129017373086823
MERTK	ANDR	4h	2.7974206783569926	1.9250198296026215
MERTK	ANDR	16h	2.0469663613845843	1.6073735727085043
MERTK	ANDR	72h	3.384036049165776	2.1322596613775606
XRCC5	ANDR	Vh	96.90604174041732	6.61332598556404
XRCC5	ANDR	30m	114.87828514660757	6.856466429575147
XRCC5	ANDR	4h	98.50084211255263	6.636636830658849
XRCC5	ANDR	16h	83.50590371158926	6.400980228683504
XRCC5	ANDR	72h	72.6241309156399	6.202106793866498
KRT8	ANDR	Vh	302.7076523185089	8.246539449359714
KRT8	ANDR	30m	325.0974783842203	8.34915947496829
KRT8	ANDR	4h	328.97169726650895	8.366198474959887
KRT8	ANDR	16h	306.0257444846999	8.262215822188374
KRT8	ANDR	72h	301.5416885926411	8.240990141358393
HSD17B14	ANDR	Vh	5.497233522514084	2.6998255592275013
HSD17B14	ANDR	30m	3.7629905421795713	2.251867683960348
HSD17B14	ANDR	4h	6.40848406379614	2.8891783660958104
HSD17B14	ANDR	16h	6.007098711028513	2.8088172200374513
HSD17B14	ANDR	72h	8.758689908243507	3.286687480806215
ABCC4	ANDR	Vh	19.202650148988443	4.336472650538768
ABCC4	ANDR	30m	21.422673005215263	4.4868863668533026
ABCC4	ANDR	4h	32.613436489198286	5.070966139838654
ABCC4	ANDR	16h	51.587944548910755	5.716660203665562
ABCC4	ANDR	72h	24.705375940053216	4.683998206484818
PDLIM5	ANDR	Vh	23.3975719647497	4.608665673465969
PDLIM5	ANDR	30m	25.462308098740415	4.725866996919022
PDLIM5	ANDR	4h	23.990454418780672	4.643305230075917
PDLIM5	ANDR	16h	25.170231807644605	4.709854798266744
PDLIM5	ANDR	72h	29.41656665975305	4.9267854096035215
NDRG1	ANDR	Vh	15.038051984408021	4.003427014541461
NDRG1	ANDR	30m	16.06942394716124	4.093342466516229
NDRG1	ANDR	4h	26.533992295977427	4.783141903804721
NDRG1	ANDR	16h	31.087381763535156	5.003934169615574
NDRG1	ANDR	72h	27.982564886357203	4.857113370427037
MAP7	ANDR	Vh	14.89909103788432	3.9908723828736297
MAP7	ANDR	30m	14.353070362963916	3.9404552947478804
MAP7	ANDR	4h	13.739966317998338	3.8816613226505834
MAP7	ANDR	16h	14.500859092343903	3.9542762699945
MAP7	ANDR	72h	18.16503197339472	4.260404499903932
ELK4	ANDR	Vh	10.037158586467088	3.464296906421001
ELK4	ANDR	30m	10.36261348846674	3.5062227988495835
ELK4	ANDR	4h	12.275769494759992	3.730723580331124
ELK4	ANDR	16h	12.325578984089775	3.7361263129996454
ELK4	ANDR	72h	9.136796709320691	3.3415299186594134
INPP4B	ANDR	Vh	0.11256420888615229	0.15388860005073443
INPP4B	ANDR	30m	0.1882236491072974	0.24880640776374133
INPP4B	ANDR	4h	0.2011560130688332	0.2644235487644374
INPP4B	ANDR	16h	0.5433960307820089	0.6261083006224623
INPP4B	ANDR	72h	0.16549839233228975	0.22094701444032475
DHCR24	ANDR	Vh	152.63428683840593	7.263356410597327
DHCR24	ANDR	30m	185.4490294517475	7.5426374770509605
DHCR24	ANDR	4h	219.6255146571626	7.785455833563507
DHCR24	ANDR	16h	294.55872011874584	8.207300976042712
DHCR24	ANDR	72h	137.411514181365	7.1128201527016675
MYL12A	ANDR	Vh	95.81717261678158	6.5971910582112265
MYL12A	ANDR	30m	84.61618552743951	6.419811655215052
MYL12A	ANDR	4h	98.39120892374841	6.635046347047262
MYL12A	ANDR	16h	98.59595914723718	6.638015304685705
MYL12A	ANDR	72h	107.12620650714307	6.756572420671239
B2M	ANDR	Vh	250.40719927419178	7.973882153011513
B2M	ANDR	30m	214.4267802778806	7.751053796075296
B2M	ANDR	4h	247.97182646448195	7.959838686607758
B2M	ANDR	16h	314.1954905567123	8.300103084346912
B2M	ANDR	72h	295.10528534986264	8.209966431995639
MAF	ANDR	Vh	3.6463156832896058	2.2160871780908273
MAF	ANDR	30m	3.4163307231603435	2.1428482144162433
MAF	ANDR	4h	9.931165502981852	3.450375327162345
MAF	ANDR	16h	5.319967123861738	2.65991705359779
MAF	ANDR	72h	4.368119123806801	2.4244166867054675
TMPRSS2	ANDR	Vh	12.215205397384773	3.724126943134767
TMPRSS2	ANDR	30m	13.204580551091338	3.8282843255140824
TMPRSS2	ANDR	4h	81.55385791737143	6.367263731809143
TMPRSS2	ANDR	16h	64.04343359727682	6.023331513170721
TMPRSS2	ANDR	72h	21.261315910667594	4.4764669706616855
RPS6KA3	ANDR	Vh	6.779826724608074	2.9597380232921244
RPS6KA3	ANDR	30m	6.848309423743555	2.9723819216922673
RPS6KA3	ANDR	4h	6.018114340928234	2.811083452691112
RPS6KA3	ANDR	16h	6.003138689239235	2.8080016587038172
RPS6KA3	ANDR	72h	4.545402625501253	2.4712922114648066
ABHD2	ANDR	Vh	38.68431241744643	5.3104969040096455
ABHD2	ANDR	30m	47.24656308928879	5.592354268550058
ABHD2	ANDR	4h	58.44388759251623	5.89345656518918
ABHD2	ANDR	16h	63.66805991309402	6.014981424064818
ABHD2	ANDR	72h	47.0128801724628	5.585349577142902
SPDEF	ANDR	Vh	54.83960707350387	5.803216884660181
SPDEF	ANDR	30m	55.09304716303819	5.809750052084198
SPDEF	ANDR	4h	70.22537326355383	6.15431937204115
SPDEF	ANDR	16h	75.60229495871313	6.259315709961319
SPDEF	ANDR	72h	65.48540751014082	6.054965821622528
SAT1	ANDR	Vh	73.78662535679327	6.224708380284951
SAT1	ANDR	30m	65.89276471734738	6.063778268819895
SAT1	ANDR	4h	87.58190385777795	6.468940099749537
SAT1	ANDR	16h	114.83623180432676	6.855942766665928
SAT1	ANDR	72h	109.69131107418923	6.790398169236893
SPCS3	ANDR	Vh	14.18752657782615	3.924815028291505
SPCS3	ANDR	30m	17.023569067484704	4.171812820029455
SPCS3	ANDR	4h	14.628440492076939	3.9661019188680826
SPCS3	ANDR	16h	16.67403038415351	4.143559164329727
SPCS3	ANDR	72h	13.958303934038774	3.9028746976083144
ALDH1A3	ANDR	Vh	10.460621891555592	3.5186134265493925
ALDH1A3	ANDR	30m	9.155257526416744	3.344154920181051
ALDH1A3	ANDR	4h	17.435408142983853	4.204407451614222
ALDH1A3	ANDR	16h	15.442717406361496	4.039376840665618
ALDH1A3	ANDR	72h	14.99501306095049	3.999550265394141
TPD52	ANDR	Vh	67.32329336557522	6.094305613283531
TPD52	ANDR	30m	90.6562394577873	6.518161189819566
TPD52	ANDR	4h	100.58254126171153	6.666508660787431
TPD52	ANDR	16h	71.03265420241337	6.17057915944494
TPD52	ANDR	72h	59.96177294526901	5.9298329560872425
VAPA	ANDR	Vh	33.231296971564994	5.097244049782508
VAPA	ANDR	30m	31.33601101124107	5.015069812992394
VAPA	ANDR	4h	35.57506722416668	5.192788610895219
VAPA	ANDR	16h	31.953538359959232	5.0423614766698766
VAPA	ANDR	72h	33.17357443911235	5.094809251518424
CDK6	ANDR	Vh	0.07861839249262552	0.10918453986196848
CDK6	ANDR	30m	0.0972135246625114	0.133844310604769
CDK6	ANDR	4h	0.13371664020861282	0.1810600998486779
CDK6	ANDR	16h	0.16112566719918403	0.21552412175886587
CDK6	ANDR	72h	0.09311177108144983	0.12844092465174292
DBI	ANDR	Vh	250.06618064619116	7.971923896201639
DBI	ANDR	30m	219.36321078730953	7.783739578634358
DBI	ANDR	4h	255.35588504265647	8.002004207168216
DBI	ANDR	16h	305.60116108950785	8.26021935022511
DBI	ANDR	72h	217.07764973257994	7.768698108894833
IQGAP2	ANDR	Vh	4.304805288549908	2.4072997983787325
IQGAP2	ANDR	30m	4.777212206316085	2.5303734881655093
IQGAP2	ANDR	4h	5.897389866171174	2.786050515580403
IQGAP2	ANDR	16h	8.793119184305601	3.2917684425670433
IQGAP2	ANDR	72h	5.281122745714859	2.6510224627632737
ADRM1	ANDR	Vh	108.41646440115728	6.773686033231438
ADRM1	ANDR	30m	102.24136061370947	6.689877249664037
ADRM1	ANDR	4h	107.27613789802031	6.758571523863002
ADRM1	ANDR	16h	96.95717076551219	6.614079200950243
ADRM1	ANDR	72h	93.0468764593519	6.555308123788034
CDC14B	ANDR	Vh	2.195069795131214	1.6758474466620572
CDC14B	ANDR	30m	1.797615736017323	1.4841978160361378
CDC14B	ANDR	4h	2.2754906451165344	1.7117110282556693
CDC14B	ANDR	16h	2.231914792039248	1.6923891625937635
CDC14B	ANDR	72h	1.7147696834297466	1.440829807359936
RRP12	ANDR	Vh	14.420230781563372	3.9467524518994224
RRP12	ANDR	30m	17.857456957446082	4.2370632278329
RRP12	ANDR	4h	14.122130666394717	3.918589520509783
RRP12	ANDR	16h	17.349053704999395	4.197633757394143
RRP12	ANDR	72h	11.766939579358095	3.6743408264400577
SEC24D	ANDR	Vh	3.412122552653891	2.1414728642861585
SEC24D	ANDR	30m	3.582786415083934	2.1962250491685578
SEC24D	ANDR	4h	3.4898628441443535	2.166671374343915
SEC24D	ANDR	16h	3.58614802257631	2.1972829201150543
SEC24D	ANDR	72h	4.01916831168695	2.3274483259270022
DNAJB9	ANDR	Vh	5.140730436300801	2.6184102735355372
DNAJB9	ANDR	30m	4.276706999216288	2.399637876933836
DNAJB9	ANDR	4h	5.083635399566441	2.604933693003362
DNAJB9	ANDR	16h	6.767289459644999	2.9574112311468976
DNAJB9	ANDR	72h	7.994848582313892	3.169098995608663
CENPN	ANDR	Vh	16.67276924427778	4.143456216381711
CENPN	ANDR	30m	18.965061181314077	4.319405587887283
CENPN	ANDR	4h	27.35327523039384	4.825443492690597
CENPN	ANDR	16h	27.615950196672962	4.838747607462455
CENPN	ANDR	72h	7.143473299264872	3.025644254302689
APPBP2	ANDR	Vh	12.187440869117866	3.7210927198524613
APPBP2	ANDR	30m	12.830204418105751	3.7897505753676666
APPBP2	ANDR	4h	20.054014552831006	4.396023445672686
APPBP2	ANDR	16h	10.997607380654513	3.584674820368598
APPBP2	ANDR	72h	10.527037120348108	3.5269498289446326
LMAN1	ANDR	Vh	27.644176045128308	4.840169933872207
LMAN1	ANDR	30m	32.51942423948285	5.066925463078064
LMAN1	ANDR	4h	27.225400565229073	4.818922150265404
LMAN1	ANDR	16h	34.914917922171306	5.166511313362874
LMAN1	ANDR	72h	33.536945758347365	5.110068600043853
PA2G4	ANDR	Vh	81.8153107402011	6.371825610039174
PA2G4	ANDR	30m	86.84231886698507	6.456844234086384
PA2G4	ANDR	4h	84.36973536640731	6.415652802024017
PA2G4	ANDR	16h	72.18140091652027	6.193405128437708
PA2G4	ANDR	72h	58.36801720717724	5.891614025188805
SLC26A2	ANDR	Vh	4.406271221377534	2.434633890696339
SLC26A2	ANDR	30m	5.59826981747169	2.722087774018229
SLC26A2	ANDR	4h	5.500613564957045	2.7005758943480114
SLC26A2	ANDR	16h	5.073497023379429	2.6025274366709366
SLC26A2	ANDR	72h	4.816612714027106	2.5401792487845385
UAP1	ANDR	Vh	32.711321443993064	5.075161275259916
UAP1	ANDR	30m	34.503290757369065	5.1498808473725
UAP1	ANDR	4h	53.893124983253735	5.778553567002027
UAP1	ANDR	16h	52.92265815615973	5.752819711848264
UAP1	ANDR	72h	37.28717058270146	5.258789144024753
STEAP4	ANDR	Vh	1.7103935671488122	1.438502355692755
STEAP4	ANDR	30m	1.4338982932559412	1.283268882562315
STEAP4	ANDR	4h	1.3072908078059886	1.206199850808444
STEAP4	ANDR	16h	2.153379352348415	1.6568987370466008
STEAP4	ANDR	72h	1.407731102702993	1.2676742797809053
AZGP1	ANDR	Vh	15.921544578941493	4.080789356883947
AZGP1	ANDR	30m	13.466212076899282	3.8546153019483467
AZGP1	ANDR	4h	16.35908701517233	4.117619167478508
AZGP1	ANDR	16h	20.524746095444275	4.427924314669581
AZGP1	ANDR	72h	8.647288074262521	3.270123446870321
RAB4A	ANDR	Vh	23.353271381918	4.606043677850533
RAB4A	ANDR	30m	28.585140681561086	4.886800850212165
RAB4A	ANDR	4h	31.385455754018636	5.017274141869539
RAB4A	ANDR	16h	32.190660390851235	5.052705429730745
RAB4A	ANDR	72h	27.533247120068168	4.834572031693165
KLK2	ANDR	Vh	0.9128485863046244	0.9357226800442994
KLK2	ANDR	30m	0.4230995245543385	0.509036560360608
KLK2	ANDR	4h	10.561010240939124	3.531195565901712
KLK2	ANDR	16h	35.6994809682806	5.197687754419537
KLK2	ANDR	72h	1.2545986275132723	1.172870622112058
PTK2B	ANDR	Vh	27.365313199880166	4.826055888718837
PTK2B	ANDR	30m	27.412373922712245	4.828447472118558
PTK2B	ANDR	4h	30.09930588066325	4.958810475445806
PTK2B	ANDR	16h	35.09930592614172	5.173899193868519
PTK2B	ANDR	72h	34.522131946556826	5.150646266001729
ELL2	ANDR	Vh	3.578934825873558	2.1950120306026
ELL2	ANDR	30m	3.1064694210986126	2.03789855506014
ELL2	ANDR	4h	6.447409276560353	2.89673864384524
ELL2	ANDR	16h	5.167141653618762	2.624601984085718
ELL2	ANDR	72h	3.7658462603689586	2.25273241292543
XRCC6	ANDR	Vh	200.62183134083165	7.655508050149864
XRCC6	ANDR	30m	194.69133489657702	7.612436065420055
XRCC6	ANDR	4h	184.5977768739239	7.53603561946341
XRCC6	ANDR	16h	168.74112895054898	7.407192367758863
XRCC6	ANDR	72h	154.99463432475187	7.285352596001977
TMEM50A	ANDR	Vh	13.609981276808607	3.8688824241668516
TMEM50A	ANDR	30m	12.357160481537237	3.7395414414264727
TMEM50A	ANDR	4h	13.569975246082674	3.864926521199595
TMEM50A	ANDR	16h	13.035094416053349	3.8109668639828143
TMEM50A	ANDR	72h	15.264218637209227	4.023629609224541
STK39	ANDR	Vh	13.077177704484747	3.8152862158029293
STK39	ANDR	30m	14.353457178840449	3.940491642546965
STK39	ANDR	4h	22.88424802053987	4.57798755013003
STK39	ANDR	16h	25.970603352234928	4.753315890971106
STK39	ANDR	72h	14.514295637292136	3.9555262936132904
GSR	ANDR	Vh	50.15173933327725	5.6767113922349015
GSR	ANDR	30m	60.772321963532846	5.948888656148763
GSR	ANDR	4h	51.97829392887528	5.727329479931588
GSR	ANDR	16h	54.305973664719595	5.789363410989665
GSR	ANDR	72h	43.223812833260084	5.466751509876431
ZMIZ1	ANDR	Vh	22.896746459817713	4.578742303645412
ZMIZ1	ANDR	30m	27.871470702765553	4.851572694721192
ZMIZ1	ANDR	4h	36.57868128352564	5.231842535272286
ZMIZ1	ANDR	16h	33.10219520972901	5.09179270558123
ZMIZ1	ANDR	72h	25.09627268071378	4.705771856891084
SGK1	ANDR	Vh	0.2487046833798518	0.32043232226237217
SGK1	ANDR	30m	0.7254104782568502	0.786939622469266
SGK1	ANDR	4h	1.769346765392078	1.4695457129280192
SGK1	ANDR	16h	0.39463188394470566	0.4798843698745184
SGK1	ANDR	72h	0.2315799028517434	0.3005102305233885
KLK3	ANDR	Vh	58.809693296962294	5.902307414397223
KLK3	ANDR	30m	54.53055843110767	5.795209999042087
KLK3	ANDR	4h	188.49162281516254	7.565990259858876
KLK3	ANDR	16h	657.4786433716087	9.362992839669548
KLK3	ANDR	72h	70.41793373180171	6.158214489270518
PGM3	ANDR	Vh	4.582772965384064	2.4809818872350933
PGM3	ANDR	30m	4.186790904839878	2.374842211492189
PGM3	ANDR	4h	3.7708166077562284	2.254236229569791
PGM3	ANDR	16h	5.019344773828324	2.5896064532647496
PGM3	ANDR	72h	5.533521869600969	2.7078608806108404
HMGCS1	ANDR	Vh	17.98098467495001	4.246482931757387
HMGCS1	ANDR	30m	13.66142710417059	3.8739536332774867
HMGCS1	ANDR	4h	15.316849155094896	4.028290589256352
HMGCS1	ANDR	16h	16.679062787032475	4.143969890638236
HMGCS1	ANDR	72h	13.408008920795982	3.848799074496836
INSIG1	ANDR	Vh	30.44474691223657	4.974747118775312
INSIG1	ANDR	30m	25.993912133364258	4.754562171595811
INSIG1	ANDR	4h	28.1940895318787	4.867604413781909
INSIG1	ANDR	16h	23.239993229228684	4.599317390721346
INSIG1	ANDR	72h	18.24378314340121	4.2663205419007815
HERC3	ANDR	Vh	6.611996715961959	2.9282749391912284
HERC3	ANDR	30m	6.557711339796894	2.9179494171694054
HERC3	ANDR	4h	10.563187374495838	3.5314672241747593
HERC3	ANDR	16h	13.143975136177845	3.8221157386048783
HERC3	ANDR	72h	7.64433319290967	3.111754681463292
ELOVL5	ANDR	Vh	86.04098209174293	6.443622929633863
ELOVL5	ANDR	30m	92.1685997384823	6.541771905619605
ELOVL5	ANDR	4h	101.45436762119313	6.678837677404755
ELOVL5	ANDR	16h	158.22882493610052	7.314957718043553
ELOVL5	ANDR	72h	108.63590798662256	6.776576577396398
PIAS1	ANDR	Vh	11.729235300512046	3.6700738478818424
PIAS1	ANDR	30m	11.853446509219895	3.6840833488646396
PIAS1	ANDR	4h	13.423163389434157	3.850315716174104
PIAS1	ANDR	16h	10.82356248957093	3.5635928860432373
PIAS1	ANDR	72h	14.14276446015913	3.920556702383463
TNFAIP8	ANDR	Vh	5.492763880331948	2.698832744423122
TNFAIP8	ANDR	30m	4.82581073286975	2.5424588324110413
TNFAIP8	ANDR	4h	10.96913279463593	3.5812467226741385
TNFAIP8	ANDR	16h	8.278349574272626	3.21386820268363
TNFAIP8	ANDR	72h	4.540177227541342	2.4699321281165822
MAK	ANDR	Vh	0.08976197542346295	0.12401305759336853
MAK	ANDR	30m	0.0	0.0
MAK	ANDR	4h	0.3600185458574892	0.443626324883114
MAK	ANDR	16h	0.19240608137128862	0.2538756383265123
MAK	ANDR	72h	0.14144424512695075	0.19086039154392215
NKX3-1	ANDR	Vh	66.32563460653357	6.0730840184168935
NKX3-1	ANDR	30m	97.65072702634446	6.624257778106209
NKX3-1	ANDR	4h	319.59760653806245	8.324619844685285
NKX3-1	ANDR	16h	243.7364758192658	7.93508532822447
NKX3-1	ANDR	72h	84.18741850727942	6.412568466682538
HMGCR	ANDR	Vh	17.92597402441833	4.242295645245667
HMGCR	ANDR	30m	15.11747963914628	4.010554255850794
HMGCR	ANDR	4h	22.545996939789866	4.5574099026656825
HMGCR	ANDR	16h	20.098821270783496	4.399090496933728
HMGCR	ANDR	72h	16.31941579776272	4.11431836214108
ACTN1	ANDR	Vh	42.35038285089272	5.437972829618102
ACTN1	ANDR	30m	44.38659367953128	5.504194311163724
ACTN1	ANDR	4h	42.98701246416535	5.459005713650792
ACTN1	ANDR	16h	41.94334715454373	5.424362739159616
ACTN1	ANDR	72h	42.21716530614783	5.433532541150441
SCD	ANDR	Vh	141.80091147782505	7.157861377687546
SCD	ANDR	30m	154.3974885745849	7.279819377881546
SCD	ANDR	4h	138.82537844189562	7.127482424804152
SCD	ANDR	16h	118.47414658677778	6.900554652111806
SCD	ANDR	72h	104.30295979262223	6.71840217711772
SRP19	ANDR	Vh	33.16175712245469	5.094310277300577
SRP19	ANDR	30m	30.036846851330697	4.9559100911038625
SRP19	ANDR	4h	32.09630534212428	5.048598267747584
SRP19	ANDR	16h	36.99304378934714	5.247663392146691
SRP19	ANDR	72h	34.38316678185921	5.144991269428711
GNAI3	ANDR	Vh	27.07419317647122	4.811172656532659
GNAI3	ANDR	30m	29.36817822397328	4.924488459234942
GNAI3	ANDR	4h	29.168752069200483	4.914983115508147
GNAI3	ANDR	16h	25.325775537927505	4.718404127496052
GNAI3	ANDR	72h	29.115959554061238	4.91245632165922
ADAMTS1	ANDR	Vh	168.53458344806222	7.405435789270757
ADAMTS1	ANDR	30m	151.532231795614	7.252970322537376
ADAMTS1	ANDR	4h	175.0907910103308	7.460175652543375
ADAMTS1	ANDR	16h	256.1929909549721	8.006707516529671
ADAMTS1	ANDR	72h	274.6097263543633	8.10648299187935
IDI1	ANDR	Vh	27.324851778333805	4.8239965014460475
IDI1	ANDR	30m	22.56401575616034	4.558513517663871
IDI1	ANDR	4h	25.433471602971846	4.724294006642751
IDI1	ANDR	16h	27.935727810954848	4.854780027091262
IDI1	ANDR	72h	24.42810598114806	4.668352101415277
GPD1L	ANDR	Vh	6.032935780836989	2.814127043824944
GPD1L	ANDR	30m	6.1203745468199475	2.8319531320101436
GPD1L	ANDR	4h	6.145440852244164	2.837023024018908
GPD1L	ANDR	16h	7.780980423068647	3.1343820300262686
GPD1L	ANDR	72h	6.2525984069887475	2.858497965785076
SMS	ANDR	Vh	82.36319053197242	6.381338589353224
SMS	ANDR	30m	78.85849602880938	6.319373996908288
SMS	ANDR	4h	87.18724663322568	6.4624981276616
SMS	ANDR	16h	113.97047442341245	6.845119599883098
SMS	ANDR	72h	78.8918921030232	6.319977192329829
ITGAV	ANDR	Vh	15.089438085154786	4.008042036491508
ITGAV	ANDR	30m	15.834862093943636	4.073379997983511
ITGAV	ANDR	4h	14.69822487968147	3.972529526483963
ITGAV	ANDR	16h	15.364239153067015	4.032474621461025
ITGAV	ANDR	72h	16.889842048609413	4.161068744619617
NCOA4	ANDR	Vh	45.763434909800665	5.5473089987802835
NCOA4	ANDR	30m	50.77950657839209	5.694309312340556
NCOA4	ANDR	4h	48.71449398949602	5.635594617868382
NCOA4	ANDR	16h	49.10467866130248	5.646873420190181
NCOA4	ANDR	72h	54.87295748090925	5.804078282283567
PMEPA1	ANDR	Vh	13.284788577763658	3.8364077786891864
PMEPA1	ANDR	30m	14.515118054184615	3.9556027692299036
PMEPA1	ANDR	4h	46.29739919119863	5.5636889491260035
PMEPA1	ANDR	16h	29.10231722535587	4.911802642365864
PMEPA1	ANDR	72h	13.594928870676245	3.8673952746776834
UBE2J1	ANDR	Vh	12.309284879282295	3.7343611508231382
UBE2J1	ANDR	30m	12.515964870408556	3.7565926007715262
UBE2J1	ANDR	4h	13.20095981675393	3.827916537016937
UBE2J1	ANDR	16h	13.510078633195837	3.858983432583839
UBE2J1	ANDR	72h	10.592741410020656	3.535149864939309
B4GALT1	ANDR	Vh	30.213804430460588	4.964112302784022
B4GALT1	ANDR	30m	32.89291462787204	5.0829118018883905
B4GALT1	ANDR	4h	34.2464303475483	5.1394052479827605
B4GALT1	ANDR	16h	30.17137551309501	4.962149913698444
B4GALT1	ANDR	72h	29.338435142849917	4.923074768149535
SLC38A2	ANDR	Vh	60.875163499218246	5.951288527156058
SLC38A2	ANDR	30m	60.303186567606865	5.937890162698988
SLC38A2	ANDR	4h	56.53019251804692	5.846247392927467
SLC38A2	ANDR	16h	49.326908809952116	5.653258081923243
SLC38A2	ANDR	72h	50.69007906579327	5.691815503937497
ANKH	ANDR	Vh	8.930364156487132	3.3118466238085444
ANKH	ANDR	30m	8.668637308994855	3.273312571595755
ANKH	ANDR	4h	14.432332042207484	3.9478841847616017
ANKH	ANDR	16h	16.144329678349248	4.099659592708492
ANKH	ANDR	72h	11.926112268257679	3.6922165220316976
SORD	ANDR	Vh	89.94254858608971	6.506883529814244
SORD	ANDR	30m	97.93222484172333	6.6283686163461
SORD	ANDR	4h	102.7465989542836	6.696920232237045
SORD	ANDR	16h	137.8223675399292	7.117096228433717
SORD	ANDR	72h	71.85717166752407	6.18699908529557
ZBTB10	ANDR	Vh	4.825111794746933	2.5422857380380424
ZBTB10	ANDR	30m	6.969732946480624	2.994531382529047
ZBTB10	ANDR	4h	12.967327744323326	3.803984122879829
ZBTB10	ANDR	16h	8.144803544453064	3.1929521772470726
ZBTB10	ANDR	72h	5.9177985248031435	2.790312997015257
FKBP5	ANDR	Vh	16.269677339723845	4.110169223224443
FKBP5	ANDR	30m	18.110155586940508	4.256267619073676
FKBP5	ANDR	4h	35.65747124548084	5.196035362286308
FKBP5	ANDR	16h	31.070063544190436	5.003155307251194
FKBP5	ANDR	72h	9.821609331791938	3.4358431598881207
HOMER2	ANDR	Vh	20.304698803322385	4.4130997503450695
HOMER2	ANDR	30m	21.808800795812452	4.511518691848048
HOMER2	ANDR	4h	30.755371531370123	4.988928744290491
HOMER2	ANDR	16h	32.82567937660345	5.080047005391135
HOMER2	ANDR	72h	16.69093153036973	4.1449381111950885
CCND3	ANDR	Vh	22.25231343092065	4.539302355593162
CCND3	ANDR	30m	21.502947395064837	4.492042070274529
CCND3	ANDR	4h	22.65267406503155	4.563931392290327
CCND3	ANDR	16h	22.136930276321706	4.5321255605036885
CCND3	ANDR	72h	19.369494861449184	4.34833829856287
NGLY1	ANDR	Vh	9.656548428868545	3.4136683312125733
NGLY1	ANDR	30m	10.040577581763577	3.464743742777855
NGLY1	ANDR	4h	8.792523685205676	3.2916807126309564
NGLY1	ANDR	16h	10.228455796045868	3.4890876282740573
NGLY1	ANDR	72h	9.262330284582426	3.3592864582189788
HSPA4	High	Vh	49.907172359625555	5.669797028176399
HSPA4	High	30m	60.13327344311653	5.933885914627303
HSPA4	High	4h	48.52265804327976	5.630016845686403
HSPA4	High	16h	44.66558355522702	5.513035364326224
HSPA4	High	72h	49.529552110052514	5.659055486965336
COPG2	High	Vh	36.833628266300195	5.241597233177782
COPG2	High	30m	38.40021098339274	5.3001314500481875
COPG2	High	4h	36.951678448225884	5.246091786467097
COPG2	High	16h	29.562117637318423	4.933672605506172
COPG2	High	72h	39.99083173653042	5.357229358585201
NQO1	High	Vh	44.5586340843799	5.509652588438395
NQO1	High	30m	41.280233183233065	5.401911428357397
NQO1	High	4h	43.28712693830614	5.468815502444667
NQO1	High	16h	32.03919813537082	5.0461067677172915
NQO1	High	72h	36.25077034630954	5.219198355718775
VPS28	High	Vh	61.74371961023674	5.971399153303441
VPS28	High	30m	57.80017594958124	5.877748566976358
VPS28	High	4h	67.01862341570214	6.087857903470072
VPS28	High	16h	67.89335904703321	6.106293016399374
VPS28	High	72h	54.768676977457424	5.8013831406426455
ERP29	High	Vh	119.96779725993672	6.91847922969844
ERP29	High	30m	108.18328764509288	6.770608233974451
ERP29	High	4h	126.08927147363696	6.989698436914871
ERP29	High	16h	105.19257008833051	6.730539019271788
ERP29	High	72h	128.55890704660885	7.017464392558219
ZNF146	High	Vh	36.01869021563285	5.2101819459888885
ZNF146	High	30m	36.2829131790418	5.220442687303217
ZNF146	High	4h	33.3775257012998	5.103393806459496
ZNF146	High	16h	37.24084115885716	5.2570423525774945
ZNF146	High	72h	32.30759893082755	5.057779452038586
RPL36AL	High	Vh	379.8829651290244	8.573203955036307
RPL36AL	High	30m	333.27999121647025	8.384913192840482
RPL36AL	High	4h	404.7896916943564	8.66458840644563
RPL36AL	High	16h	363.0951314786379	8.508171639597018
RPL36AL	High	72h	357.7112313469909	8.48667910695457
TXNRD2	High	Vh	68.77101056375223	6.124555824684825
TXNRD2	High	30m	57.03500207443413	5.858851375958111
TXNRD2	High	4h	69.74864923148498	6.144630698441195
TXNRD2	High	16h	54.59749575288023	5.7969479967882
TXNRD2	High	72h	62.78359221117564	5.9951134455241215
SEC23IP	High	Vh	21.62600982775041	4.499910277844581
SEC23IP	High	30m	21.43624556668521	4.487759373530491
SEC23IP	High	4h	19.676103355789532	4.369892414051879
SEC23IP	High	16h	20.284506044370236	4.411731704358334
SEC23IP	High	72h	21.627565995943936	4.50000949988817
PMPCB	High	Vh	53.30965885591046	5.763136895943032
PMPCB	High	30m	46.80730337507947	5.5791591260254
PMPCB	High	4h	43.865357645323215	5.4875300065913075
PMPCB	High	16h	47.70388644538515	5.605964995157352
PMPCB	High	72h	54.25067459599572	5.787920174420502
TCEA1	High	Vh	77.96005740764554	6.3030511335886565
TCEA1	High	30m	75.51391221197875	6.257650185887394
TCEA1	High	4h	69.32546042976824	6.135975187966887
TCEA1	High	16h	63.090216431046706	6.002032236697323
TCEA1	High	72h	87.78370914514014	6.472223076737116
MACROD1	High	Vh	44.76279066633089	5.516103126848866
MACROD1	High	30m	41.59791369194182	5.412710868531062
MACROD1	High	4h	48.309626492370235	5.623797419727083
MACROD1	High	16h	47.58366811370964	5.602399513837651
MACROD1	High	72h	60.08111092552912	5.9326543965797
HAT1	High	Vh	35.37888564142824	5.185029445897426
HAT1	High	30m	32.28143789680887	5.056645860150696
HAT1	High	4h	32.69156026593994	5.074315336520415
HAT1	High	16h	33.29940930545262	5.100111825820953
HAT1	High	72h	28.82645893461991	4.898520802674191
TRIM11	High	Vh	20.364469060018997	4.417141559156774
TRIM11	High	30m	21.330110303859456	4.480918472534
TRIM11	High	4h	22.21698561385455	4.53710876639111
TRIM11	High	16h	23.042458889685506	4.58751254694921
TRIM11	High	72h	19.495521725510716	4.357236809974806
RPA1	High	Vh	37.503489896510665	5.266917310258706
RPA1	High	30m	39.81488112700593	5.351023350365195
RPA1	High	4h	38.229348144474145	5.293861457920321
RPA1	High	16h	33.945538246435135	5.127036362772751
RPA1	High	72h	33.69232939020409	5.116544807430676
MCCC2	High	Vh	76.52315138303094	6.276555313631328
MCCC2	High	30m	76.12775447090226	6.269178203176007
MCCC2	High	4h	90.61925094358172	6.517578862672364
MCCC2	High	16h	120.56559851820063	6.925591212396925
MCCC2	High	72h	71.26490966502332	6.175223369430237
TSPAN13	High	Vh	53.10251726644581	5.757623815803234
TSPAN13	High	30m	54.8988932227249	5.804747813413905
TSPAN13	High	4h	53.081096741655756	5.7570525040463645
TSPAN13	High	16h	48.861248698576716	5.63984710825601
TSPAN13	High	72h	53.22267758579012	5.7608244519648855
PLCG1	High	Vh	29.43116397986353	4.927477612304141
PLCG1	High	30m	29.704846185082936	4.940394470854588
PLCG1	High	4h	30.08876226475181	4.958321274768317
PLCG1	High	16h	32.75654047878174	5.077095152669177
PLCG1	High	72h	30.03292586692555	4.955727819298554
TMSB10	High	Vh	1407.518024730437	10.459962310584961
TMSB10	High	30m	1183.945945434731	10.21060553278819
TMSB10	High	4h	1354.8645873465625	10.404997385762671
TMSB10	High	16h	1280.272783159962	10.323361943024294
TMSB10	High	72h	1285.5746237500807	10.329319423188826
NDUFS3	High	Vh	72.5375535172364	6.20040927595317
NDUFS3	High	30m	63.28271555766344	6.0063589703661915
NDUFS3	High	4h	69.2967856455965	6.135386817767277
NDUFS3	High	16h	63.087414297625465	6.001969158233968
NDUFS3	High	72h	67.93754098576225	6.107217933323943
BRAT1	High	Vh	26.747089958158064	4.7942645682211
BRAT1	High	30m	26.915998293898713	4.803020243622631
BRAT1	High	4h	27.992153137381646	4.857590575760721
BRAT1	High	16h	32.50941681948398	5.066494673731758
BRAT1	High	72h	26.570034748214805	4.7850291805541305
EEF1B2	High	Vh	251.9303185538417	7.982596171835602
EEF1B2	High	30m	243.47686195354166	7.933554120291788
EEF1B2	High	4h	279.9666140040865	8.13425490145833
EEF1B2	High	16h	210.5210444645397	7.724657395598755
EEF1B2	High	72h	182.05382107987924	7.516124078661414
RPL4	High	Vh	1357.9077859813094	10.408231844357363
RPL4	High	30m	1738.4690619716434	10.764431304213732
RPL4	High	4h	1420.91215404192	10.473616622444412
RPL4	High	16h	1205.2121277927145	10.236267930542592
RPL4	High	72h	1121.685143384054	10.132737665856995
CDH1	High	Vh	136.78404478436488	7.106265025253949
CDH1	High	30m	150.6255247542146	7.244368828089962
CDH1	High	4h	138.54154215345463	7.124550872666309
CDH1	High	16h	135.40850959852165	7.091789836868831
CDH1	High	72h	154.0429271887291	7.276523903777597
PEX16	High	Vh	32.47695662415701	5.065096473946262
PEX16	High	30m	34.01356272942268	5.129841962439553
PEX16	High	4h	34.785938073318206	5.161320893068934
PEX16	High	16h	31.13789369048421	5.006203473126545
PEX16	High	72h	32.59964696102533	5.070374169252892
SPRYD3	High	Vh	23.391768392863824	4.608322451591792
SPRYD3	High	30m	25.72263890302947	4.7399905781606915
SPRYD3	High	4h	25.059209765578885	4.70372143034497
SPRYD3	High	16h	23.834939800843962	4.634299344616847
SPRYD3	High	72h	25.258413058683118	4.714707823701962
TRIM26	High	Vh	24.22690806252317	4.656891488034006
TRIM26	High	30m	25.27152976455844	4.715428304475227
TRIM26	High	4h	23.673377171388346	4.624883293093521
TRIM26	High	16h	26.389339029925754	4.775542545678581
TRIM26	High	72h	20.289016541340914	4.41203740006969
KRTCAP3	High	Vh	37.64246658121106	5.2721152804406275
KRTCAP3	High	30m	39.33298771458078	5.333888373960131
KRTCAP3	High	4h	36.89739621916007	5.2440268247943305
KRTCAP3	High	16h	32.04655720763277	5.046428074390618
KRTCAP3	High	72h	34.28858122858558	5.141129522861902
MANEA	High	Vh	164.8254395326522	7.37352153962552
MANEA	High	30m	154.3349285453228	7.279238459765372
MANEA	High	4h	134.8804980710503	7.086194601324356
MANEA	High	16h	131.25011691441705	7.047125187514972
MANEA	High	72h	305.0635843528563	8.257687592042945
PSMB5	High	Vh	107.61154107692856	6.763033602031095
PSMB5	High	30m	108.72337187393298	6.777727052755788
PSMB5	High	4h	117.83715104180418	6.8928421138344325
PSMB5	High	16h	105.84592902370893	6.739388130161842
PSMB5	High	72h	100.44894962567986	6.664610117681839
SLC25A3	High	Vh	266.1302720913712	8.061399666015054
SLC25A3	High	30m	262.1010549271747	8.039473222904723
SLC25A3	High	4h	256.15176427514564	8.00647624158787
SLC25A3	High	16h	230.9089456920434	7.857414661576787
SLC25A3	High	72h	241.18607836256618	7.919972126423226
SNRNP25	High	Vh	64.31555420179338	6.029354689992308
SNRNP25	High	30m	66.72484604964365	6.081613303821583
SNRNP25	High	4h	66.98658375066663	6.087178172632163
SNRNP25	High	16h	59.887908947107334	5.928083862692071
SNRNP25	High	72h	61.54814854001732	5.966895275334926
SLC7A8	High	Vh	35.61507656667567	5.19436590758537
SLC7A8	High	30m	35.408686450439774	5.186210787177045
SLC7A8	High	4h	37.70540402079	5.27446310336838
SLC7A8	High	16h	35.403120366356255	5.185990214105969
SLC7A8	High	72h	29.855080278088256	4.947436143049364
BCAT2	High	Vh	38.98348943349569	5.321332479144036
BCAT2	High	30m	34.81950370364516	5.162673443119941
BCAT2	High	4h	41.220532257956286	5.399872861186684
BCAT2	High	16h	34.77328410201056	5.160810663323881
BCAT2	High	72h	37.03805084650054	5.24937141610861
HNRNPH2	High	Vh	81.1378900160313	6.359975982276086
HNRNPH2	High	30m	78.64227923734059	6.315462604209912
HNRNPH2	High	4h	76.16274981604997	6.269832651899185
HNRNPH2	High	16h	69.82165383260553	6.146118628933044
HNRNPH2	High	72h	85.5682017202257	6.435765285601909
POLR3H	High	Vh	23.50422291142754	4.614958490987977
POLR3H	High	30m	30.67524501098757	4.985283873677903
POLR3H	High	4h	25.92760883303476	4.751014219346864
POLR3H	High	16h	24.309634273578272	4.661614755417465
POLR3H	High	72h	22.041023444948213	4.526132895268223
PVRL2	High	Vh	32.22741543283996	5.054302173435229
PVRL2	High	30m	32.088360983668274	5.048251925090324
PVRL2	High	4h	34.681767554511474	5.157115178165953
PVRL2	High	16h	30.15638832019206	4.961456099322158
PVRL2	High	72h	35.43925504476072	5.187421560223396
RBM23	High	Vh	25.01483654049064	4.701262737317693
RBM23	High	30m	25.38331317679014	4.7215538423269185
RBM23	High	4h	24.332547414547093	4.66292025514124
RBM23	High	16h	25.21794432433415	4.712482667199418
RBM23	High	72h	29.05970778231044	4.909759079422387
NREP	High	Vh	35.84257715689931	5.203302077093902
NREP	High	30m	33.45473971553088	5.106630553687548
NREP	High	4h	34.63325472937096	5.155152359651585
NREP	High	16h	29.534028224062748	4.932346025588915
NREP	High	72h	34.82001051932375	5.162693855890018
YWHAE	High	Vh	480.56279224569346	8.9115801169298
YWHAE	High	30m	537.5668284589412	9.072981563521576
YWHAE	High	4h	625.1370175651789	9.290334586440059
YWHAE	High	16h	421.92348052612397	8.724252850160852
YWHAE	High	72h	398.9774069855507	8.643774700398579
CCDC71	High	Vh	20.62644341092721	4.434724520459493
CCDC71	High	30m	22.178030364814408	4.5346860683219985
CCDC71	High	4h	24.30829269530293	4.661538280996597
CCDC71	High	16h	22.230962140159193	4.537977001341076
CCDC71	High	72h	22.498677043128335	4.554507631377891
FDPS	High	Vh	54.16356797048234	5.785643868034539
FDPS	High	30m	52.675108408144006	5.746181294799707
FDPS	High	4h	51.68650287822555	5.719361517383331
FDPS	High	16h	47.51621104057302	5.600394979920794
FDPS	High	72h	41.386983656884446	5.405549399848729
MRPS25	High	Vh	26.1547369405258	4.763131982217341
MRPS25	High	30m	28.60455533171573	4.887747279147935
MRPS25	High	4h	28.04538163380601	4.86023688076521
MRPS25	High	16h	25.814391358063233	4.744935601850616
MRPS25	High	72h	21.580536478272855	4.497007857585943
RPS14	High	Vh	833.1815900980724	9.704217662913765
RPS14	High	30m	925.6594896201638	9.855895493152849
RPS14	High	4h	986.4970986060914	9.94763269913385
RPS14	High	16h	679.5030226504248	9.410457759664308
RPS14	High	72h	712.5645968404468	9.478900228197526
CCNY	High	Vh	21.428132301387333	4.487237580148102
CCNY	High	30m	23.869493303769815	4.636305208972727
CCNY	High	4h	23.08509004256908	4.590068412365296
CCNY	High	16h	22.097008725344665	4.52963411637513
CCNY	High	72h	25.847585687969964	4.746720452274937
HMGB1	High	Vh	262.5797060443669	8.04209548608339
HMGB1	High	30m	264.70859562840656	8.053701089300134
HMGB1	High	4h	266.637862253243	8.064138415698233
HMGB1	High	16h	195.14799642790507	7.615798788721274
HMGB1	High	72h	143.54608224462743	7.1753856965291964
RNF26	High	Vh	33.27912052140474	5.099258190461332
RNF26	High	30m	34.909860279287564	5.166308134557405
RNF26	High	4h	33.81335735948409	5.121569047481359
RNF26	High	16h	25.628398867200886	4.7348937785693925
RNF26	High	72h	23.15448250571088	4.594219039172893
HK1	High	Vh	54.90462672750082	5.804895781902161
HK1	High	30m	61.73179696030891	5.971124984311002
HK1	High	4h	61.229799459084965	5.959533691910499
HK1	High	16h	58.84275457304326	5.903104679160467
HK1	High	72h	55.006970568955374	5.807534489547484
AP001816.1	High	Vh	83.6880159389485	6.404085925499331
AP001816.1	High	30m	68.03389845606809	6.109233052796878
AP001816.1	High	4h	80.04650788800174	6.340678119480275
AP001816.1	High	16h	89.21710421355539	6.495329074097024
AP001816.1	High	72h	114.51779003222823	6.851971237215958
PPAP2A	High	Vh	56.309601899253636	5.840704969504937
PPAP2A	High	30m	52.95753234999649	5.753752465637811
PPAP2A	High	4h	88.6712993983087	6.486574398411452
PPAP2A	High	16h	88.00167598277287	6.475760598486274
PPAP2A	High	72h	65.76049932286546	6.060922840000215
NDUFA11	High	Vh	362.9136638362114	8.50745241072254
NDUFA11	High	30m	368.3204895252679	8.528729493792651
NDUFA11	High	4h	337.59517088530293	8.4034175871385
NDUFA11	High	16h	285.9136423541541	8.16447275770269
NDUFA11	High	72h	334.86145951072587	8.391722443927565
FTH1	High	Vh	2325.6273231306172	11.184024424442795
FTH1	High	30m	2688.9559412797585	11.393366827771962
FTH1	High	4h	2476.151083079542	11.274466146852545
FTH1	High	16h	1949.382993588064	10.929541736173206
FTH1	High	72h	2216.6687919587953	11.114828200261437
CDK19	High	Vh	26.86182842000072	4.800218032148562
CDK19	High	30m	30.16535473681748	4.961871229074785
CDK19	High	4h	29.94791623785615	4.9517703691244535
CDK19	High	16h	28.60763038845696	4.88789712563852
CDK19	High	72h	35.660408488521476	5.196150956081062
PRAF2	High	Vh	30.116268749577372	4.959597167447399
PRAF2	High	30m	32.307475706168134	5.057774114639926
PRAF2	High	4h	35.02344302444247	5.17086417165914
PRAF2	High	16h	30.110204041865977	4.95931595196547
PRAF2	High	72h	36.39492955189914	5.2247707605552876
TM9SF3	High	Vh	40.76881913670432	5.384354451945589
TM9SF3	High	30m	43.855460943921834	5.487211732141401
TM9SF3	High	4h	45.315502280971614	5.5334232542595405
TM9SF3	High	16h	41.54287626721532	5.410845670173982
TM9SF3	High	72h	44.71954778108532	5.514739228596968
PPP2R2A	High	Vh	62.575292913673515	5.990394298820136
PPP2R2A	High	30m	66.2478930410921	6.071417161860921
PPP2R2A	High	4h	58.05501767276516	5.883987739845492
PPP2R2A	High	16h	55.01875525686338	5.807838021807431
PPP2R2A	High	72h	67.09823910989387	6.089545588274948
CITED2	High	Vh	119.15646802087758	6.908770500585291
CITED2	High	30m	102.73273048376916	6.69672736508522
CITED2	High	4h	104.32842001409425	6.718750950747463
CITED2	High	16h	116.0958787352979	6.871546489928297
CITED2	High	72h	202.6928082400713	7.670251233900097
SCNN1A	High	Vh	37.18877357708747	5.255076683801316
SCNN1A	High	30m	38.33867537859486	5.297876474544829
SCNN1A	High	4h	38.8089296419113	5.315020176538526
SCNN1A	High	16h	34.67661458372038	5.156906816787897
SCNN1A	High	72h	43.11142629374326	5.463080504005841
YWHAQ	High	Vh	200.56025167072926	7.655067352563783
YWHAQ	High	30m	226.87418787891934	7.832093704425779
YWHAQ	High	4h	207.67578058866962	7.705119357343761
YWHAQ	High	16h	170.8253209327969	7.424798843785477
YWHAQ	High	72h	181.98529184599838	7.515583880723327
UBA3	High	Vh	52.35571502876157	5.7375709039326805
UBA3	High	30m	44.74376766416151	5.515503292437242
UBA3	High	4h	44.92418332787298	5.521182160931582
UBA3	High	16h	45.034508792430714	5.524643847332214
UBA3	High	72h	54.30136821045392	5.789243269488725
MED10	High	Vh	27.579216482351473	4.836894459448424
MED10	High	30m	21.438711517898096	4.487917930365778
MED10	High	4h	24.06375028090845	4.6475303956948535
MED10	High	16h	25.46993971996874	4.726283004272952
MED10	High	72h	28.272343039250412	4.871466322554752
UBXN1	High	Vh	93.89905896294584	6.568321876167229
UBXN1	High	30m	101.72983062278806	6.682711361133886
UBXN1	High	4h	96.3993837830405	6.605840739721018
UBXN1	High	16h	81.02252345118829	6.357948224245164
UBXN1	High	72h	102.07223857357586	6.68751200002254
LYRM1	High	Vh	33.122515648059625	5.092652106701633
LYRM1	High	30m	35.63594927934981	5.195188092927681
LYRM1	High	4h	35.298947664665626	5.181855818839106
LYRM1	High	16h	36.62730628526579	5.2337081063768425
LYRM1	High	72h	28.99258025616713	4.9065337372223246
ANXA7	High	Vh	51.42272300702727	5.712120388780782
ANXA7	High	30m	41.98550107486433	5.425778218545927
ANXA7	High	4h	48.86769307219248	5.640033558963396
ANXA7	High	16h	50.28013904735853	5.680328268752414
ANXA7	High	72h	62.42223850865401	5.986916893621145
TRUB1	High	Vh	22.508247660378075	4.555095097259666
TRUB1	High	30m	21.957433733688664	4.520889476160378
TRUB1	High	4h	21.008261383080303	4.45997327405227
TRUB1	High	16h	20.59577704603671	4.432677322536495
TRUB1	High	72h	20.457015074819807	4.4233774889560635
CNIH4	High	Vh	29.893982264985105	4.949253942662528
CNIH4	High	30m	25.26012666630811	4.714801970006731
CNIH4	High	4h	29.791884946306133	4.944478280537434
CNIH4	High	16h	28.551265297683212	4.885147998542702
CNIH4	High	72h	24.056854209530687	4.647133396171713
PAF1	High	Vh	59.178489329919785	5.9111759858127115
PAF1	High	30m	57.58437572905638	5.872444048549292
PAF1	High	4h	62.60140859784576	5.990986812513706
PAF1	High	16h	56.70115126128455	5.850528198894627
PAF1	High	72h	62.889757882830104	5.99751276728075
EIF2S1	High	Vh	24.13319723549193	4.65152230539705
EIF2S1	High	30m	27.32827760071997	4.824170981374259
EIF2S1	High	4h	25.490691510916857	4.727413599083731
EIF2S1	High	16h	25.377223143247345	4.7212207880464705
EIF2S1	High	72h	21.060209929657653	4.4633746148753595
LMBRD1	High	Vh	20.0586419489433	4.396340496270053
LMBRD1	High	30m	19.11042743785936	4.329871840674163
LMBRD1	High	4h	19.726645753212367	4.373414755147916
LMBRD1	High	16h	19.227210181412147	4.338225446173018
LMBRD1	High	72h	27.1917700544796	4.817202156997584
ERH	High	Vh	213.06298878723592	7.741891566960612
ERH	High	30m	173.63305307386415	7.448182835756452
ERH	High	4h	201.63173320042873	7.662716315275591
ERH	High	16h	183.29302009373254	7.525857621205377
ERH	High	72h	189.57207733102192	7.574192940464751
RPS19	High	Vh	1404.3740182329188	10.456738416845793
RPS19	High	30m	1047.7594863763827	10.034468145039954
RPS19	High	4h	1273.6611463322558	10.315898059213312
RPS19	High	16h	1115.1782455297714	10.124351718108725
RPS19	High	72h	1206.0861657699809	10.237312948735203
LYPLA1	High	Vh	45.5386641778624	5.540357895840517
LYPLA1	High	30m	46.698579952728196	5.575874410894823
LYPLA1	High	4h	39.28658500333497	5.332227611777105
LYPLA1	High	16h	35.58247161038894	5.193080645632591
LYPLA1	High	72h	40.09138074889991	5.360763903517116
SDF2	High	Vh	26.466663310443508	4.779609755288044
SDF2	High	30m	22.58107444258347	4.559557549323457
SDF2	High	4h	25.671332636384506	4.737218006010594
SDF2	High	16h	26.491268607415606	4.780901577634857
SDF2	High	72h	31.103807645645677	5.00467251203915
COX8A	High	Vh	1111.8756019095738	10.120076620793583
COX8A	High	30m	874.4041633824847	9.773805435160162
COX8A	High	4h	1005.1772214165792	9.974668718971465
COX8A	High	16h	900.3850864240773	9.815999770380452
COX8A	High	72h	982.1310592537858	9.941239941978523
MRPL28	High	Vh	54.187041699484126	5.786257646844355
MRPL28	High	30m	48.690562696595194	5.634899973965785
MRPL28	High	4h	55.849292546762335	5.829070490695682
MRPL28	High	16h	45.39418181533703	5.535871986609483
MRPL28	High	72h	52.12370736246973	5.731283926941429
ERGIC3	High	Vh	210.3224271109614	7.723302074722932
ERGIC3	High	30m	211.1980956367152	7.729267898676812
ERGIC3	High	4h	224.3951478895337	7.816312648536619
ERGIC3	High	16h	196.0024919011645	7.622070068343255
ERGIC3	High	72h	231.40841338737488	7.8605184862819595
PFDN2	High	Vh	154.03959060421158	7.2764928560811875
PFDN2	High	30m	129.61348018091897	7.02915999007834
PFDN2	High	4h	152.2925625042316	7.260143891347024
PFDN2	High	16h	164.443178040155	7.370191993902966
PFDN2	High	72h	129.53693586706186	7.0283142697701475
ZMYND19	High	Vh	31.88130145090491	5.039195497301365
ZMYND19	High	30m	32.936102514218675	5.084748978969939
ZMYND19	High	4h	36.81449145712787	5.240867312053999
ZMYND19	High	16h	44.44020270845457	5.505897365597692
ZMYND19	High	72h	31.160997789354347	5.007240261460887
SRP9	High	Vh	256.6397471192297	8.009211370759513
SRP9	High	30m	238.59425942376646	7.904449531957857
SRP9	High	4h	229.65771173616983	7.8496097175892645
SRP9	High	16h	222.62929771425743	7.804965398073003
SRP9	High	72h	252.48103697180085	7.98573401238778
CREBL2	High	Vh	27.474550930509768	4.831601184391064
CREBL2	High	30m	34.50424770159109	5.149919732784206
CREBL2	High	4h	27.0900660728841	4.8119881128337
CREBL2	High	16h	24.53779819163984	4.674562239546831
CREBL2	High	72h	36.325326689453995	5.222082982472701
CLTC	High	Vh	47.96281839609038	5.613614699671086
CLTC	High	30m	65.01100358060083	6.044634626752095
CLTC	High	4h	49.60237211278754	5.661133111331471
CLTC	High	16h	43.706214222014154	5.4824034767246985
CLTC	High	72h	47.1412737931283	5.589202410167094
AP1M2	High	Vh	88.79957113405294	6.488636649828702
AP1M2	High	30m	92.46272326657838	6.546319169174912
AP1M2	High	4h	99.27260934899752	6.647783760300521
AP1M2	High	16h	83.09967932815553	6.394028394386073
AP1M2	High	72h	104.08235065139864	6.715376568247988
RUVBL2	High	Vh	24.391576605310835	4.666278071993548
RUVBL2	High	30m	26.268686897526436	4.76917332495213
RUVBL2	High	4h	26.446229139461554	4.778536044646122
RUVBL2	High	16h	24.424999386416722	4.6681758341534785
RUVBL2	High	72h	16.314937353241586	4.113945262651716
DLST	High	Vh	45.18103318898578	5.529228545174616
DLST	High	30m	45.70619372601758	5.545541973843788
DLST	High	4h	45.78501467908572	5.547974600975085
DLST	High	16h	43.57399055953118	5.478130221257016
DLST	High	72h	44.30607254747536	5.501632528094366
CLNS1A	High	Vh	43.700257712198116	5.482211243947821
CLNS1A	High	30m	39.39254088801143	5.336016996343937
CLNS1A	High	4h	45.615855272188725	5.542748831570345
CLNS1A	High	16h	47.61957844745685	5.603465479525085
CLNS1A	High	72h	49.28722890131902	5.652120150183669
EHMT2	High	Vh	23.489341273073784	4.614082062956218
EHMT2	High	30m	28.72982841630097	4.893839231739848
EHMT2	High	4h	25.946412493660365	4.752021307675103
EHMT2	High	16h	27.997860013642597	4.857874530933684
EHMT2	High	72h	24.124651466482838	4.6510316780022345
COA4	High	Vh	91.49962655882322	6.531375636053379
COA4	High	30m	83.07511904544577	6.393607011412372
COA4	High	4h	94.76313051385235	6.5813984098984015
COA4	High	16h	97.77418681923497	6.6260621588269695
COA4	High	72h	81.7650681619737	6.370950086971099
TRAF7	High	Vh	33.20343467583678	5.0960693013140554
TRAF7	High	30m	39.60374873268346	5.3435410249674025
TRAF7	High	4h	37.885486832452216	5.281159895813361
TRAF7	High	16h	35.06092568470445	5.172364526144347
TRAF7	High	72h	32.247998973048524	5.0551956096807125
GLRX5	High	Vh	65.03572649067628	6.045174853990736
GLRX5	High	30m	67.96536828506326	6.107800173502342
GLRX5	High	4h	69.54650189693665	6.140502642329857
GLRX5	High	16h	62.53332386609331	5.989441593322285
GLRX5	High	72h	60.29930510450701	5.937798814350499
VIPR1	Mid-high	Vh	7.126071858015598	3.0225581222289053
VIPR1	Mid-high	30m	7.336999743713475	3.0595282909099484
VIPR1	Mid-high	4h	8.249091797151658	3.209311708972413
VIPR1	Mid-high	16h	10.948054551267132	3.5787038245806504
VIPR1	Mid-high	72h	6.887675911645047	2.97960027556624
EPHA1	Mid-high	Vh	7.270666594882616	3.0480036116668487
EPHA1	Mid-high	30m	6.926288422677447	2.9866454652109797
EPHA1	Mid-high	4h	7.609622193643883	3.1059499308491434
EPHA1	Mid-high	16h	6.49405830419942	2.9057472019600814
EPHA1	Mid-high	72h	10.023091597616906	3.4624570018291942
STK35	Mid-high	Vh	6.806683684685416	2.964709814981999
STK35	Mid-high	30m	11.139232437762864	3.6016052979272986
STK35	Mid-high	4h	8.15164523438298	3.194031126797617
STK35	Mid-high	16h	7.683783700667346	3.118323791146411
STK35	Mid-high	72h	6.331483897569756	2.8741052304190533
FRMD6	Mid-high	Vh	9.30297741266548	3.3649894107190264
FRMD6	Mid-high	30m	7.990507101536623	3.1684024919621145
FRMD6	Mid-high	4h	8.208284089572073	3.202932343493429
FRMD6	Mid-high	16h	14.931195983641308	3.993782671537198
FRMD6	Mid-high	72h	11.586174507092775	3.653767945990531
PURB	Mid-high	Vh	15.418426546270544	4.037243968491384
PURB	Mid-high	30m	20.072340224802346	4.397278638906531
PURB	Mid-high	4h	16.333642613391294	4.1155029593136945
PURB	Mid-high	16h	13.593911711718233	3.8672947259641455
PURB	Mid-high	72h	13.51253840872741	3.8592279802043703
CCDC115	Mid-high	Vh	13.085795548512833	3.8161691425535134
CCDC115	Mid-high	30m	13.850618855650197	3.892451147218083
CCDC115	Mid-high	4h	13.786549235192696	3.8862135021492907
CCDC115	Mid-high	16h	15.691906856148421	4.061076870125171
CCDC115	Mid-high	72h	15.241550753215469	4.021617483393366
CTPS1	Mid-high	Vh	13.122937168604876	3.819968254170443
CTPS1	Mid-high	30m	12.70829684418253	3.7769774328107806
CTPS1	Mid-high	4h	11.579134653549856	3.6529607743404586
CTPS1	Mid-high	16h	13.399838510735202	3.8479807273141255
CTPS1	Mid-high	72h	7.910735821709217	3.1555445700748277
FOXM1	Mid-high	Vh	19.281034376488385	4.342059329663258
FOXM1	Mid-high	30m	22.149148821154046	4.532887242408472
FOXM1	Mid-high	4h	20.185647918129572	4.4050153460332835
FOXM1	Mid-high	16h	11.042980701417093	3.5901206058340174
FOXM1	Mid-high	72h	5.774116227455476	2.7600327402030653
PRR5	Mid-high	Vh	7.831102113257567	3.1425934960969553
PRR5	Mid-high	30m	10.388424946777377	3.509496326691895
PRR5	Mid-high	4h	8.811989678239984	3.294545716247755
PRR5	Mid-high	16h	9.447407807099001	3.38507312257588
PRR5	Mid-high	72h	7.9371894866342565	3.159821212708456
GTPBP4	Mid-high	Vh	16.0502714183817	4.091722800168282
GTPBP4	Mid-high	30m	19.998473269918566	4.392212532969834
GTPBP4	Mid-high	4h	16.863554985865576	4.158947311411072
GTPBP4	Mid-high	16h	14.495103962341522	3.953740529414679
GTPBP4	Mid-high	72h	12.684169385196112	3.7744359621641284
PDE12	Mid-high	Vh	11.805490581927794	3.678690618932229
PDE12	Mid-high	30m	11.88452620848631	3.687567582086089
PDE12	Mid-high	4h	12.82830422011836	3.7895523429717493
PDE12	Mid-high	16h	10.66774045215912	3.544453293971121
PDE12	Mid-high	72h	9.011586533072869	3.32359871062246
TMEM80	Mid-high	Vh	14.802446233185078	3.982076001094273
TMEM80	Mid-high	30m	14.945250932801654	3.9950548965640804
TMEM80	Mid-high	4h	15.795340051996888	4.069989100722535
TMEM80	Mid-high	16h	17.79557543572906	4.232321179758283
TMEM80	Mid-high	72h	20.80371941043204	4.446502354535393
DOCK6	Mid-high	Vh	8.214662463615255	3.203931320388047
DOCK6	Mid-high	30m	9.512672739629306	3.394057601294925
DOCK6	Mid-high	4h	8.62146339880994	3.2662563407355423
DOCK6	Mid-high	16h	8.627957791421018	3.2672298171093503
DOCK6	Mid-high	72h	8.220395759710799	3.2048286756349316
ESRP2	Mid-high	Vh	14.371656091472145	3.9422006994895895
ESRP2	Mid-high	30m	17.456160989888264	4.206030588454166
ESRP2	Mid-high	4h	17.11807447763929	4.179357734092129
ESRP2	Mid-high	16h	20.475821771784418	4.4246414319970855
ESRP2	Mid-high	72h	14.165222673012183	3.9226947762910505
SP2	Mid-high	Vh	12.357247688140097	3.73955086050345
SP2	Mid-high	30m	11.007377107190711	3.585849137878361
SP2	Mid-high	4h	11.766766796771842	3.6743213014579283
SP2	Mid-high	16h	9.357170396817544	3.372558004082778
SP2	Mid-high	72h	11.47029282454284	3.6404234374852384
PANK4	Mid-high	Vh	14.736634424294344	3.9760551212115876
PANK4	Mid-high	30m	15.182951945632649	4.016402889854255
PANK4	Mid-high	4h	15.060420559095672	4.005437766732478
PANK4	Mid-high	16h	18.250851586791665	4.266850361623051
PANK4	Mid-high	72h	17.753363281309632	4.229077450716565
UBTD1	Mid-high	Vh	11.781180821903247	3.6759492243809886
UBTD1	Mid-high	30m	11.764101074529465	3.6740200328686408
UBTD1	Mid-high	4h	12.878025596286587	3.794730427568705
UBTD1	Mid-high	16h	9.322350417027435	3.367699607208541
UBTD1	Mid-high	72h	14.074639592049621	3.914051605140198
NAA15	Mid-high	Vh	8.43710060700115	3.238343683484917
NAA15	Mid-high	30m	10.043455321856012	3.465119734011154
NAA15	Mid-high	4h	7.736187675829877	3.1270038493988754
NAA15	Mid-high	16h	8.107881283806591	3.1871154868654323
NAA15	Mid-high	72h	6.287782441241526	2.8654798916829347
PIK3IP1	Mid-high	Vh	18.647744453607714	4.2962917965636285
PIK3IP1	Mid-high	30m	17.5357690787637	4.21224007101555
PIK3IP1	Mid-high	4h	20.275705289606766	4.411135052930329
PIK3IP1	Mid-high	16h	17.989954720090655	4.247164560396966
PIK3IP1	Mid-high	72h	27.29018444615091	4.822229677725444
GBA	Mid-high	Vh	14.7719151242205	3.9792859466747648
GBA	Mid-high	30m	16.2808214803881	4.111099895578121
GBA	Mid-high	4h	15.846853934793478	4.074407295407517
GBA	Mid-high	16h	13.53919903548288	3.8618758882600175
GBA	Mid-high	72h	18.527632002362118	4.287445107830575
CDIP1	Mid-high	Vh	20.072750032066644	4.397306695645969
CDIP1	Mid-high	30m	19.61407021055108	4.365557485394044
CDIP1	Mid-high	4h	21.750611674714314	4.507833429131177
CDIP1	Mid-high	16h	18.78691033060556	4.306474452158875
CDIP1	Mid-high	72h	22.06857133113884	4.527856753554804
MBTPS2	Mid-high	Vh	13.073984285358456	3.814958902141177
MBTPS2	Mid-high	30m	14.661286634869407	3.969130835325739
MBTPS2	Mid-high	4h	14.665974758402141	3.969562633850183
MBTPS2	Mid-high	16h	11.777142925575957	3.6754933687377918
MBTPS2	Mid-high	72h	12.289765333088024	3.7322437250259655
EBAG9	Mid-high	Vh	13.221392340538793	3.8299908133225866
EBAG9	Mid-high	30m	10.237328714390726	3.4902272204351044
EBAG9	Mid-high	4h	9.893003738384861	3.4453299259798467
EBAG9	Mid-high	16h	9.84782586508982	3.4393340197733226
EBAG9	Mid-high	72h	13.118359472286024	3.819500554693346
TNRC6A	Mid-high	Vh	9.540138858809264	3.397821968465516
TNRC6A	Mid-high	30m	9.712035410763535	3.4211607297854973
TNRC6A	Mid-high	4h	8.52784181779668	3.2521494616303803
TNRC6A	Mid-high	16h	9.028938999257814	3.3260970805507486
TNRC6A	Mid-high	72h	9.192214944683977	3.349395703061222
DBR1	Mid-high	Vh	12.613682677765176	3.7669854822486726
DBR1	Mid-high	30m	11.279977626068868	3.618236027029584
DBR1	Mid-high	4h	12.032155990683043	3.7040038725587943
DBR1	Mid-high	16h	12.230535737985381	3.725799576072058
DBR1	Mid-high	72h	11.919384539133297	3.691465438642916
TMX4	Mid-high	Vh	12.878903862217557	3.794821725124186
TMX4	Mid-high	30m	14.494695982461423	3.9537025433321045
TMX4	Mid-high	4h	13.498208699326621	3.8578027564902615
TMX4	Mid-high	16h	11.182273691753842	3.6067115169400994
TMX4	Mid-high	72h	12.431318625928782	3.747529043859859
TMEM25	Mid-high	Vh	14.61847505513495	3.965181694475232
TMEM25	Mid-high	30m	13.05577492755596	3.8130910899306225
TMEM25	Mid-high	4h	14.733929870011574	3.9758071531723314
TMEM25	Mid-high	16h	16.968508736689355	4.167398774883922
TMEM25	Mid-high	72h	17.805803531252504	4.2331060458168555
ASF1B	Mid-high	Vh	13.370149109770677	3.8450031266763918
ASF1B	Mid-high	30m	11.989665207893797	3.6992923425218334
ASF1B	Mid-high	4h	11.800835066474756	3.678166022844285
ASF1B	Mid-high	16h	9.84859270743328	3.4394360015490535
ASF1B	Mid-high	72h	1.8873594532710893	1.5297507228044664
THAP11	Mid-high	Vh	19.864299789363855	4.382964599128102
THAP11	Mid-high	30m	16.95436196869595	4.166262480780304
THAP11	Mid-high	4h	19.334305482571907	4.345843811334796
THAP11	Mid-high	16h	20.466351159916208	4.424005078311876
THAP11	Mid-high	72h	20.07186837798687	4.39724633406165
SLC25A33	Mid-high	Vh	14.39894275146478	3.9447593977829585
SLC25A33	Mid-high	30m	14.201392312741	3.9261315626809097
SLC25A33	Mid-high	4h	17.09532391577909	4.177545027826086
SLC25A33	Mid-high	16h	16.874373937338436	4.159820806243292
SLC25A33	Mid-high	72h	11.854404738134455	3.684190898273605
ATF6	Mid-high	Vh	7.655195558478878	3.113566416710386
ATF6	Mid-high	30m	8.548662220432822	3.2552986239191375
ATF6	Mid-high	4h	7.438379995644295	3.0769660562095247
ATF6	Mid-high	16h	6.996910269232674	2.999442699966917
ATF6	Mid-high	72h	9.656973960851325	3.413725939042021
C12orf23	Mid-high	Vh	15.743444217714034	4.0655244235348835
C12orf23	Mid-high	30m	13.229868107679087	3.8308503849120434
C12orf23	Mid-high	4h	12.976200289278122	3.80490028328886
C12orf23	Mid-high	16h	14.247887170912565	3.9305374438433978
C12orf23	Mid-high	72h	18.960250023912632	4.319057887005408
OSTM1	Mid-high	Vh	11.495695065752061	3.6433592476144105
OSTM1	Mid-high	30m	11.861943174991339	3.685036715558216
OSTM1	Mid-high	4h	10.28969005141198	3.4969339736086376
OSTM1	Mid-high	16h	10.342268706697622	3.5036373352149797
OSTM1	Mid-high	72h	15.278755680293227	4.024918521612009
DYRK1B	Mid-high	Vh	15.324136268188159	4.028934753760602
DYRK1B	Mid-high	30m	16.60574947337692	4.13797473864673
DYRK1B	Mid-high	4h	19.73936795410289	4.374300022626937
DYRK1B	Mid-high	16h	12.463928671202892	3.7510275336216314
DYRK1B	Mid-high	72h	16.86793422250073	4.159300943635647
ANKFY1	Mid-high	Vh	11.409009188501324	3.63331602132246
ANKFY1	Mid-high	30m	11.616960672088934	3.6572925130210194
ANKFY1	Mid-high	4h	12.31430040444671	3.7349047194890894
ANKFY1	Mid-high	16h	12.818029015942804	3.7884799413144155
ANKFY1	Mid-high	72h	12.025910115044931	3.703312271428832
DDX56	Mid-high	Vh	18.858513931258404	4.311685760844252
DDX56	Mid-high	30m	19.469613608924234	4.355411964725478
DDX56	Mid-high	4h	21.045550359024784	4.462415588639604
DDX56	Mid-high	16h	25.30660175617926	4.717352990439773
DDX56	Mid-high	72h	17.251280930031935	4.189925815129578
JKAMP	Mid-high	Vh	21.028705484346172	4.461312812523185
JKAMP	Mid-high	30m	17.23575882938177	4.188698329472712
JKAMP	Mid-high	4h	17.719406023115468	4.226462753040466
JKAMP	Mid-high	16h	18.150082620831586	4.259278711393045
JKAMP	Mid-high	72h	22.129627286504373	4.531670113293624
PWP1	Mid-high	Vh	15.633193043887994	4.055993241648144
PWP1	Mid-high	30m	11.18212436745671	3.606693832988094
PWP1	Mid-high	4h	11.569123225841174	3.6518121112450026
PWP1	Mid-high	16h	13.394058327644899	3.8474015044573773
PWP1	Mid-high	72h	13.425172469330137	3.8505166629199796
IQCE	Mid-high	Vh	10.984931140692721	3.5831497149076568
IQCE	Mid-high	30m	13.186248772854784	3.826421247199163
IQCE	Mid-high	4h	11.495705444234218	3.6433604458653637
IQCE	Mid-high	16h	10.95496157868174	3.579537588355189
IQCE	Mid-high	72h	10.337922175713526	3.503084366432212
MAD1L1	Mid-high	Vh	7.637986577631649	3.1106950747760878
MAD1L1	Mid-high	30m	8.965174185595354	3.3168950227761584
MAD1L1	Mid-high	4h	8.680634986036678	3.2751016819172984
MAD1L1	Mid-high	16h	6.946592776031219	2.9903364152663303
MAD1L1	Mid-high	72h	8.859362944836855	3.301494430982831
PLEC	Mid-high	Vh	13.350034289207724	3.8429822790922166
PLEC	Mid-high	30m	17.863983944022063	4.237562490376114
PLEC	Mid-high	4h	15.217512356591536	4.0194806329351085
PLEC	Mid-high	16h	17.782310370304817	4.231302631509012
PLEC	Mid-high	72h	17.00888049866849	4.170636595442013
MAT2B	Mid-high	Vh	16.851844895546044	4.158001271893452
MAT2B	Mid-high	30m	16.911271848999426	4.16279587917363
MAT2B	Mid-high	4h	18.143875946978454	4.258811048189677
MAT2B	Mid-high	16h	17.901166031850114	4.240403333380136
MAT2B	Mid-high	72h	20.709389393861144	4.4402472436484866
SPATA13	Mid-high	Vh	8.429481421821698	3.2371784314795677
SPATA13	Mid-high	30m	8.428852910103588	3.2370822670227035
SPATA13	Mid-high	4h	10.52334050852595	3.526487096083982
SPATA13	Mid-high	16h	13.350081444217997	3.842987019860519
SPATA13	Mid-high	72h	7.623027703314591	3.1081945149774546
GPBP1	Mid-high	Vh	12.696201753506594	3.775703953684126
GPBP1	Mid-high	30m	11.822126644052114	3.680563658277735
GPBP1	Mid-high	4h	10.631126520459189	3.5399189291681963
GPBP1	Mid-high	16h	11.230521037407359	3.612413960900805
GPBP1	Mid-high	72h	13.159664687006128	3.823715196457904
SNX18	Mid-high	Vh	7.552590753955675	3.0963615079188838
SNX18	Mid-high	30m	7.766041248964586	3.1319254675388897
SNX18	Mid-high	4h	8.228501435587173	3.20609639576135
SNX18	Mid-high	16h	7.187564268346212	3.033434326027278
SNX18	Mid-high	72h	8.259401144106224	3.2109188895582697
RSPRY1	Mid-high	Vh	9.357793005189002	3.372644727287908
RSPRY1	Mid-high	30m	8.022079884777519	3.1734600602605623
RSPRY1	Mid-high	4h	7.71015254514378	3.1226979856663077
RSPRY1	Mid-high	16h	7.8506062222078645	3.145776275966215
RSPRY1	Mid-high	72h	10.698599127187215	3.54826387655404
GOSR2	Mid-high	Vh	10.848145400954417	3.566589345551535
GOSR2	Mid-high	30m	10.60011631129506	3.536067365833945
GOSR2	Mid-high	4h	12.341010930342847	3.737796087416796
GOSR2	Mid-high	16h	10.57078609115188	3.5324149758653474
GOSR2	Mid-high	72h	12.978048761763542	3.805091079477801
AC005003.1	Mid-high	Vh	12.922356491165365	3.7993315165902626
AC005003.1	Mid-high	30m	15.677558741955833	4.059836217684599
AC005003.1	Mid-high	4h	13.109295720711884	3.8185740710865534
AC005003.1	Mid-high	16h	11.905083054656004	3.68986752125956
AC005003.1	Mid-high	72h	11.84018500985716	3.682594084799331
PIP5K1C	Mid-high	Vh	13.976321200372379	3.90461137704305
PIP5K1C	Mid-high	30m	16.642250971000657	4.1409627406761835
PIP5K1C	Mid-high	4h	17.375702916131996	4.199727532549113
PIP5K1C	Mid-high	16h	14.067411261084962	3.9133596630100933
PIP5K1C	Mid-high	72h	16.62580711244571	4.139617417105871
NLE1	Mid-high	Vh	8.376039819815327	3.228978696864268
NLE1	Mid-high	30m	8.371224251926776	3.228237533136261
NLE1	Mid-high	4h	6.748203016370831	2.953861755551164
NLE1	Mid-high	16h	8.830319752080987	3.2972383440571087
NLE1	Mid-high	72h	6.622298705768043	2.9302261461829042
YTHDC2	Mid-high	Vh	9.32879231467966	3.3685996730517695
YTHDC2	Mid-high	30m	9.590023694104325	3.404633912105106
YTHDC2	Mid-high	4h	8.389722045921477	3.2310824519252845
YTHDC2	Mid-high	16h	9.099442745739118	3.336203786860681
YTHDC2	Mid-high	72h	8.61119796115167	3.264716262934415
SARS2	Mid-high	Vh	19.20918864603465	4.336939496771309
SARS2	Mid-high	30m	19.269306214399247	4.341224803417117
SARS2	Mid-high	4h	20.068415081790025	4.397009883193264
SARS2	Mid-high	16h	17.808734297845785	4.233330863277482
SARS2	Mid-high	72h	18.273023375227577	4.268511001046654
GFOD2	Mid-high	Vh	11.195052491612135	3.6082240628800513
GFOD2	Mid-high	30m	13.142789371517894	3.8219947847364986
GFOD2	Mid-high	4h	12.629005543877135	3.7686083929616863
GFOD2	Mid-high	16h	11.55103553925367	3.6497344953752324
GFOD2	Mid-high	72h	11.189052686426404	3.607514101263725
FAM35A	Mid-high	Vh	8.965771238741315	3.3169814577740717
FAM35A	Mid-high	30m	8.747557311936077	3.2850407321469315
FAM35A	Mid-high	4h	8.02852542890608	3.174490380826963
FAM35A	Mid-high	16h	8.204718004227049	3.202373523841884
FAM35A	Mid-high	72h	6.752842391657707	2.9547253365217205
C7orf63	Mid-high	Vh	14.403160582819751	3.945154503555517
C7orf63	Mid-high	30m	10.33289880291847	3.5024450252151116
C7orf63	Mid-high	4h	11.259033609550984	3.6157733494739537
C7orf63	Mid-high	16h	14.708178841251401	3.973444023514733
C7orf63	Mid-high	72h	18.337521119809157	4.27333096222695
ENOSF1	Mid-high	Vh	13.65930138417797	3.8737444457262113
ENOSF1	Mid-high	30m	12.8086096779217	3.787496163814108
ENOSF1	Mid-high	4h	11.565616589392492	3.6514095602669756
ENOSF1	Mid-high	16h	11.439610841440034	3.6368694480482864
ENOSF1	Mid-high	72h	11.724081019736161	3.6694895581710005
SIPA1L3	Mid-high	Vh	13.01150467769762	3.8085399881642354
SIPA1L3	Mid-high	30m	15.610597088076721	4.054032028544349
SIPA1L3	Mid-high	4h	13.585717373120085	3.8664844393127757
SIPA1L3	Mid-high	16h	15.258541809006102	4.0231259661224525
SIPA1L3	Mid-high	72h	15.535829347378941	4.0475234999776495
AREL1	Mid-high	Vh	15.414963193568168	4.036939609920632
AREL1	Mid-high	30m	16.500006339832602	4.129283539598875
AREL1	Mid-high	4h	16.577015665162087	4.135618236440561
AREL1	Mid-high	16h	14.999964531467592	3.999996801854217
AREL1	Mid-high	72h	15.68544421477048	4.060518190632378
CAMSAP2	Mid-high	Vh	9.94159828521665	3.4517515889352044
CAMSAP2	Mid-high	30m	10.481840449619217	3.5212820082182743
CAMSAP2	Mid-high	4h	9.815546648319016	3.435034679918035
CAMSAP2	Mid-high	16h	9.443806153393528	3.384575680158106
CAMSAP2	Mid-high	72h	10.985946873308741	3.583271979299309
C16orf87	Mid-high	Vh	7.9505577358795145	3.1619775837978032
C16orf87	Mid-high	30m	8.35015181944414	3.224989790388612
C16orf87	Mid-high	4h	9.618640399952886	3.408527151630776
C16orf87	Mid-high	16h	8.34550001939833	3.224271855645963
C16orf87	Mid-high	72h	7.873102192031254	3.149438584189088
PRPF4	Mid-high	Vh	8.710386414724972	3.279528707335009
PRPF4	Mid-high	30m	9.778842975900622	3.4301304193120408
PRPF4	Mid-high	4h	8.795660692757172	3.2921428019383816
PRPF4	Mid-high	16h	8.787558488050818	3.2909490236214305
PRPF4	Mid-high	72h	7.680057317556155	3.1177045693380725
NTPCR	Mid-high	Vh	7.595378564166618	3.1035611813692614
NTPCR	Mid-high	30m	7.547508875641486	3.0955040157384954
NTPCR	Mid-high	4h	7.245152619181556	3.0435461984412204
NTPCR	Mid-high	16h	8.420396770384148	3.2357878248710503
NTPCR	Mid-high	72h	8.462364680378403	3.242200763516552
ELMOD2	Mid-high	Vh	13.674511616584597	3.8752405845902502
ELMOD2	Mid-high	30m	14.479279138151592	3.9522663823884687
ELMOD2	Mid-high	4h	12.610631988080838	3.7666621525376165
ELMOD2	Mid-high	16h	12.463650908706326	3.750997770339331
ELMOD2	Mid-high	72h	13.056625361824755	3.8131783764867286
UMPS	Mid-high	Vh	11.986321755269518	3.698920954704772
UMPS	Mid-high	30m	15.250881170543579	4.022446042315042
UMPS	Mid-high	4h	11.083930628044158	3.5950179018030313
UMPS	Mid-high	16h	14.724681745973848	3.9749589133813337
UMPS	Mid-high	72h	10.463382272472822	3.518960869155929
PIGS	Mid-high	Vh	19.99132690572072	4.39172146017382
PIGS	Mid-high	30m	21.508777794258762	4.492415816804579
PIGS	Mid-high	4h	18.798956081895323	4.307352459779313
PIGS	Mid-high	16h	17.848811069041492	4.236401620031501
PIGS	Mid-high	72h	15.402501902683582	4.035843983346576
YY1AP1	Mid-high	Vh	11.161120505737523	3.6042042573526993
YY1AP1	Mid-high	30m	11.402706121048741	3.6325830285214065
YY1AP1	Mid-high	4h	9.496233726667676	3.3917998457705987
YY1AP1	Mid-high	16h	9.151194255908141	3.343577560792653
YY1AP1	Mid-high	72h	11.897055498679434	3.6889698192688827
IRX4	Mid-high	Vh	8.545138420886165	3.2547661193346116
IRX4	Mid-high	30m	8.132825589032752	3.1910612821826794
IRX4	Mid-high	4h	9.008977206258894	3.3232226509944787
IRX4	Mid-high	16h	10.808533359977325	3.5617578855595937
IRX4	Mid-high	72h	9.542552020015405	3.3981522351985607
BRD8	Mid-high	Vh	13.864853417796162	3.893833331798495
BRD8	Mid-high	30m	13.041680589725091	3.8116437109687653
BRD8	Mid-high	4h	11.028134565445242	3.588341008235707
BRD8	Mid-high	16h	15.2258965461744	4.0202262900291945
BRD8	Mid-high	72h	12.46373340986998	3.751006610709288
GCC1	Mid-high	Vh	8.566680646384151	3.2580184392679725
GCC1	Mid-high	30m	11.1742058001381	3.605755754211415
GCC1	Mid-high	4h	9.63288127245108	3.410460682746623
GCC1	Mid-high	16h	8.533702628321585	3.2530366261065033
GCC1	Mid-high	72h	9.650800830614761	3.412890005237071
CHURC1	Mid-high	Vh	20.35101101128471	4.4162324807253
CHURC1	Mid-high	30m	19.178779609800124	4.334767019374777
CHURC1	Mid-high	4h	16.68004875263729	4.14405034784584
CHURC1	Mid-high	16h	15.530969087108678	4.047099396419289
CHURC1	Mid-high	72h	21.673156832618265	4.502913369499048
CRKL	Mid-high	Vh	16.41088789168642	4.121917871929807
CRKL	Mid-high	30m	17.581948943408065	4.215829919725919
CRKL	Mid-high	4h	15.077490253795222	4.006970309799866
CRKL	Mid-high	16h	16.749805627113766	4.149731321063305
CRKL	Mid-high	72h	15.911283434113374	4.079914248057362
CLUAP1	Mid-high	Vh	10.661270290846346	3.543653048304311
CLUAP1	Mid-high	30m	10.467371516743084	3.5194628380869606
CLUAP1	Mid-high	4h	11.100576507411336	3.5970038783021203
CLUAP1	Mid-high	16h	10.729665694555303	3.552089990804497
CLUAP1	Mid-high	72h	12.22194046319547	3.7248620184191115
MAU2	Mid-high	Vh	15.585046146054275	4.051811121158069
MAU2	Mid-high	30m	14.865920735002355	3.987859341404675
MAU2	Mid-high	4h	15.607160722540986	4.053733535939097
MAU2	Mid-high	16h	15.274001198153215	4.024497096914876
MAU2	Mid-high	72h	14.90314153210762	3.991239880843959
C5orf22	Mid-high	Vh	10.916511563614627	3.5748900583346948
C5orf22	Mid-high	30m	11.577550616624361	3.652779090450433
C5orf22	Mid-high	4h	9.256469394718994	3.3584622894466065
C5orf22	Mid-high	16h	9.401019836275436	3.3786530886962756
C5orf22	Mid-high	72h	10.060977487886035	3.467406980876942
FARP1	Mid-high	Vh	6.377234626392902	2.883080120018807
FARP1	Mid-high	30m	5.703001810064036	2.744807323426954
FARP1	Mid-high	4h	6.112804168806654	2.8304184435100463
FARP1	Mid-high	16h	7.854077708782595	3.146342035462355
FARP1	Mid-high	72h	10.832431093064908	3.5646746153593285
ICA1	Mid-high	Vh	11.11593286203741	3.598833583756094
ICA1	Mid-high	30m	12.188255841296428	3.7211818743748046
ICA1	Mid-high	4h	9.853510051858617	3.440089784144857
ICA1	Mid-high	16h	10.456148607127965	3.5180502071077564
ICA1	Mid-high	72h	9.36388646725283	3.373493211385581
EPHA7	Mid-high	Vh	9.926491543244673	3.4497583261157407
EPHA7	Mid-high	30m	10.928350304811053	3.5763226264671584
EPHA7	Mid-high	4h	10.907330262457773	3.57377807829383
EPHA7	Mid-high	16h	9.135685305217525	3.341371732090199
EPHA7	Mid-high	72h	12.546180969763384	3.7598142695236585
AL590822.2	Mid-high	Vh	11.381100632071911	3.63006766516263
AL590822.2	Mid-high	30m	11.912740919832041	3.6907233613526813
AL590822.2	Mid-high	4h	11.864659913823374	3.6853414138226084
AL590822.2	Mid-high	16h	14.175372097176712	3.923659986404242
AL590822.2	Mid-high	72h	12.448594498288319	3.749383500657894
C12orf5	Mid-high	Vh	13.946905117381105	3.9017748880713095
C12orf5	Mid-high	30m	12.76283203802807	3.7827054651320817
C12orf5	Mid-high	4h	13.612405643873197	3.869121803814989
C12orf5	Mid-high	16h	13.22747381043967	3.83060761868519
C12orf5	Mid-high	72h	15.436273464832194	4.038811334099826
TXNDC16	Mid-high	Vh	7.662651638918008	3.1148087017145256
TXNDC16	Mid-high	30m	7.755561089144936	3.130199634922576
TXNDC16	Mid-high	4h	8.183290596341	3.1990111989963554
TXNDC16	Mid-high	16h	9.278207420734939	3.3615167669364303
TXNDC16	Mid-high	72h	9.96746369111291	3.4551580250659737
DUSP2	Mid-high	Vh	10.54820341413476	3.5295965199378414
DUSP2	Mid-high	30m	10.376763617049031	3.5080183029985204
DUSP2	Mid-high	4h	12.111285119320444	3.7127371949706585
DUSP2	Mid-high	16h	24.120405577314756	4.650787852096885
DUSP2	Mid-high	72h	6.234028938573575	2.8547993692755615
PLXNB1	Mid-high	Vh	13.877707215928147	3.8950803066104127
PLXNB1	Mid-high	30m	14.289403020121197	3.9344601721730954
PLXNB1	Mid-high	4h	13.384598613225444	3.8464530596706212
PLXNB1	Mid-high	16h	14.490958765554536	3.9533545329790374
PLXNB1	Mid-high	72h	14.335463938871184	3.938799907542783
ANKHD1	Mid-high	Vh	12.042066854047091	3.705100615054245
ANKHD1	Mid-high	30m	12.359411771192267	3.739784580733258
ANKHD1	Mid-high	4h	12.369957614305454	3.7409229866665523
ANKHD1	Mid-high	16h	11.048596950171188	3.5907932503980127
ANKHD1	Mid-high	72h	8.570999604127508	3.2586696089962124
SERTAD3	Mid-high	Vh	16.02363526969257	4.0894672415203415
SERTAD3	Mid-high	30m	13.618922521693767	3.8697650771836387
SERTAD3	Mid-high	4h	18.309178924635322	4.271214913420269
SERTAD3	Mid-high	16h	15.81308864244437	4.071512873585261
SERTAD3	Mid-high	72h	19.514492751601626	4.35857157698541
SCAF8	Mid-high	Vh	17.692088503599887	4.2243558681144595
SCAF8	Mid-high	30m	19.1749327046544	4.334491956156302
SCAF8	Mid-high	4h	17.97257569208402	4.245843645326239
SCAF8	Mid-high	16h	16.62446230506044	4.139507338687824
SCAF8	Mid-high	72h	18.344205323451202	4.273829557735959
PANX1	Mid-high	Vh	14.037452570896116	3.910488281941856
PANX1	Mid-high	30m	16.376365533231844	4.119054452327016
PANX1	Mid-high	4h	14.525714622336961	3.956587769669615
PANX1	Mid-high	16h	12.401444636019498	3.744316622203511
PANX1	Mid-high	72h	12.438469441462102	3.7482969283199754
RAB32	Mid-high	Vh	9.77543509255715	3.429674218791206
RAB32	Mid-high	30m	11.51957339908628	3.646113498570971
RAB32	Mid-high	4h	13.500860447998699	3.8580666039020604
RAB32	Mid-high	16h	10.792934544949583	3.559850857026307
RAB32	Mid-high	72h	7.776779363591726	3.133691640379395
ODF2	Mid-high	Vh	10.007289434752701	3.460387341220433
ODF2	Mid-high	30m	9.296145113974001	3.364032387060491
ODF2	Mid-high	4h	8.182071885356697	3.198819726783633
ODF2	Mid-high	16h	7.436853930484838	3.0767051239281393
ODF2	Mid-high	72h	6.970545621915507	2.994678486962102
ALDH16A1	Mid-high	Vh	12.992602650569278	3.8065924263567883
ALDH16A1	Mid-high	30m	12.421499970099475	3.7464740092344417
ALDH16A1	Mid-high	4h	11.885580232073567	3.687685597477812
ALDH16A1	Mid-high	16h	12.86870705575745	3.793761390033097
ALDH16A1	Mid-high	72h	7.961682164774521	3.1637695607422813
