# Supplementary material for: Decoding the epigenetics and chromatin loop dynamics of androgen receptor-mediated transcription
Source: Nat Commun. 2024 Nov 3;15:9494. doi: 10.1038/s41467-024-53758-5 (PMC11532539; doi:10.1038/s41467-024-53758-5)
Supplement: Supplementary file 9 — Source data [file 41467_2024_53758_MOESM9_ESM.zip › source/fig3e_H3K27ac.tsv]

Bootstap_step	Time	H3K27ac_CF	Enhancer_Set
0	Vh	0.5175262283463625	Down-ARcre
0	30m	0.36272158743593375	Down-ARcre
0	4h	0.4639011358235148	Down-ARcre
0	16h	0.3304170905391645	Down-ARcre
0	72h	0.23414071510957446	Down-ARcre
1	Vh	0.6938685810563285	Down-ARcre
1	30m	0.46167557932263825	Down-ARcre
1	4h	0.6567430187409654	Down-ARcre
1	16h	0.5291789043544872	Down-ARcre
1	72h	0.36244545728418875	Down-ARcre
2	Vh	0.5886997777114188	Down-ARcre
2	30m	0.40821935248174707	Down-ARcre
2	4h	0.5123410507501595	Down-ARcre
2	16h	0.45191524042379516	Down-ARcre
2	72h	0.3001185577195704	Down-ARcre
3	Vh	0.5652003708663813	Down-ARcre
3	30m	0.39086869995834694	Down-ARcre
3	4h	0.5405763728979156	Down-ARcre
3	16h	0.42969924812029836	Down-ARcre
3	72h	0.29546760110294334	Down-ARcre
4	Vh	0.5398726500909609	Down-ARcre
4	30m	0.3774705069410898	Down-ARcre
4	4h	0.4994998585807046	Down-ARcre
4	16h	0.39364222095887613	Down-ARcre
4	72h	0.26786520234692546	Down-ARcre
5	Vh	0.566326853669344	Down-ARcre
5	30m	0.4225870075540119	Down-ARcre
5	4h	0.5261866551447458	Down-ARcre
5	16h	0.43247126436781463	Down-ARcre
5	72h	0.3022892507360472	Down-ARcre
6	Vh	0.6257697720236374	Down-ARcre
6	30m	0.43493264804721726	Down-ARcre
6	4h	0.57534982976852	Down-ARcre
6	16h	0.4695863746958611	Down-ARcre
6	72h	0.318969210993453	Down-ARcre
7	Vh	0.6352645704577314	Down-ARcre
7	30m	0.44437779338724775	Down-ARcre
7	4h	0.588908845981141	Down-ARcre
7	16h	0.42950913242009103	Down-ARcre
7	72h	0.3037840116983218	Down-ARcre
8	Vh	0.5551914045342404	Down-ARcre
8	30m	0.39517827591394555	Down-ARcre
8	4h	0.5282565434430665	Down-ARcre
8	16h	0.42568687825674895	Down-ARcre
8	72h	0.29715343351581935	Down-ARcre
9	Vh	0.5326555001232964	Down-ARcre
9	30m	0.3741938276414307	Down-ARcre
9	4h	0.486695489695995	Down-ARcre
9	16h	0.3915288268476899	Down-ARcre
9	72h	0.2736953890254517	Down-ARcre
10	Vh	0.5567920862038468	Down-ARcre
10	30m	0.4162500794340066	Down-ARcre
10	4h	0.5241990010687275	Down-ARcre
10	16h	0.440950756768277	Down-ARcre
10	72h	0.30709148493946314	Down-ARcre
11	Vh	0.6430120894594586	Down-ARcre
11	30m	0.4336367341393828	Down-ARcre
11	4h	0.5988899115834107	Down-ARcre
11	16h	0.43760359933696236	Down-ARcre
11	72h	0.2836627837565897	Down-ARcre
12	Vh	0.6315262997026835	Down-ARcre
12	30m	0.4416358102611561	Down-ARcre
12	4h	0.5628720926833555	Down-ARcre
12	16h	0.5063397494653218	Down-ARcre
12	72h	0.34447100394928487	Down-ARcre
13	Vh	0.5517420191216944	Down-ARcre
13	30m	0.3947380166026957	Down-ARcre
13	4h	0.5106168721333676	Down-ARcre
13	16h	0.3771139240506319	Down-ARcre
13	72h	0.2528250079205849	Down-ARcre
14	Vh	0.5624410191884209	Down-ARcre
14	30m	0.3837083220384928	Down-ARcre
14	4h	0.5082800321554662	Down-ARcre
14	16h	0.3615251299826693	Down-ARcre
14	72h	0.25742492801316486	Down-ARcre
15	Vh	0.5326085893888847	Down-ARcre
15	30m	0.39822880448259584	Down-ARcre
15	4h	0.5128632488129379	Down-ARcre
15	16h	0.417806058056372	Down-ARcre
15	72h	0.2878182886675974	Down-ARcre
16	Vh	0.5790586173119525	Down-ARcre
16	30m	0.43583046836160816	Down-ARcre
16	4h	0.5331938776463124	Down-ARcre
16	16h	0.46540701804233525	Down-ARcre
16	72h	0.32297075254683083	Down-ARcre
17	Vh	0.6428993500098442	Down-ARcre
17	30m	0.45653710247349827	Down-ARcre
17	4h	0.5947806137080598	Down-ARcre
17	16h	0.5077811244979894	Down-ARcre
17	72h	0.33568406205924095	Down-ARcre
18	Vh	0.5982100692244746	Down-ARcre
18	30m	0.43580409923442104	Down-ARcre
18	4h	0.587718829584514	Down-ARcre
18	16h	0.4484841307437216	Down-ARcre
18	72h	0.3072616632860062	Down-ARcre
19	Vh	0.5499115974578264	Down-ARcre
19	30m	0.3844811266722527	Down-ARcre
19	4h	0.48480102100011696	Down-ARcre
19	16h	0.3872735664012909	Down-ARcre
19	72h	0.2704262042665202	Down-ARcre
20	Vh	0.5950012623074943	Down-ARcre
20	30m	0.3990601434839457	Down-ARcre
20	4h	0.5314701446189353	Down-ARcre
20	16h	0.4130016822879113	Down-ARcre
20	72h	0.28591895589159827	Down-ARcre
21	Vh	0.5738299991984301	Down-ARcre
21	30m	0.38879306482684456	Down-ARcre
21	4h	0.5311381890059306	Down-ARcre
21	16h	0.38646218931781995	Down-ARcre
21	72h	0.2807242182898428	Down-ARcre
22	Vh	0.6543250447292472	Down-ARcre
22	30m	0.435981338500172	Down-ARcre
22	4h	0.5802517368483634	Down-ARcre
22	16h	0.47630619684082387	Down-ARcre
22	72h	0.33220651795214856	Down-ARcre
23	Vh	0.5300762585830427	Down-ARcre
23	30m	0.3824106113033451	Down-ARcre
23	4h	0.4795611887849349	Down-ARcre
23	16h	0.3899648824092782	Down-ARcre
23	72h	0.2819810191518488	Down-ARcre
24	Vh	0.5289785035827331	Down-ARcre
24	30m	0.36914674545617254	Down-ARcre
24	4h	0.4968634019772075	Down-ARcre
24	16h	0.3769406144826825	Down-ARcre
24	72h	0.269084708982409	Down-ARcre
25	Vh	0.6405828386400388	Down-ARcre
25	30m	0.4332616129404077	Down-ARcre
25	4h	0.5861064117404233	Down-ARcre
25	16h	0.43092002904262866	Down-ARcre
25	72h	0.2968607337657716	Down-ARcre
26	Vh	0.5356487709428855	Down-ARcre
26	30m	0.3798671827723643	Down-ARcre
26	4h	0.49046531607275473	Down-ARcre
26	16h	0.3818752491032268	Down-ARcre
26	72h	0.26512094449696944	Down-ARcre
27	Vh	0.6017553688141891	Down-ARcre
27	30m	0.42858742887863427	Down-ARcre
27	4h	0.5646746274693659	Down-ARcre
27	16h	0.432135850907306	Down-ARcre
27	72h	0.3051368380549296	Down-ARcre
28	Vh	0.5318676178224737	Down-ARcre
28	30m	0.36498247748139023	Down-ARcre
28	4h	0.48099782237818606	Down-ARcre
28	16h	0.3813973548016088	Down-ARcre
28	72h	0.2607095802062956	Down-ARcre
29	Vh	0.5344608185214046	Down-ARcre
29	30m	0.36443969653806785	Down-ARcre
29	4h	0.4837519003625323	Down-ARcre
29	16h	0.3743592271293372	Down-ARcre
29	72h	0.26318119864780737	Down-ARcre
30	Vh	0.5879915165403055	Down-ARcre
30	30m	0.413301464404096	Down-ARcre
30	4h	0.5597045585268106	Down-ARcre
30	16h	0.4356576665840959	Down-ARcre
30	72h	0.2980960272695618	Down-ARcre
31	Vh	0.5056329172636259	Down-ARcre
31	30m	0.36403419499287554	Down-ARcre
31	4h	0.4723308179531485	Down-ARcre
31	16h	0.3697539797395075	Down-ARcre
31	72h	0.2560792268225765	Down-ARcre
32	Vh	0.5903743315507985	Down-ARcre
32	30m	0.41615457103418974	Down-ARcre
32	4h	0.5568053122186848	Down-ARcre
32	16h	0.4167824220229812	Down-ARcre
32	72h	0.29073602818831557	Down-ARcre
33	Vh	0.5634697512715374	Down-ARcre
33	30m	0.39099776959664645	Down-ARcre
33	4h	0.5403343994170294	Down-ARcre
33	16h	0.41008889364892137	Down-ARcre
33	72h	0.2834733110136815	Down-ARcre
34	Vh	0.5551982588919968	Down-ARcre
34	30m	0.39897891231964416	Down-ARcre
34	4h	0.5051295518207294	Down-ARcre
34	16h	0.37535426822355633	Down-ARcre
34	72h	0.28014741136985594	Down-ARcre
35	Vh	0.524886877828051	Down-ARcre
35	30m	0.36454454736083086	Down-ARcre
35	4h	0.48451861524252504	Down-ARcre
35	16h	0.38875033401620984	Down-ARcre
35	72h	0.2687077156714551	Down-ARcre
36	Vh	0.5066603382275526	Down-ARcre
36	30m	0.34194098044242005	Down-ARcre
36	4h	0.45878823970533145	Down-ARcre
36	16h	0.38204225352112614	Down-ARcre
36	72h	0.2561219866949633	Down-ARcre
37	Vh	0.6000066255148535	Down-ARcre
37	30m	0.43391647692884033	Down-ARcre
37	4h	0.5715326231801307	Down-ARcre
37	16h	0.4312146277753575	Down-ARcre
37	72h	0.3014991248763437	Down-ARcre
38	Vh	0.46532507739937845	Down-ARcre
38	30m	0.33604151537157995	Down-ARcre
38	4h	0.4264008259850443	Down-ARcre
38	16h	0.31090425531914884	Down-ARcre
38	72h	0.23213891708221282	Down-ARcre
39	Vh	0.5405183052241843	Down-ARcre
39	30m	0.3735399278748735	Down-ARcre
39	4h	0.4911397058823548	Down-ARcre
39	16h	0.3894025604551906	Down-ARcre
39	72h	0.2661992375013524	Down-ARcre
40	Vh	0.5513614861588497	Down-ARcre
40	30m	0.3845035662951209	Down-ARcre
40	4h	0.5092609271108269	Down-ARcre
40	16h	0.4070921985815588	Down-ARcre
40	72h	0.2783589760594221	Down-ARcre
41	Vh	0.5524296675191783	Down-ARcre
41	30m	0.39954044117646964	Down-ARcre
41	4h	0.5188716073226374	Down-ARcre
41	16h	0.3791208791208801	Down-ARcre
41	72h	0.28436339320109805	Down-ARcre
42	Vh	0.6058674492989516	Down-ARcre
42	30m	0.41660407633744134	Down-ARcre
42	4h	0.5616501363127021	Down-ARcre
42	16h	0.43254012796048724	Down-ARcre
42	72h	0.29904547571007506	Down-ARcre
43	Vh	0.5188362709704796	Down-ARcre
43	30m	0.35583741136522484	Down-ARcre
43	4h	0.4643813284276337	Down-ARcre
43	16h	0.35459792993630496	Down-ARcre
43	72h	0.25408056541582286	Down-ARcre
44	Vh	0.5521105641652905	Down-ARcre
44	30m	0.3942874867789438	Down-ARcre
44	4h	0.516337449455904	Down-ARcre
44	16h	0.42719564534700905	Down-ARcre
44	72h	0.2914121138069493	Down-ARcre
45	Vh	0.5961900774544658	Down-ARcre
45	30m	0.40197870738789077	Down-ARcre
45	4h	0.5246762450873025	Down-ARcre
45	16h	0.4251592356687884	Down-ARcre
45	72h	0.2895305305736067	Down-ARcre
46	Vh	0.567841201872479	Down-ARcre
46	30m	0.41597323935554376	Down-ARcre
46	4h	0.5424786083856954	Down-ARcre
46	16h	0.3926359256710239	Down-ARcre
46	72h	0.2808705007111356	Down-ARcre
47	Vh	0.4069247952345475	Down-ARcre
47	30m	0.2662406640220058	Down-ARcre
47	4h	0.3639177114661409	Down-ARcre
47	16h	0.26968628833274616	Down-ARcre
47	72h	0.1909546205810262	Down-ARcre
48	Vh	0.5586430891374917	Down-ARcre
48	30m	0.41033238376666215	Down-ARcre
48	4h	0.5186034080008215	Down-ARcre
48	16h	0.3962457337883947	Down-ARcre
48	72h	0.2741512305189713	Down-ARcre
49	Vh	0.6038984430242916	Down-ARcre
49	30m	0.43229744728079866	Down-ARcre
49	4h	0.5400105142599648	Down-ARcre
49	16h	0.4527434842249637	Down-ARcre
49	72h	0.30757323172184065	Down-ARcre
50	Vh	0.5294722619935839	Down-ARcre
50	30m	0.37989086446829085	Down-ARcre
50	4h	0.4917361157164866	Down-ARcre
50	16h	0.396130767639147	Down-ARcre
50	72h	0.2611591918395819	Down-ARcre
51	Vh	0.5391569801573292	Down-ARcre
51	30m	0.39144925752727844	Down-ARcre
51	4h	0.4803841536614665	Down-ARcre
51	16h	0.3710064635272381	Down-ARcre
51	72h	0.26506871907641755	Down-ARcre
52	Vh	0.6226685796269686	Down-ARcre
52	30m	0.46370203276328453	Down-ARcre
52	4h	0.5984069004177154	Down-ARcre
52	16h	0.4971200418902987	Down-ARcre
52	72h	0.3398886181691637	Down-ARcre
53	Vh	0.5083349676407112	Down-ARcre
53	30m	0.33265400648448307	Down-ARcre
53	4h	0.4420883102939209	Down-ARcre
53	16h	0.3773784355179697	Down-ARcre
53	72h	0.25757116898849325	Down-ARcre
54	Vh	0.5082861227299167	Down-ARcre
54	30m	0.3437101050770885	Down-ARcre
54	4h	0.45095328567521115	Down-ARcre
54	16h	0.36045314109165694	Down-ARcre
54	72h	0.24441909727880262	Down-ARcre
55	Vh	0.5361260081922186	Down-ARcre
55	30m	0.3763775062589597	Down-ARcre
55	4h	0.5110868256834253	Down-ARcre
55	16h	0.3808103661044823	Down-ARcre
55	72h	0.26477738583277877	Down-ARcre
56	Vh	0.5963049479719649	Down-ARcre
56	30m	0.45434461011406535	Down-ARcre
56	4h	0.5676700367647071	Down-ARcre
56	16h	0.4910071942446021	Down-ARcre
56	72h	0.31587292517784393	Down-ARcre
57	Vh	0.7118466477707728	Down-ARcre
57	30m	0.4672279817477128	Down-ARcre
57	4h	0.6654479698817217	Down-ARcre
57	16h	0.5183793936141655	Down-ARcre
57	72h	0.348670028775106	Down-ARcre
58	Vh	0.4845894511891794	Down-ARcre
58	30m	0.347374341083053	Down-ARcre
58	4h	0.4383798776449623	Down-ARcre
58	16h	0.366135344087047	Down-ARcre
58	72h	0.26227864256900146	Down-ARcre
59	Vh	0.4899478778853287	Down-ARcre
59	30m	0.3452791776699945	Down-ARcre
59	4h	0.44909817845474576	Down-ARcre
59	16h	0.3691099476439782	Down-ARcre
59	72h	0.25845858411199585	Down-ARcre
60	Vh	0.6411532201813492	Down-ARcre
60	30m	0.4519020356986545	Down-ARcre
60	4h	0.5993432697981093	Down-ARcre
60	16h	0.4620289522058801	Down-ARcre
60	72h	0.3192426768278188	Down-ARcre
61	Vh	0.592663906806582	Down-ARcre
61	30m	0.4031612846042476	Down-ARcre
61	4h	0.5325516290705506	Down-ARcre
61	16h	0.4454229719672524	Down-ARcre
61	72h	0.31089413688615475	Down-ARcre
62	Vh	0.49915044628454436	Down-ARcre
62	30m	0.36194397383869836	Down-ARcre
62	4h	0.46375615201975123	Down-ARcre
62	16h	0.3768930957683723	Down-ARcre
62	72h	0.2622265648539543	Down-ARcre
63	Vh	0.5591911764705846	Down-ARcre
63	30m	0.39586121873899205	Down-ARcre
63	4h	0.5064686230839783	Down-ARcre
63	16h	0.42219842969307436	Down-ARcre
63	72h	0.28034651640423586	Down-ARcre
64	Vh	0.622165014802416	Down-ARcre
64	30m	0.42770326371590894	Down-ARcre
64	4h	0.5687632521921102	Down-ARcre
64	16h	0.4497256603292064	Down-ARcre
64	72h	0.3063894523326594	Down-ARcre
65	Vh	0.5535057656850562	Down-ARcre
65	30m	0.4037221265533998	Down-ARcre
65	4h	0.5076912666907277	Down-ARcre
65	16h	0.41121842496285177	Down-ARcre
65	72h	0.2845735130900324	Down-ARcre
66	Vh	0.5199658026982475	Down-ARcre
66	30m	0.34660783979291837	Down-ARcre
66	4h	0.47809393057043353	Down-ARcre
66	16h	0.35288694808345383	Down-ARcre
66	72h	0.23369821344415534	Down-ARcre
67	Vh	0.5647058823529377	Down-ARcre
67	30m	0.42504883416165873	Down-ARcre
67	4h	0.5445817252484455	Down-ARcre
67	16h	0.4579853201721077	Down-ARcre
67	72h	0.31621409085172447	Down-ARcre
68	Vh	0.530538652242503	Down-ARcre
68	30m	0.3840309499394049	Down-ARcre
68	4h	0.5032594067178842	Down-ARcre
68	16h	0.3955352856457016	Down-ARcre
68	72h	0.2905557906615905	Down-ARcre
69	Vh	0.6518796734189054	Down-ARcre
69	30m	0.4602532679738559	Down-ARcre
69	4h	0.6171181929848507	Down-ARcre
69	16h	0.4689335743334821	Down-ARcre
69	72h	0.31140544640699086	Down-ARcre
70	Vh	0.5065229775034286	Down-ARcre
70	30m	0.34420605183359604	Down-ARcre
70	4h	0.45522688698248126	Down-ARcre
70	16h	0.352307144129698	Down-ARcre
70	72h	0.2523895286176206	Down-ARcre
71	Vh	0.5952630858394522	Down-ARcre
71	30m	0.42972089290491217	Down-ARcre
71	4h	0.5811102152422373	Down-ARcre
71	16h	0.45264723378940974	Down-ARcre
71	72h	0.31718851320055813	Down-ARcre
72	Vh	0.4517815476921433	Down-ARcre
72	30m	0.31323309920983233	Down-ARcre
72	4h	0.42161371776042933	Down-ARcre
72	16h	0.3129844153679474	Down-ARcre
72	72h	0.2262667443214922	Down-ARcre
73	Vh	0.5938474698267285	Down-ARcre
73	30m	0.4254725734754646	Down-ARcre
73	4h	0.5615791843261472	Down-ARcre
73	16h	0.4680347277032341	Down-ARcre
73	72h	0.33046439628483204	Down-ARcre
74	Vh	0.5896902568726458	Down-ARcre
74	30m	0.417761279268989	Down-ARcre
74	4h	0.5612908176969436	Down-ARcre
74	16h	0.4468640187413467	Down-ARcre
74	72h	0.2961445575297591	Down-ARcre
75	Vh	0.584257817179822	Down-ARcre
75	30m	0.3795581072654443	Down-ARcre
75	4h	0.5337697011454665	Down-ARcre
75	16h	0.4152750204367616	Down-ARcre
75	72h	0.2807319169839142	Down-ARcre
76	Vh	0.6495315442027133	Down-ARcre
76	30m	0.44687688347387156	Down-ARcre
76	4h	0.6010621603317	Down-ARcre
76	16h	0.5079065807079414	Down-ARcre
76	72h	0.33432529091491614	Down-ARcre
77	Vh	0.706390791610757	Down-ARcre
77	30m	0.48524509803921456	Down-ARcre
77	4h	0.636957610983066	Down-ARcre
77	16h	0.48867747554602603	Down-ARcre
77	72h	0.3523936312981143	Down-ARcre
78	Vh	0.5552547378784121	Down-ARcre
78	30m	0.3642619511781654	Down-ARcre
78	4h	0.5085997661573207	Down-ARcre
78	16h	0.3635359116022089	Down-ARcre
78	72h	0.25444105929224436	Down-ARcre
79	Vh	0.5864932834447613	Down-ARcre
79	30m	0.3969554403524013	Down-ARcre
79	4h	0.5205188396360596	Down-ARcre
79	16h	0.4450402144772101	Down-ARcre
79	72h	0.3070253554757475	Down-ARcre
80	Vh	0.5907168721987247	Down-ARcre
80	30m	0.41306195481995067	Down-ARcre
80	4h	0.5430963416198017	Down-ARcre
80	16h	0.4011319419879718	Down-ARcre
80	72h	0.2835420062231463	Down-ARcre
81	Vh	0.630512911781925	Down-ARcre
81	30m	0.43058393375631776	Down-ARcre
81	4h	0.6021624140341206	Down-ARcre
81	16h	0.46022988505746903	Down-ARcre
81	72h	0.29855840927920646	Down-ARcre
82	Vh	0.6028851997568969	Down-ARcre
82	30m	0.44812397389180386	Down-ARcre
82	4h	0.5692083458753848	Down-ARcre
82	16h	0.48844923587252403	Down-ARcre
82	72h	0.31902436508073245	Down-ARcre
83	Vh	0.5963276610779905	Down-ARcre
83	30m	0.40565346107998956	Down-ARcre
83	4h	0.518242542810156	Down-ARcre
83	16h	0.4209887442065747	Down-ARcre
83	72h	0.30713288965221314	Down-ARcre
84	Vh	0.6018279821888879	Down-ARcre
84	30m	0.4353391697072164	Down-ARcre
84	4h	0.5758594138500802	Down-ARcre
84	16h	0.4334034718569157	Down-ARcre
84	72h	0.3028202950160928	Down-ARcre
85	Vh	0.5489646068806167	Down-ARcre
85	30m	0.38886223187733293	Down-ARcre
85	4h	0.5126050420168085	Down-ARcre
85	16h	0.39826595526369674	Down-ARcre
85	72h	0.2787454916855531	Down-ARcre
86	Vh	0.6993622923160462	Down-ARcre
86	30m	0.48246044968459323	Down-ARcre
86	4h	0.6542157388988884	Down-ARcre
86	16h	0.5151668351870557	Down-ARcre
86	72h	0.34888157036650863	Down-ARcre
87	Vh	0.58131487889273	Down-ARcre
87	30m	0.3949901687694568	Down-ARcre
87	4h	0.5228335951090166	Down-ARcre
87	16h	0.4076773008951098	Down-ARcre
87	72h	0.2796632407609903	Down-ARcre
88	Vh	0.5645118920120399	Down-ARcre
88	30m	0.41712111740995367	Down-ARcre
88	4h	0.5363001903380787	Down-ARcre
88	16h	0.4412433661865028	Down-ARcre
88	72h	0.30089613970588486	Down-ARcre
89	Vh	0.6170433340244624	Down-ARcre
89	30m	0.4034641354339955	Down-ARcre
89	4h	0.5326760563380296	Down-ARcre
89	16h	0.4287042417199281	Down-ARcre
89	72h	0.2851094890510968	Down-ARcre
90	Vh	0.568492224475994	Down-ARcre
90	30m	0.40834969267802423	Down-ARcre
90	4h	0.5207450005685795	Down-ARcre
90	16h	0.4056125261881121	Down-ARcre
90	72h	0.28799780781878154	Down-ARcre
91	Vh	0.5169703096952535	Down-ARcre
91	30m	0.3650887138334678	Down-ARcre
91	4h	0.4918101151449172	Down-ARcre
91	16h	0.38197783817687564	Down-ARcre
91	72h	0.25611950062694383	Down-ARcre
92	Vh	0.5804504701508817	Down-ARcre
92	30m	0.42040732336078895	Down-ARcre
92	4h	0.5498182647955291	Down-ARcre
92	16h	0.41463153384747115	Down-ARcre
92	72h	0.29563660432436334	Down-ARcre
93	Vh	0.5479041916167628	Down-ARcre
93	30m	0.41078481012658186	Down-ARcre
93	4h	0.5148035417819602	Down-ARcre
93	16h	0.3940397350993367	Down-ARcre
93	72h	0.28030634573304347	Down-ARcre
94	Vh	0.5478112420174054	Down-ARcre
94	30m	0.38534120215304585	Down-ARcre
94	4h	0.5004583159728817	Down-ARcre
94	16h	0.394761508019161	Down-ARcre
94	72h	0.2698312887074979	Down-ARcre
95	Vh	0.6583774742124302	Down-ARcre
95	30m	0.48588443203587817	Down-ARcre
95	4h	0.6436061847268982	Down-ARcre
95	16h	0.5085646780862368	Down-ARcre
95	72h	0.3640036170187803	Down-ARcre
96	Vh	0.5135768593151516	Down-ARcre
96	30m	0.34183423583424466	Down-ARcre
96	4h	0.46981324883923575	Down-ARcre
96	16h	0.32951877934272295	Down-ARcre
96	72h	0.23637997741411826	Down-ARcre
97	Vh	0.6918873586413806	Down-ARcre
97	30m	0.4937963250482648	Down-ARcre
97	4h	0.640028996842778	Down-ARcre
97	16h	0.5311810154525366	Down-ARcre
97	72h	0.36043064440630623	Down-ARcre
98	Vh	0.5993799077319714	Down-ARcre
98	30m	0.4335308023918783	Down-ARcre
98	4h	0.5627474594815876	Down-ARcre
98	16h	0.4840689166863324	Down-ARcre
98	72h	0.3160138327740901	Down-ARcre
99	Vh	0.594949642387969	Down-ARcre
99	30m	0.3985689666327476	Down-ARcre
99	4h	0.517099669736373	Down-ARcre
99	16h	0.3944806990377157	Down-ARcre
99	72h	0.2694273771152313	Down-ARcre
0	Vh	0.8387194218126752	High-cre
0	30m	0.8990181668706784	High-cre
0	4h	0.8708879070192878	High-cre
0	16h	0.7707343627241868	High-cre
0	72h	0.8212308748082818	High-cre
1	Vh	1.1245054322697219	High-cre
1	30m	1.1442791038316855	High-cre
1	4h	1.232912594674998	High-cre
1	16h	1.2343682493820507	High-cre
1	72h	1.2712500677914371	High-cre
2	Vh	0.9540655335692843	High-cre
2	30m	1.01178597211035	High-cre
2	4h	0.9618248176430784	High-cre
2	16h	1.0541422184458598	High-cre
2	72h	1.0526431747972573	High-cre
3	Vh	0.9159816494249239	High-cre
3	30m	0.9687817717376539	High-cre
3	4h	1.014831371648649	High-cre
3	16h	1.0023209623407932	High-cre
3	72h	1.0363302957271625	High-cre
4	Vh	0.8749347417300806	High-cre
4	30m	0.9355738807739501	High-cre
4	4h	0.9377178730626635	High-cre
4	16h	0.9182139634999041	High-cre
4	72h	0.9395169667570032	High-cre
5	Vh	0.917807263187924	High-cre
5	30m	1.0473967087544136	High-cre
5	4h	0.9878173589443907	High-cre
5	16h	1.0087869964448533	High-cre
5	72h	1.0602567166113208	High-cre
6	Vh	1.0141423422278295	High-cre
6	30m	1.0779958113981356	High-cre
6	4h	1.0801120548272027	High-cre
6	16h	1.0953620911515058	High-cre
6	72h	1.1187604174629484	High-cre
7	Vh	1.0295299137492127	High-cre
7	30m	1.1014059351502024	High-cre
7	4h	1.1055665802395795	High-cre
7	16h	1.0018774964692063	High-cre
7	72h	1.065499477794926	High-cre
8	Vh	0.8997608010983391	High-cre
8	30m	0.9794632067825877	High-cre
8	4h	0.991703188378044	High-cre
8	16h	0.992961666413484	High-cre
8	72h	1.0422432255931127	High-cre
9	Vh	0.8632383995613824	High-cre
9	30m	0.9274525162909969	High-cre
9	4h	0.9136800573351548	High-cre
9	16h	0.9132842382825667	High-cre
9	72h	0.9599659062080551	High-cre
10	Vh	0.9023549165864142	High-cre
10	30m	1.0316904103167872	High-cre
10	4h	0.9840859089338857	High-cre
10	16h	1.028566349143682	High-cre
10	72h	1.077100190391863	High-cre
11	Vh	1.0420857887980468	High-cre
11	30m	1.07478384335929	High-cre
11	4h	1.1243041703443164	High-cre
11	16h	1.0207587346962808	High-cre
11	72h	0.994925790441693	High-cre
12	Vh	1.0234715535840258	High-cre
12	30m	1.094609833873091	High-cre
12	4h	1.0566874294161324	High-cre
12	16h	1.1810933977091667	High-cre
12	72h	1.208206030236859	High-cre
13	Vh	0.8941706176827782	High-cre
13	30m	0.9783720086497567	High-cre
13	4h	0.9585879936929932	High-cre
13	16h	0.8796598851872333	High-cre
13	72h	0.8867646207147951	High-cre
14	Vh	0.9115097565677992	High-cre
14	30m	0.9510345241114134	High-cre
14	4h	0.9542010122432049	High-cre
14	16h	0.8432973010303293	High-cre
14	72h	0.9028984930313199	High-cre
15	Vh	0.8631623745371659	High-cre
15	30m	0.9870240487527642	High-cre
15	4h	0.9628051471633656	High-cre
15	16h	0.9745787827528054	High-cre
15	72h	1.0095009100732357	High-cre
16	Vh	0.9384407632041543	High-cre
16	30m	1.0802210905135274	High-cre
16	4h	1.0009721129795899	High-cre
16	16h	1.0856132800906249	High-cre
16	72h	1.1327955222456612	High-cre
17	Vh	1.0419030796698578	High-cre
17	30m	1.1315432088713748	High-cre
17	4h	1.1165897295947151	High-cre
17	16h	1.1844555641922527	High-cre
17	72h	1.1773864951898543	High-cre
18	Vh	0.9694782136658797	High-cre
18	30m	1.0801557337076275	High-cre
18	4h	1.1033325462850445	High-cre
18	16h	1.046138776104566	High-cre
18	72h	1.0776970780896715	High-cre
19	Vh	0.8912041782725512	High-cre
19	30m	0.9529499474808998	High-cre
19	4h	0.910123545505241	High-cre
19	16h	0.9033583732402073	High-cre
19	72h	0.9484994875707379	High-cre
20	Vh	0.9642779193914858	High-cre
20	30m	0.9890845516037935	High-cre
20	4h	0.9977361255405686	High-cre
20	16h	0.9633720455645146	High-cre
20	72h	1.0028391438082105	High-cre
21	Vh	0.9299670988353645	High-cre
21	30m	0.9636372373188271	High-cre
21	4h	0.997112940756768	High-cre
21	16h	0.9014657465654262	High-cre
21	72h	0.9846189940017462	High-cre
22	Vh	1.0604199229600733	High-cre
22	30m	1.0805950274395484	High-cre
22	4h	1.089314471608506	High-cre
22	16h	1.1110368185999755	High-cre
22	72h	1.1651892718751677	High-cre
23	Vh	0.8590583989065962	High-cre
23	30m	0.947818102573098	High-cre
23	4h	0.90028673727473	High-cre
23	16h	0.9096361651211319	High-cre
23	72h	0.9890271281055564	High-cre
24	Vh	0.8572793423318336	High-cre
24	30m	0.914943146208253	High-cre
24	4h	0.9327684172496468	High-cre
24	16h	0.8792556214756029	High-cre
24	72h	0.943794294177926	High-cre
25	Vh	1.0381488678632143	High-cre
25	30m	1.0738540923206465	High-cre
25	4h	1.1003055323524575	High-cre
25	16h	1.0051685686939111	High-cre
25	72h	1.04121660332592	High-cre
26	Vh	0.8680893891994463	High-cre
26	30m	0.9415141258187705	High-cre
26	4h	0.9207572036267978	High-cre
26	16h	0.8907662018252326	High-cre
26	72h	0.9298916896078999	High-cre
27	Vh	0.9752238386393989	High-cre
27	30m	1.0622689633060305	High-cre
27	4h	1.0600713524676064	High-cre
27	16h	1.0080046074972586	High-cre
27	72h	1.0702444140687424	High-cre
28	Vh	0.8619615325127036	High-cre
28	30m	0.904621862086424	High-cre
28	4h	0.9029837490441861	High-cre
28	16h	0.8896514605768121	High-cre
28	72h	0.9144191625259155	High-cre
29	Vh	0.8661641558228326	High-cre
29	30m	0.9032765604953954	High-cre
29	4h	0.908154017074027	High-cre
29	16h	0.8732342503247392	High-cre
29	72h	0.9230881775409464	High-cre
30	Vh	0.9529177030490289	High-cre
30	30m	1.0243821646241709	High-cre
30	4h	1.0507409744950673	High-cre
30	16h	1.0162196315955987	High-cre
30	72h	1.0455493019951279	High-cre
31	Vh	0.8194447446110491	High-cre
31	30m	0.9022715107039037	High-cre
31	4h	0.886713063846469	High-cre
31	16h	0.8624920020760309	High-cre
31	72h	0.8981785477391897	High-cre
32	Vh	0.9567793686389511	High-cre
32	30m	1.03145368940053	High-cre
32	4h	1.045298179998057	High-cre
32	16h	0.9721910386304612	High-cre
32	72h	1.0197346610803628	High-cre
33	Vh	0.9131769524135219	High-cre
33	30m	0.969101675359721	High-cre
33	4h	1.014377111544394	High-cre
33	16h	0.9565776443071256	High-cre
33	72h	0.99426122910584	High-cre
34	Vh	0.8997719094879423	High-cre
34	30m	0.9888832173161396	High-cre
34	4h	0.9482865726935932	High-cre
34	16h	0.8755552935927673	High-cre
34	72h	0.9825958872931391	High-cre
35	Vh	0.8506483238456669	High-cre
35	30m	0.9035364369343514	High-cre
35	4h	0.9095933813384238	High-cre
35	16h	0.9068030968309847	High-cre
35	72h	0.9424720186121123	High-cre
36	Vh	0.8211098156154236	High-cre
36	30m	0.8475127041331774	High-cre
36	4h	0.861289397648822	High-cre
36	16h	0.891155758077882	High-cre
36	72h	0.8983285247621541	High-cre
37	Vh	0.972389769777606	High-cre
37	30m	1.0754771956671887	High-cre
37	4h	1.0729459610203376	High-cre
37	16h	1.0058557527804202	High-cre
37	72h	1.057485409832535	High-cre
38	Vh	0.7541205807450321	High-cre
38	30m	0.8328906731948036	High-cre
38	4h	0.8004880657043381	High-cre
38	16h	0.7252185191166411	High-cre
38	72h	0.8142097194127739	High-cre
39	Vh	0.8759811109194409	High-cre
39	30m	0.9258318028021665	High-cre
39	4h	0.9220232447817847	High-cre
39	16h	0.9083244870471489	High-cre
39	72h	0.9336737208828734	High-cre
40	Vh	0.8935539138925228	High-cre
40	30m	0.9530055648726268	High-cre
40	4h	0.9560424596739454	High-cre
40	16h	0.9495875220369562	High-cre
40	72h	0.9763230855130717	High-cre
41	Vh	0.8952850424882436	High-cre
41	30m	0.9902749862678494	High-cre
41	4h	0.974084720251379	High-cre
41	16h	0.8843413295839495	High-cre
41	72h	0.9973831251548945	High-cre
42	Vh	0.9818880067099667	High-cre
42	30m	1.0325678040485844	High-cre
42	4h	1.0543934341142716	High-cre
42	16h	1.0089476283816783	High-cre
42	72h	1.0488794206932928	High-cre
43	Vh	0.8408425184444348	High-cre
43	30m	0.8819554952076722	High-cre
43	4h	0.8717893791211504	High-cre
43	16h	0.8271388417191433	High-cre
43	72h	0.8911683938035714	High-cre
44	Vh	0.8947678934708373	High-cre
44	30m	0.9772553546917357	High-cre
44	4h	0.9693273112471995	High-cre
44	16h	0.9964810323152701	High-cre
44	72h	1.0221059803264667	High-cre
45	Vh	0.9662045509283956	High-cre
45	30m	0.9963183145274934	High-cre
45	4h	0.9849818456160333	High-cre
45	16h	0.9917308817917979	High-cre
45	72h	1.0155064692417781	High-cre
46	Vh	0.920261463921701	High-cre
46	30m	1.0310042524798209	High-cre
46	4h	1.0184024641825562	High-cre
46	16h	0.9158666685820487	High-cre
46	72h	0.9851320685464754	High-cre
47	Vh	0.6594752309866379	High-cre
47	30m	0.6598868167938096	High-cre
47	4h	0.6831876656291891	High-cre
47	16h	0.6290730580383009	High-cre
47	72h	0.6697589098720024	High-cre
48	Vh	0.9053547106552885	High-cre
48	30m	1.0170231942060441	High-cre
48	4h	0.9735812260195195	High-cre
48	16h	0.9242869447680004	High-cre
48	72h	0.9615647358192221	High-cre
49	Vh	0.9786969726835268	High-cre
49	30m	1.0714643739419067	High-cre
49	4h	1.013769077537213	High-cre
49	16h	1.0560741886028278	High-cre
49	72h	1.0787898808472065	High-cre
50	Vh	0.8580795428746876	High-cre
50	30m	0.9415728217321039	High-cre
50	4h	0.9231428930690232	High-cre
50	16h	0.9240187735253123	High-cre
50	72h	0.9159961413728236	High-cre
51	Vh	0.8737749043342788	High-cre
51	30m	0.9702207040192234	High-cre
51	4h	0.9018317004221055	High-cre
51	16h	0.8654135588647058	High-cre
51	72h	0.9297085128896304	High-cre
52	Vh	1.0091164514586315	High-cre
52	30m	1.1493017397060403	High-cre
52	4h	1.1233974069185002	High-cre
52	16h	1.1595874113488862	High-cre
52	72h	1.1921336581970077	High-cre
53	Vh	0.8238237731623537	High-cre
53	30m	0.8244946136951085	High-cre
53	4h	0.8299383932011714	High-cre
53	16h	0.8802768874036718	High-cre
53	72h	0.9034114222074587	High-cre
54	Vh	0.8237446135505385	High-cre
54	30m	0.8518975415432373	High-cre
54	4h	0.8465807319656242	High-cre
54	16h	0.840796768526355	High-cre
54	72h	0.8572815239937465	High-cre
55	Vh	0.8688628150238863	High-cre
55	30m	0.9328648402765727	High-cre
55	4h	0.959470243879511	High-cre
55	16h	0.8882822445999151	High-cre
55	72h	0.928686683540462	High-cre
56	Vh	0.9663907137327968	High-cre
56	30m	1.1261090397175924	High-cre
56	4h	1.0656946750474376	High-cre
56	16h	1.145328518968507	High-cre
56	72h	1.107900428811171	High-cre
57	Vh	1.153641257459159	High-cre
57	30m	1.1580409278389223	High-cre
57	4h	1.249254517757856	High-cre
57	16h	1.2091771976280608	High-cre
57	72h	1.2229337926827752	High-cre
58	Vh	0.7853410359830061	High-cre
58	30m	0.8609794789055829	High-cre
58	4h	0.8229765021891126	High-cre
58	16h	0.8540511346893617	High-cre
58	72h	0.9199225302599325	High-cre
59	Vh	0.7940250722583851	High-cre
59	30m	0.8557865429565059	High-cre
59	4h	0.8430981139684522	High-cre
59	16h	0.8609897260711434	High-cre
59	72h	0.9065239637312645	High-cre
60	Vh	1.0390732462818097	High-cre
60	30m	1.120055033423369	High-cre
60	4h	1.1251552658822221	High-cre
60	16h	1.0777335683739815	High-cre
60	72h	1.119719578223525	High-cre
61	Vh	0.9604899269247856	High-cre
61	30m	0.9992493736043673	High-cre
61	4h	0.9997664109997091	High-cre
61	16h	1.0389982851120156	High-cre
61	72h	1.0904377049002283	High-cre
62	Vh	0.8089390465155818	High-cre
62	30m	0.8970908243166767	High-cre
62	4h	0.8706157269540521	High-cre
62	16h	0.879144778825389	High-cre
62	72h	0.9197398716075653	High-cre
63	Vh	0.9062429583728646	High-cre
63	30m	0.9811559045097645	High-cre
63	4h	0.9508004293749964	High-cre
63	16h	0.9848244747923347	High-cre
63	72h	0.9832942331638519	High-cre
64	Vh	1.0083003583306689	High-cre
64	30m	1.0600775289626179	High-cre
64	4h	1.0677469832268567	High-cre
64	16h	1.0490347810064626	High-cre
64	72h	1.0746378640443948	High-cre
65	Vh	0.8970290013101618	High-cre
65	30m	1.0006394400313345	High-cre
65	4h	0.9530957148345208	High-cre
65	16h	0.959212400868896	High-cre
65	72h	0.9981201047960622	High-cre
66	Vh	0.8426730733916876	High-cre
66	30m	0.8590796785941869	High-cre
66	4h	0.897532233487591	High-cre
66	16h	0.8231477875462553	High-cre
66	72h	0.8196788336366889	High-cre
67	Vh	0.9151802656546487	High-cre
67	30m	1.0534984322818313	High-cre
67	4h	1.022350674051812	High-cre
67	16h	1.0683013499812974	High-cre
67	72h	1.1090970416458261	High-cre
68	Vh	0.8598077687384432	High-cre
68	30m	0.9518341686710595	High-cre
68	4h	0.9447757238754543	High-cre
68	16h	0.9226297459965518	High-cre
68	72h	1.0191024915677838	High-cre
69	Vh	1.0564568766463036	High-cre
69	30m	1.1407538553055623	High-cre
69	4h	1.1585243707542117	High-cre
69	16h	1.0938393621956177	High-cre
69	72h	1.0922310844279945	High-cre
70	Vh	0.820887204468767	High-cre
70	30m	0.8531267629608338	High-cre
70	4h	0.8546036217809647	High-cre
70	16h	0.8217953307769224	High-cre
70	72h	0.8852372099491498	High-cre
71	Vh	0.9647022389125319	High-cre
71	30m	1.065078293620009	High-cre
71	4h	1.0909261047646415	High-cre
71	16h	1.0558496738297345	High-cre
71	72h	1.1125147544412743	High-cre
72	Vh	0.7321715068948992	High-cre
72	30m	0.7763592143646075	High-cre
72	4h	0.7915011623741514	High-cre
72	16h	0.7300707222123071	High-cre
72	72h	0.793613516949417	High-cre
73	Vh	0.9624080466983631	High-cre
73	30m	1.054548685022016	High-cre
73	4h	1.0542602349856252	High-cre
73	16h	1.0917427031407834	High-cre
73	72h	1.159078911700504	High-cre
74	Vh	0.9556707355163935	High-cre
74	30m	1.0354359720712583	High-cre
74	4h	1.053718880393519	High-cre
74	16h	1.0423596858957191	High-cre
74	72h	1.0387046692671973	High-cre
75	Vh	0.9468667514308797	High-cre
75	30m	0.9407480713426086	High-cre
75	4h	1.002053114260392	High-cre
75	16h	0.9686748579176881	High-cre
75	72h	0.9846459965897592	High-cre
76	Vh	1.0526514239548739	High-cre
76	30m	1.1076000175162486	High-cre
76	4h	1.1283821624418453	High-cre
76	16h	1.1847482046603028	High-cre
76	72h	1.1726207080220996	High-cre
77	Vh	1.1447993239041334	High-cre
77	30m	1.202696982018611	High-cre
77	4h	1.1957691797936956	High-cre
77	16h	1.139894192755103	High-cre
77	72h	1.235994047307766	High-cre
78	Vh	0.8998634411248647	High-cre
78	30m	0.902836012391383	High-cre
78	4h	0.954801253230293	High-cre
78	16h	0.8479876712759619	High-cre
78	72h	0.8924327988488799	High-cre
79	Vh	0.9504896189697917	High-cre
79	30m	0.9838679711281079	High-cre
79	4h	0.9771770918603948	High-cre
79	16h	1.0381054609857447	High-cre
79	72h	1.0768682462922972	High-cre
80	Vh	0.9573345008785169	High-cre
80	30m	1.0237885317257034	High-cre
80	4h	1.0195621431783664	High-cre
80	16h	0.9356845651413701	High-cre
80	72h	0.9945021723648435	High-cre
81	Vh	1.0218292249745438	High-cre
81	30m	1.0672173706174657	High-cre
81	4h	1.1304476836706094	High-cre
81	16h	1.0735370455189863	High-cre
81	72h	1.0471710719726322	High-cre
82	Vh	0.9770548785038746	High-cre
82	30m	1.1106909748242404	High-cre
82	4h	1.0685825636475994	High-cre
82	16h	1.1393617985044973	High-cre
82	72h	1.118953866258578	High-cre
83	Vh	0.9664275233128916	High-cre
83	30m	1.0054263203435394	High-cre
83	4h	0.9729037688926753	High-cre
83	16h	0.9820027497689329	High-cre
83	72h	1.0772454142947496	High-cre
84	Vh	0.9753415181777633	High-cre
84	30m	1.0790033895799283	High-cre
84	4h	1.0810687039491165	High-cre
84	16h	1.010961473388121	High-cre
84	72h	1.06211931431655	High-cre
85	Vh	0.8896694553041766	High-cre
85	30m	0.9638086702775807	High-cre
85	4h	0.9623204120357827	High-cre
85	16h	0.9289993345199588	High-cre
85	72h	0.9776787598801977	High-cre
86	Vh	1.1334087150001044	High-cre
86	30m	1.1957951334772878	High-cre
86	4h	1.228168097879983	High-cre
86	16h	1.2016835502262502	High-cre
86	72h	1.2236757588379765	High-cre
87	Vh	0.9420973322915503	High-cre
87	30m	0.9789969766323258	High-cre
87	4h	0.9815226137689074	High-cre
87	16h	0.9509523378157867	High-cre
87	72h	0.9808976954494475	High-cre
88	Vh	0.9148658787547327	High-cre
88	30m	1.0338493084676974	High-cre
88	4h	1.0068036360127839	High-cre
88	16h	1.029248892934366	High-cre
88	72h	1.0553704848875052	High-cre
89	Vh	1.0	High-cre
89	30m	1.0	High-cre
89	4h	1.0	High-cre
89	16h	1.0	High-cre
89	72h	1.0	High-cre
90	Vh	0.9213165318036746	High-cre
90	30m	1.0121090248548943	High-cre
90	4h	0.9776016668526982	High-cre
90	16h	0.9461360227293907	High-cre
90	72h	1.01013055993786	High-cre
91	Vh	0.8378184824127091	High-cre
91	30m	0.9048851726083452	High-cre
91	4h	0.9232818132017194	High-cre
91	16h	0.8910055021718708	High-cre
91	72h	0.8983198050663357	High-cre
92	Vh	0.9406964440650937	High-cre
92	30m	1.0419942850894741	High-cre
92	4h	1.032181300911752	High-cre
92	16h	0.9671738543663614	High-cre
92	72h	1.036923061762353	High-cre
93	Vh	0.8879509126907469	High-cre
93	30m	1.0181445487954255	High-cre
93	4h	0.966447685524037	High-cre
93	16h	0.9191412091433476	High-cre
93	72h	0.9831533375685281	High-cre
94	Vh	0.8878002756216269	High-cre
94	30m	0.9550816747033654	High-cre
94	4h	0.9395171981510975	High-cre
94	16h	0.9208248242084297	High-cre
94	72h	0.9464128661783657	High-cre
95	Vh	1.0669874187253259	High-cre
95	30m	1.2042815937362694	High-cre
95	4h	1.2082506376417148	High-cre
95	16h	1.1862832894909434	High-cre
95	72h	1.2767151953807623	High-cre
96	Vh	0.8323189490850103	High-cre
96	30m	0.8472481338807049	High-cre
96	4h	0.8819867971334122	High-cre
96	16h	0.7686389526278518	High-cre
96	72h	0.8290849182215563	High-cre
97	Vh	1.1212946003788302	High-cre
97	30m	1.2238914978579234	High-cre
97	4h	1.2015351342103944	High-cre
97	16h	1.2390383946785308	High-cre
97	72h	1.2641832637906714	High-cre
98	Vh	0.9713740910589096	High-cre
98	30m	1.0745212878104788	High-cre
98	4h	1.056453453812602	High-cre
98	16h	1.1291442201371404	High-cre
98	72h	1.1083946515629814	High-cre
99	Vh	0.9641942625124972	High-cre
99	30m	0.9878671525636786	High-cre
99	4h	0.9707582377388255	High-cre
99	16h	0.9201698062400544	High-cre
99	72h	0.9449961767738465	High-cre
