# Supplementary material for: Decoding the epigenetics and chromatin loop dynamics of androgen receptor-mediated transcription
Source: Nat Commun. 2024 Nov 3;15:9494. doi: 10.1038/s41467-024-53758-5 (PMC11532539; doi:10.1038/s41467-024-53758-5)
Supplement: Supplementary file 9 — Source data [file 41467_2024_53758_MOESM9_ESM.zip › source/fig3d_H3K4me3.tsv]

Bootstap_step	Time	H3K4me3_CF	Enhancer_Set
0	Vh	1.5877017398091544	ANDR-ARcre
0	30m	1.729403023673863	ANDR-ARcre
0	4h	2.055731219170078	ANDR-ARcre
0	16h	2.261526517653322	ANDR-ARcre
0	72h	1.5664300540396645	ANDR-ARcre
1	Vh	1.7022682399763722	ANDR-ARcre
1	30m	1.8503897718841815	ANDR-ARcre
1	4h	2.159061931637084	ANDR-ARcre
1	16h	2.536494820669418	ANDR-ARcre
1	72h	1.7216246859104019	ANDR-ARcre
2	Vh	1.4326391486885333	ANDR-ARcre
2	30m	1.544235497835499	ANDR-ARcre
2	4h	1.8155584590146245	ANDR-ARcre
2	16h	2.0468186353519036	ANDR-ARcre
2	72h	1.4607442283071101	ANDR-ARcre
3	Vh	1.601010839712028	ANDR-ARcre
3	30m	1.7440585659551244	ANDR-ARcre
3	4h	2.025706953440071	ANDR-ARcre
3	16h	2.2794772883585983	ANDR-ARcre
3	72h	1.5815499655841334	ANDR-ARcre
4	Vh	1.516679228825654	ANDR-ARcre
4	30m	1.6878347653625136	ANDR-ARcre
4	4h	1.8805981619737961	ANDR-ARcre
4	16h	2.193374620134842	ANDR-ARcre
4	72h	1.4848143625921464	ANDR-ARcre
5	Vh	1.5014623693278892	ANDR-ARcre
5	30m	1.6457398002993069	ANDR-ARcre
5	4h	1.9513133409676595	ANDR-ARcre
5	16h	2.180375533273551	ANDR-ARcre
5	72h	1.477870821702846	ANDR-ARcre
6	Vh	1.5553826872380008	ANDR-ARcre
6	30m	1.7126452635663698	ANDR-ARcre
6	4h	2.034352901654502	ANDR-ARcre
6	16h	2.278304443421784	ANDR-ARcre
6	72h	1.599874380362189	ANDR-ARcre
7	Vh	1.4130146763426237	ANDR-ARcre
7	30m	1.6279732884537936	ANDR-ARcre
7	4h	1.8222831933312738	ANDR-ARcre
7	16h	2.151607667011493	ANDR-ARcre
7	72h	1.4398041175210066	ANDR-ARcre
8	Vh	1.6325037863141987	ANDR-ARcre
8	30m	1.8188104871578292	ANDR-ARcre
8	4h	2.1549981907246356	ANDR-ARcre
8	16h	2.4156134807793523	ANDR-ARcre
8	72h	1.6298807849440757	ANDR-ARcre
9	Vh	1.5531333614983838	ANDR-ARcre
9	30m	1.7271220184836609	ANDR-ARcre
9	4h	2.0580598911199686	ANDR-ARcre
9	16h	2.3329287362354916	ANDR-ARcre
9	72h	1.5581271768609137	ANDR-ARcre
10	Vh	1.4034409611499947	ANDR-ARcre
10	30m	1.4902431747542415	ANDR-ARcre
10	4h	1.7537960183499341	ANDR-ARcre
10	16h	2.001696352841388	ANDR-ARcre
10	72h	1.3920577103541536	ANDR-ARcre
11	Vh	1.491429354626201	ANDR-ARcre
11	30m	1.6305188114254627	ANDR-ARcre
11	4h	1.9270307524121941	ANDR-ARcre
11	16h	2.1081469635660213	ANDR-ARcre
11	72h	1.4409043893769262	ANDR-ARcre
12	Vh	1.5434182347889442	ANDR-ARcre
12	30m	1.7464244118332224	ANDR-ARcre
12	4h	2.0167949036154624	ANDR-ARcre
12	16h	2.305712966460979	ANDR-ARcre
12	72h	1.5148008660371572	ANDR-ARcre
13	Vh	1.831831831831835	ANDR-ARcre
13	30m	2.01840774624026	ANDR-ARcre
13	4h	2.2580811506146126	ANDR-ARcre
13	16h	2.8382550078516915	ANDR-ARcre
13	72h	1.8313814275465603	ANDR-ARcre
14	Vh	1.3906248404456345	ANDR-ARcre
14	30m	1.6215279215801108	ANDR-ARcre
14	4h	1.8254164754767108	ANDR-ARcre
14	16h	2.0764781807612303	ANDR-ARcre
14	72h	1.4348805930306605	ANDR-ARcre
15	Vh	1.6655012819232229	ANDR-ARcre
15	30m	1.8415430233286145	ANDR-ARcre
15	4h	2.054463614439021	ANDR-ARcre
15	16h	2.5060865060865	ANDR-ARcre
15	72h	1.6496581423188543	ANDR-ARcre
16	Vh	1.4780200761509166	ANDR-ARcre
16	30m	1.6334204793028348	ANDR-ARcre
16	4h	1.7902873404939068	ANDR-ARcre
16	16h	2.135020236030334	ANDR-ARcre
16	72h	1.48970613561286	ANDR-ARcre
17	Vh	1.5364312323725953	ANDR-ARcre
17	30m	1.706645740909081	ANDR-ARcre
17	4h	2.0212443811347733	ANDR-ARcre
17	16h	2.250892372711955	ANDR-ARcre
17	72h	1.5014901149722464	ANDR-ARcre
18	Vh	1.6342657072113929	ANDR-ARcre
18	30m	1.7975417546490937	ANDR-ARcre
18	4h	2.193758063221838	ANDR-ARcre
18	16h	2.3932637744828824	ANDR-ARcre
18	72h	1.6296108338737085	ANDR-ARcre
19	Vh	1.6471720779569063	ANDR-ARcre
19	30m	1.8149564076705003	ANDR-ARcre
19	4h	2.0961807414618416	ANDR-ARcre
19	16h	2.475928530499554	ANDR-ARcre
19	72h	1.6048217308842887	ANDR-ARcre
20	Vh	1.6115914662426332	ANDR-ARcre
20	30m	1.79358524977915	ANDR-ARcre
20	4h	2.129133784536002	ANDR-ARcre
20	16h	2.401173731381358	ANDR-ARcre
20	72h	1.5663380160168177	ANDR-ARcre
21	Vh	1.5949920019687505	ANDR-ARcre
21	30m	1.788312287579425	ANDR-ARcre
21	4h	2.1125757255565056	ANDR-ARcre
21	16h	2.348446147296713	ANDR-ARcre
21	72h	1.547407548406885	ANDR-ARcre
22	Vh	1.4588818676496438	ANDR-ARcre
22	30m	1.6355388242451925	ANDR-ARcre
22	4h	1.902059191556504	ANDR-ARcre
22	16h	2.2414917718525142	ANDR-ARcre
22	72h	1.5045754228131663	ANDR-ARcre
23	Vh	1.7558811144421202	ANDR-ARcre
23	30m	1.8343112507701071	ANDR-ARcre
23	4h	2.110625611738199	ANDR-ARcre
23	16h	2.5769290371800766	ANDR-ARcre
23	72h	1.662740458502245	ANDR-ARcre
24	Vh	1.5425266578753751	ANDR-ARcre
24	30m	1.6828861967401054	ANDR-ARcre
24	4h	1.9134890291948043	ANDR-ARcre
24	16h	2.303865770532432	ANDR-ARcre
24	72h	1.5548569876198293	ANDR-ARcre
25	Vh	1.5639091157388127	ANDR-ARcre
25	30m	1.7557399715952822	ANDR-ARcre
25	4h	2.0763658129167033	ANDR-ARcre
25	16h	2.3643961133766216	ANDR-ARcre
25	72h	1.5693373645754625	ANDR-ARcre
26	Vh	1.4173699507312627	ANDR-ARcre
26	30m	1.5557269704137995	ANDR-ARcre
26	4h	1.8383290923293016	ANDR-ARcre
26	16h	2.1295910668477362	ANDR-ARcre
26	72h	1.4518728814216717	ANDR-ARcre
27	Vh	1.3867331420597993	ANDR-ARcre
27	30m	1.5149396984259416	ANDR-ARcre
27	4h	1.83039557639235	ANDR-ARcre
27	16h	2.0235349772337496	ANDR-ARcre
27	72h	1.3961178786760207	ANDR-ARcre
28	Vh	1.4451998351874735	ANDR-ARcre
28	30m	1.6059042523073424	ANDR-ARcre
28	4h	1.8735873015873088	ANDR-ARcre
28	16h	2.1050182269448503	ANDR-ARcre
28	72h	1.4748724672717246	ANDR-ARcre
29	Vh	1.5811109086122788	ANDR-ARcre
29	30m	1.7698167420021778	ANDR-ARcre
29	4h	2.055713331236623	ANDR-ARcre
29	16h	2.3614066973490018	ANDR-ARcre
29	72h	1.5851353991251191	ANDR-ARcre
30	Vh	1.5930450320430243	ANDR-ARcre
30	30m	1.7376360533871067	ANDR-ARcre
30	4h	2.0913131833073395	ANDR-ARcre
30	16h	2.307474591534798	ANDR-ARcre
30	72h	1.5315354466951578	ANDR-ARcre
31	Vh	1.3826502100435507	ANDR-ARcre
31	30m	1.5667054842493462	ANDR-ARcre
31	4h	1.8132409968970922	ANDR-ARcre
31	16h	2.0149527283285202	ANDR-ARcre
31	72h	1.3564854153857495	ANDR-ARcre
32	Vh	1.5521744776059807	ANDR-ARcre
32	30m	1.7562320215448888	ANDR-ARcre
32	4h	2.0505269134431625	ANDR-ARcre
32	16h	2.3486371138651982	ANDR-ARcre
32	72h	1.5553458659449504	ANDR-ARcre
33	Vh	1.5082589514722546	ANDR-ARcre
33	30m	1.6486474304298702	ANDR-ARcre
33	4h	1.9174309650934305	ANDR-ARcre
33	16h	2.1799087808056363	ANDR-ARcre
33	72h	1.5274746692383465	ANDR-ARcre
34	Vh	1.5998403046495948	ANDR-ARcre
34	30m	1.7833640802234578	ANDR-ARcre
34	4h	2.088349877254786	ANDR-ARcre
34	16h	2.363958384648762	ANDR-ARcre
34	72h	1.5708585297626412	ANDR-ARcre
35	Vh	1.5824240479246932	ANDR-ARcre
35	30m	1.742187144404696	ANDR-ARcre
35	4h	1.9637032089077406	ANDR-ARcre
35	16h	2.2195074655807607	ANDR-ARcre
35	72h	1.5638311571248331	ANDR-ARcre
36	Vh	1.5625221584060178	ANDR-ARcre
36	30m	1.6704957607504727	ANDR-ARcre
36	4h	1.922879857282886	ANDR-ARcre
36	16h	2.105451626844473	ANDR-ARcre
36	72h	1.5172512118619914	ANDR-ARcre
37	Vh	1.6293380427367388	ANDR-ARcre
37	30m	1.7864677457557312	ANDR-ARcre
37	4h	1.9974234407567795	ANDR-ARcre
37	16h	2.4022811376335302	ANDR-ARcre
37	72h	1.6286882522534119	ANDR-ARcre
38	Vh	1.5379103057310837	ANDR-ARcre
38	30m	1.7604549463660721	ANDR-ARcre
38	4h	1.9601182125364465	ANDR-ARcre
38	16h	2.2737089514179885	ANDR-ARcre
38	72h	1.6061803193499646	ANDR-ARcre
39	Vh	1.4361160600661764	ANDR-ARcre
39	30m	1.5739079815445658	ANDR-ARcre
39	4h	1.8794772081401465	ANDR-ARcre
39	16h	2.080038113387325	ANDR-ARcre
39	72h	1.4148476950643458	ANDR-ARcre
40	Vh	1.3075585878785483	ANDR-ARcre
40	30m	1.430658354335235	ANDR-ARcre
40	4h	1.6578251740262657	ANDR-ARcre
40	16h	1.891691104594328	ANDR-ARcre
40	72h	1.2931522033492722	ANDR-ARcre
41	Vh	1.3562091503267963	ANDR-ARcre
41	30m	1.517425105866436	ANDR-ARcre
41	4h	1.75019722569194	ANDR-ARcre
41	16h	2.0742858655653458	ANDR-ARcre
41	72h	1.3735963781765355	ANDR-ARcre
42	Vh	1.711710976114271	ANDR-ARcre
42	30m	1.7943926635157113	ANDR-ARcre
42	4h	2.041458125950118	ANDR-ARcre
42	16h	2.485073178703101	ANDR-ARcre
42	72h	1.684126201305227	ANDR-ARcre
43	Vh	1.3404045756986964	ANDR-ARcre
43	30m	1.561403711704316	ANDR-ARcre
43	4h	1.7251062895924703	ANDR-ARcre
43	16h	2.142560155697097	ANDR-ARcre
43	72h	1.4209846744248424	ANDR-ARcre
44	Vh	1.4829396325459319	ANDR-ARcre
44	30m	1.6541943047084862	ANDR-ARcre
44	4h	1.884900410837806	ANDR-ARcre
44	16h	2.2008748039943837	ANDR-ARcre
44	72h	1.4902563886489621	ANDR-ARcre
45	Vh	1.481531558600247	ANDR-ARcre
45	30m	1.5863980629764751	ANDR-ARcre
45	4h	1.9116280427205983	ANDR-ARcre
45	16h	2.129389330728802	ANDR-ARcre
45	72h	1.5076509773835003	ANDR-ARcre
46	Vh	1.4362988417971243	ANDR-ARcre
46	30m	1.514700695092848	ANDR-ARcre
46	4h	1.7883890898131498	ANDR-ARcre
46	16h	2.0484257443992027	ANDR-ARcre
46	72h	1.4105538808197113	ANDR-ARcre
47	Vh	1.6213287535396324	ANDR-ARcre
47	30m	1.8529987330123916	ANDR-ARcre
47	4h	2.139289842734182	ANDR-ARcre
47	16h	2.428415949342037	ANDR-ARcre
47	72h	1.585937423874814	ANDR-ARcre
48	Vh	1.5369793982510793	ANDR-ARcre
48	30m	1.686579172323634	ANDR-ARcre
48	4h	1.9247547469518116	ANDR-ARcre
48	16h	2.199561403508766	ANDR-ARcre
48	72h	1.5678436379708323	ANDR-ARcre
49	Vh	1.4538257481555197	ANDR-ARcre
49	30m	1.543723933351022	ANDR-ARcre
49	4h	1.7708516698939107	ANDR-ARcre
49	16h	2.1858891752577234	ANDR-ARcre
49	72h	1.4924228289487356	ANDR-ARcre
50	Vh	1.3604932530763718	ANDR-ARcre
50	30m	1.4917190293742033	ANDR-ARcre
50	4h	1.767958064486102	ANDR-ARcre
50	16h	1.9868516216062464	ANDR-ARcre
50	72h	1.3868007843489483	ANDR-ARcre
51	Vh	1.3717732486352183	ANDR-ARcre
51	30m	1.5290751786302845	ANDR-ARcre
51	4h	1.7859346313398228	ANDR-ARcre
51	16h	2.070684706847062	ANDR-ARcre
51	72h	1.4377367805359713	ANDR-ARcre
52	Vh	1.5151610832201925	ANDR-ARcre
52	30m	1.6587377287596135	ANDR-ARcre
52	4h	1.924516309460258	ANDR-ARcre
52	16h	2.1896309400953347	ANDR-ARcre
52	72h	1.4848921152546308	ANDR-ARcre
53	Vh	1.2147659766166063	ANDR-ARcre
53	30m	1.2870375542081514	ANDR-ARcre
53	4h	1.5248020060704819	ANDR-ARcre
53	16h	1.7366439528298894	ANDR-ARcre
53	72h	1.2114881438247882	ANDR-ARcre
54	Vh	1.624927571902519	ANDR-ARcre
54	30m	1.8053063287750446	ANDR-ARcre
54	4h	2.0720728702775455	ANDR-ARcre
54	16h	2.4097725887925696	ANDR-ARcre
54	72h	1.5757069209450194	ANDR-ARcre
55	Vh	1.5794269423694594	ANDR-ARcre
55	30m	1.7238417934620498	ANDR-ARcre
55	4h	2.0442639515000867	ANDR-ARcre
55	16h	2.26862272240085	ANDR-ARcre
55	72h	1.5378992150518331	ANDR-ARcre
56	Vh	1.5280919586454227	ANDR-ARcre
56	30m	1.6932948706908961	ANDR-ARcre
56	4h	1.8966059377549316	ANDR-ARcre
56	16h	2.2185751116141565	ANDR-ARcre
56	72h	1.525423176287461	ANDR-ARcre
57	Vh	1.4606771437408208	ANDR-ARcre
57	30m	1.6093965554139833	ANDR-ARcre
57	4h	1.8535245967359928	ANDR-ARcre
57	16h	2.058966977436196	ANDR-ARcre
57	72h	1.3955611345067152	ANDR-ARcre
58	Vh	1.6634630411001758	ANDR-ARcre
58	30m	1.819509514032578	ANDR-ARcre
58	4h	2.0904838159977372	ANDR-ARcre
58	16h	2.4749541753057405	ANDR-ARcre
58	72h	1.6342324551561156	ANDR-ARcre
59	Vh	1.4806312532912098	ANDR-ARcre
59	30m	1.6117674099181456	ANDR-ARcre
59	4h	1.9173505572441842	ANDR-ARcre
59	16h	2.2508891044293518	ANDR-ARcre
59	72h	1.486193936760105	ANDR-ARcre
60	Vh	1.3049768518518525	ANDR-ARcre
60	30m	1.4738012837871992	ANDR-ARcre
60	4h	1.6939078708359239	ANDR-ARcre
60	16h	1.9275074928240885	ANDR-ARcre
60	72h	1.3712867439917655	ANDR-ARcre
61	Vh	1.4793672114021368	ANDR-ARcre
61	30m	1.6792203923571247	ANDR-ARcre
61	4h	2.0626882099418156	ANDR-ARcre
61	16h	2.265042451088958	ANDR-ARcre
61	72h	1.5578846614022466	ANDR-ARcre
62	Vh	1.4666666666666697	ANDR-ARcre
62	30m	1.5870334620334627	ANDR-ARcre
62	4h	1.7816744937635793	ANDR-ARcre
62	16h	2.167668670674678	ANDR-ARcre
62	72h	1.5150381729774958	ANDR-ARcre
63	Vh	1.7337815714915759	ANDR-ARcre
63	30m	1.8513462846293653	ANDR-ARcre
63	4h	2.2271963370247274	ANDR-ARcre
63	16h	2.443322221121998	ANDR-ARcre
63	72h	1.6292479470733545	ANDR-ARcre
64	Vh	1.7558109047798236	ANDR-ARcre
64	30m	1.8997378330711743	ANDR-ARcre
64	4h	2.1226759709731953	ANDR-ARcre
64	16h	2.5906724488354054	ANDR-ARcre
64	72h	1.742339065255738	ANDR-ARcre
65	Vh	1.394639194265829	ANDR-ARcre
65	30m	1.5353061840830557	ANDR-ARcre
65	4h	1.7822813171732546	ANDR-ARcre
65	16h	2.0626789663345044	ANDR-ARcre
65	72h	1.4312495822587323	ANDR-ARcre
66	Vh	1.5289703908536703	ANDR-ARcre
66	30m	1.743295510578687	ANDR-ARcre
66	4h	2.040017644283056	ANDR-ARcre
66	16h	2.3130671219450423	ANDR-ARcre
66	72h	1.6402116402116407	ANDR-ARcre
67	Vh	1.6088819524856417	ANDR-ARcre
67	30m	1.7875652248268972	ANDR-ARcre
67	4h	2.0215730209414273	ANDR-ARcre
67	16h	2.359724740486257	ANDR-ARcre
67	72h	1.6245019043216002	ANDR-ARcre
68	Vh	1.6359665890476054	ANDR-ARcre
68	30m	1.7994519889531109	ANDR-ARcre
68	4h	2.205191599149901	ANDR-ARcre
68	16h	2.36457082264853	ANDR-ARcre
68	72h	1.6328671427163	ANDR-ARcre
69	Vh	1.4761126672891407	ANDR-ARcre
69	30m	1.615480205461963	ANDR-ARcre
69	4h	1.8880413746764697	ANDR-ARcre
69	16h	2.1591504133203867	ANDR-ARcre
69	72h	1.4567507707042622	ANDR-ARcre
70	Vh	1.5188891205151407	ANDR-ARcre
70	30m	1.7412086806966551	ANDR-ARcre
70	4h	1.9905252599600312	ANDR-ARcre
70	16h	2.323659053179916	ANDR-ARcre
70	72h	1.5265089005710675	ANDR-ARcre
71	Vh	1.4132428756681543	ANDR-ARcre
71	30m	1.603077545949666	ANDR-ARcre
71	4h	1.9234496520671462	ANDR-ARcre
71	16h	2.034722222222219	ANDR-ARcre
71	72h	1.4600786486443516	ANDR-ARcre
72	Vh	1.5915097039169182	ANDR-ARcre
72	30m	1.742982531133345	ANDR-ARcre
72	4h	2.0197131888444395	ANDR-ARcre
72	16h	2.3216552424473167	ANDR-ARcre
72	72h	1.5810012627805619	ANDR-ARcre
73	Vh	1.5211893127763112	ANDR-ARcre
73	30m	1.6728433757525294	ANDR-ARcre
73	4h	2.0047224454026753	ANDR-ARcre
73	16h	2.2951718696059555	ANDR-ARcre
73	72h	1.4684347759887348	ANDR-ARcre
74	Vh	1.34502804459886	ANDR-ARcre
74	30m	1.4202631342886374	ANDR-ARcre
74	4h	1.628781401089352	ANDR-ARcre
74	16h	1.9174469295713341	ANDR-ARcre
74	72h	1.316102742647555	ANDR-ARcre
75	Vh	1.6308434484905132	ANDR-ARcre
75	30m	1.8192803416986865	ANDR-ARcre
75	4h	2.153677344214125	ANDR-ARcre
75	16h	2.4390783853696627	ANDR-ARcre
75	72h	1.6171770211179104	ANDR-ARcre
76	Vh	1.4665692808667365	ANDR-ARcre
76	30m	1.6327862498461445	ANDR-ARcre
76	4h	1.9407662002575465	ANDR-ARcre
76	16h	2.212412483683396	ANDR-ARcre
76	72h	1.494970564007229	ANDR-ARcre
77	Vh	1.418427827851062	ANDR-ARcre
77	30m	1.529059702337082	ANDR-ARcre
77	4h	1.769738645330974	ANDR-ARcre
77	16h	2.077806257374177	ANDR-ARcre
77	72h	1.4090827768416265	ANDR-ARcre
78	Vh	1.610438402761914	ANDR-ARcre
78	30m	1.73679724471598	ANDR-ARcre
78	4h	2.0221197765593497	ANDR-ARcre
78	16h	2.308176987821503	ANDR-ARcre
78	72h	1.5793929778340636	ANDR-ARcre
79	Vh	1.5715903533832678	ANDR-ARcre
79	30m	1.699397071490101	ANDR-ARcre
79	4h	1.9488331580680567	ANDR-ARcre
79	16h	2.297859095197792	ANDR-ARcre
79	72h	1.5738045007032357	ANDR-ARcre
80	Vh	1.7057765262622748	ANDR-ARcre
80	30m	1.949550856826984	ANDR-ARcre
80	4h	2.1982075889915396	ANDR-ARcre
80	16h	2.5019964202120257	ANDR-ARcre
80	72h	1.6976351671692191	ANDR-ARcre
81	Vh	1.4000552365170496	ANDR-ARcre
81	30m	1.5049116069005415	ANDR-ARcre
81	4h	1.7651973482334715	ANDR-ARcre
81	16h	2.082740563749047	ANDR-ARcre
81	72h	1.399181076656975	ANDR-ARcre
82	Vh	1.7246730896295313	ANDR-ARcre
82	30m	1.944789975839593	ANDR-ARcre
82	4h	2.323749151007484	ANDR-ARcre
82	16h	2.560075462799192	ANDR-ARcre
82	72h	1.7004967852898438	ANDR-ARcre
83	Vh	1.527431454036962	ANDR-ARcre
83	30m	1.6497375444917584	ANDR-ARcre
83	4h	1.9617643068623583	ANDR-ARcre
83	16h	2.228016752894797	ANDR-ARcre
83	72h	1.3908788140231778	ANDR-ARcre
84	Vh	1.4945093406833814	ANDR-ARcre
84	30m	1.6283916228205948	ANDR-ARcre
84	4h	1.8868225129446488	ANDR-ARcre
84	16h	2.2226707029936055	ANDR-ARcre
84	72h	1.44198099625684	ANDR-ARcre
85	Vh	1.2650627597568214	ANDR-ARcre
85	30m	1.4616288230967118	ANDR-ARcre
85	4h	1.6848704842922482	ANDR-ARcre
85	16h	1.9073503772139906	ANDR-ARcre
85	72h	1.3126935508078177	ANDR-ARcre
86	Vh	1.5442075071704724	ANDR-ARcre
86	30m	1.7120279109291896	ANDR-ARcre
86	4h	1.9592324623761308	ANDR-ARcre
86	16h	2.313792537212511	ANDR-ARcre
86	72h	1.575375750633486	ANDR-ARcre
87	Vh	1.6794974605720412	ANDR-ARcre
87	30m	1.8900576636904811	ANDR-ARcre
87	4h	2.2188162865538095	ANDR-ARcre
87	16h	2.4300709787063823	ANDR-ARcre
87	72h	1.671410425901443	ANDR-ARcre
88	Vh	1.4738734219546896	ANDR-ARcre
88	30m	1.6208356074043804	ANDR-ARcre
88	4h	1.8643380060739028	ANDR-ARcre
88	16h	2.2130503909925667	ANDR-ARcre
88	72h	1.5108650264735854	ANDR-ARcre
89	Vh	1.4371609067261262	ANDR-ARcre
89	30m	1.5332254703683283	ANDR-ARcre
89	4h	1.94248174345798	ANDR-ARcre
89	16h	2.1407273871863044	ANDR-ARcre
89	72h	1.4169469257188585	ANDR-ARcre
90	Vh	1.5604999692893597	ANDR-ARcre
90	30m	1.6500597371565155	ANDR-ARcre
90	4h	1.9158384781408506	ANDR-ARcre
90	16h	2.258386177741015	ANDR-ARcre
90	72h	1.5024707045037426	ANDR-ARcre
91	Vh	1.5923641189424085	ANDR-ARcre
91	30m	1.728592475123466	ANDR-ARcre
91	4h	2.0129547416721145	ANDR-ARcre
91	16h	2.350806900389532	ANDR-ARcre
91	72h	1.5515861476896693	ANDR-ARcre
92	Vh	1.6124340431129176	ANDR-ARcre
92	30m	1.742081658242631	ANDR-ARcre
92	4h	2.0967691487248916	ANDR-ARcre
92	16h	2.352525946275938	ANDR-ARcre
92	72h	1.530608902365982	ANDR-ARcre
93	Vh	1.5195868472486875	ANDR-ARcre
93	30m	1.6440123374452698	ANDR-ARcre
93	4h	1.8538132931272848	ANDR-ARcre
93	16h	2.1866256500402788	ANDR-ARcre
93	72h	1.5226750502341089	ANDR-ARcre
94	Vh	1.5537475738480788	ANDR-ARcre
94	30m	1.7051507237355528	ANDR-ARcre
94	4h	2.011452268033484	ANDR-ARcre
94	16h	2.3225673898750814	ANDR-ARcre
94	72h	1.5105005717509694	ANDR-ARcre
95	Vh	1.5160058429677519	ANDR-ARcre
95	30m	1.5987459260884787	ANDR-ARcre
95	4h	1.8430800442056574	ANDR-ARcre
95	16h	2.117058511260466	ANDR-ARcre
95	72h	1.461811776995492	ANDR-ARcre
96	Vh	1.5123539847705634	ANDR-ARcre
96	30m	1.6680516576132445	ANDR-ARcre
96	4h	1.912108766506108	ANDR-ARcre
96	16h	2.2517572375171353	ANDR-ARcre
96	72h	1.5007324524628753	ANDR-ARcre
97	Vh	1.5897219407857741	ANDR-ARcre
97	30m	1.7246487216157205	ANDR-ARcre
97	4h	2.0591152129641737	ANDR-ARcre
97	16h	2.397726649331263	ANDR-ARcre
97	72h	1.5691006734662956	ANDR-ARcre
98	Vh	1.4717172186833267	ANDR-ARcre
98	30m	1.6255700753866857	ANDR-ARcre
98	4h	1.8314649157798446	ANDR-ARcre
98	16h	2.1434933971254604	ANDR-ARcre
98	72h	1.4844367262793412	ANDR-ARcre
99	Vh	1.533399019756457	ANDR-ARcre
99	30m	1.6608502833319008	ANDR-ARcre
99	4h	1.9289151802240878	ANDR-ARcre
99	16h	2.254481215856826	ANDR-ARcre
99	72h	1.4714727484484913	ANDR-ARcre
100	Vh	1.5716439672598392	ANDR-ARcre
100	30m	1.7281281332026603	ANDR-ARcre
100	4h	1.9333149214101693	ANDR-ARcre
100	16h	2.3402844206364333	ANDR-ARcre
100	72h	1.5705170091075606	ANDR-ARcre
101	Vh	1.498613371917771	ANDR-ARcre
101	30m	1.659810122499118	ANDR-ARcre
101	4h	1.9764858210824372	ANDR-ARcre
101	16h	2.1785026616830874	ANDR-ARcre
101	72h	1.497365910925238	ANDR-ARcre
102	Vh	1.6183854446233703	ANDR-ARcre
102	30m	1.7875778805046252	ANDR-ARcre
102	4h	2.1431775016590042	ANDR-ARcre
102	16h	2.389102235876423	ANDR-ARcre
102	72h	1.6174521495276222	ANDR-ARcre
103	Vh	1.6173457304955827	ANDR-ARcre
103	30m	1.75233507860627	ANDR-ARcre
103	4h	2.0371012669740596	ANDR-ARcre
103	16h	2.379008974622463	ANDR-ARcre
103	72h	1.5966619617165658	ANDR-ARcre
104	Vh	1.6353060192210485	ANDR-ARcre
104	30m	1.7793375702970184	ANDR-ARcre
104	4h	2.009268379166347	ANDR-ARcre
104	16h	2.4554377699253958	ANDR-ARcre
104	72h	1.62764913657771	ANDR-ARcre
105	Vh	1.583376119573278	ANDR-ARcre
105	30m	1.732104267963268	ANDR-ARcre
105	4h	2.039329964134338	ANDR-ARcre
105	16h	2.2776540460282093	ANDR-ARcre
105	72h	1.521974939218252	ANDR-ARcre
106	Vh	1.5572073666484367	ANDR-ARcre
106	30m	1.7730729837777166	ANDR-ARcre
106	4h	1.9427057238607506	ANDR-ARcre
106	16h	2.27915233776641	ANDR-ARcre
106	72h	1.5434092927974514	ANDR-ARcre
107	Vh	1.5628542346218839	ANDR-ARcre
107	30m	1.6986391087401236	ANDR-ARcre
107	4h	2.0337534172069875	ANDR-ARcre
107	16h	2.241475049579243	ANDR-ARcre
107	72h	1.4823616823953571	ANDR-ARcre
108	Vh	1.4945113546037243	ANDR-ARcre
108	30m	1.6394284827048493	ANDR-ARcre
108	4h	1.8882044075761408	ANDR-ARcre
108	16h	2.1853721609005214	ANDR-ARcre
108	72h	1.4912417149705333	ANDR-ARcre
109	Vh	1.5757397889037001	ANDR-ARcre
109	30m	1.7141265395046963	ANDR-ARcre
109	4h	2.1053205283242105	ANDR-ARcre
109	16h	2.3117768553610416	ANDR-ARcre
109	72h	1.508151041474022	ANDR-ARcre
110	Vh	1.590352837445467	ANDR-ARcre
110	30m	1.754350626962096	ANDR-ARcre
110	4h	2.045785876993175	ANDR-ARcre
110	16h	2.3493832535190764	ANDR-ARcre
110	72h	1.5706093189964194	ANDR-ARcre
111	Vh	1.5468546435883157	ANDR-ARcre
111	30m	1.7310360925979646	ANDR-ARcre
111	4h	1.9237499140243548	ANDR-ARcre
111	16h	2.2819125343741637	ANDR-ARcre
111	72h	1.5484851923295178	ANDR-ARcre
112	Vh	1.5672370381789236	ANDR-ARcre
112	30m	1.6971167079548624	ANDR-ARcre
112	4h	1.8275572268991442	ANDR-ARcre
112	16h	2.249976165506718	ANDR-ARcre
112	72h	1.5752786934749237	ANDR-ARcre
113	Vh	1.7618237144772833	ANDR-ARcre
113	30m	1.9307645259938893	ANDR-ARcre
113	4h	2.1716623175118204	ANDR-ARcre
113	16h	2.5388531361060402	ANDR-ARcre
113	72h	1.744947735191639	ANDR-ARcre
114	Vh	1.5099875448827222	ANDR-ARcre
114	30m	1.672941256274595	ANDR-ARcre
114	4h	1.9218700725323306	ANDR-ARcre
114	16h	2.20549899168757	ANDR-ARcre
114	72h	1.4793421939637288	ANDR-ARcre
115	Vh	1.6152093578950315	ANDR-ARcre
115	30m	1.753660008375332	ANDR-ARcre
115	4h	2.1192313425333844	ANDR-ARcre
115	16h	2.370946658233179	ANDR-ARcre
115	72h	1.6071778790719746	ANDR-ARcre
116	Vh	1.5273241889832352	ANDR-ARcre
116	30m	1.6525732348613964	ANDR-ARcre
116	4h	1.905027307823087	ANDR-ARcre
116	16h	2.303318339981323	ANDR-ARcre
116	72h	1.5377221462747819	ANDR-ARcre
117	Vh	1.7151013755997047	ANDR-ARcre
117	30m	1.8664375229234598	ANDR-ARcre
117	4h	2.154356619128206	ANDR-ARcre
117	16h	2.44681253295921	ANDR-ARcre
117	72h	1.6967947017111251	ANDR-ARcre
118	Vh	1.6313682496968522	ANDR-ARcre
118	30m	1.8205853443260973	ANDR-ARcre
118	4h	2.105529789511247	ANDR-ARcre
118	16h	2.4028331119964546	ANDR-ARcre
118	72h	1.6091645711092497	ANDR-ARcre
119	Vh	1.5182803382160337	ANDR-ARcre
119	30m	1.7291037159479106	ANDR-ARcre
119	4h	1.9518350293342743	ANDR-ARcre
119	16h	2.2622159846629373	ANDR-ARcre
119	72h	1.5518832452026354	ANDR-ARcre
120	Vh	1.4596337910944657	ANDR-ARcre
120	30m	1.5712883787903766	ANDR-ARcre
120	4h	1.8100160076597438	ANDR-ARcre
120	16h	2.100539887491975	ANDR-ARcre
120	72h	1.4668326524932658	ANDR-ARcre
121	Vh	1.6004872677864483	ANDR-ARcre
121	30m	1.7152909373705343	ANDR-ARcre
121	4h	1.9751518431655661	ANDR-ARcre
121	16h	2.331326762364659	ANDR-ARcre
121	72h	1.6015670284423702	ANDR-ARcre
122	Vh	1.577173931174831	ANDR-ARcre
122	30m	1.7521048002910518	ANDR-ARcre
122	4h	2.100191152087369	ANDR-ARcre
122	16h	2.2759371597449043	ANDR-ARcre
122	72h	1.5591281223135431	ANDR-ARcre
123	Vh	1.6754347045276923	ANDR-ARcre
123	30m	1.8212916585672916	ANDR-ARcre
123	4h	2.1500033031857355	ANDR-ARcre
123	16h	2.4604033842575808	ANDR-ARcre
123	72h	1.6335707009118374	ANDR-ARcre
124	Vh	1.5368628816904708	ANDR-ARcre
124	30m	1.7442127401703975	ANDR-ARcre
124	4h	2.0007797270955225	ANDR-ARcre
124	16h	2.257800703193022	ANDR-ARcre
124	72h	1.5224870059821514	ANDR-ARcre
125	Vh	1.4798092253559858	ANDR-ARcre
125	30m	1.5511524473219434	ANDR-ARcre
125	4h	1.7984671895165392	ANDR-ARcre
125	16h	2.147999174917488	ANDR-ARcre
125	72h	1.4156816769490015	ANDR-ARcre
126	Vh	1.7368229237847967	ANDR-ARcre
126	30m	1.9200208642916052	ANDR-ARcre
126	4h	2.2607770165496714	ANDR-ARcre
126	16h	2.541898237904437	ANDR-ARcre
126	72h	1.769951538387593	ANDR-ARcre
127	Vh	1.5595108180528048	ANDR-ARcre
127	30m	1.7214598698405754	ANDR-ARcre
127	4h	1.9603590527938752	ANDR-ARcre
127	16h	2.3144757917907235	ANDR-ARcre
127	72h	1.519092359165892	ANDR-ARcre
128	Vh	1.631466176920725	ANDR-ARcre
128	30m	1.789089640858135	ANDR-ARcre
128	4h	2.058261924326031	ANDR-ARcre
128	16h	2.4423668753943906	ANDR-ARcre
128	72h	1.648866354345811	ANDR-ARcre
129	Vh	1.3931940087299002	ANDR-ARcre
129	30m	1.5495480506469554	ANDR-ARcre
129	4h	1.9155668695360963	ANDR-ARcre
129	16h	2.0780856675792982	ANDR-ARcre
129	72h	1.4672475560467517	ANDR-ARcre
130	Vh	1.4918226417498643	ANDR-ARcre
130	30m	1.660812232149715	ANDR-ARcre
130	4h	1.9187792308603042	ANDR-ARcre
130	16h	2.1733890688296427	ANDR-ARcre
130	72h	1.4660903194315429	ANDR-ARcre
131	Vh	1.4477898951583195	ANDR-ARcre
131	30m	1.6426261349418918	ANDR-ARcre
131	4h	1.8654244306418328	ANDR-ARcre
131	16h	2.101416189826753	ANDR-ARcre
131	72h	1.4583472309486352	ANDR-ARcre
132	Vh	1.461006089729063	ANDR-ARcre
132	30m	1.6576448356378275	ANDR-ARcre
132	4h	1.923192593047952	ANDR-ARcre
132	16h	2.1811714627248593	ANDR-ARcre
132	72h	1.495902967804191	ANDR-ARcre
133	Vh	1.5403271854401956	ANDR-ARcre
133	30m	1.675487805332771	ANDR-ARcre
133	4h	1.932426980930565	ANDR-ARcre
133	16h	2.255754905046684	ANDR-ARcre
133	72h	1.5518873187311406	ANDR-ARcre
134	Vh	1.3433086840210464	ANDR-ARcre
134	30m	1.4310503160494983	ANDR-ARcre
134	4h	1.7927031592075977	ANDR-ARcre
134	16h	1.9389589889898717	ANDR-ARcre
134	72h	1.353290045635243	ANDR-ARcre
135	Vh	1.481430780540983	ANDR-ARcre
135	30m	1.6445829624583173	ANDR-ARcre
135	4h	1.7749579407198908	ANDR-ARcre
135	16h	2.1995349696951956	ANDR-ARcre
135	72h	1.5100213520264336	ANDR-ARcre
136	Vh	1.5458449669772742	ANDR-ARcre
136	30m	1.6909146584831978	ANDR-ARcre
136	4h	1.9609478160161722	ANDR-ARcre
136	16h	2.2569636188602136	ANDR-ARcre
136	72h	1.5640959732897775	ANDR-ARcre
137	Vh	1.5735586686045928	ANDR-ARcre
137	30m	1.7152975365385112	ANDR-ARcre
137	4h	2.0361011230967394	ANDR-ARcre
137	16h	2.278708607035718	ANDR-ARcre
137	72h	1.5643983083429471	ANDR-ARcre
138	Vh	1.5557671639463877	ANDR-ARcre
138	30m	1.6234744567512016	ANDR-ARcre
138	4h	1.9393297326554517	ANDR-ARcre
138	16h	2.3399469610867536	ANDR-ARcre
138	72h	1.574168327540866	ANDR-ARcre
139	Vh	1.7675059185207667	ANDR-ARcre
139	30m	1.8534969925482179	ANDR-ARcre
139	4h	2.1653530828374823	ANDR-ARcre
139	16h	2.4993131164011317	ANDR-ARcre
139	72h	1.6657599315827198	ANDR-ARcre
140	Vh	1.5689723132805455	ANDR-ARcre
140	30m	1.72701655901271	ANDR-ARcre
140	4h	2.0487620906225654	ANDR-ARcre
140	16h	2.2932488854958897	ANDR-ARcre
140	72h	1.5331546965788259	ANDR-ARcre
141	Vh	1.2586319282098049	ANDR-ARcre
141	30m	1.4104247746738146	ANDR-ARcre
141	4h	1.743803066989517	ANDR-ARcre
141	16h	1.811396432120029	ANDR-ARcre
141	72h	1.2812465057488078	ANDR-ARcre
142	Vh	1.515032679738567	ANDR-ARcre
142	30m	1.7181930944789683	ANDR-ARcre
142	4h	1.9745156505495356	ANDR-ARcre
142	16h	2.2028985507246324	ANDR-ARcre
142	72h	1.5451142775950977	ANDR-ARcre
143	Vh	1.497555328144224	ANDR-ARcre
143	30m	1.7301458072567686	ANDR-ARcre
143	4h	1.9645436024396303	ANDR-ARcre
143	16h	2.2432337785782135	ANDR-ARcre
143	72h	1.5284460070729506	ANDR-ARcre
144	Vh	1.6512028998216906	ANDR-ARcre
144	30m	1.8532699548803897	ANDR-ARcre
144	4h	2.1133429389686524	ANDR-ARcre
144	16h	2.4711762444308683	ANDR-ARcre
144	72h	1.619645546419003	ANDR-ARcre
145	Vh	1.663172606568835	ANDR-ARcre
145	30m	1.81517334686285	ANDR-ARcre
145	4h	2.033730783127625	ANDR-ARcre
145	16h	2.408447231602076	ANDR-ARcre
145	72h	1.5895741145279079	ANDR-ARcre
146	Vh	1.525888790893669	ANDR-ARcre
146	30m	1.664362070344981	ANDR-ARcre
146	4h	1.9916780693120915	ANDR-ARcre
146	16h	2.1349299610169137	ANDR-ARcre
146	72h	1.4721876735012567	ANDR-ARcre
147	Vh	1.882058446850627	ANDR-ARcre
147	30m	2.019252307573482	ANDR-ARcre
147	4h	2.337190518199429	ANDR-ARcre
147	16h	2.718244050852979	ANDR-ARcre
147	72h	1.8018301789447992	ANDR-ARcre
148	Vh	1.4339605563009843	ANDR-ARcre
148	30m	1.6222760448385285	ANDR-ARcre
148	4h	1.9685847043532136	ANDR-ARcre
148	16h	2.1449024754258605	ANDR-ARcre
148	72h	1.4369368666781068	ANDR-ARcre
149	Vh	1.6201923330537515	ANDR-ARcre
149	30m	1.767354995498913	ANDR-ARcre
149	4h	2.07995215395737	ANDR-ARcre
149	16h	2.424995663309555	ANDR-ARcre
149	72h	1.6336430191124085	ANDR-ARcre
150	Vh	1.5739014876945958	ANDR-ARcre
150	30m	1.778522437781702	ANDR-ARcre
150	4h	1.9667825355809943	ANDR-ARcre
150	16h	2.31623174134252	ANDR-ARcre
150	72h	1.5924687545198568	ANDR-ARcre
151	Vh	1.5948762992241288	ANDR-ARcre
151	30m	1.69278445998984	ANDR-ARcre
151	4h	1.989644710953209	ANDR-ARcre
151	16h	2.230774930403391	ANDR-ARcre
151	72h	1.561925996708608	ANDR-ARcre
152	Vh	1.518588975786189	ANDR-ARcre
152	30m	1.7697725142747207	ANDR-ARcre
152	4h	1.98645611382854	ANDR-ARcre
152	16h	2.3535610123247657	ANDR-ARcre
152	72h	1.4998502545672365	ANDR-ARcre
153	Vh	1.513503196869932	ANDR-ARcre
153	30m	1.5803085264511767	ANDR-ARcre
153	4h	1.8764607992499773	ANDR-ARcre
153	16h	2.2333030027297482	ANDR-ARcre
153	72h	1.4383809818390716	ANDR-ARcre
154	Vh	1.8403185028800846	ANDR-ARcre
154	30m	1.9886147057511023	ANDR-ARcre
154	4h	2.327485517595374	ANDR-ARcre
154	16h	2.655777947914005	ANDR-ARcre
154	72h	1.7674234247419018	ANDR-ARcre
155	Vh	1.5759324236517251	ANDR-ARcre
155	30m	1.6653054916576018	ANDR-ARcre
155	4h	1.9342187682475003	ANDR-ARcre
155	16h	2.308465936488252	ANDR-ARcre
155	72h	1.5476165604652021	ANDR-ARcre
156	Vh	1.6534243740947667	ANDR-ARcre
156	30m	1.842720701403543	ANDR-ARcre
156	4h	2.127240424060925	ANDR-ARcre
156	16h	2.4521182197634372	ANDR-ARcre
156	72h	1.6232985685830608	ANDR-ARcre
157	Vh	1.3411723878929616	ANDR-ARcre
157	30m	1.477841587269198	ANDR-ARcre
157	4h	1.7547380996738373	ANDR-ARcre
157	16h	1.9359530334069388	ANDR-ARcre
157	72h	1.4298801868808164	ANDR-ARcre
158	Vh	1.4157627284276357	ANDR-ARcre
158	30m	1.5428653743260494	ANDR-ARcre
158	4h	1.8373053558238797	ANDR-ARcre
158	16h	2.121699630926465	ANDR-ARcre
158	72h	1.3521748027557363	ANDR-ARcre
159	Vh	1.37101058395652	ANDR-ARcre
159	30m	1.5151388219853283	ANDR-ARcre
159	4h	1.7414068958709585	ANDR-ARcre
159	16h	1.9795638249199268	ANDR-ARcre
159	72h	1.3607888860344306	ANDR-ARcre
160	Vh	1.476212083510203	ANDR-ARcre
160	30m	1.5486227324121764	ANDR-ARcre
160	4h	1.8358922873644887	ANDR-ARcre
160	16h	2.0814951143830047	ANDR-ARcre
160	72h	1.4343736718591242	ANDR-ARcre
161	Vh	1.654772581270952	ANDR-ARcre
161	30m	1.8341087298862822	ANDR-ARcre
161	4h	2.064011964641702	ANDR-ARcre
161	16h	2.4688251165072312	ANDR-ARcre
161	72h	1.5848618679583515	ANDR-ARcre
162	Vh	1.4307643186953558	ANDR-ARcre
162	30m	1.569488591686327	ANDR-ARcre
162	4h	1.8299445609381686	ANDR-ARcre
162	16h	2.21573369511787	ANDR-ARcre
162	72h	1.4804001683876913	ANDR-ARcre
163	Vh	1.4496303600402793	ANDR-ARcre
163	30m	1.6539250057510966	ANDR-ARcre
163	4h	2.012283954761996	ANDR-ARcre
163	16h	2.228191814610989	ANDR-ARcre
163	72h	1.4994465347289643	ANDR-ARcre
164	Vh	1.6589094350698783	ANDR-ARcre
164	30m	1.9222776967656359	ANDR-ARcre
164	4h	2.142533453981015	ANDR-ARcre
164	16h	2.4668232260441076	ANDR-ARcre
164	72h	1.70845468781466	ANDR-ARcre
165	Vh	1.4143787236656247	ANDR-ARcre
165	30m	1.494843214141464	ANDR-ARcre
165	4h	1.768048222898586	ANDR-ARcre
165	16h	2.0647777970913674	ANDR-ARcre
165	72h	1.4269260089516886	ANDR-ARcre
166	Vh	1.725491347584372	ANDR-ARcre
166	30m	1.8758994832366536	ANDR-ARcre
166	4h	2.0930591600656605	ANDR-ARcre
166	16h	2.5455902661142846	ANDR-ARcre
166	72h	1.7113532739277733	ANDR-ARcre
167	Vh	1.587282717810541	ANDR-ARcre
167	30m	1.6928821431620291	ANDR-ARcre
167	4h	1.99830016682085	ANDR-ARcre
167	16h	2.412787378691158	ANDR-ARcre
167	72h	1.5071543451586606	ANDR-ARcre
168	Vh	1.4760673561389572	ANDR-ARcre
168	30m	1.637954220436759	ANDR-ARcre
168	4h	1.8077223728780931	ANDR-ARcre
168	16h	2.1847695136643175	ANDR-ARcre
168	72h	1.4602215991244696	ANDR-ARcre
169	Vh	1.6002614087578166	ANDR-ARcre
169	30m	1.8000738931113547	ANDR-ARcre
169	4h	2.1319023881130015	ANDR-ARcre
169	16h	2.3627895981087406	ANDR-ARcre
169	72h	1.5837828796052338	ANDR-ARcre
170	Vh	1.7673699015471187	ANDR-ARcre
170	30m	1.8911657686330372	ANDR-ARcre
170	4h	2.1307481457594406	ANDR-ARcre
170	16h	2.5137538779731092	ANDR-ARcre
170	72h	1.6894979561890762	ANDR-ARcre
171	Vh	1.5158570067798507	ANDR-ARcre
171	30m	1.6832447010596494	ANDR-ARcre
171	4h	2.015077387813795	ANDR-ARcre
171	16h	2.291763830043458	ANDR-ARcre
171	72h	1.5638187614766739	ANDR-ARcre
172	Vh	1.536911060720589	ANDR-ARcre
172	30m	1.6620819927617263	ANDR-ARcre
172	4h	1.8663253816727248	ANDR-ARcre
172	16h	2.217343776820154	ANDR-ARcre
172	72h	1.522836465365207	ANDR-ARcre
173	Vh	1.5707428804855332	ANDR-ARcre
173	30m	1.7628868588843134	ANDR-ARcre
173	4h	2.0287810712382015	ANDR-ARcre
173	16h	2.23639633835333	ANDR-ARcre
173	72h	1.5082072387504568	ANDR-ARcre
174	Vh	1.7979520420864812	ANDR-ARcre
174	30m	1.9488490243417818	ANDR-ARcre
174	4h	2.241453593788622	ANDR-ARcre
174	16h	2.5750304294905115	ANDR-ARcre
174	72h	1.691463880680572	ANDR-ARcre
175	Vh	1.2707009686490984	ANDR-ARcre
175	30m	1.4251404012496185	ANDR-ARcre
175	4h	1.6222766243664717	ANDR-ARcre
175	16h	1.8862395097908562	ANDR-ARcre
175	72h	1.3172245699556393	ANDR-ARcre
176	Vh	1.6349463952001602	ANDR-ARcre
176	30m	1.7807006648947217	ANDR-ARcre
176	4h	2.0273459585099234	ANDR-ARcre
176	16h	2.4606849052994035	ANDR-ARcre
176	72h	1.6125251092993018	ANDR-ARcre
177	Vh	1.7809311415656544	ANDR-ARcre
177	30m	1.8881588578895967	ANDR-ARcre
177	4h	2.1477933265271885	ANDR-ARcre
177	16h	2.568944321509191	ANDR-ARcre
177	72h	1.7102241968826193	ANDR-ARcre
178	Vh	1.5518781859564021	ANDR-ARcre
178	30m	1.6974998528951053	ANDR-ARcre
178	4h	2.017735413559851	ANDR-ARcre
178	16h	2.216770407410296	ANDR-ARcre
178	72h	1.526739788029196	ANDR-ARcre
179	Vh	1.493426180068452	ANDR-ARcre
179	30m	1.6414120478320737	ANDR-ARcre
179	4h	1.931433780440169	ANDR-ARcre
179	16h	2.187497995445646	ANDR-ARcre
179	72h	1.4881589878998807	ANDR-ARcre
180	Vh	1.5065904668011987	ANDR-ARcre
180	30m	1.6310647406960574	ANDR-ARcre
180	4h	1.9001525669270085	ANDR-ARcre
180	16h	2.201202249369784	ANDR-ARcre
180	72h	1.4801673327532754	ANDR-ARcre
181	Vh	1.362068209976135	ANDR-ARcre
181	30m	1.5199754520445528	ANDR-ARcre
181	4h	1.698520953939842	ANDR-ARcre
181	16h	2.0211160004889352	ANDR-ARcre
181	72h	1.3378363436014202	ANDR-ARcre
182	Vh	1.5029478681280235	ANDR-ARcre
182	30m	1.6801852891527815	ANDR-ARcre
182	4h	1.976972041510197	ANDR-ARcre
182	16h	2.240301746844505	ANDR-ARcre
182	72h	1.472498955722644	ANDR-ARcre
183	Vh	1.511599914171628	ANDR-ARcre
183	30m	1.6498461793855679	ANDR-ARcre
183	4h	1.935281993450322	ANDR-ARcre
183	16h	2.266354334621191	ANDR-ARcre
183	72h	1.4924461563636853	ANDR-ARcre
184	Vh	1.6007246008769742	ANDR-ARcre
184	30m	1.6972749472749518	ANDR-ARcre
184	4h	1.9920264848919012	ANDR-ARcre
184	16h	2.2061395573246454	ANDR-ARcre
184	72h	1.5057768259658453	ANDR-ARcre
185	Vh	1.4348606939080426	ANDR-ARcre
185	30m	1.5540600593408682	ANDR-ARcre
185	4h	1.8522557674486722	ANDR-ARcre
185	16h	2.0183178758198204	ANDR-ARcre
185	72h	1.3926166426166473	ANDR-ARcre
186	Vh	1.6430976430976465	ANDR-ARcre
186	30m	1.8375811496830665	ANDR-ARcre
186	4h	2.0337576064115557	ANDR-ARcre
186	16h	2.367554367554362	ANDR-ARcre
186	72h	1.5751947224222587	ANDR-ARcre
187	Vh	1.5443945134666817	ANDR-ARcre
187	30m	1.7013708195406116	ANDR-ARcre
187	4h	1.9190356461791844	ANDR-ARcre
187	16h	2.3053090826675664	ANDR-ARcre
187	72h	1.56959315398018	ANDR-ARcre
188	Vh	1.4753381594385808	ANDR-ARcre
188	30m	1.6283812432304323	ANDR-ARcre
188	4h	1.932162327950439	ANDR-ARcre
188	16h	2.204099078882687	ANDR-ARcre
188	72h	1.4447692458006929	ANDR-ARcre
189	Vh	1.6968685423621075	ANDR-ARcre
189	30m	1.8028143274853863	ANDR-ARcre
189	4h	2.0837694445447092	ANDR-ARcre
189	16h	2.446440912232196	ANDR-ARcre
189	72h	1.7292817679558006	ANDR-ARcre
190	Vh	1.5756829681586608	ANDR-ARcre
190	30m	1.711817702259986	ANDR-ARcre
190	4h	2.0134965473948614	ANDR-ARcre
190	16h	2.2363006281134847	ANDR-ARcre
190	72h	1.5489835105014171	ANDR-ARcre
191	Vh	1.616029866147259	ANDR-ARcre
191	30m	1.8077654875684495	ANDR-ARcre
191	4h	2.1091194900682844	ANDR-ARcre
191	16h	2.4556466302367905	ANDR-ARcre
191	72h	1.6183122334227118	ANDR-ARcre
192	Vh	1.355919560806782	ANDR-ARcre
192	30m	1.4820713315234557	ANDR-ARcre
192	4h	1.711394104876803	ANDR-ARcre
192	16h	1.941260903168817	ANDR-ARcre
192	72h	1.351268344271087	ANDR-ARcre
193	Vh	1.5445435761462862	ANDR-ARcre
193	30m	1.778304965126989	ANDR-ARcre
193	4h	2.008870178548357	ANDR-ARcre
193	16h	2.343885785226563	ANDR-ARcre
193	72h	1.5761613786305155	ANDR-ARcre
194	Vh	1.7455286862445754	ANDR-ARcre
194	30m	1.9424016501176482	ANDR-ARcre
194	4h	2.2179335224723378	ANDR-ARcre
194	16h	2.617890655470662	ANDR-ARcre
194	72h	1.734091892186101	ANDR-ARcre
195	Vh	1.4283242214327052	ANDR-ARcre
195	30m	1.5219371849001535	ANDR-ARcre
195	4h	1.7617366872161828	ANDR-ARcre
195	16h	2.010486449264666	ANDR-ARcre
195	72h	1.4452495587866803	ANDR-ARcre
196	Vh	1.6232689595761165	ANDR-ARcre
196	30m	1.7949135345246752	ANDR-ARcre
196	4h	2.014914250892324	ANDR-ARcre
196	16h	2.301045281101701	ANDR-ARcre
196	72h	1.5617233243997517	ANDR-ARcre
197	Vh	1.4335990038543631	ANDR-ARcre
197	30m	1.5293027331243878	ANDR-ARcre
197	4h	1.7831840187749968	ANDR-ARcre
197	16h	2.1031366294524125	ANDR-ARcre
197	72h	1.3943255319532304	ANDR-ARcre
198	Vh	1.499735343731606	ANDR-ARcre
198	30m	1.6996754330087687	ANDR-ARcre
198	4h	1.9260598371920994	ANDR-ARcre
198	16h	2.273431215777481	ANDR-ARcre
198	72h	1.4859167878575161	ANDR-ARcre
199	Vh	1.6487560244887325	ANDR-ARcre
199	30m	1.8209101270397292	ANDR-ARcre
199	4h	2.0489883878664332	ANDR-ARcre
199	16h	2.3552469414134105	ANDR-ARcre
199	72h	1.6624831017574178	ANDR-ARcre
200	Vh	1.5997348664966369	ANDR-ARcre
200	30m	1.7321920005402758	ANDR-ARcre
200	4h	2.054064039408876	ANDR-ARcre
200	16h	2.316533182320736	ANDR-ARcre
200	72h	1.5319309143959743	ANDR-ARcre
201	Vh	1.4195395197495781	ANDR-ARcre
201	30m	1.55032404316867	ANDR-ARcre
201	4h	1.7541035837292491	ANDR-ARcre
201	16h	2.0279847908745205	ANDR-ARcre
201	72h	1.428329126703687	ANDR-ARcre
202	Vh	1.6637342218900557	ANDR-ARcre
202	30m	1.8883907512134748	ANDR-ARcre
202	4h	2.2304812851915954	ANDR-ARcre
202	16h	2.462433484234763	ANDR-ARcre
202	72h	1.6568728924749885	ANDR-ARcre
203	Vh	1.4578391810163391	ANDR-ARcre
203	30m	1.5826171392040167	ANDR-ARcre
203	4h	1.8043289768641946	ANDR-ARcre
203	16h	2.1427972341691266	ANDR-ARcre
203	72h	1.4065514503404148	ANDR-ARcre
204	Vh	1.462299224954723	ANDR-ARcre
204	30m	1.5702805588307227	ANDR-ARcre
204	4h	1.8566168928175677	ANDR-ARcre
204	16h	2.119313715437984	ANDR-ARcre
204	72h	1.4414451126666485	ANDR-ARcre
205	Vh	1.5969183589513483	ANDR-ARcre
205	30m	1.8410432267245243	ANDR-ARcre
205	4h	2.181509032943685	ANDR-ARcre
205	16h	2.4384663640724704	ANDR-ARcre
205	72h	1.6203973338510334	ANDR-ARcre
206	Vh	1.6209853659652873	ANDR-ARcre
206	30m	1.7674455157597164	ANDR-ARcre
206	4h	2.007692825980767	ANDR-ARcre
206	16h	2.2975048990327616	ANDR-ARcre
206	72h	1.5768732273686177	ANDR-ARcre
207	Vh	1.1665923312924895	ANDR-ARcre
207	30m	1.2393848790156996	ANDR-ARcre
207	4h	1.496490497759941	ANDR-ARcre
207	16h	1.6554630180448122	ANDR-ARcre
207	72h	1.1553129605717969	ANDR-ARcre
208	Vh	1.4475912119743917	ANDR-ARcre
208	30m	1.5713927268785222	ANDR-ARcre
208	4h	1.8454165087785854	ANDR-ARcre
208	16h	2.181393885895755	ANDR-ARcre
208	72h	1.4616758808588277	ANDR-ARcre
209	Vh	1.5341498624080856	ANDR-ARcre
209	30m	1.7388841956535754	ANDR-ARcre
209	4h	2.0113287462983016	ANDR-ARcre
209	16h	2.3806841956460216	ANDR-ARcre
209	72h	1.5347818319246924	ANDR-ARcre
210	Vh	1.5434576711710257	ANDR-ARcre
210	30m	1.6725212710219715	ANDR-ARcre
210	4h	1.8722997135362214	ANDR-ARcre
210	16h	2.2379478289582253	ANDR-ARcre
210	72h	1.488937028151119	ANDR-ARcre
211	Vh	1.6201244498406462	ANDR-ARcre
211	30m	1.7835834387994982	ANDR-ARcre
211	4h	2.0945798868088907	ANDR-ARcre
211	16h	2.327634792410296	ANDR-ARcre
211	72h	1.567612687813025	ANDR-ARcre
212	Vh	1.6022878074995368	ANDR-ARcre
212	30m	1.7631715434959467	ANDR-ARcre
212	4h	2.1434570458960787	ANDR-ARcre
212	16h	2.383386042589074	ANDR-ARcre
212	72h	1.5844165451355892	ANDR-ARcre
213	Vh	1.4769227652159838	ANDR-ARcre
213	30m	1.6237928226213296	ANDR-ARcre
213	4h	1.9508031936889723	ANDR-ARcre
213	16h	2.1104937232231347	ANDR-ARcre
213	72h	1.407512459223824	ANDR-ARcre
214	Vh	1.1679836885928851	ANDR-ARcre
214	30m	1.3142180239832544	ANDR-ARcre
214	4h	1.5924789077307628	ANDR-ARcre
214	16h	1.782022632422116	ANDR-ARcre
214	72h	1.2483897916835103	ANDR-ARcre
215	Vh	1.6429767025969024	ANDR-ARcre
215	30m	1.8190270895738303	ANDR-ARcre
215	4h	2.1456737963207564	ANDR-ARcre
215	16h	2.4920695994185706	ANDR-ARcre
215	72h	1.5680034884634815	ANDR-ARcre
216	Vh	1.6047512755102078	ANDR-ARcre
216	30m	1.7619408437745274	ANDR-ARcre
216	4h	2.1368344315154975	ANDR-ARcre
216	16h	2.3315038419319407	ANDR-ARcre
216	72h	1.54053046309876	ANDR-ARcre
217	Vh	1.6111920422607775	ANDR-ARcre
217	30m	1.7063239116661508	ANDR-ARcre
217	4h	2.079303884612791	ANDR-ARcre
217	16h	2.3632914923291413	ANDR-ARcre
217	72h	1.563192966348097	ANDR-ARcre
218	Vh	1.3488964465157938	ANDR-ARcre
218	30m	1.4344567995821795	ANDR-ARcre
218	4h	1.68533683624181	ANDR-ARcre
218	16h	1.8800988251903346	ANDR-ARcre
218	72h	1.3610474676794606	ANDR-ARcre
219	Vh	1.4483206439844565	ANDR-ARcre
219	30m	1.5599296513350487	ANDR-ARcre
219	4h	1.8151978071963257	ANDR-ARcre
219	16h	2.0913160913160906	ANDR-ARcre
219	72h	1.3720343907717805	ANDR-ARcre
220	Vh	1.3453882977692477	ANDR-ARcre
220	30m	1.484969576719574	ANDR-ARcre
220	4h	1.7211630388013741	ANDR-ARcre
220	16h	2.0175031362915847	ANDR-ARcre
220	72h	1.3651751819082532	ANDR-ARcre
221	Vh	1.6072337495134599	ANDR-ARcre
221	30m	1.7724204179924852	ANDR-ARcre
221	4h	2.0384382757842587	ANDR-ARcre
221	16h	2.2643072863855833	ANDR-ARcre
221	72h	1.6177848259254393	ANDR-ARcre
222	Vh	1.4775890361857433	ANDR-ARcre
222	30m	1.60189244720024	ANDR-ARcre
222	4h	1.8718301615974633	ANDR-ARcre
222	16h	2.158772458572587	ANDR-ARcre
222	72h	1.5137512090664609	ANDR-ARcre
223	Vh	1.590045820136921	ANDR-ARcre
223	30m	1.7474591987959203	ANDR-ARcre
223	4h	1.9470156713096185	ANDR-ARcre
223	16h	2.368554486978014	ANDR-ARcre
223	72h	1.5802082674592652	ANDR-ARcre
224	Vh	1.572372105280499	ANDR-ARcre
224	30m	1.6653695343807529	ANDR-ARcre
224	4h	1.9759050964878717	ANDR-ARcre
224	16h	2.2593748088334213	ANDR-ARcre
224	72h	1.520348859765517	ANDR-ARcre
225	Vh	1.6880045706336815	ANDR-ARcre
225	30m	1.8024204791098795	ANDR-ARcre
225	4h	2.1671738652474346	ANDR-ARcre
225	16h	2.42963948727901	ANDR-ARcre
225	72h	1.650897813761352	ANDR-ARcre
226	Vh	1.6895458705309805	ANDR-ARcre
226	30m	1.859194513520316	ANDR-ARcre
226	4h	2.097552686464123	ANDR-ARcre
226	16h	2.4634711800915916	ANDR-ARcre
226	72h	1.6747129363762194	ANDR-ARcre
227	Vh	1.6661745164624304	ANDR-ARcre
227	30m	1.8490628166160132	ANDR-ARcre
227	4h	2.1135901533103576	ANDR-ARcre
227	16h	2.4269038354641426	ANDR-ARcre
227	72h	1.6616289636041945	ANDR-ARcre
228	Vh	1.3693447615459506	ANDR-ARcre
228	30m	1.5155319206080664	ANDR-ARcre
228	4h	1.802851640036955	ANDR-ARcre
228	16h	2.0278203394922603	ANDR-ARcre
228	72h	1.3867149982960032	ANDR-ARcre
229	Vh	1.492445292535683	ANDR-ARcre
229	30m	1.6688183678705049	ANDR-ARcre
229	4h	2.0057845921283244	ANDR-ARcre
229	16h	2.237269081514626	ANDR-ARcre
229	72h	1.4939683628180163	ANDR-ARcre
230	Vh	1.4198027672206093	ANDR-ARcre
230	30m	1.6022091355424712	ANDR-ARcre
230	4h	1.8701198293175119	ANDR-ARcre
230	16h	2.164586575827875	ANDR-ARcre
230	72h	1.443265840413571	ANDR-ARcre
231	Vh	1.5067941979383153	ANDR-ARcre
231	30m	1.6933074976553262	ANDR-ARcre
231	4h	1.9480106814930407	ANDR-ARcre
231	16h	2.2669835611012012	ANDR-ARcre
231	72h	1.5907596465444311	ANDR-ARcre
232	Vh	1.80589963541579	ANDR-ARcre
232	30m	1.9367836164174925	ANDR-ARcre
232	4h	2.235217499822325	ANDR-ARcre
232	16h	2.633967618624047	ANDR-ARcre
232	72h	1.729658028914844	ANDR-ARcre
233	Vh	1.5304758734769657	ANDR-ARcre
233	30m	1.6648433518124206	ANDR-ARcre
233	4h	1.9071297852474405	ANDR-ARcre
233	16h	2.251757237517138	ANDR-ARcre
233	72h	1.5431286712697718	ANDR-ARcre
234	Vh	1.3450588754651027	ANDR-ARcre
234	30m	1.5194664313011017	ANDR-ARcre
234	4h	1.7206708119800482	ANDR-ARcre
234	16h	2.1195141640980437	ANDR-ARcre
234	72h	1.4092193640216293	ANDR-ARcre
235	Vh	1.4137919923403406	ANDR-ARcre
235	30m	1.5956629497916723	ANDR-ARcre
235	4h	1.8647259952688444	ANDR-ARcre
235	16h	2.162812497156007	ANDR-ARcre
235	72h	1.4997097560047246	ANDR-ARcre
236	Vh	1.579452206697719	ANDR-ARcre
236	30m	1.7395484945886444	ANDR-ARcre
236	4h	2.0414622345790114	ANDR-ARcre
236	16h	2.345934440187307	ANDR-ARcre
236	72h	1.5600434380061234	ANDR-ARcre
237	Vh	1.549537176609837	ANDR-ARcre
237	30m	1.7262637887751515	ANDR-ARcre
237	4h	1.9855952380952469	ANDR-ARcre
237	16h	2.2756267616080628	ANDR-ARcre
237	72h	1.5598106300193622	ANDR-ARcre
238	Vh	1.5499244609257008	ANDR-ARcre
238	30m	1.6627414358600627	ANDR-ARcre
238	4h	1.8755498388895326	ANDR-ARcre
238	16h	2.285465014831609	ANDR-ARcre
238	72h	1.5684265173916043	ANDR-ARcre
239	Vh	1.5753666772185324	ANDR-ARcre
239	30m	1.6990741840284722	ANDR-ARcre
239	4h	1.9247703329119348	ANDR-ARcre
239	16h	2.2762507142716335	ANDR-ARcre
239	72h	1.521163607481045	ANDR-ARcre
240	Vh	1.512495703834639	ANDR-ARcre
240	30m	1.754009330164603	ANDR-ARcre
240	4h	1.976636226814196	ANDR-ARcre
240	16h	2.2796480489670947	ANDR-ARcre
240	72h	1.59131178898621	ANDR-ARcre
241	Vh	1.4277043272069414	ANDR-ARcre
241	30m	1.5371769774444362	ANDR-ARcre
241	4h	1.6865008621833175	ANDR-ARcre
241	16h	2.0180338760753416	ANDR-ARcre
241	72h	1.37337229638485	ANDR-ARcre
242	Vh	1.5930000975716185	ANDR-ARcre
242	30m	1.7153538515040914	ANDR-ARcre
242	4h	1.9447553752157134	ANDR-ARcre
242	16h	2.3886108330552696	ANDR-ARcre
242	72h	1.612666706299669	ANDR-ARcre
243	Vh	1.815971815971819	ANDR-ARcre
243	30m	1.9360730006609779	ANDR-ARcre
243	4h	2.2726188058980035	ANDR-ARcre
243	16h	2.588314176245203	ANDR-ARcre
243	72h	1.7189501926045836	ANDR-ARcre
244	Vh	1.5267836257309997	ANDR-ARcre
244	30m	1.699848623927086	ANDR-ARcre
244	4h	1.9100319542159727	ANDR-ARcre
244	16h	2.278238902923126	ANDR-ARcre
244	72h	1.5630279553834006	ANDR-ARcre
245	Vh	1.4204556860383433	ANDR-ARcre
245	30m	1.6015100663802968	ANDR-ARcre
245	4h	1.876617931695393	ANDR-ARcre
245	16h	2.0916470880369777	ANDR-ARcre
245	72h	1.4528248566376838	ANDR-ARcre
246	Vh	1.4714030512328156	ANDR-ARcre
246	30m	1.617604322421751	ANDR-ARcre
246	4h	1.8351829192300397	ANDR-ARcre
246	16h	2.1305160038970627	ANDR-ARcre
246	72h	1.4544743501265285	ANDR-ARcre
247	Vh	1.6753063296567519	ANDR-ARcre
247	30m	1.8431994010749402	ANDR-ARcre
247	4h	2.174305482591833	ANDR-ARcre
247	16h	2.4271578698783722	ANDR-ARcre
247	72h	1.6691800217354729	ANDR-ARcre
248	Vh	1.5170170953548663	ANDR-ARcre
248	30m	1.6685532136351846	ANDR-ARcre
248	4h	1.908253159290662	ANDR-ARcre
248	16h	2.2096510181365745	ANDR-ARcre
248	72h	1.5574577657149844	ANDR-ARcre
249	Vh	1.8157940815969216	ANDR-ARcre
249	30m	1.977128709953141	ANDR-ARcre
249	4h	2.3648772377900515	ANDR-ARcre
249	16h	2.740125213431982	ANDR-ARcre
249	72h	1.81166122854306	ANDR-ARcre
250	Vh	1.4756787120501544	ANDR-ARcre
250	30m	1.5972762007620431	ANDR-ARcre
250	4h	1.9242428722558529	ANDR-ARcre
250	16h	2.1673808517914943	ANDR-ARcre
250	72h	1.415293564123518	ANDR-ARcre
251	Vh	1.35170603674541	ANDR-ARcre
251	30m	1.425618037433008	ANDR-ARcre
251	4h	1.6310127207201344	ANDR-ARcre
251	16h	1.9205182902741544	ANDR-ARcre
251	72h	1.3032177217236658	ANDR-ARcre
252	Vh	1.691158307448928	ANDR-ARcre
252	30m	1.8450840808019577	ANDR-ARcre
252	4h	2.0481562183182866	ANDR-ARcre
252	16h	2.442992268142385	ANDR-ARcre
252	72h	1.6382272031592235	ANDR-ARcre
253	Vh	1.6078604418556792	ANDR-ARcre
253	30m	1.8677079635546143	ANDR-ARcre
253	4h	2.0953620414673155	ANDR-ARcre
253	16h	2.305702758695886	ANDR-ARcre
253	72h	1.6093837872579775	ANDR-ARcre
254	Vh	1.4349222473616465	ANDR-ARcre
254	30m	1.5975807249171794	ANDR-ARcre
254	4h	1.8795066201467243	ANDR-ARcre
254	16h	2.2119195821707054	ANDR-ARcre
254	72h	1.4852123517160196	ANDR-ARcre
255	Vh	1.503865653705512	ANDR-ARcre
255	30m	1.6503771602167538	ANDR-ARcre
255	4h	1.9552439615374884	ANDR-ARcre
255	16h	2.2672012701858013	ANDR-ARcre
255	72h	1.4985489173846975	ANDR-ARcre
256	Vh	1.4759969028261748	ANDR-ARcre
256	30m	1.6071647881216833	ANDR-ARcre
256	4h	1.8402748661638444	ANDR-ARcre
256	16h	2.2150984809102927	ANDR-ARcre
256	72h	1.4743715169829927	ANDR-ARcre
257	Vh	1.4496727724763276	ANDR-ARcre
257	30m	1.5677573395984952	ANDR-ARcre
257	4h	1.779755402343016	ANDR-ARcre
257	16h	2.1556486531587304	ANDR-ARcre
257	72h	1.4477400187683227	ANDR-ARcre
258	Vh	1.6208636538228838	ANDR-ARcre
258	30m	1.7762036680500328	ANDR-ARcre
258	4h	1.9266928053264691	ANDR-ARcre
258	16h	2.335077097905519	ANDR-ARcre
258	72h	1.5634636260902084	ANDR-ARcre
259	Vh	1.6273564071306184	ANDR-ARcre
259	30m	1.7936417629192183	ANDR-ARcre
259	4h	2.0648444702609745	ANDR-ARcre
259	16h	2.306761174224033	ANDR-ARcre
259	72h	1.578550971502049	ANDR-ARcre
260	Vh	1.4582638392502645	ANDR-ARcre
260	30m	1.5861611232636013	ANDR-ARcre
260	4h	1.9295257414661533	ANDR-ARcre
260	16h	2.1384147626358376	ANDR-ARcre
260	72h	1.447904900220541	ANDR-ARcre
261	Vh	1.655298863219657	ANDR-ARcre
261	30m	1.8742353930384708	ANDR-ARcre
261	4h	2.171927276054749	ANDR-ARcre
261	16h	2.4137382951521995	ANDR-ARcre
261	72h	1.6069238841047273	ANDR-ARcre
262	Vh	1.280097194610114	ANDR-ARcre
262	30m	1.4161802761564724	ANDR-ARcre
262	4h	1.619817930790081	ANDR-ARcre
262	16h	1.8812670442626327	ANDR-ARcre
262	72h	1.3114043147487988	ANDR-ARcre
263	Vh	1.2777653241674787	ANDR-ARcre
263	30m	1.4535311328357732	ANDR-ARcre
263	4h	1.6353510690377018	ANDR-ARcre
263	16h	1.963922779311502	ANDR-ARcre
263	72h	1.3656811855864033	ANDR-ARcre
264	Vh	1.3265607282103877	ANDR-ARcre
264	30m	1.4573523165844937	ANDR-ARcre
264	4h	1.7028901350499455	ANDR-ARcre
264	16h	1.981884709975404	ANDR-ARcre
264	72h	1.34558546939653	ANDR-ARcre
265	Vh	1.3831267959770133	ANDR-ARcre
265	30m	1.5035953852306279	ANDR-ARcre
265	4h	1.7645464820186079	ANDR-ARcre
265	16h	2.01079804285473	ANDR-ARcre
265	72h	1.3827749103315568	ANDR-ARcre
266	Vh	1.657213135818789	ANDR-ARcre
266	30m	1.8194245837032932	ANDR-ARcre
266	4h	2.097852806487439	ANDR-ARcre
266	16h	2.3887293119956188	ANDR-ARcre
266	72h	1.66735053809884	ANDR-ARcre
267	Vh	1.6657174982842	ANDR-ARcre
267	30m	1.8266890453415774	ANDR-ARcre
267	4h	2.0422110809407625	ANDR-ARcre
267	16h	2.487010425471958	ANDR-ARcre
267	72h	1.6431484015861377	ANDR-ARcre
268	Vh	1.6002601932864446	ANDR-ARcre
268	30m	1.7440831466628104	ANDR-ARcre
268	4h	2.1076564982878696	ANDR-ARcre
268	16h	2.3629617504228686	ANDR-ARcre
268	72h	1.576382599149174	ANDR-ARcre
269	Vh	1.383844626143546	ANDR-ARcre
269	30m	1.5546520118295466	ANDR-ARcre
269	4h	1.8355709672207956	ANDR-ARcre
269	16h	2.067641719193029	ANDR-ARcre
269	72h	1.4119868184384359	ANDR-ARcre
270	Vh	1.7219504360932019	ANDR-ARcre
270	30m	1.7613782985760158	ANDR-ARcre
270	4h	2.078579848094098	ANDR-ARcre
270	16h	2.5431993963403015	ANDR-ARcre
270	72h	1.6524687507220304	ANDR-ARcre
271	Vh	1.3666808169425995	ANDR-ARcre
271	30m	1.5051393238577095	ANDR-ARcre
271	4h	1.6942826561392368	ANDR-ARcre
271	16h	2.0104017216642696	ANDR-ARcre
271	72h	1.3753787090358278	ANDR-ARcre
272	Vh	1.4634948413515463	ANDR-ARcre
272	30m	1.6303890051097867	ANDR-ARcre
272	4h	1.8772029869590956	ANDR-ARcre
272	16h	2.142413520736623	ANDR-ARcre
272	72h	1.4791927180145805	ANDR-ARcre
273	Vh	1.4712871475350633	ANDR-ARcre
273	30m	1.6176703420978207	ANDR-ARcre
273	4h	1.8765256511125987	ANDR-ARcre
273	16h	2.160528902959294	ANDR-ARcre
273	72h	1.4461651212439872	ANDR-ARcre
274	Vh	1.6666960145565577	ANDR-ARcre
274	30m	1.784585356564798	ANDR-ARcre
274	4h	2.068652410047536	ANDR-ARcre
274	16h	2.3955341859374797	ANDR-ARcre
274	72h	1.6393565282454223	ANDR-ARcre
275	Vh	1.5377516684110453	ANDR-ARcre
275	30m	1.69877978232501	ANDR-ARcre
275	4h	1.9975672651194534	ANDR-ARcre
275	16h	2.2832955404383926	ANDR-ARcre
275	72h	1.532640921175956	ANDR-ARcre
276	Vh	1.4304923570099313	ANDR-ARcre
276	30m	1.5654242130596423	ANDR-ARcre
276	4h	1.8514995349637782	ANDR-ARcre
276	16h	2.1280388811333375	ANDR-ARcre
276	72h	1.459184055344381	ANDR-ARcre
277	Vh	1.7576224502466575	ANDR-ARcre
277	30m	1.8682516496714618	ANDR-ARcre
277	4h	2.221763716171763	ANDR-ARcre
277	16h	2.5314758782988642	ANDR-ARcre
277	72h	1.708804885156581	ANDR-ARcre
278	Vh	1.4157366973960903	ANDR-ARcre
278	30m	1.6318284515452315	ANDR-ARcre
278	4h	2.027715673425343	ANDR-ARcre
278	16h	2.254126730564427	ANDR-ARcre
278	72h	1.5467968420418254	ANDR-ARcre
279	Vh	1.3970883325722063	ANDR-ARcre
279	30m	1.5725241755278176	ANDR-ARcre
279	4h	1.8618822559713877	ANDR-ARcre
279	16h	2.141689970938199	ANDR-ARcre
279	72h	1.4197053785543023	ANDR-ARcre
280	Vh	1.5953766978823947	ANDR-ARcre
280	30m	1.7540041008875744	ANDR-ARcre
280	4h	1.9661205713355305	ANDR-ARcre
280	16h	2.3110813798998358	ANDR-ARcre
280	72h	1.5897206079355475	ANDR-ARcre
281	Vh	1.4322757156274286	ANDR-ARcre
281	30m	1.567235829637922	ANDR-ARcre
281	4h	1.8568754227822697	ANDR-ARcre
281	16h	2.0223358575274	ANDR-ARcre
281	72h	1.4332999845699796	ANDR-ARcre
282	Vh	1.7506684746796555	ANDR-ARcre
282	30m	1.9188817099525233	ANDR-ARcre
282	4h	2.252339312780046	ANDR-ARcre
282	16h	2.560279965004365	ANDR-ARcre
282	72h	1.6563465704696188	ANDR-ARcre
283	Vh	1.457022610124638	ANDR-ARcre
283	30m	1.5347182356885387	ANDR-ARcre
283	4h	1.850697870327106	ANDR-ARcre
283	16h	2.1539528685906175	ANDR-ARcre
283	72h	1.4550458246460602	ANDR-ARcre
284	Vh	1.479373769389619	ANDR-ARcre
284	30m	1.6468570767425386	ANDR-ARcre
284	4h	1.9731248286993417	ANDR-ARcre
284	16h	2.2427549868272454	ANDR-ARcre
284	72h	1.494916536624586	ANDR-ARcre
285	Vh	1.461165149436758	ANDR-ARcre
285	30m	1.6597515900844113	ANDR-ARcre
285	4h	1.9552172691360534	ANDR-ARcre
285	16h	2.1696929811441152	ANDR-ARcre
285	72h	1.4542000503905281	ANDR-ARcre
286	Vh	1.4284734469919667	ANDR-ARcre
286	30m	1.5169221291732318	ANDR-ARcre
286	4h	1.7708227759466344	ANDR-ARcre
286	16h	2.1025282600389508	ANDR-ARcre
286	72h	1.4293261491576295	ANDR-ARcre
287	Vh	1.7111995267164697	ANDR-ARcre
287	30m	1.891055713263947	ANDR-ARcre
287	4h	2.214134736328504	ANDR-ARcre
287	16h	2.47943220968311	ANDR-ARcre
287	72h	1.6618616955826262	ANDR-ARcre
288	Vh	1.6928062448526557	ANDR-ARcre
288	30m	1.7918812658569079	ANDR-ARcre
288	4h	2.024318491825981	ANDR-ARcre
288	16h	2.424121935056322	ANDR-ARcre
288	72h	1.6009966009966021	ANDR-ARcre
289	Vh	1.4503006031551187	ANDR-ARcre
289	30m	1.5870114885691242	ANDR-ARcre
289	4h	1.8999188268584597	ANDR-ARcre
289	16h	2.1200206170385023	ANDR-ARcre
289	72h	1.4513666186817988	ANDR-ARcre
290	Vh	1.6458297107749398	ANDR-ARcre
290	30m	1.7597052058395564	ANDR-ARcre
290	4h	2.075672979844062	ANDR-ARcre
290	16h	2.393185853238785	ANDR-ARcre
290	72h	1.5597519623822125	ANDR-ARcre
291	Vh	1.387858925041778	ANDR-ARcre
291	30m	1.513076943480954	ANDR-ARcre
291	4h	1.8110617607315618	ANDR-ARcre
291	16h	2.094964600491255	ANDR-ARcre
291	72h	1.40117448021623	ANDR-ARcre
292	Vh	1.4077308525603538	ANDR-ARcre
292	30m	1.5982287026224418	ANDR-ARcre
292	4h	1.8832374094846316	ANDR-ARcre
292	16h	2.0637116149678496	ANDR-ARcre
292	72h	1.3604813638319597	ANDR-ARcre
293	Vh	1.769700825044342	ANDR-ARcre
293	30m	1.9420180378153218	ANDR-ARcre
293	4h	2.309872718137669	ANDR-ARcre
293	16h	2.474259839777077	ANDR-ARcre
293	72h	1.6964769647696514	ANDR-ARcre
294	Vh	1.5533390035825705	ANDR-ARcre
294	30m	1.6822514431387423	ANDR-ARcre
294	4h	1.9113421119690797	ANDR-ARcre
294	16h	2.251851851851848	ANDR-ARcre
294	72h	1.5208783642555954	ANDR-ARcre
295	Vh	1.6069356048950914	ANDR-ARcre
295	30m	1.723378510929259	ANDR-ARcre
295	4h	1.968861928975524	ANDR-ARcre
295	16h	2.2834483305575333	ANDR-ARcre
295	72h	1.5779420348245632	ANDR-ARcre
296	Vh	1.398110848728992	ANDR-ARcre
296	30m	1.5180815593742016	ANDR-ARcre
296	4h	1.8476633338828785	ANDR-ARcre
296	16h	2.0134436401240894	ANDR-ARcre
296	72h	1.378180039138946	ANDR-ARcre
297	Vh	1.644028740323883	ANDR-ARcre
297	30m	1.829603134761272	ANDR-ARcre
297	4h	2.12873003992017	ANDR-ARcre
297	16h	2.46619748347195	ANDR-ARcre
297	72h	1.61728826728827	ANDR-ARcre
298	Vh	1.6583042273165158	ANDR-ARcre
298	30m	1.7848022977181162	ANDR-ARcre
298	4h	2.1331164723954212	ANDR-ARcre
298	16h	2.425542373260046	ANDR-ARcre
298	72h	1.6356391665033712	ANDR-ARcre
299	Vh	1.2984643454462519	ANDR-ARcre
299	30m	1.3992907801418453	ANDR-ARcre
299	4h	1.6595882289533281	ANDR-ARcre
299	16h	1.8842315369261462	ANDR-ARcre
299	72h	1.2918314703353395	ANDR-ARcre
300	Vh	1.4759220108057347	ANDR-ARcre
300	30m	1.5701923151217352	ANDR-ARcre
300	4h	1.8030972847591815	ANDR-ARcre
300	16h	2.0962400827871646	ANDR-ARcre
300	72h	1.4049943345245381	ANDR-ARcre
301	Vh	1.5137215823050723	ANDR-ARcre
301	30m	1.6187698251190314	ANDR-ARcre
301	4h	1.8736118896698546	ANDR-ARcre
301	16h	2.2207033239791403	ANDR-ARcre
301	72h	1.4815808722471495	ANDR-ARcre
302	Vh	1.3900523030542156	ANDR-ARcre
302	30m	1.4965278040854815	ANDR-ARcre
302	4h	1.7598084886128424	ANDR-ARcre
302	16h	1.9512902396945977	ANDR-ARcre
302	72h	1.4090012040909135	ANDR-ARcre
303	Vh	1.39209032791705	ANDR-ARcre
303	30m	1.5655311968344086	ANDR-ARcre
303	4h	1.8581326148893809	ANDR-ARcre
303	16h	2.0806960806960784	ANDR-ARcre
303	72h	1.359498322605122	ANDR-ARcre
304	Vh	1.5972255620214109	ANDR-ARcre
304	30m	1.7568899828903308	ANDR-ARcre
304	4h	1.9898083527196244	ANDR-ARcre
304	16h	2.3222282466815236	ANDR-ARcre
304	72h	1.6076899088290895	ANDR-ARcre
305	Vh	1.2868263241007183	ANDR-ARcre
305	30m	1.4398262304833986	ANDR-ARcre
305	4h	1.7018662012585575	ANDR-ARcre
305	16h	1.879798811156832	ANDR-ARcre
305	72h	1.3310824996460209	ANDR-ARcre
306	Vh	1.7306594510663587	ANDR-ARcre
306	30m	1.8622610406530036	ANDR-ARcre
306	4h	2.2159703217174593	ANDR-ARcre
306	16h	2.584776764070687	ANDR-ARcre
306	72h	1.6616569463137447	ANDR-ARcre
307	Vh	1.5140431090790343	ANDR-ARcre
307	30m	1.6590104443264317	ANDR-ARcre
307	4h	1.9424764265793204	ANDR-ARcre
307	16h	2.1887406443215096	ANDR-ARcre
307	72h	1.454953210055256	ANDR-ARcre
308	Vh	1.4061779621945618	ANDR-ARcre
308	30m	1.5030829382896302	ANDR-ARcre
308	4h	1.816160186305633	ANDR-ARcre
308	16h	2.0474071586488654	ANDR-ARcre
308	72h	1.4380567041631487	ANDR-ARcre
309	Vh	1.5742776861523464	ANDR-ARcre
309	30m	1.7186721200359842	ANDR-ARcre
309	4h	2.0559727674423143	ANDR-ARcre
309	16h	2.344324927996234	ANDR-ARcre
309	72h	1.5897158484725582	ANDR-ARcre
310	Vh	1.2509065446270045	ANDR-ARcre
310	30m	1.372031707021289	ANDR-ARcre
310	4h	1.6663261346447835	ANDR-ARcre
310	16h	1.8079729439352719	ANDR-ARcre
310	72h	1.2652075322882783	ANDR-ARcre
311	Vh	1.656010824245383	ANDR-ARcre
311	30m	1.7962106120000934	ANDR-ARcre
311	4h	2.0048449660986174	ANDR-ARcre
311	16h	2.359520525240852	ANDR-ARcre
311	72h	1.6572663076409078	ANDR-ARcre
312	Vh	1.6542963174421994	ANDR-ARcre
312	30m	1.7964728997939372	ANDR-ARcre
312	4h	2.02199007405292	ANDR-ARcre
312	16h	2.3527765631832085	ANDR-ARcre
312	72h	1.598190491120424	ANDR-ARcre
313	Vh	1.5755360623781667	ANDR-ARcre
313	30m	1.7538089219983708	ANDR-ARcre
313	4h	1.944361185539533	ANDR-ARcre
313	16h	2.3642772162736048	ANDR-ARcre
313	72h	1.5238797703478568	ANDR-ARcre
314	Vh	1.4241471316943037	ANDR-ARcre
314	30m	1.5511006289308216	ANDR-ARcre
314	4h	1.748296671208882	ANDR-ARcre
314	16h	2.018150087260031	ANDR-ARcre
314	72h	1.3931012557622033	ANDR-ARcre
315	Vh	1.6091863599651812	ANDR-ARcre
315	30m	1.739858906525575	ANDR-ARcre
315	4h	2.107310207906801	ANDR-ARcre
315	16h	2.4214756338861307	ANDR-ARcre
315	72h	1.5611630460919859	ANDR-ARcre
316	Vh	1.621622408572097	ANDR-ARcre
316	30m	1.7633574634499758	ANDR-ARcre
316	4h	2.1440633602764736	ANDR-ARcre
316	16h	2.3893102683521774	ANDR-ARcre
316	72h	1.593261634357526	ANDR-ARcre
317	Vh	1.5211159356872774	ANDR-ARcre
317	30m	1.6931960239750823	ANDR-ARcre
317	4h	1.9386660003807417	ANDR-ARcre
317	16h	2.2951221379891207	ANDR-ARcre
317	72h	1.5312108780647486	ANDR-ARcre
318	Vh	1.5828999661762249	ANDR-ARcre
318	30m	1.7156901551880681	ANDR-ARcre
318	4h	1.9981190904390906	ANDR-ARcre
318	16h	2.229649512704319	ANDR-ARcre
318	72h	1.526302329681026	ANDR-ARcre
319	Vh	1.694963916748176	ANDR-ARcre
319	30m	1.840876038837747	ANDR-ARcre
319	4h	2.165852173116107	ANDR-ARcre
319	16h	2.509913484014565	ANDR-ARcre
319	72h	1.6793683681355782	ANDR-ARcre
320	Vh	1.4594484995944876	ANDR-ARcre
320	30m	1.6025413345448085	ANDR-ARcre
320	4h	1.936717734590085	ANDR-ARcre
320	16h	2.170876208294355	ANDR-ARcre
320	72h	1.4535222353404211	ANDR-ARcre
321	Vh	1.7027285281393802	ANDR-ARcre
321	30m	1.8531941485115324	ANDR-ARcre
321	4h	2.087826533201329	ANDR-ARcre
321	16h	2.4456107102072493	ANDR-ARcre
321	72h	1.6684726909136374	ANDR-ARcre
322	Vh	1.8259555757426682	ANDR-ARcre
322	30m	2.054065231962813	ANDR-ARcre
322	4h	2.3937649540638763	ANDR-ARcre
322	16h	2.767755409730711	ANDR-ARcre
322	72h	1.9123394913295497	ANDR-ARcre
323	Vh	1.2835796237603985	ANDR-ARcre
323	30m	1.3853990305868593	ANDR-ARcre
323	4h	1.6091693098658781	ANDR-ARcre
323	16h	1.8793951659344759	ANDR-ARcre
323	72h	1.3360938578329908	ANDR-ARcre
324	Vh	1.4862720857157614	ANDR-ARcre
324	30m	1.6336541196756296	ANDR-ARcre
324	4h	1.9109305749081005	ANDR-ARcre
324	16h	2.204409688280653	ANDR-ARcre
324	72h	1.5215177254672252	ANDR-ARcre
325	Vh	1.6048131126530722	ANDR-ARcre
325	30m	1.753764428476708	ANDR-ARcre
325	4h	2.1088772739784414	ANDR-ARcre
325	16h	2.328648547152979	ANDR-ARcre
325	72h	1.597318727633813	ANDR-ARcre
326	Vh	1.42260289373095	ANDR-ARcre
326	30m	1.5665755161044577	ANDR-ARcre
326	4h	1.751637708310383	ANDR-ARcre
326	16h	2.0998493780610636	ANDR-ARcre
326	72h	1.4080008068888161	ANDR-ARcre
327	Vh	1.6093303694142718	ANDR-ARcre
327	30m	1.7076273595354818	ANDR-ARcre
327	4h	2.1003346403774774	ANDR-ARcre
327	16h	2.4214831857584365	ANDR-ARcre
327	72h	1.6194050402245337	ANDR-ARcre
328	Vh	1.5612516138831987	ANDR-ARcre
328	30m	1.755486381733894	ANDR-ARcre
328	4h	1.9305293237782786	ANDR-ARcre
328	16h	2.2744223289864913	ANDR-ARcre
328	72h	1.5545975740961833	ANDR-ARcre
329	Vh	1.560219664485071	ANDR-ARcre
329	30m	1.7240829837980176	ANDR-ARcre
329	4h	2.032323740571477	ANDR-ARcre
329	16h	2.3171330387825204	ANDR-ARcre
329	72h	1.6162076375758478	ANDR-ARcre
330	Vh	1.4732098396574065	ANDR-ARcre
330	30m	1.6311761146198287	ANDR-ARcre
330	4h	1.9085430064103295	ANDR-ARcre
330	16h	2.110834485938214	ANDR-ARcre
330	72h	1.454488837788637	ANDR-ARcre
331	Vh	1.5000137684152606	ANDR-ARcre
331	30m	1.6534522917992267	ANDR-ARcre
331	4h	1.8686182696526346	ANDR-ARcre
331	16h	2.175642891800093	ANDR-ARcre
331	72h	1.5499216746378315	ANDR-ARcre
332	Vh	1.5352142688482315	ANDR-ARcre
332	30m	1.636266159580366	ANDR-ARcre
332	4h	1.9295789432023374	ANDR-ARcre
332	16h	2.281101047299907	ANDR-ARcre
332	72h	1.4630235742095605	ANDR-ARcre
333	Vh	1.5894197991523877	ANDR-ARcre
333	30m	1.7795128767063273	ANDR-ARcre
333	4h	2.018958244219335	ANDR-ARcre
333	16h	2.3098219886228395	ANDR-ARcre
333	72h	1.613011602249271	ANDR-ARcre
334	Vh	1.7429561463303844	ANDR-ARcre
334	30m	1.8867747681976978	ANDR-ARcre
334	4h	2.1754082583729097	ANDR-ARcre
334	16h	2.43848729483782	ANDR-ARcre
334	72h	1.654166305498429	ANDR-ARcre
335	Vh	1.4900284900284915	ANDR-ARcre
335	30m	1.67167092733535	ANDR-ARcre
335	4h	1.8991268661996847	ANDR-ARcre
335	16h	2.2602756031680573	ANDR-ARcre
335	72h	1.5060987250525055	ANDR-ARcre
336	Vh	1.8608663466819544	ANDR-ARcre
336	30m	2.109295139346549	ANDR-ARcre
336	4h	2.37991055547087	ANDR-ARcre
336	16h	2.783166591661755	ANDR-ARcre
336	72h	1.8130889325318926	ANDR-ARcre
337	Vh	1.6290167235793722	ANDR-ARcre
337	30m	1.7366955266955306	ANDR-ARcre
337	4h	2.0439540349960903	ANDR-ARcre
337	16h	2.4304430037817375	ANDR-ARcre
337	72h	1.5845076266826046	ANDR-ARcre
338	Vh	1.5621829487808894	ANDR-ARcre
338	30m	1.7185072018522256	ANDR-ARcre
338	4h	2.0792442670228986	ANDR-ARcre
338	16h	2.307005215653202	ANDR-ARcre
338	72h	1.6081318428784848	ANDR-ARcre
339	Vh	1.6653864475407905	ANDR-ARcre
339	30m	1.8989691933552313	ANDR-ARcre
339	4h	2.106573917403032	ANDR-ARcre
339	16h	2.510783938370858	ANDR-ARcre
339	72h	1.6482955459077018	ANDR-ARcre
340	Vh	1.6132769714282604	ANDR-ARcre
340	30m	1.8420907923295038	ANDR-ARcre
340	4h	2.078687336148843	ANDR-ARcre
340	16h	2.446083824068676	ANDR-ARcre
340	72h	1.6043320105820116	ANDR-ARcre
341	Vh	1.7068241877817532	ANDR-ARcre
341	30m	1.8543233082706836	ANDR-ARcre
341	4h	2.1408331745402394	ANDR-ARcre
341	16h	2.416153189875812	ANDR-ARcre
341	72h	1.6597844499545835	ANDR-ARcre
342	Vh	1.7509961765247863	ANDR-ARcre
342	30m	1.9184951113061746	ANDR-ARcre
342	4h	2.2194189244289544	ANDR-ARcre
342	16h	2.6701619401037164	ANDR-ARcre
342	72h	1.740765843032583	ANDR-ARcre
343	Vh	1.5572336475292812	ANDR-ARcre
343	30m	1.6461668169074966	ANDR-ARcre
343	4h	1.8494765651382905	ANDR-ARcre
343	16h	2.156077303945052	ANDR-ARcre
343	72h	1.4829576986473847	ANDR-ARcre
344	Vh	1.6114682464654144	ANDR-ARcre
344	30m	1.6738585208460899	ANDR-ARcre
344	4h	1.9620063054271135	ANDR-ARcre
344	16h	2.287310808597549	ANDR-ARcre
344	72h	1.5582427099184721	ANDR-ARcre
345	Vh	1.4939625685135158	ANDR-ARcre
345	30m	1.6738052922288855	ANDR-ARcre
345	4h	1.8406444849086867	ANDR-ARcre
345	16h	2.1819070795968427	ANDR-ARcre
345	72h	1.5105380236021573	ANDR-ARcre
346	Vh	1.7648888668659786	ANDR-ARcre
346	30m	1.9951900826605384	ANDR-ARcre
346	4h	2.1490376263628503	ANDR-ARcre
346	16h	2.637530438851131	ANDR-ARcre
346	72h	1.7238807925503254	ANDR-ARcre
347	Vh	1.7358471593765745	ANDR-ARcre
347	30m	1.9175338100046067	ANDR-ARcre
347	4h	2.375428519090373	ANDR-ARcre
347	16h	2.5414003044139966	ANDR-ARcre
347	72h	1.6682015499496214	ANDR-ARcre
348	Vh	1.6735253772290857	ANDR-ARcre
348	30m	1.7904146933204386	ANDR-ARcre
348	4h	2.062502283469025	ANDR-ARcre
348	16h	2.403021027275495	ANDR-ARcre
348	72h	1.5673031908977844	ANDR-ARcre
349	Vh	1.6118317512383442	ANDR-ARcre
349	30m	1.784295381544895	ANDR-ARcre
349	4h	2.129056254356679	ANDR-ARcre
349	16h	2.3640759930915354	ANDR-ARcre
349	72h	1.588579701843985	ANDR-ARcre
350	Vh	1.7402305725611638	ANDR-ARcre
350	30m	1.8521692735770074	ANDR-ARcre
350	4h	2.1701042845495913	ANDR-ARcre
350	16h	2.4582543811756605	ANDR-ARcre
350	72h	1.6793854824078904	ANDR-ARcre
351	Vh	1.5128213654324711	ANDR-ARcre
351	30m	1.661871634301378	ANDR-ARcre
351	4h	1.9687563222884132	ANDR-ARcre
351	16h	2.20987654320987	ANDR-ARcre
351	72h	1.500957738932422	ANDR-ARcre
352	Vh	1.5236864771748517	ANDR-ARcre
352	30m	1.631821096029811	ANDR-ARcre
352	4h	1.9458791731778642	ANDR-ARcre
352	16h	2.1394453197289067	ANDR-ARcre
352	72h	1.4636262198228893	ANDR-ARcre
353	Vh	1.4790923231768713	ANDR-ARcre
353	30m	1.5802844146227222	ANDR-ARcre
353	4h	1.7721687233682217	ANDR-ARcre
353	16h	2.0855356398499345	ANDR-ARcre
353	72h	1.4369302063708662	ANDR-ARcre
354	Vh	1.4173173818563922	ANDR-ARcre
354	30m	1.5875736630660098	ANDR-ARcre
354	4h	1.8898037470329048	ANDR-ARcre
354	16h	2.1140295154712194	ANDR-ARcre
354	72h	1.4293646100269424	ANDR-ARcre
355	Vh	1.4538238023945136	ANDR-ARcre
355	30m	1.5668695571765103	ANDR-ARcre
355	4h	1.77505496171633	ANDR-ARcre
355	16h	2.039350971091321	ANDR-ARcre
355	72h	1.4578109547963167	ANDR-ARcre
356	Vh	1.4155718080029707	ANDR-ARcre
356	30m	1.5474167526074893	ANDR-ARcre
356	4h	1.7814036736465348	ANDR-ARcre
356	16h	2.0074767102474875	ANDR-ARcre
356	72h	1.4112096552016469	ANDR-ARcre
357	Vh	1.8193642842450461	ANDR-ARcre
357	30m	2.037008765288999	ANDR-ARcre
357	4h	2.474222892426378	ANDR-ARcre
357	16h	2.8518763634580897	ANDR-ARcre
357	72h	1.8089728259595326	ANDR-ARcre
358	Vh	1.5890111673244218	ANDR-ARcre
358	30m	1.8033818104917283	ANDR-ARcre
358	4h	2.032588966309651	ANDR-ARcre
358	16h	2.4267837942945967	ANDR-ARcre
358	72h	1.6046201966805536	ANDR-ARcre
359	Vh	1.4080329867532446	ANDR-ARcre
359	30m	1.5561757780867194	ANDR-ARcre
359	4h	1.7514187686586884	ANDR-ARcre
359	16h	2.075686397327487	ANDR-ARcre
359	72h	1.469330045898723	ANDR-ARcre
360	Vh	1.5172323922515167	ANDR-ARcre
360	30m	1.6431654212220759	ANDR-ARcre
360	4h	1.8588127745380567	ANDR-ARcre
360	16h	2.260492008945612	ANDR-ARcre
360	72h	1.5122645117444933	ANDR-ARcre
361	Vh	1.3941978907965291	ANDR-ARcre
361	30m	1.4653467662586233	ANDR-ARcre
361	4h	1.7906981855747233	ANDR-ARcre
361	16h	2.0318622466273433	ANDR-ARcre
361	72h	1.371483774418161	ANDR-ARcre
362	Vh	1.4675739536377532	ANDR-ARcre
362	30m	1.6679584337173385	ANDR-ARcre
362	4h	1.887016078703612	ANDR-ARcre
362	16h	2.1484809027777714	ANDR-ARcre
362	72h	1.4620712309242643	ANDR-ARcre
363	Vh	1.6751625461651138	ANDR-ARcre
363	30m	1.8730823885109673	ANDR-ARcre
363	4h	2.072591266411504	ANDR-ARcre
363	16h	2.4123742024294477	ANDR-ARcre
363	72h	1.5842481099988754	ANDR-ARcre
364	Vh	1.442450142450146	ANDR-ARcre
364	30m	1.584793330553227	ANDR-ARcre
364	4h	1.9477600524112215	ANDR-ARcre
364	16h	2.097134625866226	ANDR-ARcre
364	72h	1.4257475634184766	ANDR-ARcre
365	Vh	1.5898957962007232	ANDR-ARcre
365	30m	1.743314435634862	ANDR-ARcre
365	4h	2.0836604778805317	ANDR-ARcre
365	16h	2.3587610075975913	ANDR-ARcre
365	72h	1.564841034483615	ANDR-ARcre
366	Vh	1.5848535102266494	ANDR-ARcre
366	30m	1.8048196124341112	ANDR-ARcre
366	4h	2.089562065548102	ANDR-ARcre
366	16h	2.4194040919600392	ANDR-ARcre
366	72h	1.587409493595762	ANDR-ARcre
367	Vh	1.4586280226706312	ANDR-ARcre
367	30m	1.6512601079755775	ANDR-ARcre
367	4h	1.9153682794003308	ANDR-ARcre
367	16h	2.196973102569862	ANDR-ARcre
367	72h	1.512540411774719	ANDR-ARcre
368	Vh	1.6108770480517738	ANDR-ARcre
368	30m	1.7867478401121146	ANDR-ARcre
368	4h	1.9867191120454923	ANDR-ARcre
368	16h	2.3867797182147905	ANDR-ARcre
368	72h	1.57714516900217	ANDR-ARcre
369	Vh	1.6408721849990713	ANDR-ARcre
369	30m	1.8025418949443635	ANDR-ARcre
369	4h	2.121601352933722	ANDR-ARcre
369	16h	2.3482965974978693	ANDR-ARcre
369	72h	1.6102434900612912	ANDR-ARcre
370	Vh	1.6183854446233688	ANDR-ARcre
370	30m	1.8295026064185846	ANDR-ARcre
370	4h	2.134419855410881	ANDR-ARcre
370	16h	2.4392167113202174	ANDR-ARcre
370	72h	1.5853641613560894	ANDR-ARcre
371	Vh	1.3592626354704738	ANDR-ARcre
371	30m	1.5435714158709852	ANDR-ARcre
371	4h	1.7289516400722862	ANDR-ARcre
371	16h	2.0238333890188165	ANDR-ARcre
371	72h	1.3329461866047285	ANDR-ARcre
372	Vh	1.4597510657436739	ANDR-ARcre
372	30m	1.6058974256648668	ANDR-ARcre
372	4h	1.7587179304077836	ANDR-ARcre
372	16h	2.065456235864152	ANDR-ARcre
372	72h	1.4881201269452762	ANDR-ARcre
373	Vh	1.6760833305718537	ANDR-ARcre
373	30m	1.8759179468950153	ANDR-ARcre
373	4h	2.2171479285419142	ANDR-ARcre
373	16h	2.4777883296401746	ANDR-ARcre
373	72h	1.6423298001371112	ANDR-ARcre
374	Vh	1.6207523423297465	ANDR-ARcre
374	30m	1.7886725832617694	ANDR-ARcre
374	4h	2.08396935688402	ANDR-ARcre
374	16h	2.440714868910456	ANDR-ARcre
374	72h	1.5845286202762134	ANDR-ARcre
375	Vh	1.4402964926490458	ANDR-ARcre
375	30m	1.5730679211255671	ANDR-ARcre
375	4h	1.8117079944397283	ANDR-ARcre
375	16h	2.0325338633291183	ANDR-ARcre
375	72h	1.4125787845309066	ANDR-ARcre
376	Vh	1.3397339357429736	ANDR-ARcre
376	30m	1.4524440518256787	ANDR-ARcre
376	4h	1.7102612714023429	ANDR-ARcre
376	16h	1.8979779411764708	ANDR-ARcre
376	72h	1.2939231087226177	ANDR-ARcre
377	Vh	1.798960116425935	ANDR-ARcre
377	30m	1.9789864339627419	ANDR-ARcre
377	4h	2.3000089634020497	ANDR-ARcre
377	16h	2.616250346431446	ANDR-ARcre
377	72h	1.750591210568236	ANDR-ARcre
378	Vh	1.397610346525675	ANDR-ARcre
378	30m	1.5688901122427155	ANDR-ARcre
378	4h	1.7639935485576888	ANDR-ARcre
378	16h	2.114811097933072	ANDR-ARcre
378	72h	1.3815465580171469	ANDR-ARcre
379	Vh	1.4397240377632587	ANDR-ARcre
379	30m	1.6000230196510543	ANDR-ARcre
379	4h	1.8660127320286204	ANDR-ARcre
379	16h	2.1751695076041213	ANDR-ARcre
379	72h	1.4956615827457358	ANDR-ARcre
380	Vh	1.4586070202124983	ANDR-ARcre
380	30m	1.6093048578189773	ANDR-ARcre
380	4h	1.8243945896401432	ANDR-ARcre
380	16h	2.195102818400849	ANDR-ARcre
380	72h	1.5135440608004394	ANDR-ARcre
381	Vh	1.579580741170534	ANDR-ARcre
381	30m	1.7065192327190013	ANDR-ARcre
381	4h	1.949482292006551	ANDR-ARcre
381	16h	2.275882076368253	ANDR-ARcre
381	72h	1.5940744967205294	ANDR-ARcre
382	Vh	1.4701569464407596	ANDR-ARcre
382	30m	1.6501185249003094	ANDR-ARcre
382	4h	2.0023974840520418	ANDR-ARcre
382	16h	2.2974431151771024	ANDR-ARcre
382	72h	1.4981474273027415	ANDR-ARcre
383	Vh	1.8184930014874612	ANDR-ARcre
383	30m	2.0154592895423304	ANDR-ARcre
383	4h	2.333329536566668	ANDR-ARcre
383	16h	2.6642155996276156	ANDR-ARcre
383	72h	1.7766283320594662	ANDR-ARcre
384	Vh	1.6066498728380996	ANDR-ARcre
384	30m	1.7549531133491068	ANDR-ARcre
384	4h	2.195460628824188	ANDR-ARcre
384	16h	2.300380058126533	ANDR-ARcre
384	72h	1.5648609211910642	ANDR-ARcre
385	Vh	1.3293519828173317	ANDR-ARcre
385	30m	1.4706020422241253	ANDR-ARcre
385	4h	1.7260768819056111	ANDR-ARcre
385	16h	1.9164519403451186	ANDR-ARcre
385	72h	1.370780070166575	ANDR-ARcre
386	Vh	1.4912381672778363	ANDR-ARcre
386	30m	1.6408325758105555	ANDR-ARcre
386	4h	1.9306675304124667	ANDR-ARcre
386	16h	2.148257000571471	ANDR-ARcre
386	72h	1.4277327769595822	ANDR-ARcre
387	Vh	1.5013959231395473	ANDR-ARcre
387	30m	1.6871169952784377	ANDR-ARcre
387	4h	1.8928137515923873	ANDR-ARcre
387	16h	2.22930951332536	ANDR-ARcre
387	72h	1.4683932509092454	ANDR-ARcre
388	Vh	1.7913031833486397	ANDR-ARcre
388	30m	1.966147304184122	ANDR-ARcre
388	4h	2.302980161491203	ANDR-ARcre
388	16h	2.766716309619271	ANDR-ARcre
388	72h	1.7794135348092188	ANDR-ARcre
389	Vh	1.5368235746775678	ANDR-ARcre
389	30m	1.6798233778540166	ANDR-ARcre
389	4h	1.887935081586706	ANDR-ARcre
389	16h	2.227514167802059	ANDR-ARcre
389	72h	1.5104629650662424	ANDR-ARcre
390	Vh	1.3961714523512285	ANDR-ARcre
390	30m	1.5180041354648903	ANDR-ARcre
390	4h	1.795718420968934	ANDR-ARcre
390	16h	1.97030501399364	ANDR-ARcre
390	72h	1.350444321872899	ANDR-ARcre
391	Vh	1.4651615456768463	ANDR-ARcre
391	30m	1.6004654693009108	ANDR-ARcre
391	4h	1.79679947395543	ANDR-ARcre
391	16h	2.129504022812908	ANDR-ARcre
391	72h	1.5163186413616994	ANDR-ARcre
392	Vh	1.503124677928625	ANDR-ARcre
392	30m	1.636416244671349	ANDR-ARcre
392	4h	1.9520193912467585	ANDR-ARcre
392	16h	2.1741628135070767	ANDR-ARcre
392	72h	1.4436136375095083	ANDR-ARcre
393	Vh	1.4962328311870938	ANDR-ARcre
393	30m	1.6081863095059914	ANDR-ARcre
393	4h	1.9041288176579525	ANDR-ARcre
393	16h	2.2161807197268186	ANDR-ARcre
393	72h	1.5274610426451363	ANDR-ARcre
394	Vh	1.4337229144531438	ANDR-ARcre
394	30m	1.597606291526633	ANDR-ARcre
394	4h	1.9064378075527695	ANDR-ARcre
394	16h	2.1684760376349135	ANDR-ARcre
394	72h	1.4653839987173336	ANDR-ARcre
395	Vh	1.545338441890169	ANDR-ARcre
395	30m	1.7306217724097555	ANDR-ARcre
395	4h	1.9557588040672942	ANDR-ARcre
395	16h	2.329794503084999	ANDR-ARcre
395	72h	1.5969682355204557	ANDR-ARcre
396	Vh	1.334392178066143	ANDR-ARcre
396	30m	1.4503388166287026	ANDR-ARcre
396	4h	1.725221781843673	ANDR-ARcre
396	16h	1.9742403487460427	ANDR-ARcre
396	72h	1.3771551821794519	ANDR-ARcre
397	Vh	1.5514155459807675	ANDR-ARcre
397	30m	1.6825734296860007	ANDR-ARcre
397	4h	1.9395642950919443	ANDR-ARcre
397	16h	2.258870257764667	ANDR-ARcre
397	72h	1.5435512411754329	ANDR-ARcre
398	Vh	1.4092643500943036	ANDR-ARcre
398	30m	1.5357383802891686	ANDR-ARcre
398	4h	1.8554417433002552	ANDR-ARcre
398	16h	2.037320868887799	ANDR-ARcre
398	72h	1.3981237359356375	ANDR-ARcre
399	Vh	1.4479782327671407	ANDR-ARcre
399	30m	1.5585528212902675	ANDR-ARcre
399	4h	1.8316375031404357	ANDR-ARcre
399	16h	2.0956845850887404	ANDR-ARcre
[truncated: 13,001 more rows]
