# Supplementary material for: Decoding the epigenetics and chromatin loop dynamics of androgen receptor-mediated transcription
Source: Nat Commun. 2024 Nov 3;15:9494. doi: 10.1038/s41467-024-53758-5 (PMC11532539; doi:10.1038/s41467-024-53758-5)
Supplement: Supplementary file 9 — Source data [file 41467_2024_53758_MOESM9_ESM.zip › source/fig3a_enhancers.tsv]

Enhancers	VhH	30m	4h	16h	72h	Class
chr10:101152875-101157875	1	2	1	2	3	ARcre
chr10:104533518-104538518	2	4	2	3	1	ARcre
chr10:104739782-104744782	2	3	1	3	2	ARcre
chr10:104741499-104746499	2	5	2	5	4	ARcre
chr10:106045746-106050746	1	1	2	3	1	ARcre
chr10:106088797-106093797	1	1	2	2	1	ARcre
chr10:111665402-111670402	2	5	2	5	2	ARcre
chr10:111743205-111748205	3	7	4	6	4	ARcre
chr10:111760391-111765391	5	7	7	10	5	ARcre
chr10:111765730-111770730	1	2	1	4	1	ARcre
chr10:113673440-113678440	1	1	1	1	1	ARcre
chr10:113683634-113688634	16	9	10	6	3	ARcre
chr10:114119119-114124119	6	5	7	5	3	ARcre
chr10:115716543-115721543	1	6	4	12	7	ARcre
chr10:115996592-116001592	1	3	2	4	1	ARcre
chr10:116537441-116542441	7	7	6	11	9	ARcre
chr10:120214306-120219306	5	6	6	6	2	ARcre
chr10:123878220-123883220	2	2	4	1	1	ARcre
chr10:124777265-124782265	1	3	1	2	1	ARcre
chr10:126413790-126418790	1	2	1	2	2	ARcre
chr10:127278214-127283214	3	3	5	13	3	ARcre
chr10:127319929-127324929	24	15	23	19	11	ARcre
chr10:127370566-127375566	2	2	1	2	1	ARcre
chr10:127381281-127386281	14	15	16	16	13	ARcre
chr10:132008541-132013541	2	1	1	3	2	ARcre
chr10:134516169-134521169	2	7	3	7	2	ARcre
chr10:13531477-13536477	2	4	1	2	1	ARcre
chr10:14611653-14616653	2	3	5	9	4	ARcre
chr10:22373421-22378421	3	3	6	4	1	ARcre
chr10:22941884-22946884	1	2	3	5	2	ARcre
chr10:24756648-24761648	8	13	8	13	11	ARcre
chr10:29391558-29396558	5	5	9	8	6	ARcre
chr10:33480406-33485406	1	2	2	2	1	ARcre
chr10:34086256-34091256	3	4	6	3	3	ARcre
chr10:34439151-34444151	1	2	3	5	1	ARcre
chr10:3824063-3829063	3	9	5	7	8	ARcre
chr10:3976063-3981063	1	2	2	5	3	ARcre
chr10:4098597-4103597	1	1	1	1	2	ARcre
chr10:47099303-47104303	1	5	4	3	1	ARcre
chr10:47130004-47135004	3	5	10	5	2	ARcre
chr10:50710558-50715558	3	3	2	2	2	ARcre
chr10:5543300-5548300	5	5	5	5	4	ARcre
chr10:5594015-5599015	5	5	7	6	2	ARcre
chr10:5691839-5696839	2	4	3	4	1	ARcre
chr10:62255109-62260109	1	2	1	4	3	ARcre
chr10:62483685-62488685	16	15	16	7	16	ARcre
chr10:63490345-63495345	1	1	1	2	1	ARcre
chr10:63695058-63700058	3	4	7	13	9	ARcre
chr10:63774294-63779294	3	5	4	7	6	ARcre
chr10:65439729-65444729	2	2	2	5	3	ARcre
chr10:65469779-65474779	13	16	16	15	11	ARcre
chr10:75335207-75340207	8	9	10	9	8	ARcre
chr10:75472591-75477591	1	2	4	8	3	ARcre
chr10:76441264-76446264	2	3	2	1	1	ARcre
chr10:76578992-76583992	10	4	8	4	4	ARcre
chr10:76779473-76784473	5	8	8	14	5	ARcre
chr10:79044908-79049908	5	6	8	6	1	ARcre
chr10:79645781-79650781	5	10	10	10	6	ARcre
chr10:82798630-82803630	1	1	2	2	2	ARcre
chr10:84991811-84996811	7	2	5	5	4	ARcre
chr10:93860767-93865767	2	3	2	4	2	ARcre
chr10:94189852-94194852	1	2	1	3	2	ARcre
chr10:98138954-98143954	1	3	3	2	1	ARcre
chr10:98147654-98152654	1	3	1	3	1	ARcre
chr10:98621678-98626678	3	4	4	5	3	ARcre
chr11:103281772-103286772	5	3	5	6	2	ARcre
chr11:108475138-108480138	4	5	8	9	4	ARcre
chr11:111171463-111176463	8	4	7	7	2	ARcre
chr11:111203370-111208370	6	5	10	6	5	ARcre
chr11:113904721-113909721	5	5	7	5	1	ARcre
chr11:113909248-113914248	7	12	12	12	11	ARcre
chr11:113928891-113933891	11	14	15	9	10	ARcre
chr11:113946469-113951469	8	9	9	11	6	ARcre
chr11:113998453-114003453	8	9	9	9	9	ARcre
chr11:114017911-114022911	7	10	9	8	6	ARcre
chr11:114028209-114033209	13	17	16	17	14	ARcre
chr11:114031098-114036098	14	17	16	19	14	ARcre
chr11:114047991-114052991	13	17	16	17	11	ARcre
chr11:114064800-114069800	10	12	12	10	5	ARcre
chr11:114066367-114071367	10	12	13	10	5	ARcre
chr11:11640813-11645813	2	2	1	3	2	ARcre
chr11:116676759-116681759	1	3	2	3	1	ARcre
chr11:117044652-117049652	6	8	6	5	7	ARcre
chr11:12069961-12074961	5	6	5	11	8	ARcre
chr11:12089631-12094631	1	3	1	4	3	ARcre
chr11:121126202-121131202	4	2	2	8	3	ARcre
chr11:121344773-121349773	1	5	2	8	6	ARcre
chr11:12267856-12272856	7	12	10	10	7	ARcre
chr11:124490487-124495487	1	5	3	5	2	ARcre
chr11:126233061-126238061	1	5	7	7	6	ARcre
chr11:128881236-128886236	4	4	6	8	4	ARcre
chr11:129675842-129680842	6	4	6	6	6	ARcre
chr11:129892904-129897904	1	3	4	4	1	ARcre
chr11:129970474-129975474	4	7	6	7	7	ARcre
chr11:14639287-14644287	4	2	4	6	3	ARcre
chr11:22940220-22945220	5	5	5	5	2	ARcre
chr11:23513713-23518713	14	8	10	11	4	ARcre
chr11:24655265-24660265	8	3	5	10	4	ARcre
chr11:24856371-24861371	6	2	6	5	3	ARcre
chr11:27224383-27229383	3	1	2	4	3	ARcre
chr11:34651162-34656162	12	13	14	14	9	ARcre
chr11:34659144-34664144	5	5	1	7	4	ARcre
chr11:34687272-34692272	6	6	9	10	5	ARcre
chr11:34930308-34935308	5	14	7	14	7	ARcre
chr11:41798647-41803647	19	12	18	21	9	ARcre
chr11:42008998-42013998	6	1	3	2	2	ARcre
chr11:4608323-4613323	1	2	3	1	2	ARcre
chr11:46292448-46297448	5	2	2	4	5	ARcre
chr11:4745989-4750989	7	3	7	4	1	ARcre
chr11:48061341-48066341	2	5	6	3	1	ARcre
chr11:48075019-48080019	4	12	8	11	8	ARcre
chr11:49191484-49196484	2	2	1	2	2	ARcre
chr11:49215024-49220024	3	4	2	2	2	ARcre
chr11:57268125-57273125	4	5	7	5	4	ARcre
chr11:58691428-58696428	9	3	7	4	5	ARcre
chr11:58790396-58795396	7	6	9	10	4	ARcre
chr11:60632017-60637017	4	6	4	6	4	ARcre
chr11:60658360-60663360	2	5	5	4	3	ARcre
chr11:61138349-61143349	2	2	2	6	2	ARcre
chr11:61460594-61465594	4	13	10	5	2	ARcre
chr11:62106541-62111541	2	1	4	3	1	ARcre
chr11:62273549-62278549	4	10	6	10	5	ARcre
chr11:62352939-62357939	6	18	11	9	16	ARcre
chr11:63396507-63401507	9	10	7	10	8	ARcre
chr11:68301006-68306006	1	4	2	4	2	ARcre
chr11:68871432-68876432	8	26	8	17	9	ARcre
chr11:70821606-70826606	1	6	3	5	2	ARcre
chr11:74692526-74697526	2	5	1	2	3	ARcre
chr11:7551976-7556976	1	2	1	1	1	ARcre
chr11:7557565-7562565	6	8	9	9	6	ARcre
chr11:7573963-7578963	1	4	2	3	1	ARcre
chr11:76728852-76733852	2	2	2	5	2	ARcre
chr11:76744735-76749735	2	2	4	4	1	ARcre
chr11:77808625-77813625	2	2	2	2	1	ARcre
chr11:82847985-82852985	1	3	3	4	2	ARcre
chr11:86643572-86648572	10	2	4	1	3	ARcre
chr11:86714376-86719376	8	4	6	11	3	ARcre
chr11:89403317-89408317	3	1	3	2	1	ARcre
chr11:92965449-92970449	4	8	5	7	2	ARcre
chr11:93376125-93381125	2	5	7	6	7	ARcre
chr11:94439456-94444456	2	5	4	4	2	ARcre
chr11:94568951-94573951	9	8	10	11	6	ARcre
chr11:94818115-94823115	4	7	7	6	4	ARcre
chr11:95255250-95260250	1	2	2	7	4	ARcre
chr11:95378147-95383147	10	11	14	9	5	ARcre
chr12:102007563-102012563	1	1	2	3	2	ARcre
chr12:102282883-102287883	3	3	3	6	3	ARcre
chr12:104605485-104610485	7	11	8	15	6	ARcre
chr12:111995692-112000692	4	5	6	8	4	ARcre
chr12:115091699-115096699	2	4	4	2	2	ARcre
chr12:115346818-115351818	2	6	7	7	3	ARcre
chr12:116252795-116257795	3	4	3	4	3	ARcre
chr12:117072433-117077433	1	7	4	8	2	ARcre
chr12:118256853-118261853	1	3	2	2	2	ARcre
chr12:118663334-118668334	1	2	4	4	1	ARcre
chr12:118792650-118797650	2	3	4	3	2	ARcre
chr12:121735679-121740679	7	7	10	10	4	ARcre
chr12:122580230-122585230	6	13	8	15	9	ARcre
chr12:123713526-123718526	8	26	8	18	13	ARcre
chr12:123880814-123885814	2	7	5	4	5	ARcre
chr12:124842129-124847129	8	10	11	8	4	ARcre
chr12:13033861-13038861	2	9	5	11	8	ARcre
chr12:1324150-1329150	2	4	2	8	4	ARcre
chr12:13286294-13291294	2	1	1	2	1	ARcre
chr12:2042845-2047845	9	10	8	10	6	ARcre
chr12:22482423-22487423	4	4	7	4	2	ARcre
chr12:22566698-22571698	4	2	4	6	1	ARcre
chr12:28057282-28062282	1	3	4	7	3	ARcre
chr12:32327194-32332194	3	5	4	3	2	ARcre
chr12:32418700-32423700	2	4	1	10	7	ARcre
chr12:39834317-39839317	1	8	3	8	5	ARcre
chr12:46650655-46655655	4	1	6	6	3	ARcre
chr12:46885242-46890242	1	1	4	2	1	ARcre
chr12:48413281-48418281	8	7	9	8	1	ARcre
chr12:51526078-51531078	2	3	4	4	3	ARcre
chr12:52517882-52522882	3	8	6	8	4	ARcre
chr12:52522102-52527102	3	11	7	8	4	ARcre
chr12:53550390-53555390	1	5	5	3	2	ARcre
chr12:53566462-53571462	2	9	3	9	5	ARcre
chr12:54408865-54413865	8	10	11	14	7	ARcre
chr12:54424780-54429780	6	5	7	7	4	ARcre
chr12:55283466-55288466	1	2	3	6	5	ARcre
chr12:56300879-56305879	3	7	5	3	2	ARcre
chr12:57148957-57153957	4	5	10	9	5	ARcre
chr12:57150912-57155912	4	2	9	8	4	ARcre
chr12:57714779-57719779	2	2	3	3	1	ARcre
chr12:61095720-61100720	12	2	6	3	1	ARcre
chr12:61101730-61106730	20	5	19	9	2	ARcre
chr12:63427856-63432856	12	8	10	7	5	ARcre
chr12:6371639-6376639	4	4	5	6	2	ARcre
chr12:64820168-64825168	2	6	5	5	3	ARcre
chr12:64981599-64986599	4	7	5	7	2	ARcre
chr12:64991624-64996624	6	4	6	5	5	ARcre
chr12:76508566-76513566	3	2	2	2	2	ARcre
chr12:78477367-78482367	1	3	2	2	1	ARcre
chr12:78486228-78491228	3	4	6	5	3	ARcre
chr12:80051121-80056121	2	1	2	4	2	ARcre
chr12:81773719-81778719	13	14	13	14	11	ARcre
chr12:81963691-81968691	13	13	15	13	12	ARcre
chr12:81989666-81994666	12	13	18	15	13	ARcre
chr12:82017906-82022906	7	9	9	7	7	ARcre
chr12:90341257-90346257	18	5	12	14	9	ARcre
chr12:91779768-91784768	3	3	5	4	2	ARcre
chr12:92050594-92055594	4	3	4	4	2	ARcre
chr12:936164-941164	1	1	2	5	1	ARcre
chr12:93962145-93967145	3	5	4	8	3	ARcre
chr12:94133785-94138785	2	5	2	8	7	ARcre
chr12:97959765-97964765	1	2	4	6	2	ARcre
chr13:104821225-104826225	9	3	8	10	2	ARcre
chr13:106498005-106503005	1	1	1	4	2	ARcre
chr13:21605528-21610528	4	3	5	5	5	ARcre
chr13:24294407-24299407	5	4	8	6	4	ARcre
chr13:24541556-24546556	6	4	1	9	4	ARcre
chr13:24775499-24780499	2	3	6	4	1	ARcre
chr13:28537641-28542641	1	5	1	3	3	ARcre
chr13:32499447-32504447	6	3	5	4	3	ARcre
chr13:32517610-32522610	1	1	2	4	3	ARcre
chr13:32608769-32613769	6	9	10	10	7	ARcre
chr13:33685936-33690936	2	3	5	5	3	ARcre
chr13:34907475-34912475	1	1	1	4	1	ARcre
chr13:44790627-44795627	11	6	10	11	8	ARcre
chr13:44882347-44887347	6	9	7	9	6	ARcre
chr13:45425999-45430999	3	5	7	10	2	ARcre
chr13:46714886-46719886	4	4	5	4	3	ARcre
chr13:47176552-47181552	1	1	1	4	3	ARcre
chr13:49971681-49976681	4	5	4	4	2	ARcre
chr13:50938062-50943062	5	4	8	8	6	ARcre
chr13:53331967-53336967	1	1	1	3	2	ARcre
chr13:70963554-70968554	1	3	4	1	1	ARcre
chr13:76038876-76043876	2	3	2	4	1	ARcre
chr13:77627816-77632816	3	3	7	6	3	ARcre
chr13:77715347-77720347	1	2	7	6	3	ARcre
chr13:77743466-77748466	4	1	5	3	1	ARcre
chr13:77878315-77883315	2	2	1	4	1	ARcre
chr13:95868075-95873075	1	6	8	7	2	ARcre
chr13:95896501-95901501	3	6	2	5	6	ARcre
chr13:95917889-95922889	7	10	11	10	11	ARcre
chr13:99066388-99071388	24	26	27	28	21	ARcre
chr14:100429056-100434056	1	2	1	3	1	ARcre
chr14:100431005-100436005	2	2	3	2	1	ARcre
chr14:103413690-103418690	1	4	4	5	1	ARcre
chr14:103989425-103994425	3	9	7	4	3	ARcre
chr14:30201398-30206398	14	13	13	18	15	ARcre
chr14:30216121-30221121	9	11	9	14	7	ARcre
chr14:30224572-30229572	8	8	4	7	7	ARcre
chr14:30268966-30273966	8	6	9	5	5	ARcre
chr14:30288480-30293480	15	8	21	18	11	ARcre
chr14:30363228-30368228	32	25	32	32	30	ARcre
chr14:30690515-30695515	5	2	4	10	6	ARcre
chr14:32559524-32564524	1	1	2	4	2	ARcre
chr14:35846242-35851242	1	4	6	7	4	ARcre
chr14:35870870-35875870	12	21	16	17	14	ARcre
chr14:37745736-37750736	11	10	11	11	11	ARcre
chr14:37796462-37801462	12	11	12	12	10	ARcre
chr14:37880507-37885507	15	16	15	20	15	ARcre
chr14:37902746-37907746	13	14	14	13	13	ARcre
chr14:38033600-38038600	10	10	10	13	10	ARcre
chr14:38055114-38060114	16	16	15	19	18	ARcre
chr14:38710945-38715945	1	2	8	8	1	ARcre
chr14:39334446-39339446	5	6	7	9	7	ARcre
chr14:42660072-42665072	1	1	1	2	2	ARcre
chr14:45419553-45424553	3	3	2	3	2	ARcre
chr14:45470883-45475883	3	5	5	6	3	ARcre
chr14:45580101-45585101	6	7	5	8	4	ARcre
chr14:50106110-50111110	1	2	4	2	2	ARcre
chr14:52789962-52794962	2	4	5	4	4	ARcre
chr14:53010085-53015085	1	5	5	4	2	ARcre
chr14:53155494-53160494	1	2	2	3	2	ARcre
chr14:60433529-60438529	7	4	12	7	3	ARcre
chr14:61129518-61134518	1	2	1	2	1	ARcre
chr14:61326539-61331539	7	2	2	6	2	ARcre
chr14:64141964-64146964	4	5	6	6	4	ARcre
chr14:64147460-64152460	1	2	3	3	2	ARcre
chr14:64979449-64984449	5	4	8	7	4	ARcre
chr14:65076000-65081000	4	4	4	6	5	ARcre
chr14:68159577-68164577	5	5	4	12	6	ARcre
chr14:68161415-68166415	13	12	14	16	7	ARcre
chr14:68629355-68634355	9	5	7	6	6	ARcre
chr14:69807453-69812453	2	5	1	4	1	ARcre
chr14:70177984-70182984	11	12	11	13	9	ARcre
chr14:73601261-73606261	2	3	2	2	1	ARcre
chr14:75999958-76004958	2	4	7	8	4	ARcre
chr14:76181824-76186824	1	1	2	3	3	ARcre
chr14:76449329-76454329	1	3	2	4	2	ARcre
chr14:81051699-81056699	3	2	2	4	1	ARcre
chr14:81830347-81835347	2	4	2	7	2	ARcre
chr14:81846667-81851667	7	8	10	11	5	ARcre
chr14:81864431-81869431	5	6	4	9	8	ARcre
chr14:82000556-82005556	1	1	3	1	1	ARcre
chr14:89640110-89645110	2	2	3	2	3	ARcre
chr14:89678377-89683377	3	5	6	9	5	ARcre
chr14:91619125-91624125	2	2	2	1	1	ARcre
chr14:93183839-93188839	4	5	4	8	4	ARcre
chr14:95585864-95590864	3	3	3	3	1	ARcre
chr14:99939318-99944318	3	2	1	2	2	ARcre
chr15:101431793-101436793	3	4	6	8	1	ARcre
chr15:101435570-101440570	6	13	12	14	11	ARcre
chr15:30102088-30107088	13	10	12	11	6	ARcre
chr15:30143678-30148678	5	6	9	5	4	ARcre
chr15:31625432-31630432	3	5	5	7	2	ARcre
chr15:33320253-33325253	2	3	5	4	2	ARcre
chr15:39912782-39917782	1	1	3	2	1	ARcre
chr15:40679819-40684819	2	4	4	4	1	ARcre
chr15:42560798-42565798	7	9	4	15	7	ARcre
chr15:44605512-44610512	1	3	2	5	2	ARcre
chr15:48198789-48203789	7	2	5	7	4	ARcre
chr15:48765600-48770600	4	4	6	6	2	ARcre
chr15:49198252-49203252	3	1	2	2	2	ARcre
chr15:50791566-50796566	2	2	2	2	2	ARcre
chr15:52941756-52946756	4	5	7	7	3	ARcre
chr15:55494402-55499402	3	1	4	2	1	ARcre
chr15:56032495-56037495	3	3	3	2	1	ARcre
chr15:57817368-57822368	4	5	7	6	5	ARcre
chr15:58622407-58627407	12	26	15	28	24	ARcre
chr15:61973076-61978076	2	4	2	6	3	ARcre
chr15:61992426-61997426	1	2	2	2	2	ARcre
chr15:62040350-62045350	8	10	11	13	9	ARcre
chr15:62796071-62801071	1	3	3	7	3	ARcre
chr15:63343087-63348087	4	16	11	21	14	ARcre
chr15:63693189-63698189	3	6	4	7	3	ARcre
chr15:63762878-63767878	7	13	11	13	2	ARcre
chr15:66937348-66942348	1	2	3	2	1	ARcre
chr15:68205248-68210248	6	5	6	6	2	ARcre
chr15:69758360-69763360	13	11	12	12	7	ARcre
chr15:69765329-69770329	1	4	2	3	3	ARcre
chr15:69851970-69856970	8	8	13	16	7	ARcre
chr15:69866476-69871476	8	11	8	15	9	ARcre
chr15:69881887-69886887	13	15	21	14	9	ARcre
chr15:69894075-69899075	1	5	8	6	1	ARcre
chr15:70613704-70618704	11	11	14	14	10	ARcre
chr15:72443369-72448369	2	3	2	3	4	ARcre
chr15:72445560-72450560	2	3	2	4	4	ARcre
chr15:73024378-73029378	1	3	4	3	1	ARcre
chr15:74932901-74937901	15	16	13	15	11	ARcre
chr15:78745890-78750890	2	2	1	1	1	ARcre
chr15:81670085-81675085	3	4	5	5	3	ARcre
chr15:81677937-81682937	5	4	6	5	4	ARcre
chr15:83585467-83590467	9	11	9	11	9	ARcre
chr15:84597202-84602202	3	1	1	2	2	ARcre
chr15:85872331-85877331	1	2	3	1	1	ARcre
chr15:89635077-89640077	5	3	6	3	3	ARcre
chr15:89656383-89661383	5	8	7	5	5	ARcre
chr15:89662345-89667345	2	3	2	2	2	ARcre
chr15:89666237-89671237	6	8	7	11	7	ARcre
chr15:89670647-89675647	5	6	6	10	6	ARcre
chr15:93068386-93073386	1	1	4	3	2	ARcre
chr15:93178929-93183929	3	7	5	7	3	ARcre
chr15:93195698-93200698	2	6	7	8	4	ARcre
chr15:94789649-94794649	2	2	3	1	2	ARcre
chr15:99329670-99334670	3	4	5	5	2	ARcre
chr15:99344694-99349694	1	1	2	1	1	ARcre
chr16:10611912-10616912	1	2	2	4	3	ARcre
chr16:16133015-16138015	1	6	4	9	1	ARcre
chr16:16188157-16193157	1	8	6	6	4	ARcre
chr16:1678901-1683901	2	5	5	4	1	ARcre
chr16:19086579-19091579	3	2	3	7	2	ARcre
chr16:19140503-19145503	2	1	3	2	3	ARcre
chr16:2133609-2138609	5	9	6	4	1	ARcre
chr16:22220890-22225890	6	4	2	4	3	ARcre
chr16:22728944-22733944	3	3	4	6	3	ARcre
chr16:25058427-25063427	3	9	7	8	8	ARcre
chr16:29749720-29754720	4	7	5	6	4	ARcre
chr16:4717021-4722021	1	1	2	4	1	ARcre
chr16:52757096-52762096	2	1	2	2	3	ARcre
chr16:54019597-54024597	5	1	2	2	2	ARcre
chr16:54107417-54112417	3	1	3	3	3	ARcre
chr16:54677027-54682027	7	8	10	20	11	ARcre
chr16:54681392-54686392	6	6	10	18	10	ARcre
chr16:54771014-54776014	1	3	3	7	2	ARcre
chr16:56805316-56810316	7	7	8	6	5	ARcre
chr16:67367815-67372815	2	7	4	5	1	ARcre
chr16:67378236-67383236	9	7	8	10	7	ARcre
chr16:70809739-70814739	2	4	2	4	1	ARcre
chr16:72056345-72061345	2	9	5	6	2	ARcre
chr16:72867748-72872748	2	2	4	2	1	ARcre
chr16:73021501-73026501	7	8	8	4	4	ARcre
chr16:78215964-78220964	7	5	9	6	2	ARcre
chr16:78232302-78237302	4	2	4	2	2	ARcre
chr16:80868840-80873840	6	12	12	13	11	ARcre
chr16:80907315-80912315	1	4	4	4	3	ARcre
chr16:81014059-81019059	4	3	3	3	1	ARcre
chr16:82181896-82186896	4	1	4	2	2	ARcre
chr16:84761809-84766809	4	3	8	8	5	ARcre
chr16:85353314-85358314	5	12	6	8	6	ARcre
chr16:85381020-85386020	2	10	6	6	4	ARcre
chr16:85555178-85560178	7	14	8	9	8	ARcre
chr16:88823408-88828408	12	16	17	13	10	ARcre
chr16:89408995-89413995	10	13	11	13	11	ARcre
chr17:13954012-13959012	2	3	1	3	3	ARcre
chr17:16009430-16014430	2	1	5	5	2	ARcre
chr17:16030825-16035825	2	4	4	2	3	ARcre
chr17:16063708-16068708	4	4	5	5	4	ARcre
chr17:19149262-19154262	6	8	8	10	7	ARcre
chr17:196237-201237	1	2	3	4	2	ARcre
chr17:20091779-20096779	2	4	3	3	2	ARcre
chr17:20103138-20108138	2	1	5	2	1	ARcre
chr17:20836804-20841804	7	3	8	3	2	ARcre
chr17:21119859-21124859	4	9	5	8	6	ARcre
chr17:2527823-2532823	3	4	2	3	5	ARcre
chr17:25410104-25415104	1	2	2	1	2	ARcre
chr17:25572170-25577170	2	3	1	5	4	ARcre
chr17:25644625-25649625	3	4	4	6	3	ARcre
chr17:30950663-30955663	3	4	7	5	2	ARcre
chr17:33347384-33352384	3	4	6	4	4	ARcre
chr17:33355449-33360449	2	5	6	5	3	ARcre
chr17:3561147-3566147	2	1	2	1	1	ARcre
chr17:35628547-35633547	8	10	11	17	10	ARcre
chr17:35670153-35675153	5	8	7	5	4	ARcre
chr17:41131967-41136967	2	5	3	5	7	ARcre
chr17:4211237-4216237	3	7	4	7	4	ARcre
chr17:4244012-4249012	4	9	8	9	4	ARcre
chr17:46030677-46035677	3	4	4	3	3	ARcre
chr17:48984403-48989403	9	10	6	10	5	ARcre
chr17:53508253-53513253	3	3	4	4	4	ARcre
chr17:53570215-53575215	2	3	2	6	1	ARcre
chr17:56098151-56103151	2	5	3	7	3	ARcre
chr17:57365222-57370222	1	3	3	4	1	ARcre
chr17:58428982-58433982	2	2	3	5	3	ARcre
chr17:61913957-61918957	4	8	4	4	3	ARcre
chr17:62204511-62209511	3	6	6	5	5	ARcre
chr17:64669801-64674801	2	3	4	4	5	ARcre
chr17:65359680-65364680	4	8	1	7	4	ARcre
chr17:66290594-66295594	2	1	3	6	1	ARcre
chr17:66372287-66377287	2	4	7	5	2	ARcre
chr17:66641196-66646196	5	6	7	4	4	ARcre
chr17:70393380-70398380	5	6	6	5	3	ARcre
chr17:71209435-71214435	1	4	5	5	5	ARcre
chr17:7156044-7161044	4	7	7	7	5	ARcre
chr17:72753106-72758106	9	18	11	11	11	ARcre
chr17:73099218-73104218	1	4	3	1	1	ARcre
chr17:74167572-74172572	4	6	5	5	1	ARcre
chr17:76106427-76111427	6	4	8	8	1	ARcre
chr17:78040171-78045171	1	7	8	9	3	ARcre
chr17:7804506-7809506	1	2	3	4	1	ARcre
chr17:79270197-79275197	7	13	9	11	10	ARcre
chr17:7958475-7963475	21	24	18	25	18	ARcre
chr17:80108643-80113643	7	10	8	7	4	ARcre
chr17:8055266-8060266	7	15	9	9	9	ARcre
chr17:9586236-9591236	3	5	4	4	4	ARcre
chr18:12411779-12416779	3	4	4	7	3	ARcre
chr18:12604197-12609197	3	5	2	4	2	ARcre
chr18:12670948-12675948	1	3	2	3	2	ARcre
chr18:20815495-20820495	2	2	2	3	3	ARcre
chr18:21207115-21212115	4	5	7	8	5	ARcre
chr18:21262364-21267364	8	12	8	11	10	ARcre
chr18:21793127-21798127	3	4	3	5	3	ARcre
chr18:28612136-28617136	1	2	4	1	1	ARcre
chr18:33674714-33679714	2	4	4	4	3	ARcre
chr18:3404113-3409113	3	2	4	2	2	ARcre
chr18:41398070-41403070	4	3	5	4	2	ARcre
chr18:41513064-41518064	3	2	3	6	1	ARcre
chr18:45730352-45735352	2	6	4	12	7	ARcre
chr18:55753268-55758268	5	7	7	8	3	ARcre
chr18:55817323-55822323	6	9	8	10	5	ARcre
chr18:55899911-55904911	12	8	15	15	11	ARcre
chr18:55902561-55907561	14	12	16	16	14	ARcre
chr18:56214810-56219810	2	9	9	19	9	ARcre
chr18:56216963-56221963	2	10	10	19	9	ARcre
chr18:56446602-56451602	3	3	6	7	5	ARcre
chr18:56454062-56459062	4	14	9	18	10	ARcre
chr18:56607575-56612575	2	5	4	7	5	ARcre
chr18:56718171-56723171	10	21	14	19	10	ARcre
chr18:56730867-56735867	12	14	21	24	12	ARcre
chr18:61346520-61351520	3	3	4	3	3	ARcre
chr18:63571419-63576419	7	7	9	8	5	ARcre
chr18:6743687-6748687	1	1	2	1	2	ARcre
chr18:6773474-6778474	11	9	15	14	12	ARcre
chr18:70708024-70713024	11	4	9	3	1	ARcre
chr18:70854505-70859505	14	11	14	10	3	ARcre
chr18:71196391-71201391	6	3	5	2	1	ARcre
chr18:71947056-71952056	6	4	5	8	5	ARcre
chr18:8702645-8707645	1	5	3	8	2	ARcre
chr19:11690061-11695061	2	6	7	6	2	ARcre
chr19:13099731-13104731	3	2	3	3	2	ARcre
chr19:16842578-16847578	3	6	3	4	2	ARcre
chr19:18485500-18490500	1	11	4	10	7	ARcre
chr19:18807704-18812704	3	4	2	3	2	ARcre
chr19:21290916-21295916	5	2	3	3	2	ARcre
chr19:2481953-2486953	2	1	1	1	1	ARcre
chr19:2541392-2546392	6	9	8	10	6	ARcre
chr19:28777971-28782971	5	16	5	5	3	ARcre
chr19:30165395-30170395	2	5	3	4	2	ARcre
chr19:3334517-3339517	8	13	9	13	10	ARcre
chr19:33514522-33519522	4	5	4	6	3	ARcre
chr19:33520916-33525916	3	5	4	3	6	ARcre
chr19:3427379-3432379	5	1	4	3	1	ARcre
chr19:34799069-34804069	2	6	3	4	3	ARcre
chr19:35618852-35623852	4	7	7	5	1	ARcre
chr19:46243909-46248909	3	2	3	4	2	ARcre
chr19:47477179-47482179	3	6	6	3	2	ARcre
chr19:48149264-48154264	5	9	8	9	6	ARcre
chr19:49072286-49077286	1	8	5	7	5	ARcre
chr19:4989450-4994450	3	7	6	12	4	ARcre
chr19:51342895-51347895	6	4	3	7	4	ARcre
chr19:51352016-51357016	4	3	7	3	3	ARcre
chr19:51370076-51375076	6	7	9	7	6	ARcre
chr19:51390631-51395631	6	8	9	7	6	ARcre
chr19:56184701-56189701	3	7	3	4	2	ARcre
chr19:932504-937504	6	12	7	5	7	ARcre
chr1:10166615-10171615	3	2	4	6	3	ARcre
chr1:10693238-10698238	6	23	10	19	14	ARcre
chr1:112488873-112493873	3	6	4	10	2	ARcre
chr1:116747504-116752504	1	3	3	3	1	ARcre
chr1:120408339-120413339	2	6	5	7	7	ARcre
chr1:12438736-12443736	2	3	3	2	2	ARcre
chr1:12533482-12538482	6	12	11	13	9	ARcre
chr1:12553984-12558984	1	2	2	4	2	ARcre
chr1:147096379-147101379	3	4	5	4	3	ARcre
chr1:154111957-154116957	4	6	6	6	5	ARcre
chr1:154389531-154394531	6	14	13	12	5	ARcre
chr1:162536309-162541309	3	2	7	13	8	ARcre
chr1:162699545-162704545	2	4	6	6	2	ARcre
chr1:162898362-162903362	1	1	1	3	1	ARcre
chr1:167133173-167138173	3	7	4	5	3	ARcre
chr1:168828403-168833403	8	8	3	10	6	ARcre
chr1:169435050-169440050	2	4	4	5	3	ARcre
chr1:169481880-169486880	4	3	4	6	3	ARcre
chr1:173443117-173448117	4	8	7	5	5	ARcre
chr1:180081315-180086315	2	4	1	3	2	ARcre
chr1:184589138-184594138	1	4	7	10	3	ARcre
chr1:184768353-184773353	2	3	6	7	2	ARcre
chr1:192828781-192833781	3	2	5	10	8	ARcre
chr1:197832447-197837447	3	3	4	4	3	ARcre
chr1:202535475-202540475	1	4	1	2	1	ARcre
chr1:204051119-204056119	8	11	11	12	7	ARcre
chr1:204055849-204060849	7	11	9	11	7	ARcre
chr1:204384145-204389145	5	10	6	7	8	ARcre
chr1:205665737-205670737	5	8	4	6	3	ARcre
chr1:205670044-205675044	8	10	10	9	7	ARcre
chr1:205677893-205682893	8	7	12	14	4	ARcre
chr1:207175576-207180576	2	3	2	5	2	ARcre
chr1:207203395-207208395	4	6	6	7	4	ARcre
chr1:208122138-208127138	1	5	4	4	3	ARcre
chr1:209972837-209977837	3	3	2	3	3	ARcre
chr1:211430366-211435366	2	7	4	7	4	ARcre
chr1:212399746-212404746	6	8	3	6	2	ARcre
chr1:21653739-21658739	4	4	3	4	3	ARcre
chr1:21656201-21661201	4	4	4	5	3	ARcre
chr1:220957187-220962187	9	20	12	22	8	ARcre
chr1:222865734-222870734	2	1	1	4	1	ARcre
chr1:224328523-224333523	1	6	4	3	1	ARcre
chr1:224462937-224467937	4	9	10	10	5	ARcre
chr1:225718310-225723310	3	3	2	7	5	ARcre
chr1:225879581-225884581	2	5	3	7	4	ARcre
chr1:225957881-225962881	8	10	10	16	9	ARcre
chr1:226006636-226011636	9	10	10	9	6	ARcre
chr1:229354962-229359962	7	6	16	15	8	ARcre
chr1:229357042-229362042	7	3	16	15	6	ARcre
chr1:229405047-229410047	1	4	2	4	4	ARcre
chr1:230319209-230324209	3	10	5	11	5	ARcre
chr1:231735649-231740649	7	6	3	5	6	ARcre
chr1:232898152-232903152	4	4	6	13	3	ARcre
chr1:2339613-2344613	7	17	16	9	6	ARcre
chr1:234857748-234862748	12	13	11	16	13	ARcre
chr1:235051960-235056960	5	9	4	7	6	ARcre
chr1:235570022-235575022	1	4	2	3	2	ARcre
chr1:246461929-246466929	4	2	7	9	8	ARcre
chr1:25356440-25361440	6	6	5	9	4	ARcre
chr1:27123902-27128902	4	4	3	7	4	ARcre
chr1:27690348-27695348	2	6	4	7	6	ARcre
chr1:3443554-3448554	1	2	1	2	4	ARcre
chr1:36624846-36629846	7	12	11	13	5	ARcre
chr1:36627060-36632060	9	13	10	13	8	ARcre
chr1:36663509-36668509	4	3	7	4	1	ARcre
chr1:36703217-36708217	2	5	2	7	2	ARcre
chr1:36732584-36737584	2	5	4	5	4	ARcre
chr1:37962505-37967505	6	5	7	8	8	ARcre
chr1:40340629-40345629	3	7	4	8	6	ARcre
chr1:46858909-46863909	6	13	8	10	7	ARcre
chr1:47106714-47111714	3	3	3	4	2	ARcre
chr1:47145156-47150156	3	4	2	2	5	ARcre
chr1:49810112-49815112	3	5	1	5	2	ARcre
chr1:52031096-52036096	6	9	10	8	2	ARcre
chr1:53635425-53640425	3	4	5	4	1	ARcre
chr1:55345858-55350858	2	6	6	7	5	ARcre
chr1:59534375-59539375	3	4	8	6	2	ARcre
chr1:61545615-61550615	16	22	14	26	19	ARcre
chr1:61596526-61601526	8	8	5	14	11	ARcre
chr1:62104003-62109003	1	2	1	7	2	ARcre
chr1:78608500-78613500	5	3	5	3	2	ARcre
chr1:78683217-78688217	4	2	4	5	1	ARcre
chr1:78964329-78969329	7	2	7	5	2	ARcre
chr1:79012947-79017947	3	2	5	2	1	ARcre
chr1:8062548-8067548	2	5	5	8	6	ARcre
chr1:8316952-8321952	5	13	12	15	10	ARcre
chr1:8470151-8475151	26	26	30	26	16	ARcre
chr1:84871162-84876162	15	11	13	16	12	ARcre
chr1:85302920-85307920	8	8	10	16	10	ARcre
chr1:85337163-85342163	5	4	6	9	4	ARcre
chr1:92208689-92213689	1	5	13	5	3	ARcre
chr1:92278584-92283584	3	3	2	2	1	ARcre
chr1:94048134-94053134	1	5	2	7	4	ARcre
chr1:94785423-94790423	12	14	13	19	12	ARcre
chr1:9611299-9616299	1	4	1	4	2	ARcre
chr20:10532204-10537204	1	8	4	11	4	ARcre
chr20:12996202-13001202	4	3	7	7	4	ARcre
chr20:19503047-19508047	1	1	7	4	1	ARcre
chr20:19942848-19947848	1	4	6	6	1	ARcre
chr20:20737592-20742592	2	3	4	5	3	ARcre
chr20:21972527-21977527	2	4	8	6	1	ARcre
chr20:2223002-2228002	5	6	6	11	6	ARcre
chr20:2243211-2248211	3	9	7	10	8	ARcre
chr20:235879-240879	4	4	4	4	4	ARcre
chr20:25018368-25023368	2	6	6	3	3	ARcre
chr20:25251938-25256938	4	5	3	3	3	ARcre
chr20:25258484-25263484	10	12	9	12	7	ARcre
chr20:25528771-25533771	1	6	3	3	2	ARcre
chr20:3001540-3006540	2	1	2	2	1	ARcre
chr20:30528672-30533672	6	8	6	12	5	ARcre
chr20:31959244-31964244	3	3	6	6	5	ARcre
chr20:32197401-32202401	1	4	8	3	2	ARcre
chr20:32317838-32322838	3	16	10	14	12	ARcre
chr20:33793689-33798689	1	5	3	5	3	ARcre
chr20:33904534-33909534	6	9	10	6	10	ARcre
chr20:39095428-39100428	3	3	7	3	3	ARcre
chr20:39693145-39698145	2	6	3	4	4	ARcre
chr20:40276392-40281392	13	16	13	15	13	ARcre
chr20:43670662-43675662	1	5	9	5	5	ARcre
chr20:45879487-45884487	4	2	2	6	2	ARcre
chr20:45945058-45950058	4	6	3	6	5	ARcre
chr20:45960325-45965325	4	2	3	5	4	ARcre
chr20:48509762-48514762	1	5	4	12	6	ARcre
chr20:48513869-48518869	3	7	6	14	6	ARcre
chr20:49029760-49034760	5	12	5	9	7	ARcre
chr20:4927828-4932828	2	4	2	3	4	ARcre
chr20:49736020-49741020	2	3	3	4	3	ARcre
chr20:52253929-52258929	5	9	11	11	6	ARcre
chr20:52479373-52484373	14	12	14	13	13	ARcre
chr20:56330435-56335435	1	5	7	5	2	ARcre
chr20:58527979-58532979	4	4	5	2	1	ARcre
chr20:58530862-58535862	4	4	5	3	1	ARcre
chr20:58625967-58630967	3	3	4	2	1	ARcre
chr20:62603298-62608298	6	8	8	7	5	ARcre
chr20:9285566-9290566	13	5	8	4	3	ARcre
chr20:9313670-9318670	6	6	9	7	5	ARcre
chr21:16069949-16074949	4	2	4	5	2	ARcre
chr21:16423577-16428577	9	2	6	7	2	ARcre
chr21:16653289-16658289	2	3	6	2	1	ARcre
chr21:17348117-17353117	2	2	4	7	1	ARcre
chr21:17450009-17455009	22	19	25	26	22	ARcre
chr21:17455184-17460184	17	15	17	20	18	ARcre
chr21:22710920-22715920	13	4	14	7	5	ARcre
chr21:23769987-23774987	6	2	6	2	2	ARcre
chr21:27536893-27541893	4	13	11	13	8	ARcre
chr21:29506691-29511691	2	6	9	1	2	ARcre
chr21:29596419-29601419	2	4	2	2	1	ARcre
chr21:29909050-29914050	15	13	24	13	7	ARcre
chr21:29920335-29925335	22	16	26	15	8	ARcre
chr21:30327506-30332506	6	1	3	4	1	ARcre
chr21:33781739-33786739	4	6	3	6	6	ARcre
chr21:37496740-37501740	1	2	2	1	1	ARcre
chr21:38158104-38163104	1	3	3	3	5	ARcre
chr21:42890467-42895467	3	8	8	7	1	ARcre
chr21:42952792-42957792	5	3	5	5	3	ARcre
chr21:44090249-44095249	7	5	9	9	5	ARcre
chr21:44149284-44154284	2	4	3	2	4	ARcre
chr21:44705357-44710357	9	13	11	9	8	ARcre
chr21:44761384-44766384	6	5	5	8	4	ARcre
chr21:45346959-45351959	4	2	2	3	2	ARcre
chr21:46523585-46528585	4	6	5	7	5	ARcre
chr21:47904940-47909940	3	4	8	7	5	ARcre
chr22:19592746-19597746	1	6	4	3	3	ARcre
chr22:22059765-22064765	2	4	5	5	3	ARcre
chr22:24796191-24801191	10	15	12	14	12	ARcre
chr22:29811055-29816055	5	11	10	12	5	ARcre
chr22:29911145-29916145	7	11	10	13	9	ARcre
chr22:30329179-30334179	2	5	6	6	4	ARcre
chr22:30810693-30815693	2	8	4	8	6	ARcre
chr22:35459100-35464100	2	5	3	6	2	ARcre
chr22:40434803-40439803	6	5	7	5	4	ARcre
chr22:41126314-41131314	4	8	8	7	7	ARcre
chr22:41811687-41816687	2	6	4	6	3	ARcre
chr22:43014814-43019814	6	21	14	19	16	ARcre
chr22:45512066-45517066	1	1	1	2	3	ARcre
chr22:45583949-45588949	2	4	6	4	2	ARcre
chr22:47537994-47542994	1	6	1	6	3	ARcre
chr22:50340322-50345322	11	13	15	15	9	ARcre
chr22:50572764-50577764	3	4	5	6	4	ARcre
chr2:100682178-100687178	3	1	3	4	1	ARcre
chr2:101694381-101699381	1	4	2	6	4	ARcre
chr2:102734721-102739721	6	10	6	10	5	ARcre
chr2:10590155-10595155	3	2	2	3	2	ARcre
chr2:107173794-107178794	3	5	5	5	5	ARcre
chr2:109292119-109297119	2	3	2	3	2	ARcre
chr2:111528878-111533878	4	5	3	5	3	ARcre
chr2:113343851-113348851	4	9	5	7	5	ARcre
chr2:113913078-113918078	8	11	9	10	5	ARcre
chr2:114714491-114719491	2	2	2	4	2	ARcre
chr2:11525641-11530641	4	5	3	4	4	ARcre
chr2:120121935-120126935	1	4	3	5	5	ARcre
chr2:120863186-120868186	1	2	2	5	1	ARcre
chr2:130735234-130740234	4	4	7	7	4	ARcre
chr2:135918202-135923202	1	1	3	7	3	ARcre
chr2:136721100-136726100	1	2	1	4	4	ARcre
chr2:149631479-149636479	2	4	1	2	3	ARcre
chr2:159853112-159858112	3	5	6	9	4	ARcre
chr2:159948139-159953139	11	15	13	20	13	ARcre
chr2:165695381-165700381	10	7	10	11	7	ARcre
chr2:174072876-174077876	1	3	1	2	2	ARcre
chr2:180436888-180441888	5	4	14	9	5	ARcre
chr2:180539934-180544934	14	7	11	10	6	ARcre
chr2:181019076-181024076	10	6	10	5	5	ARcre
chr2:181120560-181125560	21	14	22	13	12	ARcre
chr2:181227114-181232114	11	7	17	12	8	ARcre
chr2:182940797-182945797	8	4	12	5	5	ARcre
chr2:188578843-188583843	10	4	11	7	3	ARcre
chr2:188715895-188720895	17	6	20	11	5	ARcre
chr2:188848787-188853787	1	1	7	2	1	ARcre
chr2:192125413-192130413	1	5	2	10	4	ARcre
chr2:193392037-193397037	2	1	3	1	1	ARcre
chr2:198075817-198080817	3	4	6	5	2	ARcre
chr2:198145357-198150357	5	3	8	6	5	ARcre
chr2:198476743-198481743	8	7	5	9	4	ARcre
chr2:201610326-201615326	7	6	5	6	7	ARcre
chr2:209119623-209124623	3	5	3	9	4	ARcre
chr2:216028713-216033713	11	6	13	7	3	ARcre
chr2:216069587-216074587	14	10	12	14	2	ARcre
chr2:217414008-217419008	8	8	8	7	8	ARcre
chr2:217483754-217488754	5	5	6	4	3	ARcre
chr2:220261890-220266890	1	2	2	7	5	ARcre
chr2:223658872-223663872	5	8	8	10	9	ARcre
chr2:233163063-233168063	3	5	2	3	2	ARcre
chr2:235957444-235962444	1	6	3	5	4	ARcre
chr2:236448615-236453615	4	5	4	5	4	ARcre
chr2:237731043-237736043	25	27	22	24	17	ARcre
chr2:238408637-238413637	6	10	6	11	10	ARcre
chr2:238802380-238807380	3	8	5	8	3	ARcre
chr2:239076293-239081293	2	3	2	6	3	ARcre
chr2:239150493-239155493	6	8	10	11	3	ARcre
chr2:242029960-242034960	10	10	8	9	3	ARcre
chr2:24760589-24765589	4	6	6	11	5	ARcre
chr2:27641780-27646780	2	3	3	5	4	ARcre
chr2:32650742-32655742	5	5	4	7	4	ARcre
chr2:3526207-3531207	3	1	5	3	1	ARcre
chr2:37191602-37196602	1	3	1	3	2	ARcre
chr2:55388723-55393723	2	3	5	4	3	ARcre
chr2:66715493-66720493	3	4	3	8	4	ARcre
chr2:7169660-7174660	3	6	5	4	2	ARcre
chr2:75260498-75265498	2	2	5	5	1	ARcre
chr2:8444674-8449674	2	3	1	6	3	ARcre
chr2:85183353-85188353	1	7	2	6	3	ARcre
chr2:85645973-85650973	12	19	15	16	15	ARcre
chr2:86297468-86302468	1	2	1	1	2	ARcre
chr2:9474500-9479500	6	6	8	11	5	ARcre
chr3:101954805-101959805	6	13	17	13	7	ARcre
chr3:102192810-102197810	7	10	8	8	2	ARcre
chr3:102293383-102298383	7	4	8	7	3	ARcre
chr3:102316564-102321564	11	13	13	15	9	ARcre
chr3:104315426-104320426	1	2	2	6	2	ARcre
chr3:11843604-11848604	2	4	3	9	6	ARcre
chr3:120272491-120277491	1	5	7	7	2	ARcre
chr3:120400223-120405223	17	13	14	20	14	ARcre
chr3:120405969-120410969	9	6	9	3	8	ARcre
chr3:120946742-120951742	6	5	5	6	7	ARcre
chr3:122104093-122109093	4	7	3	6	4	ARcre
chr3:122368178-122373178	1	4	1	7	2	ARcre
chr3:127800976-127805976	5	11	7	12	6	ARcre
chr3:128099330-128104330	24	24	22	20	19	ARcre
chr3:129140524-129145524	3	4	2	5	4	ARcre
chr3:131935434-131940434	10	10	11	10	11	ARcre
chr3:131984087-131989087	1	1	5	5	2	ARcre
chr3:138435103-138440103	3	1	3	5	2	ARcre
chr3:138443990-138448990	6	12	6	14	7	ARcre
chr3:149117052-149122052	2	3	4	4	1	ARcre
chr3:153939883-153944883	6	7	9	9	3	ARcre
chr3:153942690-153947690	6	8	9	12	4	ARcre
chr3:154507512-154512512	1	2	3	3	1	ARcre
chr3:154927205-154932205	2	3	6	3	1	ARcre
chr3:154948507-154953507	1	4	3	4	1	ARcre
chr3:157085749-157090749	5	4	7	10	1	ARcre
chr3:158376092-158381092	2	2	1	4	2	ARcre
chr3:161127554-161132554	2	4	5	9	4	ARcre
chr3:165662312-165667312	3	2	4	7	4	ARcre
chr3:165669520-165674520	13	5	19	14	6	ARcre
chr3:166545586-166550586	9	2	11	10	4	ARcre
chr3:166968340-166973340	9	3	13	5	3	ARcre
chr3:172013759-172018759	7	5	6	8	2	ARcre
chr3:172323583-172328583	1	2	1	9	5	ARcre
chr3:174056055-174061055	4	5	9	7	3	ARcre
chr3:174652505-174657505	16	7	21	21	9	ARcre
chr3:174671222-174676222	4	6	10	13	3	ARcre
chr3:175028197-175033197	16	10	21	14	6	ARcre
chr3:175054517-175059517	9	9	18	13	5	ARcre
chr3:175200507-175205507	58	37	59	37	25	ARcre
chr3:175268328-175273328	11	10	20	14	3	ARcre
chr3:176475537-176480537	1	1	4	6	2	ARcre
chr3:177525390-177530390	3	1	7	7	2	ARcre
chr3:177801085-177806085	15	8	24	23	11	ARcre
chr3:182605484-182610484	3	1	2	5	3	ARcre
chr3:185139866-185144866	3	3	4	4	1	ARcre
chr3:187752196-187757196	1	4	4	6	3	ARcre
chr3:187922094-187927094	14	19	26	16	7	ARcre
chr3:187926631-187931631	14	19	26	16	8	ARcre
chr3:188548382-188553382	2	1	3	4	2	ARcre
chr3:189019897-189024897	2	4	1	9	6	ARcre
chr3:192331705-192336705	6	2	5	3	2	ARcre
chr3:194589723-194594723	3	6	6	17	5	ARcre
chr3:24113048-24118048	6	2	2	5	1	ARcre
chr3:24179010-24184010	6	3	11	5	2	ARcre
chr3:39180580-39185580	4	5	6	5	5	ARcre
chr3:40022305-40027305	6	7	6	7	6	ARcre
chr3:42293919-42298919	1	3	1	10	6	ARcre
chr3:42584097-42589097	4	4	8	7	3	ARcre
chr3:42586642-42591642	2	4	8	7	2	ARcre
chr3:44909795-44914795	3	8	3	8	5	ARcre
chr3:45577522-45582522	4	6	5	6	4	ARcre
chr3:45586415-45591415	7	11	10	11	8	ARcre
chr3:45657078-45662078	2	5	3	4	3	ARcre
chr3:48746866-48751866	6	17	7	11	8	ARcre
chr3:53177067-53182067	3	5	4	4	2	ARcre
chr3:57955885-57960885	4	6	7	10	2	ARcre
chr3:58103878-58108878	6	5	7	5	6	ARcre
chr3:58134196-58139196	5	12	13	14	8	ARcre
chr3:59644264-59649264	1	3	1	2	3	ARcre
chr3:71237797-71242797	1	6	4	7	7	ARcre
chr3:71253592-71258592	5	10	8	19	11	ARcre
chr3:71255373-71260373	5	9	7	19	11	ARcre
chr3:73498111-73503111	2	1	2	4	3	ARcre
chr3:9234230-9239230	6	18	6	7	3	ARcre
chr4:101699155-101704155	3	4	5	1	1	ARcre
chr4:102129685-102134685	3	5	7	6	2	ARcre
chr4:102863226-102868226	3	1	2	5	1	ARcre
chr4:11488840-11493840	5	5	6	12	4	ARcre
chr4:1151968-1156968	3	1	4	3	2	ARcre
chr4:1203149-1208149	9	16	16	15	8	ARcre
chr4:140454090-140459090	1	2	2	3	4	ARcre
chr4:140475233-140480233	1	6	3	6	4	ARcre
chr4:141004461-141009461	7	13	7	15	7	ARcre
chr4:141059898-141064898	7	4	7	3	1	ARcre
chr4:147160757-147165757	1	2	1	4	2	ARcre
chr4:147289625-147294625	2	3	2	5	3	ARcre
chr4:148036225-148041225	8	8	10	9	9	ARcre
chr4:156593537-156598537	7	2	3	3	5	ARcre
chr4:158913755-158918755	10	5	10	12	7	ARcre
chr4:173956509-173961509	5	11	10	18	11	ARcre
chr4:26021799-26026799	2	2	2	3	2	ARcre
chr4:26140443-26145443	1	6	4	9	3	ARcre
chr4:2895924-2900924	1	5	4	3	2	ARcre
chr4:37981631-37986631	1	1	4	1	1	ARcre
chr4:38620693-38625693	4	3	3	14	9	ARcre
chr4:41319559-41324559	24	27	24	25	24	ARcre
chr4:41574878-41579878	7	7	14	13	5	ARcre
chr4:57485946-57490946	1	4	2	2	2	ARcre
chr4:6746576-6751576	3	14	4	13	10	ARcre
chr4:6780482-6785482	3	6	4	6	3	ARcre
chr4:69534257-69539257	9	11	11	11	6	ARcre
chr4:6954907-6959907	3	5	2	3	3	ARcre
chr4:6956905-6961905	4	5	2	4	1	ARcre
chr4:69883553-69888553	3	2	2	2	1	ARcre
chr4:77116987-77121987	6	10	7	10	6	ARcre
chr4:77489904-77494904	6	10	12	12	6	ARcre
chr4:77623113-77628113	2	9	7	13	11	ARcre
chr4:77799734-77804734	3	5	6	7	4	ARcre
chr4:88159117-88164117	3	1	3	4	2	ARcre
chr4:88338536-88343536	5	5	9	9	3	ARcre
chr4:88440685-88445685	1	2	1	6	3	ARcre
chr4:89433840-89438840	6	7	5	6	4	ARcre
chr4:89518816-89523816	2	4	4	6	2	ARcre
chr4:89550083-89555083	1	4	3	5	2	ARcre
chr4:89918007-89923007	7	3	7	5	5	ARcre
chr5:107207168-107212168	2	6	4	6	5	ARcre
chr5:107649380-107654380	6	6	7	6	6	ARcre
chr5:118602038-118607038	2	5	7	9	3	ARcre
chr5:119209765-119214765	10	12	9	23	12	ARcre
chr5:123932926-123937926	4	3	2	5	4	ARcre
chr5:123989275-123994275	11	9	13	15	8	ARcre
chr5:124023190-124028190	3	4	6	5	4	ARcre
chr5:124509359-124514359	3	2	2	8	3	ARcre
chr5:127087855-127092855	1	1	6	5	2	ARcre
chr5:1313828-1318828	3	8	6	8	6	ARcre
chr5:132239036-132244036	4	3	2	6	5	ARcre
chr5:132382533-132387533	9	19	10	14	14	ARcre
chr5:134657760-134662760	7	14	16	13	8	ARcre
chr5:14006990-14011990	10	20	12	16	11	ARcre
chr5:141401645-141406645	2	2	4	3	3	ARcre
chr5:14269949-14274949	9	9	8	8	4	ARcre
chr5:14521363-14526363	1	6	5	9	1	ARcre
chr5:14714685-14719685	1	3	7	11	2	ARcre
chr5:14719747-14724747	3	6	8	12	4	ARcre
chr5:148190530-148195530	9	8	9	10	4	ARcre
chr5:148219156-148224156	2	4	3	3	3	ARcre
chr5:148282226-148287226	4	7	7	9	6	ARcre
chr5:149373242-149378242	9	25	22	21	13	ARcre
chr5:150220967-150225967	1	2	2	3	1	ARcre
chr5:158611087-158616087	2	2	3	4	1	ARcre
chr5:164626577-164631577	14	8	15	12	7	ARcre
chr5:165206485-165211485	8	7	14	14	8	ARcre
chr5:165210758-165215758	7	4	12	9	6	ARcre
chr5:16545498-16550498	2	2	6	8	3	ARcre
chr5:16571383-16576383	9	11	9	10	10	ARcre
chr5:167778144-167783144	2	6	5	6	7	ARcre
chr5:172435953-172440953	4	10	9	10	7	ARcre
chr5:173191744-173196744	2	3	2	5	4	ARcre
chr5:177729460-177734460	8	11	17	7	3	ARcre
chr5:179108722-179113722	2	10	8	10	7	ARcre
chr5:180020733-180025733	1	1	4	4	5	ARcre
chr5:23959892-23964892	3	1	1	1	1	ARcre
chr5:26575853-26580853	6	2	5	3	3	ARcre
chr5:27385346-27390346	14	2	14	11	9	ARcre
chr5:32142959-32147959	3	6	4	4	2	ARcre
chr5:34509036-34514036	6	7	7	6	6	ARcre
chr5:36364886-36369886	2	3	2	3	3	ARcre
chr5:37736356-37741356	1	1	1	5	2	ARcre
chr5:38559455-38564455	2	9	3	9	8	ARcre
chr5:38664718-38669718	2	7	3	7	8	ARcre
chr5:38690723-38695723	4	9	8	6	4	ARcre
chr5:49856159-49861159	5	2	4	4	4	ARcre
chr5:54862710-54867710	4	2	4	3	2	ARcre
chr5:54894419-54899419	3	5	5	9	7	ARcre
chr5:54929173-54934173	5	4	10	12	5	ARcre
chr5:54932082-54937082	5	5	10	12	5	ARcre
chr5:57371398-57376398	3	3	5	8	3	ARcre
chr5:58596985-58601985	3	5	7	10	4	ARcre
chr5:59084579-59089579	3	2	3	6	3	ARcre
chr5:66542476-66547476	5	3	3	10	4	ARcre
chr5:67710921-67715921	4	3	6	9	5	ARcre
chr5:67838125-67843125	2	1	4	2	2	ARcre
chr5:70925371-70930371	11	13	12	11	8	ARcre
chr5:71006715-71011715	4	8	10	10	3	ARcre
chr5:71041922-71046922	15	21	20	20	9	ARcre
chr5:71046179-71051179	16	22	20	20	11	ARcre
chr5:71303693-71308693	3	4	9	4	1	ARcre
chr5:71419533-71424533	3	6	7	5	1	ARcre
chr5:71559767-71564767	13	13	12	10	6	ARcre
chr5:75704602-75709602	2	2	3	4	3	ARcre
chr5:75706007-75711007	2	1	4	6	3	ARcre
chr5:79474881-79479881	1	4	3	8	5	ARcre
chr5:79701418-79706418	2	7	1	9	6	ARcre
chr5:86979449-86984449	11	7	15	15	3	ARcre
chr5:92917976-92922976	4	9	2	15	6	ARcre
chr5:96221066-96226066	1	3	1	5	2	ARcre
chr5:96269012-96274012	4	7	6	6	5	ARcre
chr6:105567191-105572191	3	4	8	4	3	ARcre
chr6:105772345-105777345	4	3	3	1	1	ARcre
chr6:109321145-109326145	6	7	6	8	6	ARcre
chr6:109353249-109358249	6	5	5	3	3	ARcre
chr6:10947849-10952849	1	4	5	3	2	ARcre
chr6:110836508-110841508	8	7	9	12	8	ARcre
chr6:110973106-110978106	22	22	24	22	8	ARcre
chr6:110975078-110980078	24	22	26	22	10	ARcre
chr6:110984359-110989359	3	5	6	8	7	ARcre
chr6:111271266-111276266	11	14	17	12	9	ARcre
chr6:11732994-11737994	1	5	3	4	3	ARcre
chr6:123089923-123094923	2	1	4	4	1	ARcre
chr6:125473331-125478331	10	9	8	9	7	ARcre
chr6:131946763-131951763	1	2	3	2	2	ARcre
chr6:134334833-134339833	3	3	3	1	1	ARcre
chr6:134339263-134344263	10	10	11	11	9	ARcre
chr6:138550126-138555126	15	14	14	16	13	ARcre
chr6:138577799-138582799	3	4	6	9	2	ARcre
chr6:139693246-139698246	29	48	33	52	41	ARcre
chr6:140296760-140301760	1	3	1	4	2	ARcre
chr6:142625509-142630509	4	2	7	4	3	ARcre
chr6:142668842-142673842	3	4	4	5	2	ARcre
chr6:142694532-142699532	7	5	5	7	5	ARcre
chr6:142696507-142701507	4	7	7	8	6	ARcre
chr6:144093480-144098480	2	4	3	5	3	ARcre
chr6:144604484-144609484	16	18	10	14	12	ARcre
chr6:151343743-151348743	3	4	3	7	4	ARcre
chr6:151346245-151351245	2	4	3	7	4	ARcre
chr6:158016130-158021130	3	2	3	4	3	ARcre
chr6:158874827-158879827	3	2	2	5	1	ARcre
chr6:160556374-160561374	6	12	12	15	10	ARcre
chr6:160591298-160596298	6	11	14	7	2	ARcre
chr6:160793794-160798794	4	5	8	4	1	ARcre
chr6:165963265-165968265	3	3	4	6	5	ARcre
chr6:166058342-166063342	7	9	12	10	6	ARcre
chr6:168149421-168154421	6	6	3	4	1	ARcre
chr6:17489412-17494412	5	7	5	8	4	ARcre
chr6:20810829-20815829	6	7	9	10	6	ARcre
chr6:24958966-24963966	2	1	3	2	2	ARcre
chr6:32930374-32935374	17	33	26	23	17	ARcre
chr6:33682523-33687523	2	6	7	7	5	ARcre
chr6:33686858-33691858	3	4	3	6	3	ARcre
chr6:34502002-34507002	3	10	4	5	5	ARcre
chr6:34561119-34566119	3	4	5	7	3	ARcre
chr6:35687881-35692881	1	5	4	4	5	ARcre
chr6:35692379-35697379	8	17	14	14	10	ARcre
chr6:36644825-36649825	4	7	3	6	5	ARcre
chr6:38779173-38784173	5	10	8	11	9	ARcre
chr6:38826976-38831976	2	6	7	4	3	ARcre
chr6:41693784-41698784	1	4	2	6	1	ARcre
chr6:41712891-41717891	1	5	2	5	2	ARcre
chr6:42009563-42014563	1	4	2	8	7	ARcre
chr6:42011203-42016203	2	8	6	11	8	ARcre
chr6:43111488-43116488	4	8	8	6	6	ARcre
chr6:43664596-43669596	4	5	5	5	5	ARcre
chr6:53295740-53300740	1	4	4	7	2	ARcre
chr6:64514042-64519042	4	3	3	5	3	ARcre
chr6:76577621-76582621	3	5	5	3	3	ARcre
chr6:76587753-76592753	9	4	7	7	4	ARcre
chr6:76590108-76595108	7	3	4	4	4	ARcre
chr6:7892484-7897484	2	2	2	4	1	ARcre
chr6:93873473-93878473	3	1	4	4	2	ARcre
chr6:93901792-93906792	5	2	5	7	2	ARcre
chr6:94126349-94131349	4	3	5	6	2	ARcre
chr6:95978080-95983080	4	1	1	1	1	ARcre
chr7:102054137-102059137	2	5	2	3	3	ARcre
chr7:107729946-107734946	1	5	2	4	1	ARcre
chr7:111167601-111172601	1	3	5	3	2	ARcre
chr7:111798365-111803365	2	2	1	6	2	ARcre
chr7:112210609-112215609	6	3	4	7	4	ARcre
chr7:116672699-116677699	4	1	7	8	3	ARcre
chr7:117002201-117007201	4	4	6	7	3	ARcre
chr7:117022066-117027066	9	3	10	11	7	ARcre
chr7:120661617-120666617	7	2	5	4	4	ARcre
chr7:123407154-123412154	2	3	1	3	1	ARcre
chr7:124557587-124562587	1	1	3	2	2	ARcre
chr7:131083542-131088542	2	3	6	10	7	ARcre
chr7:134777641-134782641	4	2	4	5	3	ARcre
chr7:138791277-138796277	3	10	4	9	11	ARcre
chr7:139362664-139367664	2	2	2	2	3	ARcre
chr7:139422611-139427611	3	4	3	11	7	ARcre
chr7:140120-145120	1	4	3	3	3	ARcre
chr7:142996019-143001019	3	2	3	5	2	ARcre
chr7:27384261-27389261	13	14	12	18	11	ARcre
chr7:27973968-27978968	1	2	4	3	1	ARcre
chr7:42274360-42279360	6	3	9	12	4	ARcre
chr7:50555003-50560003	19	11	10	13	9	ARcre
chr7:55242992-55247992	1	3	6	6	2	ARcre
chr7:63992069-63997069	6	6	6	6	5	ARcre
chr7:77104417-77109417	1	2	2	5	4	ARcre
chr7:77106494-77111494	2	4	2	5	4	ARcre
chr7:79880103-79885103	8	3	6	4	1	ARcre
chr7:79904864-79909864	8	2	10	2	1	ARcre
chr7:89854271-89859271	12	10	12	11	7	ARcre
chr7:89858271-89863271	12	9	12	11	7	ARcre
chr7:95177199-95182199	1	3	2	7	2	ARcre
chr7:99422844-99427844	4	8	4	8	4	ARcre
chr7:99545145-99550145	1	7	5	8	7	ARcre
chr7:99696207-99701207	3	7	5	8	7	ARcre
chr8:102417280-102422280	4	6	6	7	6	ARcre
chr8:102448312-102453312	9	14	10	13	10	ARcre
chr8:102514859-102519859	4	6	2	5	4	ARcre
chr8:102593783-102598783	8	12	9	14	9	ARcre
chr8:102617517-102622517	7	9	7	9	8	ARcre
chr8:103416003-103421003	3	2	3	2	2	ARcre
chr8:103626609-103631609	2	2	2	5	5	ARcre
chr8:121021394-121026394	5	8	9	9	5	ARcre
chr8:124415361-124420361	1	3	1	4	1	ARcre
chr8:124699640-124704640	2	3	2	3	1	ARcre
chr8:125457707-125462707	1	3	3	8	4	ARcre
chr8:126440592-126445592	12	24	18	20	17	ARcre
chr8:128028568-128033568	21	17	21	18	8	ARcre
chr8:128101843-128106843	15	8	13	12	4	ARcre
chr8:128225221-128230221	10	5	9	4	2	ARcre
chr8:128340211-128345211	4	3	7	5	1	ARcre
chr8:128518442-128523442	8	6	14	9	2	ARcre
chr8:128857455-128862455	2	10	6	5	1	ARcre
chr8:134226850-134231850	6	5	9	9	7	ARcre
chr8:134336874-134341874	3	7	6	8	3	ARcre
chr8:134731511-134736511	8	16	12	21	10	ARcre
chr8:134861458-134866458	20	28	20	32	26	ARcre
chr8:134938999-134943999	1	3	2	4	3	ARcre
chr8:135803712-135808712	12	9	10	12	9	ARcre
chr8:143755827-143760827	6	14	7	9	10	ARcre
chr8:144134453-144139453	2	6	5	5	2	ARcre
chr8:17530756-17535756	7	11	9	17	9	ARcre
chr8:18810109-18815109	1	3	2	5	4	ARcre
chr8:18865360-18870360	7	8	6	13	12	ARcre
chr8:22874853-22879853	1	4	4	3	2	ARcre
chr8:22877637-22882637	1	3	3	2	2	ARcre
chr8:23475838-23480838	7	6	11	10	4	ARcre
chr8:23535963-23540963	4	9	7	10	6	ARcre
chr8:26020581-26025581	8	7	7	9	8	ARcre
chr8:26057408-26062408	20	19	19	25	20	ARcre
chr8:27450683-27455683	3	3	5	3	1	ARcre
chr8:30578090-30583090	9	15	11	14	10	ARcre
chr8:36965749-36970749	5	2	6	7	4	ARcre
chr8:37157778-37162778	14	16	20	26	17	ARcre
chr8:48435595-48440595	4	12	11	15	10	ARcre
chr8:48647104-48652104	2	5	8	8	4	ARcre
chr8:54137951-54142951	3	3	4	4	2	ARcre
chr8:62600098-62605098	3	5	4	3	3	ARcre
chr8:62693165-62698165	17	10	22	18	9	ARcre
chr8:62945167-62950167	7	7	8	7	3	ARcre
chr8:66745849-66750849	2	3	4	2	2	ARcre
chr8:67623265-67628265	4	7	8	7	2	ARcre
chr8:74074685-74079685	7	5	6	5	3	ARcre
chr8:74522674-74527674	10	9	11	8	9	ARcre
chr8:75486386-75491386	2	2	4	6	1	ARcre
chr8:80988120-80993120	2	2	5	4	3	ARcre
chr8:80990861-80995861	2	2	5	7	3	ARcre
chr8:81156892-81161892	2	3	3	6	3	ARcre
chr8:81655741-81660741	6	7	2	15	10	ARcre
chr8:82553821-82558821	6	8	6	9	6	ARcre
chr8:82685692-82690692	4	6	6	10	5	ARcre
chr8:87186217-87191217	1	4	1	4	3	ARcre
chr8:87380177-87385177	1	1	6	4	1	ARcre
chr8:87662374-87667374	6	4	7	5	2	ARcre
chr8:88024126-88029126	21	13	25	16	9	ARcre
chr8:88176271-88181271	26	14	17	14	11	ARcre
chr8:88375788-88380788	17	7	18	6	4	ARcre
chr8:88504008-88509008	7	2	10	4	1	ARcre
chr8:93975349-93980349	4	4	3	5	3	ARcre
chr8:96001062-96006062	8	8	7	9	7	ARcre
chr8:96110697-96115697	3	4	6	6	6	ARcre
chr8:99609311-99614311	2	1	4	5	2	ARcre
chr9:100935662-100940662	1	6	5	4	3	ARcre
chr9:107527476-107532476	10	2	4	6	2	ARcre
chr9:110193055-110198055	5	11	8	19	6	ARcre
chr9:110215685-110220685	2	3	4	3	1	ARcre
chr9:111325757-111330757	1	5	5	10	9	ARcre
chr9:111858586-111863586	11	7	17	13	5	ARcre
chr9:111860766-111865766	12	7	17	13	5	ARcre
chr9:112001230-112006230	1	2	6	2	1	ARcre
chr9:112061093-112066093	3	6	9	10	5	ARcre
chr9:112076246-112081246	12	18	18	20	14	ARcre
chr9:117379229-117384229	2	6	5	10	5	ARcre
chr9:117667891-117672891	9	9	11	14	11	ARcre
chr9:118255320-118260320	1	3	1	3	3	ARcre
chr9:123702336-123707336	1	9	6	9	2	ARcre
chr9:128101462-128106462	8	4	6	8	4	ARcre
chr9:128271865-128276865	5	7	8	9	4	ARcre
chr9:130334455-130339455	11	19	12	14	9	ARcre
chr9:130339066-130344066	4	9	7	8	3	ARcre
chr9:13137273-13142273	6	3	7	7	5	ARcre
chr9:131622375-131627375	3	9	3	7	6	ARcre
chr9:137173193-137178193	2	5	3	2	2	ARcre
chr9:20564121-20569121	2	2	4	5	3	ARcre
chr9:22086199-22091199	1	2	2	6	4	ARcre
chr9:33159142-33164142	7	10	7	12	6	ARcre
chr9:33160592-33165592	9	12	10	12	9	ARcre
chr9:33876311-33881311	1	6	4	5	3	ARcre
chr9:487490-492490	2	1	2	4	1	ARcre
chr9:492450-497450	2	1	1	3	1	ARcre
chr9:73032296-73037296	2	6	3	2	2	ARcre
chr9:79405730-79410730	20	23	30	32	17	ARcre
chr9:79412055-79417055	20	24	30	32	17	ARcre
chr9:79440235-79445235	6	7	6	8	4	ARcre
chr9:84200513-84205513	4	5	2	8	6	ARcre
chr9:84330047-84335047	3	4	3	4	2	ARcre
chr9:84459893-84464893	3	2	1	3	2	ARcre
chr9:85745293-85750293	2	2	3	2	2	ARcre
chr9:88658915-88663915	4	7	8	8	5	ARcre
chr9:92234286-92239286	3	8	10	6	5	ARcre
chr9:92277544-92282544	9	15	15	12	10	ARcre
chr9:94115476-94120476	2	7	9	9	3	ARcre
chr9:98481488-98486488	1	5	2	2	1	ARcre
chrX:11383624-11388624	4	1	7	5	3	ARcre
chrX:21930208-21935208	3	2	3	5	4	ARcre
chrX:23904381-23909381	4	5	5	9	7	ARcre
chrX:43564724-43569724	10	8	11	11	5	ARcre
chrX:43662579-43667579	1	2	7	6	1	ARcre
chrX:43815448-43820448	3	2	4	4	3	ARcre
chrX:45152802-45157802	3	2	3	3	4	ARcre
chrX:54068861-54073861	1	4	3	6	1	ARcre
chrX:66119616-66124616	2	2	1	1	2	ARcre
chrX:95659790-95664790	1	3	1	1	1	ARcre
chrY:14839465-14844465	1	5	6	8	1	ARcre
chr10:100066773-100071773	1	2	2	2	1	cre
chr10:100090226-100095226	1	2	1	3	1	cre
chr10:100120759-100125759	4	8	6	9	7	cre
chr10:101096467-101101467	2	2	1	4	1	cre
chr10:101102240-101107240	2	2	2	4	1	cre
chr10:1014355-1019355	4	6	3	4	2	cre
chr10:101702678-101707678	1	1	1	5	1	cre
chr10:102116991-102121991	1	2	3	5	2	cre
chr10:102122330-102127330	1	1	1	1	1	cre
chr10:102131005-102136005	4	5	6	6	5	cre
chr10:102149864-102154864	1	2	2	3	2	cre
chr10:102191103-102196103	1	3	2	3	4	cre
chr10:102798653-102803653	2	5	2	5	2	cre
chr10:102824356-102829356	4	6	4	10	6	cre
chr10:103353195-103358195	1	2	1	1	1	cre
chr10:103877239-103882239	5	12	7	6	4	cre
chr10:103914694-103919694	4	7	5	6	7	cre
chr10:103926953-103931953	1	1	1	1	2	cre
chr10:104023987-104028987	1	3	1	1	1	cre
chr10:104378505-104383505	2	4	3	2	2	cre
chr10:104415771-104420771	1	2	2	1	2	cre
chr10:104527020-104532020	2	4	2	4	4	cre
chr10:104746326-104751326	1	2	3	2	2	cre
chr10:104811538-104816538	1	1	1	2	1	cre
chr10:104852540-104857540	1	1	2	3	1	cre
chr10:104950214-104955214	2	3	2	3	3	cre
chr10:105542418-105547418	1	1	2	2	1	cre
chr10:105551097-105556097	2	9	4	12	11	cre
chr10:105645678-105650678	1	7	3	12	10	cre
chr10:106058155-106063155	1	3	2	2	2	cre
chr10:106107356-106112356	2	3	3	4	2	cre
chr10:111641768-111646768	1	1	2	2	2	cre
chr10:111660323-111665323	1	3	3	2	1	cre
chr10:111673075-111678075	2	4	1	3	2	cre
chr10:111722611-111727611	1	6	3	5	4	cre
chr10:111899576-111904576	1	1	1	3	2	cre
chr10:111966793-111971793	5	10	5	12	7	cre
chr10:112188316-112193316	3	4	3	4	4	cre
chr10:112261332-112266332	1	5	1	7	4	cre
chr10:112541732-112546732	2	2	2	1	2	cre
chr10:112548725-112553725	3	5	3	6	3	cre
chr10:112576147-112581147	3	2	2	2	1	cre
chr10:112580892-112585892	3	3	3	1	1	cre
chr10:113679188-113684188	16	10	10	6	3	cre
chr10:113729590-113734590	1	3	2	1	1	cre
chr10:113835726-113840726	2	6	7	3	3	cre
chr10:114088240-114093240	2	5	2	3	3	cre
chr10:114148860-114153860	4	4	6	5	3	cre
chr10:114153817-114158817	4	4	5	5	3	cre
chr10:114197895-114202895	2	1	1	2	1	cre
chr10:115507107-115512107	3	1	2	2	2	cre
chr10:115514646-115519646	2	1	3	3	3	cre
chr10:115755033-115760033	1	1	4	3	1	cre
chr10:115860676-115865676	1	3	5	2	2	cre
chr10:115961580-115966580	7	6	7	8	7	cre
chr10:115979479-115984479	3	2	2	7	2	cre
chr10:116023752-116028752	1	2	4	4	1	cre
chr10:116228732-116233732	2	2	2	7	2	cre
chr10:116257123-116262123	1	1	1	3	3	cre
chr10:116264814-116269814	2	2	3	3	2	cre
chr10:116306153-116311153	3	4	4	4	3	cre
chr10:11651019-11656019	2	11	2	8	7	cre
chr10:116544095-116549095	6	4	3	5	6	cre
chr10:116616783-116621783	1	2	2	8	3	cre
chr10:118979613-118984613	4	3	2	2	1	cre
chr10:119102384-119107384	5	5	5	5	5	cre
chr10:119105333-119110333	5	5	5	5	4	cre
chr10:119123988-119128988	2	1	4	5	3	cre
chr10:119125037-119130037	3	5	4	5	4	cre
chr10:119149077-119154077	3	3	2	3	3	cre
chr10:11915015-11920015	2	3	1	2	1	cre
chr10:120764071-120769071	2	3	4	3	2	cre
chr10:121242405-121247405	1	4	1	4	3	cre
chr10:121375932-121380932	2	2	1	1	1	cre
chr10:121425038-121430038	2	2	2	3	1	cre
chr10:12304054-12309054	1	3	2	3	1	cre
chr10:12305330-12310330	1	3	2	3	3	cre
chr10:123657574-123662574	1	1	2	5	2	cre
chr10:123662132-123667132	1	4	2	5	6	cre
chr10:123700010-123705010	2	3	4	3	3	cre
chr10:123752003-123757003	10	15	12	13	13	cre
chr10:123776701-123781701	8	9	10	13	12	cre
chr10:123792364-123797364	2	5	5	4	2	cre
chr10:123808716-123813716	2	4	2	2	2	cre
chr10:123820285-123825285	11	12	9	13	12	cre
chr10:123912098-123917098	3	9	5	9	11	cre
chr10:123946076-123951076	3	5	2	4	2	cre
chr10:124961002-124966002	3	10	6	8	9	cre
chr10:125811295-125816295	1	3	1	3	3	cre
chr10:125821035-125826035	2	6	3	10	8	cre
chr10:125842285-125847285	1	4	2	4	3	cre
chr10:125848003-125853003	2	4	3	4	4	cre
chr10:125863213-125868213	2	4	3	5	5	cre
chr10:12645406-12650406	4	12	7	9	6	cre
chr10:126603319-126608319	3	12	6	8	8	cre
chr10:12668712-12673712	2	7	4	12	12	cre
chr10:126694478-126699478	10	17	13	23	20	cre
chr10:126710126-126715126	11	19	13	16	12	cre
chr10:12671346-12676346	2	8	4	12	12	cre
chr10:126715896-126720896	1	2	2	1	1	cre
chr10:126734246-126739246	4	7	8	8	8	cre
chr10:126747014-126752014	10	14	10	18	11	cre
chr10:126751006-126756006	4	3	1	5	3	cre
chr10:126770886-126775886	8	18	14	19	15	cre
chr10:126810022-126815022	4	2	6	5	4	cre
chr10:126839542-126844542	4	6	5	2	4	cre
chr10:126975752-126980752	3	5	3	3	2	cre
chr10:127225260-127230260	4	7	5	10	8	cre
chr10:12724224-12729224	1	1	1	4	1	cre
chr10:127297626-127302626	4	2	2	4	2	cre
chr10:127309810-127314810	2	5	3	3	3	cre
chr10:127311131-127316131	2	5	3	3	4	cre
chr10:127316068-127321068	24	15	23	19	11	cre
chr10:127332685-127337685	4	3	5	7	5	cre
chr10:127394033-127399033	8	8	9	11	10	cre
chr10:127413436-127418436	3	4	6	6	3	cre
chr10:127443099-127448099	3	1	1	4	1	cre
chr10:127523089-127528089	3	4	2	4	2	cre
chr10:127575541-127580541	1	2	1	4	3	cre
chr10:131104093-131109093	3	2	4	6	4	cre
chr10:131504004-131509004	2	1	1	3	2	cre
chr10:131906536-131911536	2	4	3	3	2	cre
chr10:133736136-133741136	4	8	4	6	6	cre
chr10:133754655-133759655	1	2	1	2	2	cre
chr10:133772960-133777960	4	3	3	4	3	cre
chr10:133780932-133785932	1	2	3	2	1	cre
chr10:133809017-133814017	3	7	3	11	5	cre
chr10:133827257-133832257	1	2	3	5	4	cre
chr10:133834373-133839373	2	6	4	2	1	cre
chr10:133877096-133882096	4	10	7	8	5	cre
chr10:134219284-134224284	12	26	15	14	11	cre
chr10:134230077-134235077	3	3	2	2	2	cre
chr10:134269772-134274772	4	3	3	4	2	cre
chr10:134275269-134280269	1	4	6	4	3	cre
chr10:134328214-134333214	7	10	8	8	4	cre
chr10:134368179-134373179	2	3	2	2	2	cre
chr10:134383025-134388025	7	12	10	13	8	cre
chr10:134386668-134391668	13	16	12	13	9	cre
chr10:134402453-134407453	2	7	1	6	1	cre
chr10:134416971-134421971	2	6	5	2	1	cre
chr10:134445763-134450763	5	8	6	6	3	cre
chr10:134496402-134501402	2	2	2	2	1	cre
chr10:13547961-13552961	2	4	4	3	2	cre
chr10:13856105-13861105	3	7	4	7	4	cre
chr10:14617540-14622540	2	2	1	5	3	cre
chr10:14945042-14950042	2	5	2	6	4	cre
chr10:14999320-15004320	5	14	7	14	9	cre
chr10:15053317-15058317	2	2	2	3	2	cre
chr10:16867943-16872943	1	1	1	3	1	cre
chr10:17183801-17188801	2	1	1	3	1	cre
chr10:17260143-17265143	1	2	4	1	2	cre
chr10:17348235-17353235	1	1	1	2	2	cre
chr10:17427156-17432156	8	12	7	13	8	cre
chr10:18465922-18470922	2	3	2	4	3	cre
chr10:18472332-18477332	1	2	1	1	2	cre
chr10:18897407-18902407	2	3	2	5	4	cre
chr10:18912585-18917585	1	1	1	2	3	cre
chr10:21481563-21486563	1	2	1	5	5	cre
chr10:24516280-24521280	2	2	5	3	1	cre
chr10:24538143-24543143	2	6	4	8	3	cre
chr10:24542674-24547674	2	5	3	8	4	cre
chr10:24628561-24633561	2	2	2	8	3	cre
chr10:24695045-24700045	1	3	2	6	5	cre
chr10:24702419-24707419	1	4	2	6	5	cre
chr10:24780916-24785916	4	9	6	9	5	cre
chr10:28550055-28555055	1	2	3	3	3	cre
chr10:28697062-28702062	1	3	1	4	3	cre
chr10:28750454-28755454	2	1	1	1	2	cre
chr10:28789574-28794574	1	2	2	2	3	cre
chr10:28854035-28859035	1	2	1	4	2	cre
chr10:28971721-28976721	1	4	1	1	2	cre
chr10:29060624-29065624	1	1	1	1	3	cre
chr10:29088587-29093587	2	2	2	2	2	cre
chr10:29105280-29110280	4	9	5	14	10	cre
chr10:29385776-29390776	8	6	9	9	7	cre
chr10:29394387-29399387	5	5	9	8	6	cre
chr10:29416773-29421773	2	3	3	4	3	cre
chr10:29563060-29568060	4	6	2	13	4	cre
chr10:29566342-29571342	4	6	3	13	4	cre
chr10:29872379-29877379	1	1	3	3	1	cre
chr10:29916933-29921933	14	20	13	19	13	cre
chr10:29973602-29978602	2	4	3	5	1	cre
chr10:29998717-30003717	3	4	2	6	3	cre
chr10:30098502-30103502	1	3	1	4	2	cre
chr10:3142862-3147862	1	4	3	4	2	cre
chr10:32357361-32362361	3	6	2	5	6	cre
chr10:32381711-32386711	3	5	3	5	4	cre
chr10:32391731-32396731	10	10	8	9	5	cre
chr10:32427734-32432734	4	7	3	5	6	cre
chr10:32442290-32447290	5	8	4	5	4	cre
chr10:32457713-32462713	6	7	8	7	8	cre
chr10:32618620-32623620	4	1	2	3	1	cre
chr10:32647308-32652308	2	1	2	2	3	cre
chr10:32665028-32670028	1	4	4	8	6	cre
chr10:33709421-33714421	8	5	9	13	12	cre
chr10:33764983-33769983	12	5	14	7	6	cre
chr10:33796018-33801018	5	4	4	10	5	cre
chr10:34443750-34448750	1	2	3	9	1	cre
chr10:34621715-34626715	3	1	3	7	1	cre
chr10:34642973-34647973	1	3	3	9	3	cre
chr10:34985997-34990997	1	4	3	5	4	cre
chr10:35503193-35508193	1	1	2	1	1	cre
chr10:38076344-38081344	3	3	3	4	2	cre
chr10:3846488-3851488	2	2	1	3	2	cre
chr10:3892773-3897773	5	5	5	6	7	cre
chr10:43445335-43450335	1	5	2	7	3	cre
chr10:43841579-43846579	1	3	1	2	3	cre
chr10:43889616-43894616	6	18	7	13	10	cre
chr10:43948405-43953405	3	4	3	3	3	cre
chr10:46981201-46986201	3	1	3	2	1	cre
chr10:46988352-46993352	2	5	6	2	1	cre
chr10:47015334-47020334	2	3	5	4	2	cre
chr10:47104453-47109453	8	11	10	11	6	cre
chr10:47684451-47689451	2	7	8	4	1	cre
chr10:49493552-49498552	1	2	2	3	4	cre
chr10:50624647-50629647	1	3	1	3	2	cre
chr10:51540794-51545794	2	4	5	3	2	cre
chr10:51569902-51574902	2	4	2	4	3	cre
chr10:52170756-52175756	1	1	3	5	3	cre
chr10:52323463-52328463	2	5	3	4	3	cre
chr10:52335153-52340153	7	8	11	12	7	cre
chr10:52365198-52370198	3	2	4	1	1	cre
chr10:54641611-54646611	3	2	5	2	1	cre
chr10:54696130-54701130	6	7	5	7	3	cre
chr10:54702946-54707946	1	2	3	1	1	cre
chr10:54787582-54792582	1	4	1	4	2	cre
chr10:54900206-54905206	7	4	4	6	5	cre
chr10:54982609-54987609	8	9	6	11	7	cre
chr10:54994656-54999656	6	1	7	7	5	cre
chr10:5506224-5511224	9	13	12	11	10	cre
chr10:5515600-5520600	1	2	1	2	1	cre
chr10:5533494-5538494	2	10	4	8	4	cre
chr10:55358801-55363801	4	2	4	3	3	cre
chr10:5557888-5562888	6	7	6	8	3	cre
chr10:5587152-5592152	4	6	3	7	9	cre
chr10:5623361-5628361	1	4	4	1	1	cre
chr10:5662657-5667657	3	8	6	6	4	cre
chr10:5797211-5802211	4	2	1	4	1	cre
chr10:5801981-5806981	4	4	3	5	2	cre
chr10:5829389-5834389	1	2	2	2	2	cre
chr10:590743-595743	2	7	3	8	3	cre
chr10:5911293-5916293	3	4	2	2	3	cre
chr10:5983968-5988968	1	1	3	1	2	cre
chr10:61459842-61464842	3	2	2	4	2	cre
chr10:61462065-61467065	3	3	2	4	2	cre
chr10:61631096-61636096	1	3	2	8	4	cre
chr10:61651595-61656595	3	4	2	3	3	cre
chr10:61797762-61802762	1	1	3	6	2	cre
chr10:6203728-6208728	1	7	3	5	2	cre
chr10:62238524-62243524	2	4	4	5	5	cre
chr10:62247476-62252476	1	2	3	1	3	cre
chr10:62307186-62312186	2	2	1	2	2	cre
chr10:62330190-62335190	3	3	3	5	3	cre
chr10:62426437-62431437	1	3	3	1	1	cre
chr10:62518340-62523340	3	5	2	3	3	cre
chr10:63597361-63602361	1	2	4	2	3	cre
chr10:64964577-64969577	5	2	7	9	3	cre
chr10:65349486-65354486	9	6	9	10	3	cre
chr10:65379558-65384558	6	1	4	4	1	cre
chr10:65387117-65392117	5	8	6	7	8	cre
chr10:65422224-65427224	6	7	6	7	5	cre
chr10:656977-661977	6	13	6	12	12	cre
chr10:70273938-70278938	2	2	4	2	2	cre
chr10:71090486-71095486	1	3	3	4	3	cre
chr10:71118364-71123364	3	5	1	6	3	cre
chr10:71133029-71138029	4	7	4	6	8	cre
chr10:71143459-71148459	4	10	6	9	7	cre
chr10:71216133-71221133	3	2	2	3	2	cre
chr10:71949339-71954339	2	3	2	5	1	cre
chr10:71985451-71990451	2	4	2	2	4	cre
chr10:72115076-72120076	3	5	2	7	3	cre
chr10:72144911-72149911	1	7	2	6	5	cre
chr10:72566806-72571806	2	1	2	1	1	cre
chr10:72586437-72591437	5	4	5	4	5	cre
chr10:72593498-72598498	1	3	1	3	5	cre
chr10:72609371-72614371	4	4	4	5	4	cre
chr10:72624448-72629448	6	4	4	5	6	cre
chr10:72892463-72897463	1	3	3	4	1	cre
chr10:73617973-73622973	2	5	2	2	1	cre
chr10:73628755-73633755	1	3	1	2	2	cre
chr10:73801878-73806878	3	3	4	5	2	cre
chr10:73806050-73811050	3	5	5	5	4	cre
chr10:73839361-73844361	2	5	4	3	3	cre
chr10:73853697-73858697	6	15	11	17	13	cre
chr10:73876883-73881883	2	2	1	2	4	cre
chr10:73887828-73892828	2	5	5	8	4	cre
chr10:73943916-73948916	1	6	3	11	6	cre
chr10:74006000-74011000	3	3	5	5	2	cre
chr10:74021116-74026116	3	6	4	8	7	cre
chr10:74055425-74060425	3	5	5	7	2	cre
chr10:74073053-74078053	7	9	7	7	6	cre
chr10:74085669-74090669	12	20	15	16	12	cre
chr10:74094713-74099713	12	20	14	16	12	cre
chr10:74587587-74592587	3	3	1	5	4	cre
chr10:74591673-74596673	3	3	1	5	3	cre
chr10:75286878-75291878	4	1	3	3	3	cre
chr10:75293351-75298351	7	6	4	9	6	cre
chr10:75311224-75316224	6	6	6	8	7	cre
chr10:75344147-75349147	6	6	8	7	5	cre
chr10:75349351-75354351	7	9	9	11	7	cre
chr10:75359177-75364177	8	9	10	9	11	cre
chr10:75382993-75387993	7	8	6	8	8	cre
chr10:75574521-75579521	1	4	3	3	5	cre
chr10:75576646-75581646	1	3	2	3	5	cre
chr10:75643515-75648515	3	7	3	1	3	cre
chr10:75934067-75939067	2	8	3	8	2	cre
chr10:75947686-75952686	1	2	2	3	3	cre
chr10:76012135-76017135	5	2	2	5	4	cre
chr10:76021461-76026461	4	4	3	3	4	cre
chr10:76462389-76467389	2	1	2	2	2	cre
chr10:76633280-76638280	8	6	8	10	7	cre
chr10:76654829-76659829	3	2	3	8	2	cre
chr10:76841572-76846572	1	4	3	3	1	cre
chr10:76945398-76950398	1	5	1	4	3	cre
chr10:78997651-79002651	2	2	3	3	3	cre
chr10:79000492-79005492	2	2	1	3	3	cre
chr10:79593500-79598500	2	6	5	6	3	cre
chr10:79614344-79619344	2	7	4	4	2	cre
chr10:79670579-79675579	1	4	4	3	2	cre
chr10:79804762-79809762	1	9	4	7	2	cre
chr10:80060230-80065230	3	16	8	10	6	cre
chr10:80216351-80221351	1	5	1	5	5	cre
chr10:80239201-80244201	4	9	19	12	3	cre
chr10:80307140-80312140	1	4	1	6	2	cre
chr10:80731114-80736114	9	32	14	23	15	cre
chr10:80845047-80850047	3	6	3	4	3	cre
chr10:81131975-81136975	1	4	5	5	2	cre
chr10:81137448-81142448	1	5	7	6	4	cre
chr10:81166484-81171484	4	5	4	4	3	cre
chr10:81928771-81933771	4	4	3	3	3	cre
chr10:82218190-82223190	2	7	3	6	3	cre
chr10:82256231-82261231	2	4	1	3	4	cre
chr10:84994768-84999768	7	2	5	5	4	cre
chr10:868504-873504	4	7	4	6	3	cre
chr10:88696880-88701880	2	1	1	1	1	cre
chr10:91131544-91136544	2	4	3	7	7	cre
chr10:93880524-93885524	4	6	4	6	6	cre
chr10:939168-944168	2	4	1	7	4	cre
chr10:942893-947893	2	4	1	7	3	cre
chr10:95201681-95206681	4	4	2	3	1	cre
chr10:975014-980014	6	18	4	14	10	cre
chr10:97887579-97892579	2	3	3	5	5	cre
chr10:97982643-97987643	1	3	3	3	3	cre
chr10:98290384-98295384	3	2	4	5	3	cre
chr10:98313557-98318557	1	2	2	3	1	cre
chr10:98330463-98335463	2	2	3	2	4	cre
chr10:98353954-98358954	2	2	1	2	1	cre
chr10:98369701-98374701	2	1	1	2	2	cre
chr10:98600448-98605448	6	9	5	7	4	cre
chr10:99085205-99090205	4	7	3	7	5	cre
chr10:99100136-99105136	2	4	1	2	1	cre
chr10:99278362-99283362	1	3	1	3	1	cre
chr10:99476187-99481187	2	3	1	4	3	cre
chr11:10085433-10090433	17	7	13	15	8	cre
chr11:101984040-101989040	8	17	8	16	13	cre
chr11:101988977-101993977	4	3	2	2	2	cre
chr11:102023197-102028197	3	1	1	2	2	cre
chr11:102025685-102030685	3	1	1	2	1	cre
chr11:102148477-102153477	2	3	1	5	5	cre
chr11:102335793-102340793	2	3	4	2	2	cre
chr11:102345145-102350145	3	5	3	7	4	cre
chr11:10242082-10247082	2	2	4	4	1	cre
chr11:10304614-10309614	1	3	3	4	2	cre
chr11:1048684-1053684	6	9	5	10	6	cre
chr11:1051997-1056997	7	10	6	10	6	cre
chr11:10796771-10801771	2	4	2	5	1	cre
chr11:108440109-108445109	2	4	3	10	5	cre
chr11:108455321-108460321	6	11	9	11	10	cre
chr11:108516382-108521382	1	2	4	5	1	cre
chr11:10862049-10867049	1	3	2	2	1	cre
chr11:10919240-10924240	3	8	4	11	8	cre
chr11:111151660-111156660	5	2	5	3	1	cre
chr11:111291238-111296238	4	4	3	4	3	cre
chr11:111603809-111608809	3	7	4	8	7	cre
chr11:111616260-111621260	3	3	2	4	1	cre
chr11:111709113-111714113	1	3	3	7	4	cre
chr11:111795266-111800266	4	9	4	7	8	cre
chr11:111812546-111817546	2	3	2	4	2	cre
chr11:111850710-111855710	2	6	3	6	5	cre
chr11:111857209-111862209	1	5	4	4	3	cre
chr11:113764252-113769252	2	2	2	1	1	cre
chr11:113869833-113874833	2	7	4	5	3	cre
chr11:113954425-113959425	3	2	3	3	2	cre
chr11:113967779-113972779	5	5	6	7	5	cre
chr11:113990806-113995806	6	5	4	3	4	cre
chr11:114012480-114017480	5	9	8	7	5	cre
chr11:114112183-114117183	4	6	6	3	4	cre
chr11:11624984-11629984	2	4	3	8	1	cre
chr11:116720789-116725789	8	11	10	15	12	cre
chr11:117090045-117095045	3	7	4	9	4	cre
chr11:11800315-11805315	3	3	4	4	4	cre
chr11:118063385-118068385	1	6	4	9	3	cre
chr11:118115436-118120436	3	7	2	10	8	cre
chr11:118234790-118239790	2	4	2	3	2	cre
chr11:118239208-118244208	1	2	1	5	1	cre
chr11:11834403-11839403	1	2	3	4	2	cre
chr11:118490191-118495191	5	6	4	6	5	cre
chr11:118558364-118563364	2	8	1	8	5	cre
chr11:118610647-118615647	2	3	1	3	1	cre
chr11:118633458-118638458	2	5	1	4	3	cre
chr11:118670113-118675113	2	3	2	2	1	cre
chr11:118688849-118693849	3	5	3	4	5	cre
chr11:118738570-118743570	2	4	3	3	1	cre
chr11:118785832-118790832	10	21	15	21	13	cre
chr11:118794253-118799253	9	15	11	8	6	cre
chr11:118797538-118802538	9	16	12	11	6	cre
chr11:119229818-119234818	2	5	3	6	4	cre
chr11:120168345-120173345	2	7	4	10	9	cre
chr11:120204778-120209778	4	8	3	10	9	cre
chr11:121334877-121339877	2	6	3	9	8	cre
chr11:121432886-121437886	1	4	1	7	4	cre
chr11:12252505-12257505	2	6	3	4	3	cre
chr11:124497656-124502656	2	3	4	6	3	cre
chr11:124691305-124696305	1	3	2	6	1	cre
chr11:125079151-125084151	5	7	5	5	3	cre
chr11:125138974-125143974	2	1	2	3	2	cre
chr11:125141769-125146769	2	3	2	3	2	cre
chr11:125472760-125477760	2	3	2	1	2	cre
chr11:125741631-125746631	1	3	2	3	2	cre
chr11:125947543-125952543	3	7	4	6	5	cre
chr11:125959702-125964702	4	6	3	7	6	cre
chr11:125981183-125986183	4	7	5	8	4	cre
chr11:126243803-126248803	1	4	4	3	3	cre
chr11:126254187-126259187	3	7	5	8	4	cre
chr11:126273204-126278204	2	8	4	8	9	cre
chr11:12743435-12748435	8	13	8	5	7	cre
chr11:12821953-12826953	1	1	2	5	1	cre
chr11:128891645-128896645	2	3	4	3	4	cre
chr11:129183451-129188451	5	8	7	12	11	cre
chr11:129185141-129190141	5	10	9	13	11	cre
chr11:129659148-129664148	8	6	9	8	6	cre
chr11:129696003-129701003	3	5	5	5	5	cre
chr11:129703994-129708994	2	3	3	5	6	cre
chr11:129721511-129726511	5	8	8	12	8	cre
chr11:129729414-129734414	5	3	3	6	7	cre
chr11:129956906-129961906	2	2	4	3	2	cre
chr11:129982390-129987390	1	3	2	4	4	cre
chr11:130048818-130053818	6	12	6	19	11	cre
chr11:13010683-13015683	5	4	6	6	1	cre
chr11:13050143-13055143	1	4	1	3	1	cre
chr11:13071142-13076142	4	4	3	5	3	cre
chr11:131764606-131769606	4	7	6	6	9	cre
chr11:131825149-131830149	2	2	2	3	3	cre
chr11:131865702-131870702	4	2	4	3	2	cre
chr11:133795682-133800682	2	7	3	2	1	cre
chr11:133901807-133906807	2	3	3	2	1	cre
chr11:1577801-1582801	2	1	2	4	3	cre
chr11:16804751-16809751	2	2	2	4	2	cre
chr11:16807614-16812614	1	2	2	4	2	cre
chr11:16829749-16834749	1	2	1	3	2	cre
chr11:16937790-16942790	2	4	3	10	4	cre
chr11:16944342-16949342	2	2	2	9	4	cre
chr11:16965090-16970090	1	2	2	5	3	cre
chr11:16990544-16995544	1	1	2	3	2	cre
chr11:17227792-17232792	4	5	4	5	4	cre
chr11:17432659-17437659	1	4	2	2	1	cre
chr11:17832070-17837070	1	8	2	5	4	cre
chr11:18403176-18408176	2	3	3	1	3	cre
chr11:23132592-23137592	5	4	5	5	3	cre
chr11:23518615-23523615	14	10	10	11	5	cre
chr11:23546455-23551455	4	3	5	3	1	cre
chr11:24786515-24791515	6	3	5	4	2	cre
chr11:25272100-25277100	4	2	2	3	1	cre
chr11:25546952-25551952	6	2	6	8	3	cre
chr11:25785847-25790847	4	1	5	1	1	cre
chr11:27192860-27197860	1	2	1	9	2	cre
chr11:27220952-27225952	3	1	2	4	3	cre
chr11:27411961-27416961	9	5	9	8	2	cre
chr11:27483624-27488624	1	4	5	6	6	cre
chr11:3019673-3024673	3	6	3	7	5	cre
chr11:3056323-3061323	1	3	3	2	2	cre
chr11:3142351-3147351	2	4	2	4	1	cre
chr11:3145374-3150374	2	5	2	4	1	cre
chr11:34098401-34103401	1	4	1	2	1	cre
chr11:34187721-34192721	10	12	14	13	4	cre
chr11:34193679-34198679	10	13	13	13	4	cre
chr11:34242134-34247134	1	5	4	8	5	cre
chr11:34280371-34285371	1	5	4	5	2	cre
chr11:34290979-34295979	3	8	4	8	10	cre
chr11:34297940-34302940	4	10	5	9	10	cre
chr11:34350570-34355570	4	2	5	7	6	cre
chr11:34603107-34608107	4	4	5	5	4	cre
chr11:34684349-34689349	5	5	6	5	5	cre
chr11:35024545-35029545	1	1	1	5	2	cre
chr11:35323556-35328556	1	4	4	6	2	cre
chr11:35409200-35414200	9	8	8	8	6	cre
chr11:3827393-3832393	1	4	3	3	3	cre
chr11:3899159-3904159	1	1	2	3	3	cre
chr11:3913701-3918701	1	4	1	3	2	cre
chr11:41313615-41318615	6	4	8	6	4	cre
chr11:42543808-42548808	4	1	5	2	1	cre
chr11:44163142-44168142	4	10	5	12	6	cre
chr11:44248349-44253349	2	3	1	5	3	cre
chr11:44627252-44632252	1	4	2	1	1	cre
chr11:44998381-45003381	8	13	9	10	7	cre
chr11:45877358-45882358	3	3	2	5	1	cre
chr11:45919401-45924401	1	3	3	6	2	cre
chr11:46258560-46263560	1	6	5	7	3	cre
chr11:46262406-46267406	2	6	5	7	4	cre
chr11:46327839-46332839	2	1	2	2	1	cre
chr11:46573637-46578637	2	3	5	6	3	cre
chr11:467396-472396	6	8	5	7	5	cre
chr11:4697240-4702240	9	3	7	7	2	cre
chr11:47223696-47228696	5	7	5	4	5	cre
chr11:47253583-47258583	5	7	2	4	6	cre
chr11:47262358-47267358	1	1	5	1	2	cre
chr11:4732267-4737267	5	2	4	3	2	cre
chr11:4736061-4741061	3	1	4	4	2	cre
chr11:47536444-47541444	2	2	3	4	3	cre
chr11:47552073-47557073	2	2	2	2	4	cre
chr11:47571572-47576572	4	10	8	9	7	cre
chr11:4770000-4775000	9	4	7	4	2	cre
chr11:47953521-47958521	1	2	4	3	3	cre
chr11:48010018-48015018	2	1	5	1	1	cre
chr11:48020734-48025734	2	6	4	4	4	cre
chr11:48105794-48110794	4	8	7	6	5	cre
chr11:48128952-48133952	1	5	8	8	5	cre
chr11:49210340-49215340	4	5	3	2	2	cre
chr11:49221750-49226750	6	7	6	11	8	cre
chr11:49303367-49308367	7	3	3	3	2	cre
chr11:516296-521296	1	2	2	1	3	cre
chr11:57264651-57269651	3	5	6	4	4	cre
chr11:573930-578930	4	15	9	15	8	cre
chr11:57543899-57548899	4	5	4	9	8	cre
chr11:57546734-57551734	4	5	4	9	9	cre
chr11:57564345-57569345	3	5	4	6	5	cre
chr11:57565721-57570721	2	4	3	3	3	cre
chr11:58774415-58779415	4	3	5	4	4	cre
chr11:58796549-58801549	1	1	3	1	1	cre
chr11:59315867-59320867	1	1	2	3	4	cre
chr11:59322088-59327088	2	5	4	5	3	cre
chr11:59536670-59541670	1	3	4	2	2	cre
chr11:59550376-59555376	5	11	5	8	6	cre
chr11:603756-608756	3	6	3	2	2	cre
chr11:60540629-60545629	1	4	4	7	3	cre
chr11:60596259-60601259	10	12	12	14	12	cre
chr11:60600018-60605018	10	13	12	14	12	cre
chr11:60664381-60669381	3	6	5	3	3	cre
chr11:60886445-60891445	2	2	3	4	5	cre
chr11:61121231-61126231	4	4	2	3	2	cre
chr11:61132630-61137630	2	2	3	1	3	cre
chr11:61225699-61230699	2	11	6	8	2	cre
chr11:61238117-61243117	3	6	3	5	3	cre
chr11:61372757-61377757	3	6	3	7	6	cre
chr11:61391956-61396956	4	4	4	4	3	cre
chr11:61403499-61408499	1	5	1	2	2	cre
chr11:61465154-61470154	3	11	9	4	2	cre
chr11:61597921-61602921	6	15	8	17	10	cre
chr11:61625366-61630366	1	5	2	3	1	cre
chr11:61663634-61668634	2	6	2	4	4	cre
chr11:61816034-61821034	3	3	3	4	3	cre
chr11:61846948-61851948	1	5	1	1	1	cre
chr11:62146008-62151008	2	3	3	3	2	cre
chr11:62158380-62163380	1	9	3	7	5	cre
chr11:62189775-62194775	3	7	5	6	2	cre
chr11:62191912-62196912	3	7	5	6	3	cre
chr11:62210665-62215665	5	13	5	10	7	cre
chr11:62262289-62267289	3	4	5	2	3	cre
chr11:62266965-62271965	2	2	4	1	2	cre
chr11:62318230-62323230	15	22	16	25	22	cre
chr11:62320855-62325855	12	16	15	20	19	cre
chr11:62405798-62410798	4	12	6	7	7	cre
chr11:62483788-62488788	3	1	3	1	1	cre
chr11:62671162-62676162	10	24	10	24	13	cre
chr11:62729244-62734244	1	2	1	2	4	cre
chr11:63612777-63617777	5	6	5	5	4	cre
chr11:63637501-63642501	4	7	5	8	5	cre
chr11:63653613-63658613	2	5	3	5	4	cre
chr11:63710675-63715675	2	5	4	1	4	cre
chr11:64035179-64040179	8	19	11	13	10	cre
chr11:64094569-64099569	3	6	2	2	2	cre
chr11:64143612-64148612	3	9	5	10	5	cre
chr11:64867225-64872225	5	9	8	7	10	cre
chr11:65040324-65045324	2	1	3	3	4	cre
chr11:65131443-65136443	5	6	8	6	4	cre
chr11:65181669-65186669	22	30	19	28	27	cre
chr11:65234045-65239045	3	4	6	5	1	cre
chr11:65236916-65241916	7	8	8	7	7	cre
chr11:65242417-65247417	5	5	3	4	7	cre
chr11:65253182-65258182	9	11	9	8	9	cre
chr11:65257273-65262273	9	12	12	11	9	cre
chr11:65262859-65267859	2	3	6	4	1	cre
chr11:65272621-65277621	6	14	9	10	7	cre
chr11:65275904-65280904	5	13	8	10	7	cre
chr11:65305407-65310407	7	14	7	12	9	cre
chr11:65412420-65417420	2	9	3	12	10	cre
chr11:65417709-65422709	8	19	10	17	15	cre
chr11:65460551-65465551	3	7	2	8	4	cre
chr11:6550252-6555252	1	4	3	4	1	cre
chr11:65583071-65588071	3	6	4	8	8	cre
chr11:65588375-65593375	4	6	4	8	8	cre
chr11:65846903-65851903	5	11	5	10	8	cre
chr11:6586772-6591772	2	8	4	5	3	cre
chr11:663150-668150	2	3	3	6	4	cre
chr11:66459975-66464975	2	1	2	4	2	cre
chr11:66554202-66559202	4	5	5	7	6	cre
chr11:66642813-66647813	3	6	5	5	2	cre
chr11:66696776-66701776	3	8	6	7	3	cre
chr11:66715279-66720279	2	4	5	1	2	cre
chr11:66884750-66889750	4	12	7	15	10	cre
chr11:66967761-66972761	2	6	2	5	4	cre
chr11:67077341-67082341	5	12	8	8	10	cre
chr11:67082715-67087715	4	14	8	9	9	cre
chr11:67111043-67116043	1	9	7	8	8	cre
chr11:67147710-67152710	2	3	2	1	1	cre
chr11:67313910-67318910	1	5	2	2	1	cre
chr11:67337761-67342761	3	3	2	1	1	cre
chr11:67422920-67427920	4	8	5	7	7	cre
chr11:67864391-67869391	1	3	1	1	2	cre
chr11:67871369-67876369	4	6	5	6	3	cre
chr11:67911795-67916795	1	6	6	8	2	cre
chr11:68107664-68112664	6	10	5	8	7	cre
chr11:68119637-68124637	3	5	4	4	3	cre
chr11:68145445-68150445	5	5	5	8	7	cre
chr11:68171530-68176530	2	6	4	4	3	cre
chr11:68233790-68238790	1	5	1	3	2	cre
chr11:68637361-68642361	2	6	3	5	4	cre
chr11:68866395-68871395	8	26	8	17	9	cre
chr11:68887899-68892899	3	4	3	5	5	cre
chr11:69043308-69048308	3	3	2	5	4	cre
chr11:69466610-69471610	7	8	5	7	5	cre
chr11:70812001-70817001	3	6	2	4	4	cre
chr11:71733939-71738939	4	7	5	7	4	cre
chr11:71748894-71753894	13	19	14	14	11	cre
chr11:71775634-71780634	4	4	4	6	3	cre
chr11:71800001-71805001	2	3	1	3	2	cre
chr11:72425066-72430066	2	9	4	8	2	cre
chr11:72502580-72507580	1	5	2	1	1	cre
chr11:73389598-73394598	2	2	3	3	4	cre
chr11:73779801-73784801	4	7	6	10	8	cre
chr11:73847108-73852108	2	5	4	6	4	cre
chr11:75037481-75042481	4	5	5	6	5	cre
chr11:75051938-75056938	4	7	4	8	6	cre
chr11:75080817-75085817	6	7	5	6	5	cre
chr11:75093177-75098177	4	5	4	4	4	cre
chr11:75131018-75136018	1	5	3	4	2	cre
chr11:7588005-7593005	6	5	4	2	5	cre
chr11:7606396-7611396	5	7	6	6	5	cre
chr11:7631014-7636014	3	3	3	6	4	cre
chr11:76497349-76502349	6	8	9	11	8	cre
chr11:76545285-76550285	1	3	1	5	2	cre
chr11:76628300-76633300	3	2	4	3	2	cre
chr11:76703947-76708947	3	1	3	3	2	cre
chr11:77877283-77882283	1	3	2	4	2	cre
chr11:82716195-82721195	2	3	3	3	1	cre
chr11:82760804-82765804	2	4	3	6	3	cre
chr11:82795256-82800256	2	6	3	6	3	cre
chr11:85456996-85461996	1	4	2	4	5	cre
chr11:85504390-85509390	1	5	1	2	3	cre
chr11:85530298-85535298	14	19	18	29	19	cre
chr11:85536802-85541802	17	19	18	30	19	cre
chr11:86708798-86713798	2	2	1	3	1	cre
chr11:86740237-86745237	8	12	7	15	10	cre
chr11:87009581-87014581	3	2	1	5	2	cre
chr11:8707546-8712546	5	5	9	7	6	cre
chr11:8806475-8811475	4	5	1	3	3	cre
chr11:9076122-9081122	2	4	5	4	2	cre
chr11:9157460-9162460	3	4	5	9	3	cre
chr11:923767-928767	3	3	3	2	1	cre
chr11:93074093-93079093	2	7	3	10	5	cre
chr11:93228786-93233786	11	18	17	16	12	cre
chr11:93235413-93240413	4	1	1	1	2	cre
chr11:93386733-93391733	4	5	2	5	3	cre
chr11:9382860-9387860	3	8	3	4	3	cre
chr11:94353976-94358976	3	1	5	1	1	cre
chr11:94406698-94411698	3	2	3	2	1	cre
chr11:94468163-94473163	1	4	1	2	3	cre
chr11:94525203-94530203	4	1	3	2	2	cre
chr11:94531238-94536238	4	3	4	2	2	cre
chr11:94547656-94552656	3	1	1	3	2	cre
chr11:94559145-94564145	3	2	2	3	4	cre
chr11:94563707-94568707	8	5	6	9	6	cre
chr11:94798467-94803467	6	16	10	11	11	cre
chr11:94838545-94843545	4	7	5	7	5	cre
chr11:950043-955043	3	9	4	6	5	cre
chr11:95069761-95074761	3	4	3	7	4	cre
chr11:95243345-95248345	1	2	1	3	3	cre
chr11:95323686-95328686	1	2	3	3	1	cre
chr11:9585216-9590216	5	6	6	6	8	cre
chr11:984182-989182	3	3	5	3	2	cre
chr11:9859685-9864685	5	2	2	3	2	cre
chr12:101879885-101884885	2	8	5	10	9	cre
chr12:101881896-101886896	2	8	6	10	9	cre
chr12:101961556-101966556	2	1	3	1	1	cre
chr12:101999823-102004823	3	6	4	4	4	cre
chr12:102105465-102110465	9	5	12	7	5	cre
chr12:102155763-102160763	3	6	4	6	6	cre
chr12:102163689-102168689	1	4	2	1	2	cre
chr12:102175177-102180177	3	3	3	2	2	cre
chr12:102215408-102220408	3	8	5	7	6	cre
chr12:102286211-102291211	3	3	2	5	3	cre
chr12:104611233-104616233	7	11	8	15	6	cre
chr12:10515035-10520035	9	17	13	17	15	cre
chr12:105600963-105605963	12	13	16	18	12	cre
chr12:105606505-105611505	12	13	17	19	12	cre
chr12:105617694-105622694	1	1	3	2	3	cre
chr12:105620915-105625915	3	12	5	12	10	cre
chr12:106671528-106676528	3	5	5	3	2	cre
chr12:107418668-107423668	3	2	1	6	4	cre
chr12:10786677-10791677	1	5	4	7	5	cre
chr12:10811642-10816642	1	5	5	5	4	cre
chr12:109083195-109088195	3	9	3	7	4	cre
chr12:109898400-109903400	2	5	3	4	4	cre
chr12:109918436-109923436	2	4	1	5	4	cre
chr12:110117785-110122785	1	6	3	3	2	cre
chr12:110399533-110404533	3	5	3	6	4	cre
chr12:110440337-110445337	3	7	2	3	2	cre
chr12:110478234-110483234	2	3	3	5	4	cre
chr12:110978965-110983965	1	6	2	5	5	cre
chr12:110999735-111004735	2	1	2	3	3	cre
chr12:112014115-112019115	2	4	3	4	3	cre
chr12:112211151-112216151	6	11	6	10	8	cre
chr12:112223628-112228628	3	3	2	3	1	cre
chr12:112286132-112291132	3	3	1	4	6	cre
chr12:112359889-112364889	2	1	2	3	1	cre
chr12:112429559-112434559	4	6	5	7	2	cre
chr12:112441427-112446427	3	2	2	1	4	cre
chr12:112553216-112558216	1	3	1	3	4	cre
chr12:11321679-11326679	2	5	1	4	1	cre
chr12:113675533-113680533	2	4	3	3	4	cre
chr12:113681614-113686614	3	5	4	3	4	cre
chr12:115104440-115109440	1	3	2	6	3	cre
chr12:115248570-115253570	1	3	2	9	10	cre
chr12:115440013-115445013	1	4	3	10	8	cre
chr12:115457055-115462055	2	2	3	2	2	cre
chr12:115529018-115534018	2	6	2	5	2	cre
chr12:115565165-115570165	2	1	1	3	3	cre
chr12:115630386-115635386	2	3	4	1	1	cre
chr12:115830337-115835337	3	4	3	2	4	cre
chr12:115908715-115913715	3	2	1	2	2	cre
chr12:115914094-115919094	3	2	2	2	2	cre
chr12:116188591-116193591	21	28	31	41	38	cre
chr12:116199604-116204604	7	6	5	5	4	cre
chr12:116302484-116307484	4	8	4	8	6	cre
chr12:116308054-116313054	6	13	8	9	10	cre
chr12:116320813-116325813	2	3	1	4	4	cre
chr12:116352518-116357518	3	3	3	3	3	cre
chr12:117138728-117143728	4	7	3	6	5	cre
chr12:117355234-117360234	2	6	3	7	3	cre
chr12:117942739-117947739	1	5	3	2	3	cre
chr12:118707398-118712398	3	2	5	4	3	cre
chr12:118772746-118777746	1	3	3	3	2	cre
chr12:11881010-11886010	4	4	3	2	2	cre
chr12:12036358-12041358	6	14	9	17	11	cre
chr12:120409791-120414791	2	9	1	7	7	cre
chr12:120514860-120519860	2	9	5	12	10	cre
chr12:120522589-120527589	4	5	4	2	3	cre
chr12:120664334-120669334	4	4	4	2	1	cre
chr12:120667040-120672040	8	9	7	9	6	cre
chr12:120670303-120675303	5	6	4	8	6	cre
chr12:120692656-120697656	4	2	2	2	4	cre
chr12:120727383-120732383	4	11	5	8	9	cre
chr12:120752772-120757772	3	8	2	9	7	cre
chr12:120981312-120986312	4	4	1	6	8	cre
chr12:121128208-121133208	2	6	4	6	3	cre
chr12:121662777-121667777	3	4	3	5	6	cre
chr12:121849708-121854708	7	9	7	6	5	cre
chr12:122015431-122020431	1	4	2	7	4	cre
chr12:122190057-122195057	2	6	3	2	1	cre
chr12:122247957-122252957	1	4	2	3	1	cre
chr12:122275173-122280173	2	4	4	5	2	cre
chr12:122313706-122318706	1	4	2	2	3	cre
chr12:122329874-122334874	8	15	8	14	12	cre
chr12:122489908-122494908	4	6	2	4	3	cre
chr12:122498891-122503891	4	12	11	8	7	cre
chr12:122508141-122513141	4	2	1	1	4	cre
chr12:122593631-122598631	8	10	6	8	9	cre
chr12:122613140-122618140	2	5	3	4	2	cre
chr12:122634067-122639067	2	5	2	4	3	cre
chr12:122882075-122887075	3	5	4	4	4	cre
chr12:123323816-123328816	3	7	4	7	6	cre
chr12:123370644-123375644	2	10	5	8	9	cre
chr12:123448268-123453268	3	9	4	7	5	cre
chr12:123525663-123530663	1	5	3	5	3	cre
chr12:123557745-123562745	1	6	2	7	4	cre
chr12:123654494-123659494	2	8	5	10	5	cre
chr12:123733343-123738343	2	8	3	7	4	cre
chr12:123742185-123747185	3	2	3	5	2	cre
chr12:123871544-123876544	3	2	3	4	2	cre
chr12:1238794-1243794	1	3	3	3	1	cre
chr12:123928158-123933158	1	6	3	6	4	cre
chr12:123940536-123945536	1	8	3	6	6	cre
chr12:124835011-124840011	8	9	11	7	4	cre
chr12:124870534-124875534	6	8	6	8	5	cre
chr12:124888332-124893332	3	1	5	3	1	cre
chr12:124904926-124909926	2	6	7	4	2	cre
chr12:125000364-125005364	12	19	17	17	12	cre
chr12:125049503-125054503	2	13	7	12	7	cre
chr12:125091276-125096276	3	3	2	3	2	cre
chr12:125202752-125207752	2	7	2	9	4	cre
chr12:125224374-125229374	1	4	2	3	2	cre
chr12:125249211-125254211	3	3	4	1	3	cre
chr12:12527486-12532486	6	7	7	5	5	cre
chr12:125286443-125291443	1	3	2	6	2	cre
chr12:125320482-125325482	3	3	3	3	2	cre
chr12:12554365-12559365	4	3	6	7	8	cre
chr12:125562267-125567267	1	3	1	5	3	cre
chr12:12556670-12561670	4	3	5	7	8	cre
chr12:125592964-125597964	4	9	4	8	7	cre
chr12:12582972-12587972	11	10	11	12	8	cre
chr12:12601123-12606123	10	10	10	18	13	cre
chr12:12680447-12685447	5	5	9	6	6	cre
chr12:12737987-12742987	6	9	11	10	10	cre
chr12:12855016-12860016	4	5	4	3	1	cre
chr12:12937468-12942468	2	4	2	6	5	cre
chr12:12942618-12947618	2	4	4	7	5	cre
chr12:12970424-12975424	3	7	3	9	6	cre
chr12:12987684-12992684	1	3	1	4	4	cre
chr12:13023071-13028071	2	7	4	8	7	cre
chr12:13252332-13257332	2	5	3	4	1	cre
chr12:1330048-1335048	1	1	1	4	2	cre
chr12:133080634-133085634	1	7	3	6	2	cre
chr12:133135060-133140060	3	7	3	5	2	cre
chr12:133174752-133179752	1	3	2	4	1	cre
chr12:133351270-133356270	2	7	5	4	3	cre
chr12:13525977-13530977	3	3	3	6	3	cre
chr12:14358534-14363534	2	2	1	4	5	cre
chr12:1712255-1717255	1	8	4	10	4	cre
chr12:19470646-19475646	1	1	1	6	2	cre
chr12:215184-220184	1	2	4	2	1	cre
chr12:22455027-22460027	8	2	4	4	3	cre
chr12:22561094-22566094	4	2	4	6	2	cre
chr12:26424936-26429936	3	6	3	8	7	cre
chr12:27411846-27416846	4	3	3	6	4	cre
chr12:27430617-27435617	3	3	2	10	7	cre
chr12:27443991-27448991	4	6	4	7	6	cre
chr12:27761081-27766081	2	5	2	8	7	cre
chr12:2890850-2895850	3	1	2	3	3	cre
chr12:2907328-2912328	4	2	3	3	2	cre
chr12:30856625-30861625	3	3	3	9	3	cre
chr12:31254296-31259296	1	6	1	5	2	cre
chr12:31415949-31420949	3	4	1	4	1	cre
chr12:31539177-31544177	1	4	1	4	1	cre
chr12:31899965-31904965	3	12	3	12	9	cre
chr12:32266349-32271349	3	2	1	4	4	cre
chr12:32286648-32291648	1	5	3	5	5	cre
chr12:32332386-32337386	3	5	7	6	3	cre
chr12:32337775-32342775	3	6	6	10	4	cre
chr12:32395979-32400979	1	1	1	4	4	cre
chr12:32422021-32427021	3	4	2	10	8	cre
chr12:32452906-32457906	2	4	3	6	2	cre
chr12:3321624-3326624	2	7	3	2	3	cre
chr12:40303849-40308849	1	2	2	7	4	cre
chr12:411835-416835	5	4	5	5	4	cre
chr12:446541-451541	7	6	6	8	5	cre
chr12:46153898-46158898	2	1	1	5	2	cre
chr12:46541054-46546054	2	2	5	3	2	cre
chr12:46774859-46779859	5	17	6	19	7	cre
chr12:46778032-46783032	5	17	8	19	7	cre
[truncated: 3,340 more rows]
