# Supplementary material for: Decoding the epigenetics and chromatin loop dynamics of androgen receptor-mediated transcription
Source: Nat Commun. 2024 Nov 3;15:9494. doi: 10.1038/s41467-024-53758-5 (PMC11532539; doi:10.1038/s41467-024-53758-5)
Supplement: Supplementary file 9 — Source data [file 41467_2024_53758_MOESM9_ESM.zip › source/fig3c_H3K27ac.tsv]

Bootstap_step	Time	H3K27ac_CF	Promoter_Set
0	Vh	0.9597846684597574	ANDR
0	30m	0.9378844885312967	ANDR
0	4h	1.078666254848702	ANDR
0	16h	1.0353897234894842	ANDR
0	72h	0.9300063521327616	ANDR
1	Vh	1.3268958490621179	ANDR
1	30m	1.306776790967317	ANDR
1	4h	1.6266482846604977	ANDR
1	16h	1.813123971033738	ANDR
1	72h	1.5444401237976377	ANDR
2	Vh	1.0717247265940113	ANDR
2	30m	1.0143670566972238	ANDR
2	4h	1.1678651036572145	ANDR
2	16h	1.3338093662400352	ANDR
2	72h	1.130185738434868	ANDR
3	Vh	1.1949187641945984	ANDR
3	30m	1.2048550581041562	ANDR
3	4h	1.4208031224597333	ANDR
3	16h	1.671932006685857	ANDR
3	72h	1.435378697224566	ANDR
4	Vh	1.0590958211426014	ANDR
4	30m	1.0076547812571353	ANDR
4	4h	1.2485832186705248	ANDR
4	16h	1.2577284711130376	ANDR
4	72h	1.085657640218705	ANDR
5	Vh	1.108811848180238	ANDR
5	30m	1.1449830933285883	ANDR
5	4h	1.317226262101688	ANDR
5	16h	1.5471041407216133	ANDR
5	72h	1.2728072719489008	ANDR
6	Vh	1.169389856795084	ANDR
6	30m	1.2483826858833031	ANDR
6	4h	1.3742319345500693	ANDR
6	16h	1.5241866041695449	ANDR
6	72h	1.342752115938092	ANDR
7	Vh	1.1667310299929896	ANDR
7	30m	1.1366421423078161	ANDR
7	4h	1.3534732420256208	ANDR
7	16h	1.4854505439448644	ANDR
7	72h	1.2793346646386006	ANDR
8	Vh	1.2062886719138084	ANDR
8	30m	1.2262532833492292	ANDR
8	4h	1.4064837826688732	ANDR
8	16h	1.4070775733214118	ANDR
8	72h	1.249378780484998	ANDR
9	Vh	1.0668953927817981	ANDR
9	30m	1.0659050209971388	ANDR
9	4h	1.2812128790617219	ANDR
9	16h	1.4167596457825467	ANDR
9	72h	1.2325431859289682	ANDR
10	Vh	1.0367450218324066	ANDR
10	30m	1.065488647442553	ANDR
10	4h	1.2080304493001603	ANDR
10	16h	1.3238948482463644	ANDR
10	72h	1.193135201660709	ANDR
11	Vh	1.041840631690448	ANDR
11	30m	1.058604362397174	ANDR
11	4h	1.2027395284821474	ANDR
11	16h	1.3443494107555254	ANDR
11	72h	1.1554816806109225	ANDR
12	Vh	1.1572373848437694	ANDR
12	30m	1.1627435441716742	ANDR
12	4h	1.3694510526158876	ANDR
12	16h	1.5689221577939885	ANDR
12	72h	1.311706302420532	ANDR
13	Vh	1.369189607815597	ANDR
13	30m	1.298573663777353	ANDR
13	4h	1.5913467076287615	ANDR
13	16h	1.5831045137809237	ANDR
13	72h	1.313791079676835	ANDR
14	Vh	1.0311041874180538	ANDR
14	30m	1.057014273931814	ANDR
14	4h	1.1941592650836985	ANDR
14	16h	1.3664042816699549	ANDR
14	72h	1.1406690039888705	ANDR
15	Vh	1.2189402744558904	ANDR
15	30m	1.2175598427079086	ANDR
15	4h	1.443765949280316	ANDR
15	16h	1.4689558252776074	ANDR
15	72h	1.2370733225862878	ANDR
16	Vh	0.956734070596926	ANDR
16	30m	0.946950618888093	ANDR
16	4h	1.0871251462098164	ANDR
16	16h	1.0655272520134287	ANDR
16	72h	0.9649717932203284	ANDR
17	Vh	1.087940616288408	ANDR
17	30m	1.1450925033520296	ANDR
17	4h	1.318333341580523	ANDR
17	16h	1.5050926407012	ANDR
17	72h	1.2858506434006516	ANDR
18	Vh	1.1480573264499099	ANDR
18	30m	1.2050563898324513	ANDR
18	4h	1.3251860358699328	ANDR
18	16h	1.5686955876264843	ANDR
18	72h	1.3789811893195134	ANDR
19	Vh	1.2150704527573146	ANDR
19	30m	1.2432856222368789	ANDR
19	4h	1.4104927898908506	ANDR
19	16h	1.6869834902594272	ANDR
19	72h	1.3981373083119866	ANDR
20	Vh	1.1906433495554585	ANDR
20	30m	1.2324984428407717	ANDR
20	4h	1.4590230116219711	ANDR
20	16h	1.557055789073722	ANDR
20	72h	1.3587424991744785	ANDR
21	Vh	1.0807461277239623	ANDR
21	30m	1.1179898469709046	ANDR
21	4h	1.2762986992614709	ANDR
21	16h	1.4297299103923018	ANDR
21	72h	1.1886199729529945	ANDR
22	Vh	1.0277599838498783	ANDR
22	30m	0.9638446807034429	ANDR
22	4h	1.119505507419593	ANDR
22	16h	1.1526383536549876	ANDR
22	72h	1.0249288550290871	ANDR
23	Vh	1.237526601676278	ANDR
23	30m	1.2196503006116142	ANDR
23	4h	1.4818262346422444	ANDR
23	16h	1.4951549700317401	ANDR
23	72h	1.3201771761020646	ANDR
24	Vh	1.1758766850535258	ANDR
24	30m	1.098172893722906	ANDR
24	4h	1.360800742810686	ANDR
24	16h	1.3411765398808126	ANDR
24	72h	1.2077849789353137	ANDR
25	Vh	1.1157356782403287	ANDR
25	30m	1.0734239149924125	ANDR
25	4h	1.2496691303371916	ANDR
25	16h	1.4060319398146301	ANDR
25	72h	1.2640632940408716	ANDR
26	Vh	1.0304753079543338	ANDR
26	30m	1.0699207949763443	ANDR
26	4h	1.1745259763864102	ANDR
26	16h	1.3302071734853467	ANDR
26	72h	1.1839383810311357	ANDR
27	Vh	1.054204168125256	ANDR
27	30m	1.0326476120754926	ANDR
27	4h	1.2445304100681782	ANDR
27	16h	1.3009409879278477	ANDR
27	72h	1.1702880644048874	ANDR
28	Vh	1.2091756615037017	ANDR
28	30m	1.1913355875171305	ANDR
28	4h	1.390217260943081	ANDR
28	16h	1.4018003756672555	ANDR
28	72h	1.2133517120292614	ANDR
29	Vh	0.978658168329587	ANDR
29	30m	0.962373169565047	ANDR
29	4h	1.1390816808456037	ANDR
29	16h	1.1597777473893935	ANDR
29	72h	1.0058989680925587	ANDR
30	Vh	1.2098950885113733	ANDR
30	30m	1.262425707177852	ANDR
30	4h	1.455152410161852	ANDR
30	16h	1.6159828523783275	ANDR
30	72h	1.4039598150308052	ANDR
31	Vh	1.013619164101743	ANDR
31	30m	0.9465985574652114	ANDR
31	4h	1.1496291942252714	ANDR
31	16h	1.1918326636497176	ANDR
31	72h	1.0398953862130953	ANDR
32	Vh	1.1048555962085416	ANDR
32	30m	1.0727986317793068	ANDR
32	4h	1.2647253548319661	ANDR
32	16h	1.3528958015731583	ANDR
32	72h	1.154827320498369	ANDR
33	Vh	1.0774218799122546	ANDR
33	30m	1.053693885246558	ANDR
33	4h	1.2609328167203742	ANDR
33	16h	1.3283597608113973	ANDR
33	72h	1.2068250412951205	ANDR
34	Vh	1.0782739965514967	ANDR
34	30m	1.084177897677358	ANDR
34	4h	1.3065500698148982	ANDR
34	16h	1.4103702772329536	ANDR
34	72h	1.1503674294557373	ANDR
35	Vh	0.9482547989838963	ANDR
35	30m	0.9945879042601027	ANDR
35	4h	1.1132428063500976	ANDR
35	16h	1.1960268009119273	ANDR
35	72h	1.0737686996831994	ANDR
36	Vh	1.1198920710163145	ANDR
36	30m	1.1115025302710624	ANDR
36	4h	1.3269036074073177	ANDR
36	16h	1.3516750066318004	ANDR
36	72h	1.1825134345045192	ANDR
37	Vh	1.085691443523722	ANDR
37	30m	1.0858753386140156	ANDR
37	4h	1.33293502896646	ANDR
37	16h	1.3646622415013694	ANDR
37	72h	1.1850642035411987	ANDR
38	Vh	1.2048379731034202	ANDR
38	30m	1.12186757130537	ANDR
38	4h	1.3381669397068305	ANDR
38	16h	1.445396537085539	ANDR
38	72h	1.2767256641264109	ANDR
39	Vh	0.9889817618662378	ANDR
39	30m	1.027959085995742	ANDR
39	4h	1.1682260642268338	ANDR
39	16h	1.2078574656981649	ANDR
39	72h	1.1170899673643833	ANDR
40	Vh	0.9999635155340302	ANDR
40	30m	0.9647155185368793	ANDR
40	4h	1.1554783652127887	ANDR
40	16h	1.2743044692578458	ANDR
40	72h	1.0654742488353515	ANDR
41	Vh	1.0213128172451302	ANDR
41	30m	1.0004199783459087	ANDR
41	4h	1.204863884434719	ANDR
41	16h	1.3211538201434636	ANDR
41	72h	1.1694051890537516	ANDR
42	Vh	1.1589697857479546	ANDR
42	30m	1.1991227574256262	ANDR
42	4h	1.3540423700953894	ANDR
42	16h	1.4296537639339164	ANDR
42	72h	1.2433680928358708	ANDR
43	Vh	0.7803980895528754	ANDR
43	30m	0.7970180098018335	ANDR
43	4h	0.9261172781547534	ANDR
43	16h	0.9103725024528011	ANDR
43	72h	0.8638034079849429	ANDR
44	Vh	1.057391380995697	ANDR
44	30m	1.022377476248091	ANDR
44	4h	1.2073703897339223	ANDR
44	16h	1.2904783740739474	ANDR
44	72h	1.103680891037223	ANDR
45	Vh	1.073108026226949	ANDR
45	30m	1.063404423186537	ANDR
45	4h	1.248229347979713	ANDR
45	16h	1.3625987208072146	ANDR
45	72h	1.1598481510322938	ANDR
46	Vh	1.026731397906364	ANDR
46	30m	1.0432433234861926	ANDR
46	4h	1.212304819491954	ANDR
46	16h	1.1864140212505119	ANDR
46	72h	1.1254065817258976	ANDR
47	Vh	1.1637979856841938	ANDR
47	30m	1.1549458747910282	ANDR
47	4h	1.3879731156149757	ANDR
47	16h	1.4776941950699807	ANDR
47	72h	1.316255186571023	ANDR
48	Vh	1.137959202913723	ANDR
48	30m	1.1482510296342652	ANDR
48	4h	1.2895520180160587	ANDR
48	16h	1.4214752505398318	ANDR
48	72h	1.2181054072221118	ANDR
49	Vh	0.9544721625629967	ANDR
49	30m	0.9270045739202711	ANDR
49	4h	1.1000673193499968	ANDR
49	16h	1.1355521188127438	ANDR
49	72h	1.0088817464299809	ANDR
50	Vh	1.1009142952360562	ANDR
50	30m	1.1185582443558042	ANDR
50	4h	1.2966904027450454	ANDR
50	16h	1.5132026743619236	ANDR
50	72h	1.281187777628106	ANDR
51	Vh	1.1317406886239432	ANDR
51	30m	1.050426545819124	ANDR
51	4h	1.2631698384537624	ANDR
51	16h	1.3148019373118796	ANDR
51	72h	1.1323371818195624	ANDR
52	Vh	1.0867631988366415	ANDR
52	30m	1.1363753684625	ANDR
52	4h	1.30633639004023	ANDR
52	16h	1.2901093377313888	ANDR
52	72h	1.1760716179093422	ANDR
53	Vh	0.7415749625669837	ANDR
53	30m	0.7039532975771631	ANDR
53	4h	0.847722732531229	ANDR
53	16h	0.870170744149665	ANDR
53	72h	0.7660723168074981	ANDR
54	Vh	1.0925812038188667	ANDR
54	30m	1.0980708227215952	ANDR
54	4h	1.2506486320628953	ANDR
54	16h	1.291916586102715	ANDR
54	72h	1.1195379576828648	ANDR
55	Vh	1.135867647872519	ANDR
55	30m	1.1580985082511346	ANDR
55	4h	1.273127960181785	ANDR
55	16h	1.452219605633723	ANDR
55	72h	1.2558991128153383	ANDR
56	Vh	1.0900762692674593	ANDR
56	30m	1.1003602072918355	ANDR
56	4h	1.281056768492059	ANDR
56	16h	1.4701205441687561	ANDR
56	72h	1.216987222776912	ANDR
57	Vh	1.0287862930221139	ANDR
57	30m	1.0454819326304143	ANDR
57	4h	1.1527009503267949	ANDR
57	16h	1.2288192558037692	ANDR
57	72h	1.0729035123068087	ANDR
58	Vh	1.1508064485395717	ANDR
58	30m	1.2203865856576144	ANDR
58	4h	1.3879885022661582	ANDR
58	16h	1.476644690482705	ANDR
58	72h	1.2703956235061655	ANDR
59	Vh	1.1469538076552754	ANDR
59	30m	1.1838279957685929	ANDR
59	4h	1.3575425064349749	ANDR
59	16h	1.5418530014394713	ANDR
59	72h	1.3484274409549326	ANDR
60	Vh	0.9287740599579327	ANDR
60	30m	0.8501063059484938	ANDR
60	4h	0.9965209643178395	ANDR
60	16h	1.121687448954635	ANDR
60	72h	0.9539618043578866	ANDR
61	Vh	1.0053676464440269	ANDR
61	30m	0.9901151912716168	ANDR
61	4h	1.1799092904249864	ANDR
61	16h	1.2821569177390195	ANDR
61	72h	1.079862168918309	ANDR
62	Vh	1.0388460997690547	ANDR
62	30m	1.0265016605329327	ANDR
62	4h	1.2457168246990622	ANDR
62	16h	1.2819319914032927	ANDR
62	72h	1.1255932520442606	ANDR
63	Vh	1.1256988386550897	ANDR
63	30m	1.2280135057182309	ANDR
63	4h	1.3585490874431445	ANDR
63	16h	1.602713224896239	ANDR
63	72h	1.2953310359437444	ANDR
64	Vh	1.3359974151177154	ANDR
64	30m	1.2477098551745383	ANDR
64	4h	1.5755589419742462	ANDR
64	16h	1.6825648119135337	ANDR
64	72h	1.404573703107429	ANDR
65	Vh	0.9554583402905341	ANDR
65	30m	0.9343519874224966	ANDR
65	4h	1.082269804254116	ANDR
65	16h	1.2253598681668	ANDR
65	72h	1.085851729114327	ANDR
66	Vh	1.0313722022063219	ANDR
66	30m	1.0349377647135123	ANDR
66	4h	1.177338810853359	ANDR
66	16h	1.3865640656304972	ANDR
66	72h	1.1918708345067104	ANDR
67	Vh	1.050284029120181	ANDR
67	30m	1.0621159841991448	ANDR
67	4h	1.2631476718016306	ANDR
67	16h	1.3000380843245838	ANDR
67	72h	1.169734239035392	ANDR
68	Vh	1.2894513556161793	ANDR
68	30m	1.2668812698143785	ANDR
68	4h	1.4974489715469654	ANDR
68	16h	1.6633251429558915	ANDR
68	72h	1.4150819429050505	ANDR
69	Vh	1.0332252788126215	ANDR
69	30m	1.0224222907695564	ANDR
69	4h	1.1838807155701256	ANDR
69	16h	1.286251890429308	ANDR
69	72h	1.145743674269653	ANDR
70	Vh	0.9367518360397401	ANDR
70	30m	0.9814503624899443	ANDR
70	4h	1.1050503385390595	ANDR
70	16h	1.3030627199912215	ANDR
70	72h	1.1030747822397533	ANDR
71	Vh	1.138364538464281	ANDR
71	30m	1.12634649895503	ANDR
71	4h	1.287112316611701	ANDR
71	16h	1.4537200627425957	ANDR
71	72h	1.241384568771286	ANDR
72	Vh	1.1745053135823675	ANDR
72	30m	1.1378394715254148	ANDR
72	4h	1.3592858021944698	ANDR
72	16h	1.4500878312628667	ANDR
72	72h	1.2325469271266443	ANDR
73	Vh	1.0384533336411712	ANDR
73	30m	1.0643588379581275	ANDR
73	4h	1.2106994208871775	ANDR
73	16h	1.3410525749826003	ANDR
73	72h	1.1583681342870498	ANDR
74	Vh	1.0816909428106356	ANDR
74	30m	1.0047551759074138	ANDR
74	4h	1.2358672290125958	ANDR
74	16h	1.1875730465602987	ANDR
74	72h	0.9847541386906644	ANDR
75	Vh	1.1050993612848568	ANDR
75	30m	1.1913744036919656	ANDR
75	4h	1.3428816565534687	ANDR
75	16h	1.4856594548984794	ANDR
75	72h	1.2452255911261219	ANDR
76	Vh	0.981151985427766	ANDR
76	30m	0.9845760853064619	ANDR
76	4h	1.1415832812711881	ANDR
76	16h	1.3225961840442688	ANDR
76	72h	1.1953147320437714	ANDR
77	Vh	1.1534002621753885	ANDR
77	30m	1.166339725718107	ANDR
77	4h	1.3817742856052653	ANDR
77	16h	1.4303393019030242	ANDR
77	72h	1.2097262023511615	ANDR
78	Vh	1.08858426704794	ANDR
78	30m	1.1199369414262659	ANDR
78	4h	1.2911561245982175	ANDR
78	16h	1.4007487671850614	ANDR
78	72h	1.237802890682683	ANDR
79	Vh	1.057115562627187	ANDR
79	30m	1.0329991613394338	ANDR
79	4h	1.2406227715937626	ANDR
79	16h	1.2816327344943117	ANDR
79	72h	1.1509692959169129	ANDR
80	Vh	1.0901173692651396	ANDR
80	30m	1.1211833361055	ANDR
80	4h	1.337967446085593	ANDR
80	16h	1.4327746174726765	ANDR
80	72h	1.2613182191191203	ANDR
81	Vh	0.867102005502937	ANDR
81	30m	0.8554595252586771	ANDR
81	4h	1.0288583473997082	ANDR
81	16h	1.0201522774410328	ANDR
81	72h	0.9277373573990995	ANDR
82	Vh	1.1861460177762149	ANDR
82	30m	1.211052672196323	ANDR
82	4h	1.413173731703832	ANDR
82	16h	1.685494568518277	ANDR
82	72h	1.477084854237653	ANDR
83	Vh	1.0724780673884338	ANDR
83	30m	1.079920705774053	ANDR
83	4h	1.3186106150397519	ANDR
83	16h	1.3558872566317104	ANDR
83	72h	1.1266722507545033	ANDR
84	Vh	1.2500933492605035	ANDR
84	30m	1.1753123997665837	ANDR
84	4h	1.4323257574632944	ANDR
84	16h	1.5677179280903637	ANDR
84	72h	1.3218666544655782	ANDR
85	Vh	1.1234837924331973	ANDR
85	30m	1.0791147622795134	ANDR
85	4h	1.2931057774575594	ANDR
85	16h	1.4964445357355824	ANDR
85	72h	1.2811018060740584	ANDR
86	Vh	1.3163733886778541	ANDR
86	30m	1.2469718206249383	ANDR
86	4h	1.5126152207180943	ANDR
86	16h	1.6429257069070755	ANDR
86	72h	1.3836401043700408	ANDR
87	Vh	1.329280045419664	ANDR
87	30m	1.2930651250893463	ANDR
87	4h	1.5915428555029483	ANDR
87	16h	1.6051750386581316	ANDR
87	72h	1.428758939364179	ANDR
88	Vh	0.9213249941792105	ANDR
88	30m	0.8574771184786272	ANDR
88	4h	1.0413166022946392	ANDR
88	16h	1.0278677530569382	ANDR
88	72h	0.906892409299215	ANDR
89	Vh	1.2085994309290022	ANDR
89	30m	1.2107721284096342	ANDR
89	4h	1.3650930599533069	ANDR
89	16h	1.6678226629499353	ANDR
89	72h	1.4472760541157432	ANDR
90	Vh	1.1281935186972092	ANDR
90	30m	1.090933534201589	ANDR
90	4h	1.295514728796533	ANDR
90	16h	1.2729232454137374	ANDR
90	72h	1.1267935011488341	ANDR
91	Vh	1.2620542736878806	ANDR
91	30m	1.2333058555195178	ANDR
91	4h	1.5189464797272905	ANDR
91	16h	1.5812066892499208	ANDR
91	72h	1.3080857394865226	ANDR
92	Vh	1.167472588273501	ANDR
92	30m	1.2163317784577667	ANDR
92	4h	1.4068929937448873	ANDR
92	16h	1.6837582037018552	ANDR
92	72h	1.3579441487655048	ANDR
93	Vh	1.0656302467170058	ANDR
93	30m	1.042841186713143	ANDR
93	4h	1.183586586921872	ANDR
93	16h	1.2998631326254033	ANDR
93	72h	1.1438747903422974	ANDR
94	Vh	1.2109909141870319	ANDR
94	30m	1.1842922329448176	ANDR
94	4h	1.4167979006409532	ANDR
94	16h	1.51382253577779	ANDR
94	72h	1.28396867147205	ANDR
95	Vh	1.0240749331331656	ANDR
95	30m	1.075690075021315	ANDR
95	4h	1.2094219313473977	ANDR
95	16h	1.233630748938522	ANDR
95	72h	1.1350549338616576	ANDR
96	Vh	1.167205269778036	ANDR
96	30m	1.1531134545794743	ANDR
96	4h	1.3988413463459066	ANDR
96	16h	1.4913063466717869	ANDR
96	72h	1.2910169606532298	ANDR
97	Vh	1.3212312264677584	ANDR
97	30m	1.2824691108495254	ANDR
97	4h	1.5431377273531213	ANDR
97	16h	1.6684747564015756	ANDR
97	72h	1.3849563354501322	ANDR
98	Vh	1.092351363572924	ANDR
98	30m	1.0651050397136663	ANDR
98	4h	1.2314612824987476	ANDR
98	16h	1.332287303235344	ANDR
98	72h	1.1632381754842998	ANDR
99	Vh	1.1243075677949157	ANDR
99	30m	1.1854905677331262	ANDR
99	4h	1.3622431159151145	ANDR
99	16h	1.5481199155531513	ANDR
99	72h	1.326198174827635	ANDR
0	Vh	0.8725968702071742	High
0	30m	0.8862855606317969	High
0	4h	0.8446629055436019	High
0	16h	0.7690868789065348	High
0	72h	0.8140806462038951	High
1	Vh	1.206359304364156	High
1	30m	1.2348827760407524	High
1	4h	1.2737669879285975	High
1	16h	1.3467874215067215	High
1	72h	1.3519249746209485	High
2	Vh	0.9743681816155046	High
2	30m	0.958560341411729	High
2	4h	0.9145111634890687	High
2	16h	0.9907528143901561	High
2	72h	0.9893075828627691	High
3	Vh	1.0863711497510231	High
3	30m	1.138568399104369	High
3	4h	1.112577396602243	High
3	16h	1.2419101132589376	High
3	72h	1.256458103435696	High
4	Vh	0.9628864985534829	High
4	30m	0.9522173504845097	High
4	4h	0.9777184783101932	High
4	16h	0.934239970143994	High
4	72h	0.9503299319177896	High
5	Vh	1.0080862720212083	High
5	30m	1.0819903678903782	High
5	4h	1.0314702595022862	High
5	16h	1.1491880476859364	High
5	72h	1.114151278714343	High
6	Vh	1.0631613138069107	High
6	30m	1.179701298156389	High
6	4h	1.0761092539143906	High
6	16h	1.1321649149860533	High
6	72h	1.175377466753565	High
7	Vh	1.060744017488088	High
7	30m	1.07410830507556	High
7	4h	1.0598539038798738	High
7	16h	1.1033917921865228	High
7	72h	1.119865028998598	High
8	Vh	1.0967082036927667	High
8	30m	1.1587893733178922	High
8	4h	1.1013644610915179	High
8	16h	1.045176395606882	High
8	72h	1.093643159144216	High
9	Vh	0.9699775493120261	High
9	30m	1.0072628779627935	High
9	4h	1.003269536043797	High
9	16h	1.0523682333483129	High
9	72h	1.0789061289465522	High
10	Vh	0.9425660681844469	High
10	30m	1.0068694117377188	High
10	4h	0.9459631324372326	High
10	16h	0.9833883162435869	High
10	72h	1.0444103674658634	High
11	Vh	0.9471987877517009	High
11	30m	1.0003638745360666	High
11	4h	0.9418200116794864	High
11	16h	0.9985819532699921	High
11	72h	1.011450374582195	High
12	Vh	1.0521127845498066	High
12	30m	1.0987737045645858	High
12	4h	1.0723655253909157	High
12	16h	1.1653944579616446	High
12	72h	1.1482015277157929	High
13	Vh	1.2448110558146228	High
13	30m	1.2271309545004727	High
13	4h	1.2461236529379427	High
13	16h	1.1759291036646875	High
13	72h	1.150026436558738	High
14	Vh	0.9374376528043386	High
14	30m	0.9988612668437458	High
14	4h	0.9351011306726084	High
14	16h	1.0149642984405614	High
14	72h	0.9984841046972254	High
15	Vh	1.108210522019066	High
15	30m	1.1505742135547987	High
15	4h	1.1305587211635537	High
15	16h	1.0911395248417322	High
15	72h	1.0828715820522492	High
16	Vh	0.86982339170221	High
16	30m	0.8948529061037505	High
16	4h	0.851286744680721	High
16	16h	0.7914730174054964	High
16	72h	0.844687629489647	High
17	Vh	0.9891110036879418	High
17	30m	1.0820937585799035	High
17	4h	1.0323371717330685	High
17	16h	1.1179819301285898	High
17	72h	1.125568788106368	High
18	Vh	1.043766651832709	High
18	30m	1.138758654307293	High
18	4h	1.037703258456628	High
18	16h	1.1652261617742032	High
18	72h	1.2070905700050423	High
19	Vh	1.1046922387901246	High
19	30m	1.1748846560574018	High
19	4h	1.1045037636081572	High
19	16h	1.253090346423216	High
19	72h	1.2238588702348079	High
20	Vh	1.0824841180494866	High
20	30m	1.164690947284495	High
20	4h	1.142505951875216	High
20	16h	1.1565801262409603	High
20	72h	1.1893746415989548	High
21	Vh	0.9825700696530699	High
21	30m	1.0564821898855836	High
21	4h	0.9994214269833853	High
21	16h	1.0620025382877996	High
21	72h	1.0404579640272147	High
22	Vh	0.9343972400296602	High
22	30m	0.9108175192628964	High
22	4h	0.8766425856176728	High
22	16h	0.8561790925767135	High
22	72h	0.8971710168448266	High
23	Vh	1.1251084487042085	High
23	30m	1.1525496622137952	High
23	4h	1.1603622967135594	High
23	16h	1.1106002341880337	High
23	72h	1.1556165032208088	High
24	Vh	1.0690588721050358	High
24	30m	1.037755491945499	High
24	4h	1.0655917936819	High
24	16h	0.9962251466465091	High
24	72h	1.0572340434795846	High
25	Vh	1.0143811344406894	High
25	30m	1.0143681102823594	High
25	4h	0.9785688148247615	High
25	16h	1.0443996996517586	High
25	72h	1.1064972415462777	High
26	Vh	0.9368659013794486	High
26	30m	1.0110577189438017	High
26	4h	0.9197270419756796	High
26	16h	0.9880771077262088	High
26	72h	1.0363599346231471	High
27	Vh	0.9584392081837326	High
27	30m	0.975835168397578	High
27	4h	0.9745448765827985	High
27	16h	0.9663382022713056	High
27	72h	1.0244111360429007	High
28	Vh	1.0993329362637758	High
28	30m	1.1257927196734927	High
28	4h	1.088626760767405	High
28	16h	1.0412564962867212	High
28	72h	1.0621068808144833	High
29	Vh	0.8897558824913545	High
29	30m	0.9094269652125663	High
29	4h	0.8919719494974755	High
29	16h	0.8614822300523048	High
29	72h	0.8805132137890205	High
30	Vh	1.0999870098032545	High
30	30m	1.192971724475619	High
30	4h	1.1394750296962664	High
30	16h	1.2003511142775507	High
30	72h	1.2289555988983405	High
31	Vh	0.9215409864762579	High
31	30m	0.8945202137952936	High
31	4h	0.9002313098487269	High
31	16h	0.8852926030364765	High
31	72h	0.9102719632520925	High
32	Vh	1.0044894099315134	High
32	30m	1.0137772278337662	High
32	4h	0.9903587769850747	High
32	16h	1.0049302073531952	High
32	72h	1.0108775807490604	High
33	Vh	0.979547799834003	High
33	30m	0.9957235536355488	High
33	4h	0.9873889832733289	High
33	16h	0.9867048506763015	High
33	72h	1.0563937624937054	High
34	Vh	0.9803225093463431	High
34	30m	1.0245304487040952	High
34	4h	1.0231101355468308	High
34	16h	1.0476222141397882	High
34	72h	1.0069736171109	High
35	Vh	0.8621143855945796	High
35	30m	0.9398693646220317	High
35	4h	0.8717385003567012	High
35	16h	0.8884080057331802	High
35	72h	0.9399229531142272	High
36	Vh	1.018159956344041	High
36	30m	1.0503517813026255	High
36	4h	1.0390482240182417	High
36	16h	1.004023401587276	High
36	72h	1.0351126083156075	High
37	Vh	0.9870661480244627	High
37	30m	1.0261345027326896	High
37	4h	1.043771203008085	High
37	16h	1.013670312025792	High
37	72h	1.0373454228559975	High
38	Vh	1.095389287811781	High
38	30m	1.0601465762015672	High
38	4h	1.0478681151972273	High
38	16h	1.0736396994003203	High
38	72h	1.117581241562051	High
39	Vh	0.8991416704763083	High
39	30m	0.9714045876427605	High
39	4h	0.9147938181119891	High
39	16h	0.8971958165926237	High
39	72h	0.977844205487819	High
40	Vh	0.9091258306684895	High
40	30m	0.9116404468268603	High
40	4h	0.9048115752822002	High
40	16h	0.9465526118370043	High
40	72h	0.9326624092581153	High
41	Vh	0.9285357404809796	High
41	30m	0.9453805796106484	High
41	4h	0.9434835147910764	High
41	16h	0.9813522821775443	High
41	72h	1.023638311497432	High
42	Vh	1.0536878124249258	High
42	30m	1.1331514683600115	High
42	4h	1.0602995666294743	High
42	16h	1.0619459767432033	High
42	72h	1.0883817063871355	High
43	Vh	0.7095059473624521	High
43	30m	0.7531690333817533	High
43	4h	0.72520754915991	High
43	16h	0.6762241604968638	High
43	72h	0.7561299285245356	High
44	Vh	0.9613368914525161	High
44	30m	0.9661300573728641	High
44	4h	0.9454462646585806	High
44	16h	0.958566578841452	High
44	72h	0.9661065764959543	High
45	Vh	0.9756258209276611	High
45	30m	1.0048998537742235	High
45	4h	0.9774413755042566	High
45	16h	1.0121375300653164	High
45	72h	1.0152725625211358	High
46	Vh	0.9334620918609672	High
46	30m	0.9858479430438788	High
46	4h	0.9493102306980153	High
46	16h	0.8812676386427111	High
46	72h	0.9851241501657493	High
47	Vh	1.0580774138548568	High
47	30m	1.0914050340479537	High
47	4h	1.0868694551088856	High
47	16h	1.097630380794694	High
47	72h	1.1521833914312891	High
48	Vh	1.0345858519280984	High
48	30m	1.0850785144544837	High
48	4h	1.009799601582827	High
48	16h	1.0558709817942935	High
48	72h	1.0662680257847057	High
49	Vh	0.8677669576540703	High
49	30m	0.8760042185917348	High
49	4h	0.861421272871896	High
49	16h	0.8434874473643215	High
49	72h	0.8831241874784399	High
50	Vh	1.000906140677323	High
50	30m	1.0570193161533679	High
50	4h	1.0153894017262641	High
50	16h	1.124006058371752	High
50	72h	1.121487150628763	High
51	Vh	1.028932233689636	High
51	30m	0.9926359711116579	High
51	4h	0.989140710713206	High
51	16h	0.9766341073383552	High
51	72h	0.991190847871515	High
52	Vh	0.9880405440139116	High
52	30m	1.0738562081383045	High
52	4h	1.0229428109656495	High
52	16h	0.9582924588627981	High
52	72h	1.029473767027586	High
53	Vh	0.6742095520221204	High
53	30m	0.6652243966405665	High
53	4h	0.6638197339877144	High
53	16h	0.6463623180249187	High
53	72h	0.6705810613824019	High
54	Vh	0.9933300356104864	High
54	30m	1.0376590365123115	High
54	4h	0.9793358257235439	High
54	16h	0.9596348818922907	High
54	72h	0.9799870527230021	High
55	Vh	1.032684295836616	High
55	30m	1.094384221301634	High
55	4h	0.9969385406673175	High
55	16h	1.078707870713247	High
55	72h	1.0993507291460494	High
56	Vh	0.9910526518165365	High
56	30m	1.0398224676300547	High
56	4h	1.003147291738142	High
56	16h	1.0920046773504688	High
56	72h	1.065289223528532	High
57	Vh	0.9353303182512521	High
57	30m	0.9879633922113227	High
57	4h	0.9026366863237683	High
57	16h	0.9127662219799596	High
57	72h	0.9391656117295749	High
58	Vh	1.046266040924958	High
58	30m	1.1532454395859117	High
58	4h	1.0868815038157364	High
58	16h	1.0968508094032519	High
58	72h	1.1120402433239114	High
59	Vh	1.0427633777879608	High
59	30m	1.1186981677929437	High
59	4h	1.0630403915297653	High
59	16h	1.1452875045092135	High
59	72h	1.1803453599798117	High
60	Vh	0.8444032963659323	High
60	30m	0.8033366082683059	High
60	4h	0.7803380233433574	High
60	16h	0.8331887787313111	High
60	72h	0.8350500406417003	High
61	Vh	0.9140390449270799	High
61	30m	0.9356427237221987	High
61	4h	0.9239425123835447	High
61	16h	0.9523854059599813	High
61	72h	0.9452568686957343	High
62	Vh	0.9444762821020362	High
62	30m	0.9700273443263605	High
62	4h	0.9754739131822077	High
62	16h	0.9522183308098194	High
62	72h	0.9852875519458034	High
63	Vh	1.0234392314086729	High
63	30m	1.1604527547771488	High
63	4h	1.063828607194438	High
63	16h	1.1904944427721997	High
63	72h	1.1338674454973081	High
64	Vh	1.2146340750654254	High
64	30m	1.179065484099093	High
64	4h	1.2337608484561664	High
64	16h	1.2498081547413418	High
64	72h	1.2294929655528464	High
65	Vh	0.8686635500114978	High
65	30m	0.8829474046393162	High
65	4h	0.8474847093196677	High
65	16h	0.9101965908736379	High
65	72h	0.9504998275461437	High
66	Vh	0.9376813208614533	High
66	30m	0.9779993253268585	High
66	4h	0.9219296666735286	High
66	16h	1.029938974134067	High
66	72h	1.0433036042406383	High
67	Vh	0.9548751785226888	High
67	30m	1.0036822999237818	High
67	4h	0.9891233528430475	High
67	16h	0.9656675260047425	High
67	72h	1.0239263452523335	High
68	Vh	1.1723163061155453	High
68	30m	1.1971821585722828	High
68	4h	1.172595873398811	High
68	16h	1.2355169399319472	High
68	72h	1.2386913485803335	High
69	Vh	0.9393660621373334	High
69	30m	0.9661724063654821	High
69	4h	0.9270523857917129	High
69	16h	0.9554271492708646	High
69	72h	1.0029262150677376	High
70	Vh	0.8516563632974662	High
70	30m	0.927454601700297	High
70	4h	0.86532328746417	High
70	16h	0.9679142236026711	High
70	72h	0.9655760194299918	High
71	Vh	1.0349543663922522	High
71	30m	1.0643790898549539	High
71	4h	1.0078891633285474	High
71	16h	1.079822409373054	High
71	72h	1.0866454294804724	High
72	Vh	1.0678120773885245	High
72	30m	1.0752397616780056	High
72	4h	1.0644055007605566	High
72	16h	1.0771243899617773	High
72	72h	1.078909403802272	High
73	Vh	0.9441191952416422	High
73	30m	1.005801760183017	High
73	4h	0.9480531035338249	High
73	16h	0.9961330655928757	High
73	72h	1.0139770305222437	High
74	Vh	0.9834290567932571	High
74	30m	0.9494772706725347	High
74	4h	0.9677610658825324	High
74	16h	0.882128561962554	High
74	72h	0.8620040967879488	High
75	Vh	1.004711031144738	High
75	30m	1.1258294003262765	High
75	4h	1.0515600323334091	High
75	16h	1.1035469711202517	High
75	72h	1.0900076666883554	High
76	Vh	0.8920231587526354	High
76	30m	0.9304083588342432	High
76	4h	0.8939308585432393	High
76	16h	0.9824236692364955	High
76	72h	1.0463182184161235	High
77	Vh	1.048624229938486	High
77	30m	1.1021720375330788	High
77	4h	1.0820153848684968	High
77	16h	1.0624551939442939	High
77	72h	1.0589332925322124	High
78	Vh	0.9896961845693737	High
78	30m	1.0583221624217276	High
78	4h	1.0110557170127825	High
78	16h	1.0404753621233682	High
78	72h	1.083510209160549	High
79	Vh	0.9610861287001858	High
79	30m	0.9761673767241811	High
79	4h	0.9714849521133184	High
79	16h	0.9519960429534713	High
79	72h	1.0075004606496765	High
80	Vh	0.9910900182493624	High
80	30m	1.0594999850859912	High
80	4h	1.0477118992583359	High
80	16h	1.0642641449200714	High
80	72h	1.1040943414359154	High
81	Vh	0.788333592957316	High
81	30m	0.8083953132959798	High
81	4h	0.8056602097275407	High
81	16h	0.7577685129250616	High
81	72h	0.8120944826741763	High
82	Vh	1.0783953283825827	High
82	30m	1.1444250434432226	High
82	4h	1.1066031081377252	High
82	16h	1.2519843762277825	High
82	72h	1.2929655694051845	High
83	Vh	0.9750530881794606	High
83	30m	1.020507471718255	High
83	4h	1.0325542941327448	High
83	16h	1.0071522584149126	High
83	72h	0.9862320529863318	High
84	Vh	1.136533620381806	High
84	30m	1.1106510683163617	High
84	4h	1.121600337959569	High
84	16h	1.1644999568445908	High
84	72h	1.1570953873539789	High
85	Vh	1.0214254021987428	High
85	30m	1.0197458682472198	High
85	4h	1.0125824167139836	High
85	16h	1.1115581228359628	High
85	72h	1.1214118954672108	High
86	Vh	1.1967927147947246	High
86	30m	1.1783680534745797	High
86	4h	1.1844719917380102	High
86	16h	1.2203642508079307	High
86	72h	1.2111687492198882	High
87	Vh	1.208526917942411	High
87	30m	1.2219254751913873	High
87	4h	1.2462772489483696	High
87	16h	1.192323076589621	High
87	72h	1.2506635013404108	High
88	Vh	0.8376309111652899	High
88	30m	0.8103019060160179	High
88	4h	0.8154157997724254	High
88	16h	0.763499563684111	High
88	72h	0.7938478666372805	High
89	Vh	1.0988090510502233	High
89	30m	1.144159934135725	High
89	4h	1.0689529455237265	High
89	16h	1.2388576951437926	High
89	72h	1.266872449492448	High
90	Vh	1.0257072922232047	High
90	30m	1.0309144151493435	High
90	4h	1.0144687757505662	High
90	16h	0.9455266395762825	High
90	72h	0.9863381894650161	High
91	Vh	1.1474080024834319	High
91	30m	1.1654539391106677	High
91	4h	1.1894297621386491	High
91	16h	1.174519400716949	High
91	72h	1.1450322695637587	High
92	Vh	1.061418211873469	High
92	30m	1.1494137128473678	High
92	4h	1.1016848988681638	High
92	16h	1.2506946054612695	High
92	72h	1.1886758059239686	High
93	Vh	0.9688273303798313	High
93	30m	0.9854679303453951	High
93	4h	0.9268220647285287	High
93	16h	0.9655375719852756	High
93	72h	1.0012902883541484	High
94	Vh	1.1009832895796408	High
94	30m	1.119136864360621	High
94	4h	1.1094410582922325	High
94	16h	1.124466491067642	High
94	72h	1.1239214048167163	High
95	Vh	0.9310469430019753	High
95	30m	1.0165095945869376	High
95	4h	0.9470527496044965	High
95	16h	0.9163401962564437	High
95	72h	0.9935698309113374	High
96	Vh	1.0611751768572235	High
96	30m	1.0896734268038109	High
96	4h	1.0953799571349214	High
96	16h	1.1077414790151334	High
96	72h	1.1300911216128309	High
97	Vh	1.201209261746081	High
97	30m	1.2119124143765012	High
97	4h	1.2083730167519353	High
97	16h	1.239342069776938	High
97	72h	1.212320911509723	High
98	Vh	0.9931210742821304	High
98	30m	1.0065069086840737	High
98	4h	0.9643109351610717	High
98	16h	0.989622226883616	High
98	72h	1.0182400189156078	High
99	Vh	1.0221743449835268	High
99	30m	1.1202692712110038	High
99	4h	1.0667212617187354	High
99	16h	1.149942564634614	High
99	72h	1.1608869817740621	High
