# Supplementary material for: Decoding the epigenetics and chromatin loop dynamics of androgen receptor-mediated transcription
Source: Nat Commun. 2024 Nov 3;15:9494. doi: 10.1038/s41467-024-53758-5 (PMC11532539; doi:10.1038/s41467-024-53758-5)
Supplement: Supplementary file 9 — Source data [file 41467_2024_53758_MOESM9_ESM.zip › source/fig4c_H3K27ac.tsv]

Bootstrap_step	Time	H3K27ac_CF	Enhancer_Set	Gene_Set
0	Vh	0.9407919558484094	ARcre	TimeGroup_1
0	30m	0.8079060684958855	ARcre	TimeGroup_1
0	4h	1.163024379894051	ARcre	TimeGroup_1
0	16h	1.0823774616860116	ARcre	TimeGroup_1
0	72h	0.7880561348891305	ARcre	TimeGroup_1
1	Vh	0.8702515064186461	ARcre	TimeGroup_1
1	30m	0.7406241318640575	ARcre	TimeGroup_1
1	4h	1.0351207200342873	ARcre	TimeGroup_1
1	16h	1.1583144558677332	ARcre	TimeGroup_1
1	72h	0.8419493718996434	ARcre	TimeGroup_1
2	Vh	1.0515542462413563	ARcre	TimeGroup_1
2	30m	0.8662479146655814	ARcre	TimeGroup_1
2	4h	1.2337352469765437	ARcre	TimeGroup_1
2	16h	1.3223684210526343	ARcre	TimeGroup_1
2	72h	0.9577656154317312	ARcre	TimeGroup_1
3	Vh	0.9916010725715678	ARcre	TimeGroup_1
3	30m	0.8372888759464138	ARcre	TimeGroup_1
3	4h	1.1780774159505536	ARcre	TimeGroup_1
3	16h	1.2195948143441133	ARcre	TimeGroup_1
3	72h	0.9038628373133741	ARcre	TimeGroup_1
4	Vh	1.1327340003038162	ARcre	TimeGroup_1
4	30m	0.9590506715506669	ARcre	TimeGroup_1
4	4h	1.3557748033121442	ARcre	TimeGroup_1
4	16h	1.52239804107165	ARcre	TimeGroup_1
4	72h	1.0800279891467273	ARcre	TimeGroup_1
5	Vh	0.9755844653764637	ARcre	TimeGroup_1
5	30m	0.8398634165794243	ARcre	TimeGroup_1
5	4h	1.1745812384568062	ARcre	TimeGroup_1
5	16h	1.215591856326572	ARcre	TimeGroup_1
5	72h	0.9247492210135113	ARcre	TimeGroup_1
6	Vh	0.9874982413120741	ARcre	TimeGroup_1
6	30m	0.8068863909199985	ARcre	TimeGroup_1
6	4h	1.151488886182767	ARcre	TimeGroup_1
6	16h	1.2259260780528474	ARcre	TimeGroup_1
6	72h	0.9364740203422	ARcre	TimeGroup_1
7	Vh	1.0124472214502698	ARcre	TimeGroup_1
7	30m	0.8492779332400505	ARcre	TimeGroup_1
7	4h	1.204819336033026	ARcre	TimeGroup_1
7	16h	1.2392324126826875	ARcre	TimeGroup_1
7	72h	0.9208567458363498	ARcre	TimeGroup_1
8	Vh	0.9413843529124941	ARcre	TimeGroup_1
8	30m	0.8280321265412325	ARcre	TimeGroup_1
8	4h	1.1338498997599202	ARcre	TimeGroup_1
8	16h	1.2347383155766383	ARcre	TimeGroup_1
8	72h	0.9078420657377828	ARcre	TimeGroup_1
9	Vh	0.9453336377164423	ARcre	TimeGroup_1
9	30m	0.7590566633582894	ARcre	TimeGroup_1
9	4h	1.0992190364009	ARcre	TimeGroup_1
9	16h	1.1074776151387817	ARcre	TimeGroup_1
9	72h	0.8511768299595732	ARcre	TimeGroup_1
10	Vh	0.9121095217815995	ARcre	TimeGroup_1
10	30m	0.772341775125682	ARcre	TimeGroup_1
10	4h	1.0819856013175606	ARcre	TimeGroup_1
10	16h	1.14121349705913	ARcre	TimeGroup_1
10	72h	0.8383106452145508	ARcre	TimeGroup_1
11	Vh	1.0445078745804435	ARcre	TimeGroup_1
11	30m	0.9270104895104804	ARcre	TimeGroup_1
11	4h	1.2691352982954585	ARcre	TimeGroup_1
11	16h	1.3369801740812393	ARcre	TimeGroup_1
11	72h	0.9773578550754787	ARcre	TimeGroup_1
12	Vh	0.8943847948790645	ARcre	TimeGroup_1
12	30m	0.7366780289955056	ARcre	TimeGroup_1
12	4h	1.0181617953612896	ARcre	TimeGroup_1
12	16h	1.0834377568481635	ARcre	TimeGroup_1
12	72h	0.8214929673647465	ARcre	TimeGroup_1
13	Vh	0.9249600196826091	ARcre	TimeGroup_1
13	30m	0.8221517147839474	ARcre	TimeGroup_1
13	4h	1.1264125371640037	ARcre	TimeGroup_1
13	16h	1.2112709492973979	ARcre	TimeGroup_1
13	72h	0.9044303503546106	ARcre	TimeGroup_1
14	Vh	0.9238486592301256	ARcre	TimeGroup_1
14	30m	0.7734719744624847	ARcre	TimeGroup_1
14	4h	1.074729540804389	ARcre	TimeGroup_1
14	16h	1.2312155236700035	ARcre	TimeGroup_1
14	72h	0.9241283718202155	ARcre	TimeGroup_1
15	Vh	0.874634184308834	ARcre	TimeGroup_1
15	30m	0.7249635599759877	ARcre	TimeGroup_1
15	4h	1.0046369921031808	ARcre	TimeGroup_1
15	16h	1.0548182877728363	ARcre	TimeGroup_1
15	72h	0.7824685611581336	ARcre	TimeGroup_1
16	Vh	0.9969156491177125	ARcre	TimeGroup_1
16	30m	0.859502309408889	ARcre	TimeGroup_1
16	4h	1.198467985115859	ARcre	TimeGroup_1
16	16h	1.2691124947120662	ARcre	TimeGroup_1
16	72h	0.9281968894563971	ARcre	TimeGroup_1
17	Vh	0.8046931738857529	ARcre	TimeGroup_1
17	30m	0.6732789713031148	ARcre	TimeGroup_1
17	4h	0.9635826873251656	ARcre	TimeGroup_1
17	16h	0.9650147743677655	ARcre	TimeGroup_1
17	72h	0.730120252360594	ARcre	TimeGroup_1
18	Vh	0.8858102728759963	ARcre	TimeGroup_1
18	30m	0.6996280650197387	ARcre	TimeGroup_1
18	4h	1.010046466814647	ARcre	TimeGroup_1
18	16h	1.046726018272259	ARcre	TimeGroup_1
18	72h	0.8145378671405547	ARcre	TimeGroup_1
19	Vh	1.0854698433383285	ARcre	TimeGroup_1
19	30m	0.9090813537944019	ARcre	TimeGroup_1
19	4h	1.3235592218249428	ARcre	TimeGroup_1
19	16h	1.3781506918834836	ARcre	TimeGroup_1
19	72h	0.9977953163039002	ARcre	TimeGroup_1
20	Vh	0.8838170109559174	ARcre	TimeGroup_1
20	30m	0.7371714643304059	ARcre	TimeGroup_1
20	4h	1.061707393464472	ARcre	TimeGroup_1
20	16h	1.072945019052808	ARcre	TimeGroup_1
20	72h	0.8065324729444825	ARcre	TimeGroup_1
21	Vh	0.9047973054982323	ARcre	TimeGroup_1
21	30m	0.758525968812062	ARcre	TimeGroup_1
21	4h	1.104305207337023	ARcre	TimeGroup_1
21	16h	1.0940410607282942	ARcre	TimeGroup_1
21	72h	0.7963576707652618	ARcre	TimeGroup_1
22	Vh	1.0368231434216195	ARcre	TimeGroup_1
22	30m	0.8513243256426427	ARcre	TimeGroup_1
22	4h	1.2320194805194833	ARcre	TimeGroup_1
22	16h	1.2633924911878052	ARcre	TimeGroup_1
22	72h	0.9502141908196293	ARcre	TimeGroup_1
23	Vh	0.8844239829757568	ARcre	TimeGroup_1
23	30m	0.7046381131909976	ARcre	TimeGroup_1
23	4h	1.0126835742352769	ARcre	TimeGroup_1
23	16h	1.0123432025462054	ARcre	TimeGroup_1
23	72h	0.7827767470624687	ARcre	TimeGroup_1
24	Vh	0.9564710058121402	ARcre	TimeGroup_1
24	30m	0.8048002976928719	ARcre	TimeGroup_1
24	4h	1.1264477037964524	ARcre	TimeGroup_1
24	16h	1.2712711963123873	ARcre	TimeGroup_1
24	72h	0.9211040728460523	ARcre	TimeGroup_1
25	Vh	0.9955407256816989	ARcre	TimeGroup_1
25	30m	0.8209459459459384	ARcre	TimeGroup_1
25	4h	1.1444678749782664	ARcre	TimeGroup_1
25	16h	1.2318559898767014	ARcre	TimeGroup_1
25	72h	0.9321006038697056	ARcre	TimeGroup_1
26	Vh	1.0487962124492998	ARcre	TimeGroup_1
26	30m	0.8472787318361874	ARcre	TimeGroup_1
26	4h	1.2122597223767697	ARcre	TimeGroup_1
26	16h	1.32305226090156	ARcre	TimeGroup_1
26	72h	0.9708672546359213	ARcre	TimeGroup_1
27	Vh	0.9823414670742832	ARcre	TimeGroup_1
27	30m	0.8013980681240394	ARcre	TimeGroup_1
27	4h	1.172910021765617	ARcre	TimeGroup_1
27	16h	1.1951800634286924	ARcre	TimeGroup_1
27	72h	0.8907057888331673	ARcre	TimeGroup_1
28	Vh	0.8549681450624773	ARcre	TimeGroup_1
28	30m	0.7400784037351847	ARcre	TimeGroup_1
28	4h	1.0254374785962523	ARcre	TimeGroup_1
28	16h	1.0578625824937307	ARcre	TimeGroup_1
28	72h	0.7679106897984109	ARcre	TimeGroup_1
29	Vh	0.910751547610759	ARcre	TimeGroup_1
29	30m	0.7790985024464923	ARcre	TimeGroup_1
29	4h	1.0620076971225672	ARcre	TimeGroup_1
29	16h	1.2089530364548353	ARcre	TimeGroup_1
29	72h	0.8962540612856051	ARcre	TimeGroup_1
30	Vh	0.9963163962545247	ARcre	TimeGroup_1
30	30m	0.8639481501485207	ARcre	TimeGroup_1
30	4h	1.2222331557417425	ARcre	TimeGroup_1
30	16h	1.3739589285931453	ARcre	TimeGroup_1
30	72h	1.0195848146267257	ARcre	TimeGroup_1
31	Vh	0.8973447214500482	ARcre	TimeGroup_1
31	30m	0.7405621813984752	ARcre	TimeGroup_1
31	4h	1.0537016988412147	ARcre	TimeGroup_1
31	16h	1.133441167737201	ARcre	TimeGroup_1
31	72h	0.8546487524788123	ARcre	TimeGroup_1
32	Vh	1.003404273540864	ARcre	TimeGroup_1
32	30m	0.8464760670219319	ARcre	TimeGroup_1
32	4h	1.199038798388513	ARcre	TimeGroup_1
32	16h	1.3000339213025809	ARcre	TimeGroup_1
32	72h	0.9584182102420882	ARcre	TimeGroup_1
33	Vh	0.9640432318395211	ARcre	TimeGroup_1
33	30m	0.7545173509818351	ARcre	TimeGroup_1
33	4h	1.1264702540766496	ARcre	TimeGroup_1
33	16h	1.1332025066879008	ARcre	TimeGroup_1
33	72h	0.8573566822093237	ARcre	TimeGroup_1
34	Vh	0.8738192813233969	ARcre	TimeGroup_1
34	30m	0.7282047142395793	ARcre	TimeGroup_1
34	4h	1.0242626169786124	ARcre	TimeGroup_1
34	16h	1.0891877902405969	ARcre	TimeGroup_1
34	72h	0.8029231860289963	ARcre	TimeGroup_1
35	Vh	0.9051070124205988	ARcre	TimeGroup_1
35	30m	0.7525381245260708	ARcre	TimeGroup_1
35	4h	1.108653890068739	ARcre	TimeGroup_1
35	16h	1.1605496572114362	ARcre	TimeGroup_1
35	72h	0.8343485061695468	ARcre	TimeGroup_1
36	Vh	1.0042317770594562	ARcre	TimeGroup_1
36	30m	0.8619095669248342	ARcre	TimeGroup_1
36	4h	1.2405184179550732	ARcre	TimeGroup_1
36	16h	1.2402125248575244	ARcre	TimeGroup_1
36	72h	0.9049397195228985	ARcre	TimeGroup_1
37	Vh	0.9464476839214361	ARcre	TimeGroup_1
37	30m	0.7827390451871715	ARcre	TimeGroup_1
37	4h	1.1362951348718302	ARcre	TimeGroup_1
37	16h	1.1698492244173517	ARcre	TimeGroup_1
37	72h	0.881311000747838	ARcre	TimeGroup_1
38	Vh	0.9212066710268062	ARcre	TimeGroup_1
38	30m	0.770282547469785	ARcre	TimeGroup_1
38	4h	1.1038858381589443	ARcre	TimeGroup_1
38	16h	1.1822474870838364	ARcre	TimeGroup_1
38	72h	0.8345976617074036	ARcre	TimeGroup_1
39	Vh	1.0394280516231642	ARcre	TimeGroup_1
39	30m	0.8847411298102652	ARcre	TimeGroup_1
39	4h	1.2375863781189254	ARcre	TimeGroup_1
39	16h	1.3385847107438011	ARcre	TimeGroup_1
39	72h	0.9924142628325187	ARcre	TimeGroup_1
40	Vh	0.961252422790876	ARcre	TimeGroup_1
40	30m	0.7971345221850974	ARcre	TimeGroup_1
40	4h	1.1388091910809939	ARcre	TimeGroup_1
40	16h	1.248817007956178	ARcre	TimeGroup_1
40	72h	0.9044284783793575	ARcre	TimeGroup_1
41	Vh	0.9810113128026834	ARcre	TimeGroup_1
41	30m	0.8246979553903298	ARcre	TimeGroup_1
41	4h	1.1901821883160983	ARcre	TimeGroup_1
41	16h	1.3041137923861064	ARcre	TimeGroup_1
41	72h	0.9506387124978795	ARcre	TimeGroup_1
42	Vh	0.8888308570181246	ARcre	TimeGroup_1
42	30m	0.7313626870124847	ARcre	TimeGroup_1
42	4h	1.0275239212705152	ARcre	TimeGroup_1
42	16h	1.1106311044327597	ARcre	TimeGroup_1
42	72h	0.8301899862660618	ARcre	TimeGroup_1
43	Vh	1.016988938922016	ARcre	TimeGroup_1
43	30m	0.876792255363675	ARcre	TimeGroup_1
43	4h	1.2049886876331346	ARcre	TimeGroup_1
43	16h	1.2962553317308536	ARcre	TimeGroup_1
43	72h	0.9967376411775705	ARcre	TimeGroup_1
44	Vh	0.8122681344659815	ARcre	TimeGroup_1
44	30m	0.671395885481846	ARcre	TimeGroup_1
44	4h	0.955445278420612	ARcre	TimeGroup_1
44	16h	0.9627682377878891	ARcre	TimeGroup_1
44	72h	0.7564351194035657	ARcre	TimeGroup_1
45	Vh	0.9376866510388152	ARcre	TimeGroup_1
45	30m	0.8037772087067795	ARcre	TimeGroup_1
45	4h	1.1145141910572427	ARcre	TimeGroup_1
45	16h	1.2142692997853612	ARcre	TimeGroup_1
45	72h	0.8768150144704409	ARcre	TimeGroup_1
46	Vh	1.0680323722812248	ARcre	TimeGroup_1
46	30m	0.8865342667275318	ARcre	TimeGroup_1
46	4h	1.2581955270634544	ARcre	TimeGroup_1
46	16h	1.417408600113659	ARcre	TimeGroup_1
46	72h	0.9982204317897481	ARcre	TimeGroup_1
47	Vh	0.9649412580742968	ARcre	TimeGroup_1
47	30m	0.8264372070071475	ARcre	TimeGroup_1
47	4h	1.187835184049484	ARcre	TimeGroup_1
47	16h	1.2334732068390377	ARcre	TimeGroup_1
47	72h	0.8951976761983441	ARcre	TimeGroup_1
48	Vh	0.9426007897721862	ARcre	TimeGroup_1
48	30m	0.7855051244509426	ARcre	TimeGroup_1
48	4h	1.134875998819933	ARcre	TimeGroup_1
48	16h	1.1987236712560831	ARcre	TimeGroup_1
48	72h	0.9000525525019798	ARcre	TimeGroup_1
49	Vh	1.0178491557642753	ARcre	TimeGroup_1
49	30m	0.8215999400209845	ARcre	TimeGroup_1
49	4h	1.1812777645565609	ARcre	TimeGroup_1
49	16h	1.2408810407928874	ARcre	TimeGroup_1
49	72h	0.9122155204576644	ARcre	TimeGroup_1
50	Vh	0.9565004887585452	ARcre	TimeGroup_1
50	30m	0.8005027422303411	ARcre	TimeGroup_1
50	4h	1.1153814136755194	ARcre	TimeGroup_1
50	16h	1.1519030446754934	ARcre	TimeGroup_1
50	72h	0.8707853638513802	ARcre	TimeGroup_1
51	Vh	0.8470572779821263	ARcre	TimeGroup_1
51	30m	0.6887142567430484	ARcre	TimeGroup_1
51	4h	1.0087201359592577	ARcre	TimeGroup_1
51	16h	1.0027313268773446	ARcre	TimeGroup_1
51	72h	0.7492789570835322	ARcre	TimeGroup_1
52	Vh	1.1029907624482682	ARcre	TimeGroup_1
52	30m	0.9075970377936579	ARcre	TimeGroup_1
52	4h	1.278932089611526	ARcre	TimeGroup_1
52	16h	1.3461767355079506	ARcre	TimeGroup_1
52	72h	0.9942759523826216	ARcre	TimeGroup_1
53	Vh	0.9770966089211855	ARcre	TimeGroup_1
53	30m	0.8599822080719094	ARcre	TimeGroup_1
53	4h	1.238878341151069	ARcre	TimeGroup_1
53	16h	1.273468246101309	ARcre	TimeGroup_1
53	72h	0.9586195021474958	ARcre	TimeGroup_1
54	Vh	0.9384075163708757	ARcre	TimeGroup_1
54	30m	0.7482172243554523	ARcre	TimeGroup_1
54	4h	1.0724656898495024	ARcre	TimeGroup_1
54	16h	1.097286012526099	ARcre	TimeGroup_1
54	72h	0.8126189828664753	ARcre	TimeGroup_1
55	Vh	1.0337208354835985	ARcre	TimeGroup_1
55	30m	0.8571161328943351	ARcre	TimeGroup_1
55	4h	1.22133385207902	ARcre	TimeGroup_1
55	16h	1.3199298608090488	ARcre	TimeGroup_1
55	72h	0.9606588472783072	ARcre	TimeGroup_1
56	Vh	0.7986314359096826	ARcre	TimeGroup_1
56	30m	0.6866628274037992	ARcre	TimeGroup_1
56	4h	0.9440348832818118	ARcre	TimeGroup_1
56	16h	0.919364618662054	ARcre	TimeGroup_1
56	72h	0.73119327018239	ARcre	TimeGroup_1
57	Vh	0.9955926304240822	ARcre	TimeGroup_1
57	30m	0.8686187421176659	ARcre	TimeGroup_1
57	4h	1.1367398938557838	ARcre	TimeGroup_1
57	16h	1.2864877914195103	ARcre	TimeGroup_1
57	72h	0.9634500931352603	ARcre	TimeGroup_1
58	Vh	1.02910322566944	ARcre	TimeGroup_1
58	30m	0.8841304479602297	ARcre	TimeGroup_1
58	4h	1.262760323338513	ARcre	TimeGroup_1
58	16h	1.3280254161377	ARcre	TimeGroup_1
58	72h	0.9706013935030708	ARcre	TimeGroup_1
59	Vh	0.8605158009444175	ARcre	TimeGroup_1
59	30m	0.688586479367862	ARcre	TimeGroup_1
59	4h	1.0228967337512398	ARcre	TimeGroup_1
59	16h	1.0485558157689356	ARcre	TimeGroup_1
59	72h	0.7759111231540523	ARcre	TimeGroup_1
60	Vh	0.9199128032461288	ARcre	TimeGroup_1
60	30m	0.8267039595792868	ARcre	TimeGroup_1
60	4h	1.1105654979962951	ARcre	TimeGroup_1
60	16h	1.191343969542724	ARcre	TimeGroup_1
60	72h	0.8850751448264577	ARcre	TimeGroup_1
61	Vh	0.9997148099208033	ARcre	TimeGroup_1
61	30m	0.8343262336566802	ARcre	TimeGroup_1
61	4h	1.1682874158783663	ARcre	TimeGroup_1
61	16h	1.1955056059625864	ARcre	TimeGroup_1
61	72h	0.8861858616843378	ARcre	TimeGroup_1
62	Vh	1.006922377553124	ARcre	TimeGroup_1
62	30m	0.8220041019630725	ARcre	TimeGroup_1
62	4h	1.1775709955790674	ARcre	TimeGroup_1
62	16h	1.295850927615991	ARcre	TimeGroup_1
62	72h	0.9787041527626074	ARcre	TimeGroup_1
63	Vh	1.0246179893088478	ARcre	TimeGroup_1
63	30m	0.8831963178103696	ARcre	TimeGroup_1
63	4h	1.2481201924922913	ARcre	TimeGroup_1
63	16h	1.3558939001690298	ARcre	TimeGroup_1
63	72h	0.9860601727040198	ARcre	TimeGroup_1
64	Vh	0.861423051799134	ARcre	TimeGroup_1
64	30m	0.7049181876582343	ARcre	TimeGroup_1
64	4h	1.01260198935416	ARcre	TimeGroup_1
64	16h	1.0279985802767704	ARcre	TimeGroup_1
64	72h	0.7808663046423954	ARcre	TimeGroup_1
65	Vh	0.8850022560017348	ARcre	TimeGroup_1
65	30m	0.7825455958312314	ARcre	TimeGroup_1
65	4h	1.1170561084234676	ARcre	TimeGroup_1
65	16h	1.1539457865811804	ARcre	TimeGroup_1
65	72h	0.8623116381445789	ARcre	TimeGroup_1
66	Vh	0.9638642234069297	ARcre	TimeGroup_1
66	30m	0.8218597545951728	ARcre	TimeGroup_1
66	4h	1.165078365474212	ARcre	TimeGroup_1
66	16h	1.227843286420697	ARcre	TimeGroup_1
66	72h	0.9244943168878589	ARcre	TimeGroup_1
67	Vh	0.9584233310549015	ARcre	TimeGroup_1
67	30m	0.8292983283550716	ARcre	TimeGroup_1
67	4h	1.1236341429961656	ARcre	TimeGroup_1
67	16h	1.2470663692136117	ARcre	TimeGroup_1
67	72h	0.8953869236296113	ARcre	TimeGroup_1
68	Vh	1.009553836775119	ARcre	TimeGroup_1
68	30m	0.8474760892667308	ARcre	TimeGroup_1
68	4h	1.1970237766486262	ARcre	TimeGroup_1
68	16h	1.2573776803200536	ARcre	TimeGroup_1
68	72h	0.9503393791031595	ARcre	TimeGroup_1
69	Vh	1.1853647944412165	ARcre	TimeGroup_1
69	30m	0.9859820274512126	ARcre	TimeGroup_1
69	4h	1.3871322973005313	ARcre	TimeGroup_1
69	16h	1.4978558240187447	ARcre	TimeGroup_1
69	72h	1.0972086022972556	ARcre	TimeGroup_1
70	Vh	0.9808938537230052	ARcre	TimeGroup_1
70	30m	0.844071488557626	ARcre	TimeGroup_1
70	4h	1.1670299336439782	ARcre	TimeGroup_1
70	16h	1.2945400989083633	ARcre	TimeGroup_1
70	72h	0.9329901188911299	ARcre	TimeGroup_1
71	Vh	1.0294864911506871	ARcre	TimeGroup_1
71	30m	0.9157174430465761	ARcre	TimeGroup_1
71	4h	1.2473017687615868	ARcre	TimeGroup_1
71	16h	1.4149040338623853	ARcre	TimeGroup_1
71	72h	1.0469569250625272	ARcre	TimeGroup_1
72	Vh	0.7827476260272106	ARcre	TimeGroup_1
72	30m	0.6712453487451459	ARcre	TimeGroup_1
72	4h	0.9111124291355902	ARcre	TimeGroup_1
72	16h	0.9979631365198399	ARcre	TimeGroup_1
72	72h	0.7670253923738476	ARcre	TimeGroup_1
73	Vh	0.9298400111055118	ARcre	TimeGroup_1
73	30m	0.7805134781977401	ARcre	TimeGroup_1
73	4h	1.1246520026685194	ARcre	TimeGroup_1
73	16h	1.2117817543673086	ARcre	TimeGroup_1
73	72h	0.8855228349363332	ARcre	TimeGroup_1
74	Vh	0.9932209695700613	ARcre	TimeGroup_1
74	30m	0.8730794501162354	ARcre	TimeGroup_1
74	4h	1.2346046887737678	ARcre	TimeGroup_1
74	16h	1.2552999444547348	ARcre	TimeGroup_1
74	72h	0.9386898077365512	ARcre	TimeGroup_1
75	Vh	0.8678902075941035	ARcre	TimeGroup_1
75	30m	0.7524554725315964	ARcre	TimeGroup_1
75	4h	1.0534373089795508	ARcre	TimeGroup_1
75	16h	1.1375050281576882	ARcre	TimeGroup_1
75	72h	0.8448967927577647	ARcre	TimeGroup_1
76	Vh	1.001407077770705	ARcre	TimeGroup_1
76	30m	0.8139593443823753	ARcre	TimeGroup_1
76	4h	1.1837996594431044	ARcre	TimeGroup_1
76	16h	1.1974058661175255	ARcre	TimeGroup_1
76	72h	0.8910669603579296	ARcre	TimeGroup_1
77	Vh	0.8882373232148937	ARcre	TimeGroup_1
77	30m	0.7374567474048396	ARcre	TimeGroup_1
77	4h	1.0630244148634156	ARcre	TimeGroup_1
77	16h	1.0439010439010457	ARcre	TimeGroup_1
77	72h	0.7845484907681717	ARcre	TimeGroup_1
78	Vh	0.8497668090193334	ARcre	TimeGroup_1
78	30m	0.6785818621927224	ARcre	TimeGroup_1
78	4h	0.983280671109579	ARcre	TimeGroup_1
78	16h	1.0226037488927415	ARcre	TimeGroup_1
78	72h	0.7485041436939119	ARcre	TimeGroup_1
79	Vh	0.9888561892114898	ARcre	TimeGroup_1
79	30m	0.8304957436154146	ARcre	TimeGroup_1
79	4h	1.2075778785422946	ARcre	TimeGroup_1
79	16h	1.310775736692552	ARcre	TimeGroup_1
79	72h	0.924885790854947	ARcre	TimeGroup_1
80	Vh	0.9227907499959744	ARcre	TimeGroup_1
80	30m	0.7712647268832485	ARcre	TimeGroup_1
80	4h	1.1009974039368748	ARcre	TimeGroup_1
80	16h	1.0967705713259108	ARcre	TimeGroup_1
80	72h	0.8180315503515168	ARcre	TimeGroup_1
81	Vh	0.8971628751837997	ARcre	TimeGroup_1
81	30m	0.7732722318553331	ARcre	TimeGroup_1
81	4h	1.0866790483204747	ARcre	TimeGroup_1
81	16h	1.1762073655297485	ARcre	TimeGroup_1
81	72h	0.8848233127015924	ARcre	TimeGroup_1
82	Vh	0.9623941055029461	ARcre	TimeGroup_1
82	30m	0.8185384499320986	ARcre	TimeGroup_1
82	4h	1.156795951459362	ARcre	TimeGroup_1
82	16h	1.139647029087144	ARcre	TimeGroup_1
82	72h	0.8904608803454989	ARcre	TimeGroup_1
83	Vh	0.9048412671349582	ARcre	TimeGroup_1
83	30m	0.7519773080363407	ARcre	TimeGroup_1
83	4h	1.0563733094851349	ARcre	TimeGroup_1
83	16h	1.0313335435489006	ARcre	TimeGroup_1
83	72h	0.7994096205371124	ARcre	TimeGroup_1
84	Vh	1.027500924514509	ARcre	TimeGroup_1
84	30m	0.8469443209327496	ARcre	TimeGroup_1
84	4h	1.2178785918272683	ARcre	TimeGroup_1
84	16h	1.1652354630605217	ARcre	TimeGroup_1
84	72h	0.8629469937204757	ARcre	TimeGroup_1
85	Vh	0.9629804514118335	ARcre	TimeGroup_1
85	30m	0.8435953820780547	ARcre	TimeGroup_1
85	4h	1.2192296447887743	ARcre	TimeGroup_1
85	16h	1.1975806451612958	ARcre	TimeGroup_1
85	72h	0.9015140433001864	ARcre	TimeGroup_1
86	Vh	0.9030377505254545	ARcre	TimeGroup_1
86	30m	0.7552195907105013	ARcre	TimeGroup_1
86	4h	1.0390942849326898	ARcre	TimeGroup_1
86	16h	1.097543150953843	ARcre	TimeGroup_1
86	72h	0.8493245723042536	ARcre	TimeGroup_1
87	Vh	0.932195845697322	ARcre	TimeGroup_1
87	30m	0.7655306933608081	ARcre	TimeGroup_1
87	4h	1.1030011446558903	ARcre	TimeGroup_1
87	16h	1.1390688949522538	ARcre	TimeGroup_1
87	72h	0.8533785302269922	ARcre	TimeGroup_1
88	Vh	1.0239406195422278	ARcre	TimeGroup_1
88	30m	0.8673039114238359	ARcre	TimeGroup_1
88	4h	1.2465473014570108	ARcre	TimeGroup_1
88	16h	1.3048713301122241	ARcre	TimeGroup_1
88	72h	0.9655003657015125	ARcre	TimeGroup_1
89	Vh	0.9684308841842997	ARcre	TimeGroup_1
89	30m	0.8590961229639735	ARcre	TimeGroup_1
89	4h	1.1982363294932141	ARcre	TimeGroup_1
89	16h	1.1807826894236995	ARcre	TimeGroup_1
89	72h	0.8925101923339508	ARcre	TimeGroup_1
90	Vh	1.023309519363991	ARcre	TimeGroup_1
90	30m	0.8442247602628963	ARcre	TimeGroup_1
90	4h	1.2297849454603216	ARcre	TimeGroup_1
90	16h	1.298754091437022	ARcre	TimeGroup_1
90	72h	0.9530802780428075	ARcre	TimeGroup_1
91	Vh	0.9314272020986699	ARcre	TimeGroup_1
91	30m	0.7932170727065022	ARcre	TimeGroup_1
91	4h	1.1070222110908863	ARcre	TimeGroup_1
91	16h	1.2283992469007656	ARcre	TimeGroup_1
91	72h	0.9127018479009286	ARcre	TimeGroup_1
92	Vh	0.9687278533432303	ARcre	TimeGroup_1
92	30m	0.8119679459742154	ARcre	TimeGroup_1
92	4h	1.1739356621949024	ARcre	TimeGroup_1
92	16h	1.1938517957626311	ARcre	TimeGroup_1
92	72h	0.8847475177579592	ARcre	TimeGroup_1
93	Vh	0.8193181818181754	ARcre	TimeGroup_1
93	30m	0.6624685880320341	ARcre	TimeGroup_1
93	4h	0.9571115842426346	ARcre	TimeGroup_1
93	16h	0.9726244537743172	ARcre	TimeGroup_1
93	72h	0.7347233366585771	ARcre	TimeGroup_1
94	Vh	0.9801386843625841	ARcre	TimeGroup_1
94	30m	0.8108572014141451	ARcre	TimeGroup_1
94	4h	1.1519381038788912	ARcre	TimeGroup_1
94	16h	1.190534251972702	ARcre	TimeGroup_1
94	72h	0.9018858687554635	ARcre	TimeGroup_1
95	Vh	0.966103599709525	ARcre	TimeGroup_1
95	30m	0.7720115681233867	ARcre	TimeGroup_1
95	4h	1.1233678454023186	ARcre	TimeGroup_1
95	16h	1.1502936064946871	ARcre	TimeGroup_1
95	72h	0.8678605846450456	ARcre	TimeGroup_1
96	Vh	0.9130384978015027	ARcre	TimeGroup_1
96	30m	0.7836465976479989	ARcre	TimeGroup_1
96	4h	1.0965694804732744	ARcre	TimeGroup_1
96	16h	1.148030806749143	ARcre	TimeGroup_1
96	72h	0.8575155075381099	ARcre	TimeGroup_1
97	Vh	1.0740927990927895	ARcre	TimeGroup_1
97	30m	0.9042212941425157	ARcre	TimeGroup_1
97	4h	1.3059034020676514	ARcre	TimeGroup_1
97	16h	1.4083129370629417	ARcre	TimeGroup_1
97	72h	1.0001292149554604	ARcre	TimeGroup_1
98	Vh	1.0153001783958842	ARcre	TimeGroup_1
98	30m	0.8418505516549581	ARcre	TimeGroup_1
98	4h	1.1759829098384438	ARcre	TimeGroup_1
98	16h	1.3221452939996003	ARcre	TimeGroup_1
98	72h	0.9760782695565418	ARcre	TimeGroup_1
99	Vh	0.9072845693102368	ARcre	TimeGroup_1
99	30m	0.784283038398968	ARcre	TimeGroup_1
99	4h	1.1103031800849956	ARcre	TimeGroup_1
99	16h	1.1635551023788337	ARcre	TimeGroup_1
99	72h	0.8604098079214799	ARcre	TimeGroup_1
100	Vh	1.0524346144142536	ARcre	TimeGroup_1
100	30m	0.8764737821904989	ARcre	TimeGroup_1
100	4h	1.301813306767849	ARcre	TimeGroup_1
100	16h	1.3430346026582975	ARcre	TimeGroup_1
100	72h	0.9718438805011352	ARcre	TimeGroup_1
101	Vh	1.040511787301339	ARcre	TimeGroup_1
101	30m	0.8985143165856201	ARcre	TimeGroup_1
101	4h	1.2234022397401632	ARcre	TimeGroup_1
101	16h	1.2955579201561438	ARcre	TimeGroup_1
101	72h	0.9388797132515825	ARcre	TimeGroup_1
102	Vh	0.9781845709173402	ARcre	TimeGroup_1
102	30m	0.8360775883128875	ARcre	TimeGroup_1
102	4h	1.1634062140391261	ARcre	TimeGroup_1
102	16h	1.197669810573039	ARcre	TimeGroup_1
102	72h	0.885310523400373	ARcre	TimeGroup_1
103	Vh	0.8815423465423387	ARcre	TimeGroup_1
103	30m	0.7785694742122244	ARcre	TimeGroup_1
103	4h	1.0923849069485507	ARcre	TimeGroup_1
103	16h	1.1376180752380414	ARcre	TimeGroup_1
103	72h	0.8546049679687013	ARcre	TimeGroup_1
104	Vh	0.8896768577303416	ARcre	TimeGroup_1
104	30m	0.7860636235459924	ARcre	TimeGroup_1
104	4h	1.0927995086604232	ARcre	TimeGroup_1
104	16h	1.1455963423668327	ARcre	TimeGroup_1
104	72h	0.8473544472959166	ARcre	TimeGroup_1
105	Vh	0.9783705600606923	ARcre	TimeGroup_1
105	30m	0.8365622979090266	ARcre	TimeGroup_1
105	4h	1.1908988581671442	ARcre	TimeGroup_1
105	16h	1.3009888128314344	ARcre	TimeGroup_1
105	72h	0.9471222502430816	ARcre	TimeGroup_1
106	Vh	0.8715276193951479	ARcre	TimeGroup_1
106	30m	0.7106401384082971	ARcre	TimeGroup_1
106	4h	1.014225839597644	ARcre	TimeGroup_1
106	16h	1.0138087652385184	ARcre	TimeGroup_1
106	72h	0.7908303323269822	ARcre	TimeGroup_1
107	Vh	1.0305978606373771	ARcre	TimeGroup_1
107	30m	0.8907763137005811	ARcre	TimeGroup_1
107	4h	1.2452687667149882	ARcre	TimeGroup_1
107	16h	1.2940670772847005	ARcre	TimeGroup_1
107	72h	0.943398991061908	ARcre	TimeGroup_1
108	Vh	0.8515096257108393	ARcre	TimeGroup_1
108	30m	0.7201855302600595	ARcre	TimeGroup_1
108	4h	1.0347440839490334	ARcre	TimeGroup_1
108	16h	1.0870014886104038	ARcre	TimeGroup_1
108	72h	0.824041801793492	ARcre	TimeGroup_1
109	Vh	0.994583137070175	ARcre	TimeGroup_1
109	30m	0.8257965590727089	ARcre	TimeGroup_1
109	4h	1.1611548856409126	ARcre	TimeGroup_1
109	16h	1.26350183776969	ARcre	TimeGroup_1
109	72h	0.9271266973256997	ARcre	TimeGroup_1
110	Vh	1.0135406310983373	ARcre	TimeGroup_1
110	30m	0.8621864918305681	ARcre	TimeGroup_1
110	4h	1.2126137710038791	ARcre	TimeGroup_1
110	16h	1.2808629141681642	ARcre	TimeGroup_1
110	72h	0.9446546192720566	ARcre	TimeGroup_1
111	Vh	0.9518796228905997	ARcre	TimeGroup_1
111	30m	0.7846282217689519	ARcre	TimeGroup_1
111	4h	1.160017652250663	ARcre	TimeGroup_1
111	16h	1.1010193088588696	ARcre	TimeGroup_1
111	72h	0.8395227921107642	ARcre	TimeGroup_1
112	Vh	0.9902210806347957	ARcre	TimeGroup_1
112	30m	0.7911552698227107	ARcre	TimeGroup_1
112	4h	1.1516107995304588	ARcre	TimeGroup_1
112	16h	1.0538273282856363	ARcre	TimeGroup_1
112	72h	0.81746757721948	ARcre	TimeGroup_1
113	Vh	0.9502765247088117	ARcre	TimeGroup_1
113	30m	0.8263217318737345	ARcre	TimeGroup_1
113	4h	1.1688010577211767	ARcre	TimeGroup_1
113	16h	1.2063422823898229	ARcre	TimeGroup_1
113	72h	0.9088018820366429	ARcre	TimeGroup_1
114	Vh	0.9166808716793837	ARcre	TimeGroup_1
114	30m	0.7536516027840348	ARcre	TimeGroup_1
114	4h	1.0893710204055067	ARcre	TimeGroup_1
114	16h	1.085930509804707	ARcre	TimeGroup_1
114	72h	0.8420937796172261	ARcre	TimeGroup_1
115	Vh	0.9879353883664144	ARcre	TimeGroup_1
115	30m	0.8769454003800871	ARcre	TimeGroup_1
115	4h	1.1778692686022585	ARcre	TimeGroup_1
115	16h	1.2893094030433105	ARcre	TimeGroup_1
115	72h	0.9432531794452141	ARcre	TimeGroup_1
116	Vh	0.8807340883688504	ARcre	TimeGroup_1
116	30m	0.6951869465398429	ARcre	TimeGroup_1
116	4h	1.0121453710872108	ARcre	TimeGroup_1
116	16h	1.0731976080091405	ARcre	TimeGroup_1
116	72h	0.7754801095441242	ARcre	TimeGroup_1
117	Vh	0.979336401239091	ARcre	TimeGroup_1
117	30m	0.791127985774012	ARcre	TimeGroup_1
117	4h	1.1493506493506542	ARcre	TimeGroup_1
117	16h	1.1672438194465404	ARcre	TimeGroup_1
117	72h	0.901177769598832	ARcre	TimeGroup_1
118	Vh	0.9286004174396957	ARcre	TimeGroup_1
118	30m	0.7571239454316935	ARcre	TimeGroup_1
118	4h	1.0986980040254999	ARcre	TimeGroup_1
118	16h	1.1264708106115773	ARcre	TimeGroup_1
118	72h	0.8463754403057872	ARcre	TimeGroup_1
119	Vh	0.923355043213385	ARcre	TimeGroup_1
119	30m	0.7396194911902914	ARcre	TimeGroup_1
119	4h	1.083819496680272	ARcre	TimeGroup_1
119	16h	1.0788519897845827	ARcre	TimeGroup_1
119	72h	0.834569897782834	ARcre	TimeGroup_1
120	Vh	0.827857269033733	ARcre	TimeGroup_1
120	30m	0.7142100902227877	ARcre	TimeGroup_1
120	4h	0.9718894593395463	ARcre	TimeGroup_1
120	16h	1.0189171225522784	ARcre	TimeGroup_1
120	72h	0.7796242774566551	ARcre	TimeGroup_1
121	Vh	0.9179363428333602	ARcre	TimeGroup_1
121	30m	0.7350232455169301	ARcre	TimeGroup_1
121	4h	1.0762824068275778	ARcre	TimeGroup_1
121	16h	1.1120598917094207	ARcre	TimeGroup_1
121	72h	0.8225400507072568	ARcre	TimeGroup_1
122	Vh	0.9866275543000883	ARcre	TimeGroup_1
122	30m	0.8639692323902783	ARcre	TimeGroup_1
122	4h	1.191927363656424	ARcre	TimeGroup_1
122	16h	1.180244196885653	ARcre	TimeGroup_1
122	72h	0.9069632934663703	ARcre	TimeGroup_1
123	Vh	0.9276775172878988	ARcre	TimeGroup_1
123	30m	0.7701325889741717	ARcre	TimeGroup_1
123	4h	1.0905091442353152	ARcre	TimeGroup_1
123	16h	1.124188912493877	ARcre	TimeGroup_1
123	72h	0.8540213495703193	ARcre	TimeGroup_1
124	Vh	0.8328643042610279	ARcre	TimeGroup_1
124	30m	0.7049022918161415	ARcre	TimeGroup_1
124	4h	0.9982062841905597	ARcre	TimeGroup_1
124	16h	1.0173596440550838	ARcre	TimeGroup_1
124	72h	0.7587470235233649	ARcre	TimeGroup_1
125	Vh	1.0191550834822622	ARcre	TimeGroup_1
125	30m	0.8115322422579302	ARcre	TimeGroup_1
125	4h	1.2064183144930576	ARcre	TimeGroup_1
125	16h	1.2130275210334573	ARcre	TimeGroup_1
125	72h	0.8972753578221846	ARcre	TimeGroup_1
126	Vh	0.8786449399656873	ARcre	TimeGroup_1
126	30m	0.7422871967465933	ARcre	TimeGroup_1
126	4h	1.0606567499815687	ARcre	TimeGroup_1
126	16h	1.094957249106921	ARcre	TimeGroup_1
126	72h	0.8231916280510703	ARcre	TimeGroup_1
127	Vh	0.9273356990290357	ARcre	TimeGroup_1
127	30m	0.7663800355173316	ARcre	TimeGroup_1
127	4h	1.1058776092552975	ARcre	TimeGroup_1
127	16h	1.1488310979993612	ARcre	TimeGroup_1
127	72h	0.8797763840743885	ARcre	TimeGroup_1
128	Vh	0.9945783186919254	ARcre	TimeGroup_1
128	30m	0.82285565372778	ARcre	TimeGroup_1
128	4h	1.1815936137429137	ARcre	TimeGroup_1
128	16h	1.2576947860172925	ARcre	TimeGroup_1
128	72h	0.9063189169321341	ARcre	TimeGroup_1
129	Vh	1.0402420846069567	ARcre	TimeGroup_1
129	30m	0.9093412615772365	ARcre	TimeGroup_1
129	4h	1.2824050704906302	ARcre	TimeGroup_1
129	16h	1.3983781784779123	ARcre	TimeGroup_1
129	72h	1.0196174060728584	ARcre	TimeGroup_1
130	Vh	0.8742056200798949	ARcre	TimeGroup_1
130	30m	0.7219472710453227	ARcre	TimeGroup_1
130	4h	1.0866790483204696	ARcre	TimeGroup_1
130	16h	0.9776872400982456	ARcre	TimeGroup_1
130	72h	0.7342745194504054	ARcre	TimeGroup_1
131	Vh	1.0284113590999728	ARcre	TimeGroup_1
131	30m	0.8525464814074293	ARcre	TimeGroup_1
131	4h	1.2122579527476702	ARcre	TimeGroup_1
131	16h	1.283836549012927	ARcre	TimeGroup_1
131	72h	0.910235244877903	ARcre	TimeGroup_1
132	Vh	0.9073645318209972	ARcre	TimeGroup_1
132	30m	0.766853932584263	ARcre	TimeGroup_1
132	4h	1.0932262300146751	ARcre	TimeGroup_1
132	16h	1.0895969163898835	ARcre	TimeGroup_1
132	72h	0.8071216969538731	ARcre	TimeGroup_1
133	Vh	0.9220754603182734	ARcre	TimeGroup_1
133	30m	0.7532507015902663	ARcre	TimeGroup_1
133	4h	1.0657999671258882	ARcre	TimeGroup_1
133	16h	1.0479530601623959	ARcre	TimeGroup_1
133	72h	0.8325374094931695	ARcre	TimeGroup_1
134	Vh	0.9037371210014998	ARcre	TimeGroup_1
134	30m	0.7515829414777165	ARcre	TimeGroup_1
134	4h	1.1017877322953324	ARcre	TimeGroup_1
134	16h	1.1036469119554104	ARcre	TimeGroup_1
134	72h	0.8291402098639997	ARcre	TimeGroup_1
135	Vh	0.9049020625435485	ARcre	TimeGroup_1
135	30m	0.7847346834145004	ARcre	TimeGroup_1
135	4h	1.1259177183070035	ARcre	TimeGroup_1
135	16h	1.0693139068699993	ARcre	TimeGroup_1
135	72h	0.8091243638118734	ARcre	TimeGroup_1
136	Vh	0.9344089836465872	ARcre	TimeGroup_1
136	30m	0.8056658629981497	ARcre	TimeGroup_1
136	4h	1.139844403701334	ARcre	TimeGroup_1
136	16h	1.205000850740146	ARcre	TimeGroup_1
136	72h	0.9198950997258306	ARcre	TimeGroup_1
137	Vh	0.96694427068258	ARcre	TimeGroup_1
137	30m	0.8017516333144619	ARcre	TimeGroup_1
137	4h	1.1180627045718539	ARcre	TimeGroup_1
137	16h	1.1473944465576307	ARcre	TimeGroup_1
137	72h	0.8571538614281794	ARcre	TimeGroup_1
138	Vh	0.9723925226614427	ARcre	TimeGroup_1
138	30m	0.8337530136619252	ARcre	TimeGroup_1
138	4h	1.1820347817580943	ARcre	TimeGroup_1
138	16h	1.2661510909436433	ARcre	TimeGroup_1
138	72h	0.9541904900037504	ARcre	TimeGroup_1
139	Vh	0.979346046167653	ARcre	TimeGroup_1
139	30m	0.8222003929273037	ARcre	TimeGroup_1
139	4h	1.1412552679109011	ARcre	TimeGroup_1
139	16h	1.2139689578713975	ARcre	TimeGroup_1
139	72h	0.8960953275886289	ARcre	TimeGroup_1
140	Vh	0.854689164149918	ARcre	TimeGroup_1
140	30m	0.7035333785563186	ARcre	TimeGroup_1
140	4h	1.0157649421815218	ARcre	TimeGroup_1
140	16h	1.0177328289183436	ARcre	TimeGroup_1
140	72h	0.7723577790018561	ARcre	TimeGroup_1
141	Vh	1.049710856208021	ARcre	TimeGroup_1
141	30m	0.8570230662056798	ARcre	TimeGroup_1
141	4h	1.199286264663295	ARcre	TimeGroup_1
141	16h	1.328802224311134	ARcre	TimeGroup_1
141	72h	0.9432551775827908	ARcre	TimeGroup_1
142	Vh	1.0651317508491853	ARcre	TimeGroup_1
142	30m	0.8926792410589277	ARcre	TimeGroup_1
142	4h	1.2664638511095228	ARcre	TimeGroup_1
142	16h	1.3439028172037872	ARcre	TimeGroup_1
142	72h	0.9968680211340595	ARcre	TimeGroup_1
143	Vh	0.952848273800094	ARcre	TimeGroup_1
143	30m	0.7722472176178015	ARcre	TimeGroup_1
143	4h	1.1346002445066037	ARcre	TimeGroup_1
143	16h	1.0901709159048332	ARcre	TimeGroup_1
143	72h	0.8292747787106417	ARcre	TimeGroup_1
144	Vh	0.9021750654476869	ARcre	TimeGroup_1
144	30m	0.7707658116492208	ARcre	TimeGroup_1
144	4h	1.1090553642124403	ARcre	TimeGroup_1
144	16h	1.0783379714742887	ARcre	TimeGroup_1
144	72h	0.8180166401566215	ARcre	TimeGroup_1
145	Vh	0.9143745002843666	ARcre	TimeGroup_1
145	30m	0.7722751665432943	ARcre	TimeGroup_1
145	4h	1.087663621979287	ARcre	TimeGroup_1
145	16h	1.1345021645021691	ARcre	TimeGroup_1
145	72h	0.8599422799422887	ARcre	TimeGroup_1
146	Vh	0.9719076889895307	ARcre	TimeGroup_1
146	30m	0.822135785007066	ARcre	TimeGroup_1
146	4h	1.1443679053070743	ARcre	TimeGroup_1
146	16h	1.2678642318380382	ARcre	TimeGroup_1
146	72h	0.968154045547132	ARcre	TimeGroup_1
147	Vh	0.9019385026737894	ARcre	TimeGroup_1
147	30m	0.7746452006714406	ARcre	TimeGroup_1
147	4h	1.0863370605141949	ARcre	TimeGroup_1
147	16h	1.0648166476963485	ARcre	TimeGroup_1
147	72h	0.7853742239115583	ARcre	TimeGroup_1
148	Vh	0.9559617388010146	ARcre	TimeGroup_1
148	30m	0.798022733785456	ARcre	TimeGroup_1
148	4h	1.1216546664855334	ARcre	TimeGroup_1
148	16h	1.190811740553737	ARcre	TimeGroup_1
148	72h	0.877959271785287	ARcre	TimeGroup_1
149	Vh	1.123315820305338	ARcre	TimeGroup_1
149	30m	0.9725762283427151	ARcre	TimeGroup_1
149	4h	1.364504607981737	ARcre	TimeGroup_1
149	16h	1.4925867877796404	ARcre	TimeGroup_1
149	72h	1.1082851443428514	ARcre	TimeGroup_1
150	Vh	0.9434281695765703	ARcre	TimeGroup_1
150	30m	0.8072119656431933	ARcre	TimeGroup_1
150	4h	1.165742034060582	ARcre	TimeGroup_1
150	16h	1.098655241609528	ARcre	TimeGroup_1
150	72h	0.8479995609816028	ARcre	TimeGroup_1
151	Vh	0.9840387888988688	ARcre	TimeGroup_1
151	30m	0.834429056420751	ARcre	TimeGroup_1
151	4h	1.1436263086737661	ARcre	TimeGroup_1
151	16h	1.2689282772860688	ARcre	TimeGroup_1
151	72h	0.9446001367054099	ARcre	TimeGroup_1
152	Vh	0.9691138964394694	ARcre	TimeGroup_1
152	30m	0.7916590764186098	ARcre	TimeGroup_1
152	4h	1.1339498949895015	ARcre	TimeGroup_1
152	16h	1.1408740204662768	ARcre	TimeGroup_1
152	72h	0.8523597172368408	ARcre	TimeGroup_1
153	Vh	1.0495471209833853	ARcre	TimeGroup_1
153	30m	0.852409797904978	ARcre	TimeGroup_1
153	4h	1.2115384615384654	ARcre	TimeGroup_1
153	16h	1.3566371681415967	ARcre	TimeGroup_1
153	72h	0.9787247317195007	ARcre	TimeGroup_1
154	Vh	0.933270372155872	ARcre	TimeGroup_1
154	30m	0.8143875166124329	ARcre	TimeGroup_1
154	4h	1.1352485749544607	ARcre	TimeGroup_1
154	16h	1.1751929530594007	ARcre	TimeGroup_1
154	72h	0.8883614331858416	ARcre	TimeGroup_1
155	Vh	0.9183776060958754	ARcre	TimeGroup_1
155	30m	0.726225785522285	ARcre	TimeGroup_1
155	4h	1.0738234515449911	ARcre	TimeGroup_1
155	16h	1.069221296631658	ARcre	TimeGroup_1
155	72h	0.7929786429786507	ARcre	TimeGroup_1
156	Vh	0.9130958725411349	ARcre	TimeGroup_1
156	30m	0.7616061193898167	ARcre	TimeGroup_1
156	4h	1.0954898380623508	ARcre	TimeGroup_1
156	16h	1.0996472305571359	ARcre	TimeGroup_1
156	72h	0.8240210109984177	ARcre	TimeGroup_1
157	Vh	0.7687429854096463	ARcre	TimeGroup_1
157	30m	0.6351172923726912	ARcre	TimeGroup_1
157	4h	0.9114934981929754	ARcre	TimeGroup_1
157	16h	0.9151006485491828	ARcre	TimeGroup_1
157	72h	0.703185003185009	ARcre	TimeGroup_1
158	Vh	1.0119458083616055	ARcre	TimeGroup_1
158	30m	0.850090693807623	ARcre	TimeGroup_1
158	4h	1.1980916080398765	ARcre	TimeGroup_1
158	16h	1.2779246051742856	ARcre	TimeGroup_1
158	72h	0.9680082430337905	ARcre	TimeGroup_1
159	Vh	1.0305857857549	ARcre	TimeGroup_1
159	30m	0.8554793427978884	ARcre	TimeGroup_1
159	4h	1.2352604666930371	ARcre	TimeGroup_1
159	16h	1.3058853942266297	ARcre	TimeGroup_1
159	72h	0.9415188914307463	ARcre	TimeGroup_1
160	Vh	1.0769660731867308	ARcre	TimeGroup_1
160	30m	0.9542421497584461	ARcre	TimeGroup_1
160	4h	1.3051049944539865	ARcre	TimeGroup_1
160	16h	1.470180948994513	ARcre	TimeGroup_1
160	72h	1.0901168033666968	ARcre	TimeGroup_1
161	Vh	0.93524203613579	ARcre	TimeGroup_1
161	30m	0.7668994477155429	ARcre	TimeGroup_1
161	4h	1.0955997024880648	ARcre	TimeGroup_1
161	16h	1.1899787464410343	ARcre	TimeGroup_1
161	72h	0.8752253596025977	ARcre	TimeGroup_1
162	Vh	0.9849054026364228	ARcre	TimeGroup_1
162	30m	0.8662242403073618	ARcre	TimeGroup_1
162	4h	1.218751412684782	ARcre	TimeGroup_1
162	16h	1.2166183881592052	ARcre	TimeGroup_1
162	72h	0.9107237327655563	ARcre	TimeGroup_1
163	Vh	0.8591726800647356	ARcre	TimeGroup_1
163	30m	0.7043189750183628	ARcre	TimeGroup_1
163	4h	1.032094573681802	ARcre	TimeGroup_1
163	16h	1.0151522959159809	ARcre	TimeGroup_1
163	72h	0.7454796584630905	ARcre	TimeGroup_1
164	Vh	0.9632766282396812	ARcre	TimeGroup_1
164	30m	0.7562881006096034	ARcre	TimeGroup_1
164	4h	1.0995644247003642	ARcre	TimeGroup_1
164	16h	1.1127503661456521	ARcre	TimeGroup_1
164	72h	0.8429756607694853	ARcre	TimeGroup_1
165	Vh	0.9551008580581717	ARcre	TimeGroup_1
165	30m	0.8175075542532662	ARcre	TimeGroup_1
165	4h	1.1567712523464766	ARcre	TimeGroup_1
165	16h	1.1750831400385742	ARcre	TimeGroup_1
165	72h	0.8746592509925263	ARcre	TimeGroup_1
166	Vh	0.9287464471233872	ARcre	TimeGroup_1
166	30m	0.7698650306748404	ARcre	TimeGroup_1
166	4h	1.1096635647816806	ARcre	TimeGroup_1
166	16h	1.1336934503713751	ARcre	TimeGroup_1
166	72h	0.8710266159695907	ARcre	TimeGroup_1
167	Vh	0.9018117843902689	ARcre	TimeGroup_1
167	30m	0.7382763698018869	ARcre	TimeGroup_1
167	4h	1.054297813727215	ARcre	TimeGroup_1
167	16h	1.0165959315724968	ARcre	TimeGroup_1
167	72h	0.7848615753481365	ARcre	TimeGroup_1
168	Vh	0.913450843543298	ARcre	TimeGroup_1
168	30m	0.8036210662166121	ARcre	TimeGroup_1
168	4h	1.095879514321298	ARcre	TimeGroup_1
168	16h	1.1403293186304853	ARcre	TimeGroup_1
168	72h	0.8397386638081431	ARcre	TimeGroup_1
169	Vh	0.9103423115246632	ARcre	TimeGroup_1
169	30m	0.7614805931094559	ARcre	TimeGroup_1
169	4h	1.0662340470947727	ARcre	TimeGroup_1
169	16h	1.1694436807326645	ARcre	TimeGroup_1
169	72h	0.8627059894567936	ARcre	TimeGroup_1
170	Vh	0.8990384615384542	ARcre	TimeGroup_1
170	30m	0.786586569299839	ARcre	TimeGroup_1
170	4h	1.0884862512090654	ARcre	TimeGroup_1
170	16h	1.1700857142857184	ARcre	TimeGroup_1
170	72h	0.8409731252709233	ARcre	TimeGroup_1
171	Vh	0.9529324378966525	ARcre	TimeGroup_1
171	30m	0.7565972544290835	ARcre	TimeGroup_1
171	4h	1.1224943510155552	ARcre	TimeGroup_1
171	16h	1.0732594848298627	ARcre	TimeGroup_1
171	72h	0.8179898622286956	ARcre	TimeGroup_1
172	Vh	0.9823134747786899	ARcre	TimeGroup_1
172	30m	0.8793292587368664	ARcre	TimeGroup_1
172	4h	1.1961134206604473	ARcre	TimeGroup_1
172	16h	1.3116520703271557	ARcre	TimeGroup_1
172	72h	0.9682194135128475	ARcre	TimeGroup_1
173	Vh	1.0837689587264179	ARcre	TimeGroup_1
173	30m	0.9076055772320342	ARcre	TimeGroup_1
173	4h	1.2605599988270786	ARcre	TimeGroup_1
173	16h	1.4011880877742962	ARcre	TimeGroup_1
173	72h	1.0402778118936027	ARcre	TimeGroup_1
174	Vh	0.9819813519813435	ARcre	TimeGroup_1
174	30m	0.8466212606837528	ARcre	TimeGroup_1
174	4h	1.1845149292211263	ARcre	TimeGroup_1
174	16h	1.2639417269679294	ARcre	TimeGroup_1
174	72h	0.9340468853180812	ARcre	TimeGroup_1
175	Vh	0.9856459330143457	ARcre	TimeGroup_1
175	30m	0.8202917118360037	ARcre	TimeGroup_1
175	4h	1.160697564041718	ARcre	TimeGroup_1
175	16h	1.164109518530251	ARcre	TimeGroup_1
175	72h	0.8800207972726705	ARcre	TimeGroup_1
176	Vh	1.1127598439898654	ARcre	TimeGroup_1
176	30m	0.9316280009233535	ARcre	TimeGroup_1
176	4h	1.3243036742455736	ARcre	TimeGroup_1
176	16h	1.5231997489031208	ARcre	TimeGroup_1
176	72h	1.1160657416811695	ARcre	TimeGroup_1
177	Vh	0.9757623422585979	ARcre	TimeGroup_1
177	30m	0.8109575518262526	ARcre	TimeGroup_1
177	4h	1.155431062924126	ARcre	TimeGroup_1
177	16h	1.2069566121610784	ARcre	TimeGroup_1
177	72h	0.876417030263194	ARcre	TimeGroup_1
178	Vh	0.885097637959133	ARcre	TimeGroup_1
178	30m	0.7139437601673196	ARcre	TimeGroup_1
178	4h	1.0312716156126491	ARcre	TimeGroup_1
178	16h	1.067231518954355	ARcre	TimeGroup_1
178	72h	0.8117179173410258	ARcre	TimeGroup_1
179	Vh	1.0431575315725823	ARcre	TimeGroup_1
179	30m	0.8726719830414287	ARcre	TimeGroup_1
179	4h	1.2416387020914035	ARcre	TimeGroup_1
179	16h	1.3340896803682873	ARcre	TimeGroup_1
179	72h	0.9892988417318562	ARcre	TimeGroup_1
180	Vh	0.9464430000179473	ARcre	TimeGroup_1
180	30m	0.7938078558919106	ARcre	TimeGroup_1
180	4h	1.105808935739111	ARcre	TimeGroup_1
180	16h	1.2001268947202217	ARcre	TimeGroup_1
180	72h	0.8939084104413316	ARcre	TimeGroup_1
181	Vh	0.8837431449308661	ARcre	TimeGroup_1
181	30m	0.7257621596462602	ARcre	TimeGroup_1
181	4h	1.015826691436449	ARcre	TimeGroup_1
181	16h	1.0240066186689225	ARcre	TimeGroup_1
181	72h	0.7660179567472426	ARcre	TimeGroup_1
182	Vh	0.9512926821046868	ARcre	TimeGroup_1
182	30m	0.8324594501886567	ARcre	TimeGroup_1
182	4h	1.1665319116680992	ARcre	TimeGroup_1
182	16h	1.2126466397890219	ARcre	TimeGroup_1
182	72h	0.9137920642893118	ARcre	TimeGroup_1
183	Vh	1.0619709138267759	ARcre	TimeGroup_1
183	30m	0.9049388233979467	ARcre	TimeGroup_1
183	4h	1.3094069529652388	ARcre	TimeGroup_1
183	16h	1.306518462697818	ARcre	TimeGroup_1
183	72h	1.0105519480519594	ARcre	TimeGroup_1
184	Vh	0.9286700171312033	ARcre	TimeGroup_1
184	30m	0.7924474011325373	ARcre	TimeGroup_1
184	4h	1.1239405952488248	ARcre	TimeGroup_1
184	16h	1.1925694727086422	ARcre	TimeGroup_1
184	72h	0.8873793355754754	ARcre	TimeGroup_1
185	Vh	0.8835945480081636	ARcre	TimeGroup_1
185	30m	0.7523592360139004	ARcre	TimeGroup_1
185	4h	1.064450255626727	ARcre	TimeGroup_1
185	16h	1.0952496150285487	ARcre	TimeGroup_1
185	72h	0.8223754954069339	ARcre	TimeGroup_1
186	Vh	0.9177451838156319	ARcre	TimeGroup_1
186	30m	0.7431271096109362	ARcre	TimeGroup_1
186	4h	1.0629967390542125	ARcre	TimeGroup_1
186	16h	1.1676553100273666	ARcre	TimeGroup_1
186	72h	0.8675692162697858	ARcre	TimeGroup_1
187	Vh	1.0357133098341302	ARcre	TimeGroup_1
187	30m	0.8862188616707146	ARcre	TimeGroup_1
187	4h	1.245949512066071	ARcre	TimeGroup_1
187	16h	1.2748469557239388	ARcre	TimeGroup_1
187	72h	0.9374501258363621	ARcre	TimeGroup_1
188	Vh	0.9869576789991926	ARcre	TimeGroup_1
188	30m	0.8651162790697594	ARcre	TimeGroup_1
188	4h	1.2004749653671085	ARcre	TimeGroup_1
188	16h	1.200913937547607	ARcre	TimeGroup_1
188	72h	0.90235554660762	ARcre	TimeGroup_1
189	Vh	0.8763871862700751	ARcre	TimeGroup_1
189	30m	0.724587912087907	ARcre	TimeGroup_1
189	4h	1.0524703235546629	ARcre	TimeGroup_1
189	16h	1.0863810338828488	ARcre	TimeGroup_1
189	72h	0.8305405730111933	ARcre	TimeGroup_1
190	Vh	0.8649347376138866	ARcre	TimeGroup_1
190	30m	0.7486162969470627	ARcre	TimeGroup_1
190	4h	1.0127076489141325	ARcre	TimeGroup_1
190	16h	1.0704702163697726	ARcre	TimeGroup_1
190	72h	0.8010003159816581	ARcre	TimeGroup_1
191	Vh	0.9373750267799675	ARcre	TimeGroup_1
191	30m	0.8058672038349695	ARcre	TimeGroup_1
191	4h	1.119730864245818	ARcre	TimeGroup_1
191	16h	1.2261277142574707	ARcre	TimeGroup_1
191	72h	0.8934484214972102	ARcre	TimeGroup_1
192	Vh	0.9138321143897851	ARcre	TimeGroup_1
192	30m	0.7752871433864368	ARcre	TimeGroup_1
192	4h	1.056233624092069	ARcre	TimeGroup_1
192	16h	1.203716628860583	ARcre	TimeGroup_1
192	72h	0.8923478907210007	ARcre	TimeGroup_1
193	Vh	0.9798176374523591	ARcre	TimeGroup_1
193	30m	0.8119379496402818	ARcre	TimeGroup_1
193	4h	1.1417582737160488	ARcre	TimeGroup_1
193	16h	1.1789609069344797	ARcre	TimeGroup_1
193	72h	0.8529514580869522	ARcre	TimeGroup_1
194	Vh	0.8698032665181816	ARcre	TimeGroup_1
194	30m	0.7407380884178306	ARcre	TimeGroup_1
194	4h	1.0558080286442206	ARcre	TimeGroup_1
194	16h	1.0828035859820704	ARcre	TimeGroup_1
194	72h	0.8015777557662455	ARcre	TimeGroup_1
195	Vh	0.8731632488293163	ARcre	TimeGroup_1
195	30m	0.7343367281165335	ARcre	TimeGroup_1
195	4h	1.029209303098635	ARcre	TimeGroup_1
195	16h	1.0258820680161131	ARcre	TimeGroup_1
195	72h	0.7683206363244607	ARcre	TimeGroup_1
196	Vh	0.943086047237532	ARcre	TimeGroup_1
196	30m	0.7952509672973933	ARcre	TimeGroup_1
196	4h	1.1253794778384971	ARcre	TimeGroup_1
196	16h	1.2167434812803852	ARcre	TimeGroup_1
196	72h	0.8864077669902998	ARcre	TimeGroup_1
197	Vh	0.9165898192548797	ARcre	TimeGroup_1
197	30m	0.7508099844847974	ARcre	TimeGroup_1
197	4h	1.0931260504201714	ARcre	TimeGroup_1
197	16h	1.086611136819377	ARcre	TimeGroup_1
197	72h	0.8090404040404127	ARcre	TimeGroup_1
198	Vh	1.000443017472982	ARcre	TimeGroup_1
198	30m	0.8342440080244902	ARcre	TimeGroup_1
198	4h	1.1483004679144424	ARcre	TimeGroup_1
198	16h	1.2440131271033505	ARcre	TimeGroup_1
198	72h	0.9035932939417758	ARcre	TimeGroup_1
199	Vh	0.9408908460632517	ARcre	TimeGroup_1
199	30m	0.8143691867397976	ARcre	TimeGroup_1
199	4h	1.1412226765456426	ARcre	TimeGroup_1
199	16h	1.2152201948555752	ARcre	TimeGroup_1
199	72h	0.9487806143628165	ARcre	TimeGroup_1
200	Vh	0.8942069301688335	ARcre	TimeGroup_1
200	30m	0.7255528366865981	ARcre	TimeGroup_1
200	4h	1.0665733228755625	ARcre	TimeGroup_1
200	16h	1.13068837809066	ARcre	TimeGroup_1
200	72h	0.8225469127748655	ARcre	TimeGroup_1
201	Vh	0.9096551392968247	ARcre	TimeGroup_1
201	30m	0.7431783619378609	ARcre	TimeGroup_1
201	4h	1.0856527704793617	ARcre	TimeGroup_1
201	16h	1.0722148276321066	ARcre	TimeGroup_1
201	72h	0.818293496453107	ARcre	TimeGroup_1
202	Vh	1.0097784285509819	ARcre	TimeGroup_1
202	30m	0.8567395739431527	ARcre	TimeGroup_1
202	4h	1.233373544694305	ARcre	TimeGroup_1
202	16h	1.29518041708125	ARcre	TimeGroup_1
202	72h	0.9473833753543597	ARcre	TimeGroup_1
203	Vh	1.0503954620960338	ARcre	TimeGroup_1
203	30m	0.8628413189077727	ARcre	TimeGroup_1
203	4h	1.225386499929333	ARcre	TimeGroup_1
203	16h	1.2891336206192145	ARcre	TimeGroup_1
203	72h	0.9613470210318035	ARcre	TimeGroup_1
204	Vh	0.9129626426841843	ARcre	TimeGroup_1
204	30m	0.758287412678434	ARcre	TimeGroup_1
204	4h	1.0920803035093278	ARcre	TimeGroup_1
204	16h	1.1142410404050447	ARcre	TimeGroup_1
204	72h	0.84427720807146	ARcre	TimeGroup_1
205	Vh	0.9187836866690544	ARcre	TimeGroup_1
205	30m	0.7335922977932366	ARcre	TimeGroup_1
205	4h	1.0814756164560648	ARcre	TimeGroup_1
205	16h	1.1002129930840527	ARcre	TimeGroup_1
205	72h	0.8290148665231731	ARcre	TimeGroup_1
206	Vh	0.8406017894258428	ARcre	TimeGroup_1
206	30m	0.7071568382475355	ARcre	TimeGroup_1
206	4h	0.9799163901791639	ARcre	TimeGroup_1
206	16h	0.9845796808825021	ARcre	TimeGroup_1
206	72h	0.7549819266771168	ARcre	TimeGroup_1
207	Vh	1.0410650340764618	ARcre	TimeGroup_1
207	30m	0.844182789563769	ARcre	TimeGroup_1
207	4h	1.2243351533143705	ARcre	TimeGroup_1
207	16h	1.2912010781065775	ARcre	TimeGroup_1
207	72h	0.9524035028923732	ARcre	TimeGroup_1
208	Vh	1.0316351156665993	ARcre	TimeGroup_1
208	30m	0.8457856321551677	ARcre	TimeGroup_1
208	4h	1.2374034528230824	ARcre	TimeGroup_1
208	16h	1.2882838941944963	ARcre	TimeGroup_1
208	72h	0.9355392241231049	ARcre	TimeGroup_1
209	Vh	0.9538025638367628	ARcre	TimeGroup_1
209	30m	0.8599968945706661	ARcre	TimeGroup_1
209	4h	1.1601731601731622	ARcre	TimeGroup_1
209	16h	1.2366754811997642	ARcre	TimeGroup_1
209	72h	0.9188951006582127	ARcre	TimeGroup_1
210	Vh	0.9660894660894573	ARcre	TimeGroup_1
210	30m	0.7686352825023491	ARcre	TimeGroup_1
210	4h	1.140990287097471	ARcre	TimeGroup_1
210	16h	1.1990813459718512	ARcre	TimeGroup_1
210	72h	0.9071950463579755	ARcre	TimeGroup_1
211	Vh	0.8873459426479487	ARcre	TimeGroup_1
211	30m	0.7398251228196625	ARcre	TimeGroup_1
211	4h	1.066391963282575	ARcre	TimeGroup_1
211	16h	1.1004033023344153	ARcre	TimeGroup_1
211	72h	0.8096429711871566	ARcre	TimeGroup_1
212	Vh	0.9674311887186369	ARcre	TimeGroup_1
212	30m	0.791326077817734	ARcre	TimeGroup_1
212	4h	1.1474726014168175	ARcre	TimeGroup_1
212	16h	1.2362593093760024	ARcre	TimeGroup_1
212	72h	0.9017912762263341	ARcre	TimeGroup_1
213	Vh	0.94716127489746	ARcre	TimeGroup_1
213	30m	0.7690780986404618	ARcre	TimeGroup_1
213	4h	1.1234456779011273	ARcre	TimeGroup_1
213	16h	1.165296512091952	ARcre	TimeGroup_1
213	72h	0.8546539166489406	ARcre	TimeGroup_1
214	Vh	0.9635441396690809	ARcre	TimeGroup_1
214	30m	0.8452520359823199	ARcre	TimeGroup_1
214	4h	1.2085850806875111	ARcre	TimeGroup_1
214	16h	1.217141880675718	ARcre	TimeGroup_1
214	72h	0.9003398767549805	ARcre	TimeGroup_1
215	Vh	0.8394409507074752	ARcre	TimeGroup_1
215	30m	0.7147139618034297	ARcre	TimeGroup_1
215	4h	1.0168211206281652	ARcre	TimeGroup_1
215	16h	1.0173405961035862	ARcre	TimeGroup_1
215	72h	0.7579619576168316	ARcre	TimeGroup_1
216	Vh	0.9639037433154997	ARcre	TimeGroup_1
216	30m	0.7613396877095447	ARcre	TimeGroup_1
216	4h	1.1100053317231104	ARcre	TimeGroup_1
216	16h	1.0899990778534394	ARcre	TimeGroup_1
216	72h	0.8282876938946377	ARcre	TimeGroup_1
217	Vh	0.8192975861020844	ARcre	TimeGroup_1
217	30m	0.6867176014612134	ARcre	TimeGroup_1
217	4h	0.9630757250083349	ARcre	TimeGroup_1
217	16h	1.0165626589870627	ARcre	TimeGroup_1
217	72h	0.7541662859753386	ARcre	TimeGroup_1
218	Vh	1.0195483485873373	ARcre	TimeGroup_1
218	30m	0.8639176045220673	ARcre	TimeGroup_1
218	4h	1.2211923665234197	ARcre	TimeGroup_1
218	16h	1.2876263073923082	ARcre	TimeGroup_1
218	72h	0.9701425326963841	ARcre	TimeGroup_1
219	Vh	0.9783326909311078	ARcre	TimeGroup_1
219	30m	0.8126488019857062	ARcre	TimeGroup_1
219	4h	1.1765727778714825	ARcre	TimeGroup_1
219	16h	1.1607654963333243	ARcre	TimeGroup_1
219	72h	0.8826339799441161	ARcre	TimeGroup_1
220	Vh	0.9191459543428254	ARcre	TimeGroup_1
220	30m	0.7679885623212775	ARcre	TimeGroup_1
220	4h	1.1174132630654396	ARcre	TimeGroup_1
220	16h	1.119892985520151	ARcre	TimeGroup_1
220	72h	0.8599898053208469	ARcre	TimeGroup_1
221	Vh	0.9438978885683441	ARcre	TimeGroup_1
221	30m	0.7546943231440989	ARcre	TimeGroup_1
221	4h	1.0921967468520746	ARcre	TimeGroup_1
221	16h	1.1074953284592097	ARcre	TimeGroup_1
221	72h	0.8024272097204083	ARcre	TimeGroup_1
222	Vh	0.8943961360421689	ARcre	TimeGroup_1
222	30m	0.7340996756377612	ARcre	TimeGroup_1
222	4h	1.0430612209821941	ARcre	TimeGroup_1
222	16h	1.0029733647553496	ARcre	TimeGroup_1
222	72h	0.7465080853708685	ARcre	TimeGroup_1
223	Vh	0.9996884126718297	ARcre	TimeGroup_1
223	30m	0.843155398008647	ARcre	TimeGroup_1
223	4h	1.1956408652309667	ARcre	TimeGroup_1
223	16h	1.3215735600277632	ARcre	TimeGroup_1
223	72h	0.95438567493114	ARcre	TimeGroup_1
224	Vh	1.0606716515807333	ARcre	TimeGroup_1
224	30m	0.9287155163013786	ARcre	TimeGroup_1
224	4h	1.303195681853376	ARcre	TimeGroup_1
224	16h	1.3999674265206328	ARcre	TimeGroup_1
224	72h	0.9971686562595771	ARcre	TimeGroup_1
225	Vh	0.8967565308254887	ARcre	TimeGroup_1
225	30m	0.7491067285382782	ARcre	TimeGroup_1
225	4h	1.060763720986463	ARcre	TimeGroup_1
225	16h	1.074480162805381	ARcre	TimeGroup_1
225	72h	0.8227168037155554	ARcre	TimeGroup_1
226	Vh	1.0162048870258575	ARcre	TimeGroup_1
226	30m	0.8204063824482608	ARcre	TimeGroup_1
226	4h	1.1831659754056647	ARcre	TimeGroup_1
226	16h	1.2509470818041928	ARcre	TimeGroup_1
226	72h	0.9378805620608996	ARcre	TimeGroup_1
227	Vh	0.7883592562796039	ARcre	TimeGroup_1
227	30m	0.664562904235338	ARcre	TimeGroup_1
227	4h	0.9357013149147991	ARcre	TimeGroup_1
227	16h	0.9551566937055125	ARcre	TimeGroup_1
227	72h	0.7335792479771611	ARcre	TimeGroup_1
228	Vh	0.8909993366551913	ARcre	TimeGroup_1
228	30m	0.7106516495646084	ARcre	TimeGroup_1
228	4h	1.0269811638624444	ARcre	TimeGroup_1
228	16h	1.0564987912626795	ARcre	TimeGroup_1
228	72h	0.7931850846148252	ARcre	TimeGroup_1
229	Vh	0.9220155128215614	ARcre	TimeGroup_1
229	30m	0.8032927702218968	ARcre	TimeGroup_1
229	4h	1.1416103111820952	ARcre	TimeGroup_1
229	16h	1.0932534119063981	ARcre	TimeGroup_1
229	72h	0.8140096327513626	ARcre	TimeGroup_1
230	Vh	0.9268942154783919	ARcre	TimeGroup_1
230	30m	0.7970443466325825	ARcre	TimeGroup_1
230	4h	1.1231748242309743	ARcre	TimeGroup_1
230	16h	1.155514277389281	ARcre	TimeGroup_1
230	72h	0.8555767442743095	ARcre	TimeGroup_1
231	Vh	1.061048331792829	ARcre	TimeGroup_1
231	30m	0.8984816285442571	ARcre	TimeGroup_1
231	4h	1.2763099239988367	ARcre	TimeGroup_1
231	16h	1.425319293222316	ARcre	TimeGroup_1
231	72h	1.0621363019054397	ARcre	TimeGroup_1
232	Vh	0.9378642191142111	ARcre	TimeGroup_1
232	30m	0.7952844311377164	ARcre	TimeGroup_1
232	4h	1.098068289152488	ARcre	TimeGroup_1
232	16h	1.1875264745359693	ARcre	TimeGroup_1
232	72h	0.8837780687747708	ARcre	TimeGroup_1
233	Vh	0.9132322874575324	ARcre	TimeGroup_1
233	30m	0.7668545634207636	ARcre	TimeGroup_1
233	4h	1.0908312175282706	ARcre	TimeGroup_1
233	16h	1.0623904484237778	ARcre	TimeGroup_1
233	72h	0.7924094116015629	ARcre	TimeGroup_1
234	Vh	0.9718348847684025	ARcre	TimeGroup_1
234	30m	0.8109714850660742	ARcre	TimeGroup_1
234	4h	1.1248398318981858	ARcre	TimeGroup_1
234	16h	1.162924997623502	ARcre	TimeGroup_1
234	72h	0.8922329924094029	ARcre	TimeGroup_1
235	Vh	0.8967583144286025	ARcre	TimeGroup_1
235	30m	0.7118698886475944	ARcre	TimeGroup_1
235	4h	1.071970763677328	ARcre	TimeGroup_1
235	16h	1.0835917627791942	ARcre	TimeGroup_1
235	72h	0.8094303710535171	ARcre	TimeGroup_1
236	Vh	0.8804975828322057	ARcre	TimeGroup_1
236	30m	0.7069833280905894	ARcre	TimeGroup_1
236	4h	1.0394407370941696	ARcre	TimeGroup_1
236	16h	1.0189455058858075	ARcre	TimeGroup_1
236	72h	0.7827181675720277	ARcre	TimeGroup_1
237	Vh	0.9038146831442848	ARcre	TimeGroup_1
237	30m	0.7529678225554459	ARcre	TimeGroup_1
237	4h	1.0589927538323871	ARcre	TimeGroup_1
237	16h	1.1158563129882884	ARcre	TimeGroup_1
237	72h	0.8494098806598885	ARcre	TimeGroup_1
238	Vh	0.864971672918685	ARcre	TimeGroup_1
238	30m	0.720099064861859	ARcre	TimeGroup_1
238	4h	1.0150546207553353	ARcre	TimeGroup_1
238	16h	1.033202523686667	ARcre	TimeGroup_1
238	72h	0.7921125574541323	ARcre	TimeGroup_1
239	Vh	0.9480681818181734	ARcre	TimeGroup_1
239	30m	0.8073954983922759	ARcre	TimeGroup_1
239	4h	1.1242277806759875	ARcre	TimeGroup_1
239	16h	1.152294650686938	ARcre	TimeGroup_1
239	72h	0.8561301733286253	ARcre	TimeGroup_1
240	Vh	0.9855980349711427	ARcre	TimeGroup_1
240	30m	0.8347754736684989	ARcre	TimeGroup_1
240	4h	1.1855635610012825	ARcre	TimeGroup_1
240	16h	1.3311239322475321	ARcre	TimeGroup_1
240	72h	0.9622098209507062	ARcre	TimeGroup_1
241	Vh	0.88593593554134	ARcre	TimeGroup_1
241	30m	0.7162431173231629	ARcre	TimeGroup_1
241	4h	1.003490834852671	ARcre	TimeGroup_1
241	16h	1.0230708954744587	ARcre	TimeGroup_1
241	72h	0.764637832908321	ARcre	TimeGroup_1
242	Vh	0.8834045502803273	ARcre	TimeGroup_1
242	30m	0.7272716363461735	ARcre	TimeGroup_1
242	4h	1.0490067764657947	ARcre	TimeGroup_1
242	16h	1.0685886428528686	ARcre	TimeGroup_1
242	72h	0.8170991674499881	ARcre	TimeGroup_1
243	Vh	0.9264873750056991	ARcre	TimeGroup_1
243	30m	0.7611676139196263	ARcre	TimeGroup_1
243	4h	1.0925712592982673	ARcre	TimeGroup_1
243	16h	1.1189988328362097	ARcre	TimeGroup_1
243	72h	0.8557925148467951	ARcre	TimeGroup_1
244	Vh	0.9554830522118704	ARcre	TimeGroup_1
244	30m	0.7967593807399563	ARcre	TimeGroup_1
244	4h	1.120131324442637	ARcre	TimeGroup_1
244	16h	1.2195718915231115	ARcre	TimeGroup_1
244	72h	0.8902400297847269	ARcre	TimeGroup_1
245	Vh	1.0456728715577948	ARcre	TimeGroup_1
245	30m	0.8934114793856055	ARcre	TimeGroup_1
245	4h	1.2398059220936524	ARcre	TimeGroup_1
245	16h	1.3019917284623181	ARcre	TimeGroup_1
245	72h	0.9942337128990216	ARcre	TimeGroup_1
246	Vh	1.0552485149259248	ARcre	TimeGroup_1
246	30m	0.8873424369747807	ARcre	TimeGroup_1
246	4h	1.281708619161606	ARcre	TimeGroup_1
246	16h	1.2686138834858627	ARcre	TimeGroup_1
246	72h	0.9503018165011806	ARcre	TimeGroup_1
247	Vh	0.9740077184552777	ARcre	TimeGroup_1
247	30m	0.8046111396904002	ARcre	TimeGroup_1
247	4h	1.1594396057403236	ARcre	TimeGroup_1
247	16h	1.1759214020694406	ARcre	TimeGroup_1
247	72h	0.8752390844490706	ARcre	TimeGroup_1
248	Vh	0.8874760659097574	ARcre	TimeGroup_1
248	30m	0.7649050095247849	ARcre	TimeGroup_1
248	4h	1.065105351666832	ARcre	TimeGroup_1
248	16h	1.1533915766916714	ARcre	TimeGroup_1
248	72h	0.8412280763591329	ARcre	TimeGroup_1
249	Vh	0.9109795702144239	ARcre	TimeGroup_1
249	30m	0.7872321664756124	ARcre	TimeGroup_1
249	4h	1.0972172762883494	ARcre	TimeGroup_1
249	16h	1.1813171633928838	ARcre	TimeGroup_1
249	72h	0.8867345929369971	ARcre	TimeGroup_1
250	Vh	0.8906998287855281	ARcre	TimeGroup_1
250	30m	0.7459606886392861	ARcre	TimeGroup_1
250	4h	1.0701028391627099	ARcre	TimeGroup_1
250	16h	1.063072244405239	ARcre	TimeGroup_1
250	72h	0.7966847836066251	ARcre	TimeGroup_1
251	Vh	0.9503729378729296	ARcre	TimeGroup_1
251	30m	0.7883833986358958	ARcre	TimeGroup_1
251	4h	1.116220941220943	ARcre	TimeGroup_1
251	16h	1.20499678184016	ARcre	TimeGroup_1
251	72h	0.8889354781758516	ARcre	TimeGroup_1
252	Vh	0.8689630681818108	ARcre	TimeGroup_1
252	30m	0.7199517861888254	ARcre	TimeGroup_1
252	4h	1.0466768376268	ARcre	TimeGroup_1
252	16h	1.0601372123111306	ARcre	TimeGroup_1
252	72h	0.7994339830588613	ARcre	TimeGroup_1
253	Vh	0.8892494491809483	ARcre	TimeGroup_1
253	30m	0.7446031181983681	ARcre	TimeGroup_1
253	4h	1.066131259177789	ARcre	TimeGroup_1
253	16h	1.1000705981802428	ARcre	TimeGroup_1
253	72h	0.8558074275581171	ARcre	TimeGroup_1
254	Vh	0.8850416920886642	ARcre	TimeGroup_1
254	30m	0.7557367953839236	ARcre	TimeGroup_1
254	4h	1.085194294290772	ARcre	TimeGroup_1
254	16h	1.0808073320304648	ARcre	TimeGroup_1
254	72h	0.8393885179093197	ARcre	TimeGroup_1
255	Vh	0.9521515237627688	ARcre	TimeGroup_1
255	30m	0.8258512011117655	ARcre	TimeGroup_1
255	4h	1.180309229243342	ARcre	TimeGroup_1
255	16h	1.1684019839771016	ARcre	TimeGroup_1
255	72h	0.8488241010072887	ARcre	TimeGroup_1
256	Vh	0.9257451665425669	ARcre	TimeGroup_1
256	30m	0.7667289593371402	ARcre	TimeGroup_1
256	4h	1.0729466764823545	ARcre	TimeGroup_1
256	16h	1.1042177301644156	ARcre	TimeGroup_1
256	72h	0.8369024452930026	ARcre	TimeGroup_1
257	Vh	0.9560521197652687	ARcre	TimeGroup_1
257	30m	0.8029441908133712	ARcre	TimeGroup_1
257	4h	1.1237510345572121	ARcre	TimeGroup_1
257	16h	1.1688352827680246	ARcre	TimeGroup_1
257	72h	0.8957240183487517	ARcre	TimeGroup_1
258	Vh	0.9445011584451013	ARcre	TimeGroup_1
258	30m	0.802058808796266	ARcre	TimeGroup_1
258	4h	1.092795705675546	ARcre	TimeGroup_1
258	16h	1.167201527190184	ARcre	TimeGroup_1
258	72h	0.8645135919980728	ARcre	TimeGroup_1
259	Vh	0.9821119696824737	ARcre	TimeGroup_1
259	30m	0.816102711783049	ARcre	TimeGroup_1
259	4h	1.150410450780139	ARcre	TimeGroup_1
259	16h	1.2445308979014686	ARcre	TimeGroup_1
259	72h	0.9242943091301712	ARcre	TimeGroup_1
260	Vh	0.8718921837804054	ARcre	TimeGroup_1
260	30m	0.7351073802624762	ARcre	TimeGroup_1
260	4h	1.0464728924402387	ARcre	TimeGroup_1
260	16h	1.0381268766370693	ARcre	TimeGroup_1
260	72h	0.775637975718028	ARcre	TimeGroup_1
261	Vh	0.9343843579355207	ARcre	TimeGroup_1
261	30m	0.8071284125379085	ARcre	TimeGroup_1
261	4h	1.1498277461242905	ARcre	TimeGroup_1
261	16h	1.1583731320289667	ARcre	TimeGroup_1
261	72h	0.8822497420020734	ARcre	TimeGroup_1
262	Vh	0.8668224114349796	ARcre	TimeGroup_1
262	30m	0.7306917319870619	ARcre	TimeGroup_1
262	4h	1.027745149719814	ARcre	TimeGroup_1
262	16h	1.0695547450278755	ARcre	TimeGroup_1
262	72h	0.8223469077506412	ARcre	TimeGroup_1
263	Vh	0.9589743151708683	ARcre	TimeGroup_1
263	30m	0.8235838939260909	ARcre	TimeGroup_1
263	4h	1.158937890040827	ARcre	TimeGroup_1
263	16h	1.2086276296802685	ARcre	TimeGroup_1
263	72h	0.8844865344005098	ARcre	TimeGroup_1
264	Vh	0.9786601604783334	ARcre	TimeGroup_1
264	30m	0.7940250115794285	ARcre	TimeGroup_1
264	4h	1.1462726042563696	ARcre	TimeGroup_1
264	16h	1.160935021113232	ARcre	TimeGroup_1
264	72h	0.8791283861864753	ARcre	TimeGroup_1
265	Vh	0.9270279198996977	ARcre	TimeGroup_1
265	30m	0.8004641780888443	ARcre	TimeGroup_1
265	4h	1.1265707885248288	ARcre	TimeGroup_1
265	16h	1.1444792020185672	ARcre	TimeGroup_1
265	72h	0.8598289848289932	ARcre	TimeGroup_1
266	Vh	1.0529349113603923	ARcre	TimeGroup_1
266	30m	0.9089014502683488	ARcre	TimeGroup_1
266	4h	1.2637992229492876	ARcre	TimeGroup_1
266	16h	1.4354560771999705	ARcre	TimeGroup_1
266	72h	1.0409037993438575	ARcre	TimeGroup_1
267	Vh	0.9808530037483455	ARcre	TimeGroup_1
267	30m	0.823671497584534	ARcre	TimeGroup_1
267	4h	1.1725644062777645	ARcre	TimeGroup_1
267	16h	1.2068237776996187	ARcre	TimeGroup_1
267	72h	0.879594137542287	ARcre	TimeGroup_1
268	Vh	0.9531456759895137	ARcre	TimeGroup_1
268	30m	0.7901026429315136	ARcre	TimeGroup_1
268	4h	1.112789973082535	ARcre	TimeGroup_1
268	16h	1.123486054484575	ARcre	TimeGroup_1
268	72h	0.8247158285434517	ARcre	TimeGroup_1
269	Vh	1.0290700888086277	ARcre	TimeGroup_1
269	30m	0.8836539977921387	ARcre	TimeGroup_1
269	4h	1.2508522085549483	ARcre	TimeGroup_1
269	16h	1.380613152433601	ARcre	TimeGroup_1
269	72h	0.9874159908147635	ARcre	TimeGroup_1
270	Vh	0.8923883857840856	ARcre	TimeGroup_1
270	30m	0.7429645691086858	ARcre	TimeGroup_1
270	4h	1.0672293240187047	ARcre	TimeGroup_1
270	16h	1.0566248891324264	ARcre	TimeGroup_1
270	72h	0.797314455833686	ARcre	TimeGroup_1
271	Vh	0.9454231944891893	ARcre	TimeGroup_1
271	30m	0.7777301723317095	ARcre	TimeGroup_1
271	4h	1.1029007197461371	ARcre	TimeGroup_1
271	16h	1.1993016984729883	ARcre	TimeGroup_1
271	72h	0.8903839107600952	ARcre	TimeGroup_1
272	Vh	0.9752690097372056	ARcre	TimeGroup_1
272	30m	0.8521163366336557	ARcre	TimeGroup_1
272	4h	1.1640895715521082	ARcre	TimeGroup_1
272	16h	1.259057258231522	ARcre	TimeGroup_1
272	72h	0.9245193754388417	ARcre	TimeGroup_1
273	Vh	0.9388134758158975	ARcre	TimeGroup_1
273	30m	0.7771002710027032	ARcre	TimeGroup_1
273	4h	1.1178949255872364	ARcre	TimeGroup_1
273	16h	1.1332265951649558	ARcre	TimeGroup_1
273	72h	0.8384706635535224	ARcre	TimeGroup_1
274	Vh	0.8935520682359529	ARcre	TimeGroup_1
274	30m	0.7210026797677486	ARcre	TimeGroup_1
274	4h	1.061893394810731	ARcre	TimeGroup_1
274	16h	1.1122904292360394	ARcre	TimeGroup_1
274	72h	0.815319294759751	ARcre	TimeGroup_1
275	Vh	0.9837513824375053	ARcre	TimeGroup_1
275	30m	0.8155310230540461	ARcre	TimeGroup_1
275	4h	1.1953142455347214	ARcre	TimeGroup_1
275	16h	1.2084264063178896	ARcre	TimeGroup_1
275	72h	0.8714677084684307	ARcre	TimeGroup_1
276	Vh	0.8313689698171535	ARcre	TimeGroup_1
276	30m	0.6898947848059276	ARcre	TimeGroup_1
276	4h	0.9655864345674281	ARcre	TimeGroup_1
276	16h	0.9386712673022483	ARcre	TimeGroup_1
276	72h	0.7255331323014245	ARcre	TimeGroup_1
277	Vh	0.9733087190640645	ARcre	TimeGroup_1
277	30m	0.7952976190476116	ARcre	TimeGroup_1
277	4h	1.1695132791816714	ARcre	TimeGroup_1
277	16h	1.185785498565338	ARcre	TimeGroup_1
277	72h	0.8575586041130043	ARcre	TimeGroup_1
278	Vh	0.9845474808164907	ARcre	TimeGroup_1
278	30m	0.8315203955500516	ARcre	TimeGroup_1
278	4h	1.1706034140531993	ARcre	TimeGroup_1
278	16h	1.2955117929929092	ARcre	TimeGroup_1
278	72h	0.9555109922757073	ARcre	TimeGroup_1
279	Vh	0.930876761145495	ARcre	TimeGroup_1
279	30m	0.810715994259281	ARcre	TimeGroup_1
279	4h	1.1154511144150756	ARcre	TimeGroup_1
279	16h	1.1798690348437417	ARcre	TimeGroup_1
279	72h	0.8677801861532675	ARcre	TimeGroup_1
280	Vh	0.9425575862159042	ARcre	TimeGroup_1
280	30m	0.7682322397923017	ARcre	TimeGroup_1
280	4h	1.1185042356808739	ARcre	TimeGroup_1
280	16h	1.1587243198572958	ARcre	TimeGroup_1
280	72h	0.8535582064993921	ARcre	TimeGroup_1
281	Vh	0.9222415436320085	ARcre	TimeGroup_1
281	30m	0.7410937499999948	ARcre	TimeGroup_1
281	4h	1.0861153741987926	ARcre	TimeGroup_1
281	16h	1.0632610134455178	ARcre	TimeGroup_1
281	72h	0.7965417746926566	ARcre	TimeGroup_1
282	Vh	0.9742511823436594	ARcre	TimeGroup_1
282	30m	0.8171434150151242	ARcre	TimeGroup_1
282	4h	1.1810977628069104	ARcre	TimeGroup_1
282	16h	1.2601428929155656	ARcre	TimeGroup_1
282	72h	0.9086178817837278	ARcre	TimeGroup_1
283	Vh	0.9527249524795334	ARcre	TimeGroup_1
283	30m	0.7726890150057661	ARcre	TimeGroup_1
283	4h	1.1465406885142626	ARcre	TimeGroup_1
283	16h	1.154384242966702	ARcre	TimeGroup_1
283	72h	0.8763199712068114	ARcre	TimeGroup_1
284	Vh	0.9211700173126449	ARcre	TimeGroup_1
284	30m	0.7828478076520106	ARcre	TimeGroup_1
284	4h	1.1034976229746822	ARcre	TimeGroup_1
284	16h	1.1322785230272763	ARcre	TimeGroup_1
284	72h	0.8491152260602549	ARcre	TimeGroup_1
285	Vh	0.9048643906598365	ARcre	TimeGroup_1
285	30m	0.7934382763233248	ARcre	TimeGroup_1
285	4h	1.1017204871916928	ARcre	TimeGroup_1
285	16h	1.1290071928600665	ARcre	TimeGroup_1
285	72h	0.8549476079084917	ARcre	TimeGroup_1
286	Vh	0.9919072257470315	ARcre	TimeGroup_1
286	30m	0.8400825720309153	ARcre	TimeGroup_1
286	4h	1.195915245073794	ARcre	TimeGroup_1
286	16h	1.188228776447	ARcre	TimeGroup_1
286	72h	0.8976564280247131	ARcre	TimeGroup_1
287	Vh	1.0127943291380428	ARcre	TimeGroup_1
287	30m	0.8488270142180019	ARcre	TimeGroup_1
287	4h	1.1878504188248549	ARcre	TimeGroup_1
287	16h	1.2790478452938199	ARcre	TimeGroup_1
287	72h	0.9442032409868772	ARcre	TimeGroup_1
288	Vh	0.8868677426083653	ARcre	TimeGroup_1
288	30m	0.7381425458274525	ARcre	TimeGroup_1
288	4h	1.0451248017363715	ARcre	TimeGroup_1
288	16h	1.0594290402111273	ARcre	TimeGroup_1
288	72h	0.7997789523436317	ARcre	TimeGroup_1
289	Vh	1.0476022458810086	ARcre	TimeGroup_1
289	30m	0.8768843506456512	ARcre	TimeGroup_1
289	4h	1.2421666518413148	ARcre	TimeGroup_1
289	16h	1.279621980811148	ARcre	TimeGroup_1
289	72h	0.9740335598980564	ARcre	TimeGroup_1
290	Vh	1.0105246040851632	ARcre	TimeGroup_1
290	30m	0.8712281972982668	ARcre	TimeGroup_1
290	4h	1.2216747781850275	ARcre	TimeGroup_1
290	16h	1.2713908460115708	ARcre	TimeGroup_1
290	72h	0.9289959530304276	ARcre	TimeGroup_1
291	Vh	0.9896489211177844	ARcre	TimeGroup_1
291	30m	0.7786909881166988	ARcre	TimeGroup_1
291	4h	1.1622349542915225	ARcre	TimeGroup_1
291	16h	1.1859875690952002	ARcre	TimeGroup_1
291	72h	0.8658783654030895	ARcre	TimeGroup_1
292	Vh	0.9135580906582639	ARcre	TimeGroup_1
292	30m	0.7716140776698981	ARcre	TimeGroup_1
292	4h	1.0716875054267632	ARcre	TimeGroup_1
292	16h	1.1214309967742928	ARcre	TimeGroup_1
292	72h	0.8597626262626343	ARcre	TimeGroup_1
293	Vh	0.8968650175151542	ARcre	TimeGroup_1
293	30m	0.740203546189321	ARcre	TimeGroup_1
293	4h	1.0814920033670037	ARcre	TimeGroup_1
293	16h	1.1126335408760024	ARcre	TimeGroup_1
293	72h	0.7949566304735358	ARcre	TimeGroup_1
294	Vh	1.0319290232575826	ARcre	TimeGroup_1
294	30m	0.8999252450301728	ARcre	TimeGroup_1
294	4h	1.2280077709583037	ARcre	TimeGroup_1
294	16h	1.3673073831258171	ARcre	TimeGroup_1
294	72h	1.0001781404436376	ARcre	TimeGroup_1
295	Vh	0.9258264650314663	ARcre	TimeGroup_1
295	30m	0.809435364041597	ARcre	TimeGroup_1
295	4h	1.1348537393519058	ARcre	TimeGroup_1
295	16h	1.1757889497752958	ARcre	TimeGroup_1
295	72h	0.8725699894501299	ARcre	TimeGroup_1
296	Vh	0.8120373786736682	ARcre	TimeGroup_1
296	30m	0.6710150919991688	ARcre	TimeGroup_1
296	4h	0.947376476084611	ARcre	TimeGroup_1
296	16h	0.9700678602856584	ARcre	TimeGroup_1
296	72h	0.7435612953276317	ARcre	TimeGroup_1
297	Vh	0.9929496402877612	ARcre	TimeGroup_1
297	30m	0.7979161816065115	ARcre	TimeGroup_1
297	4h	1.152146550551097	ARcre	TimeGroup_1
297	16h	1.1233348644924228	ARcre	TimeGroup_1
297	72h	0.8439397005261119	ARcre	TimeGroup_1
298	Vh	1.0215746421267806	ARcre	TimeGroup_1
298	30m	0.8088472636572526	ARcre	TimeGroup_1
298	4h	1.2415115837447797	ARcre	TimeGroup_1
298	16h	1.1889516986623414	ARcre	TimeGroup_1
298	72h	0.8866089127083272	ARcre	TimeGroup_1
299	Vh	1.0117166117835044	ARcre	TimeGroup_1
299	30m	0.8360090648854909	ARcre	TimeGroup_1
299	4h	1.179244436190303	ARcre	TimeGroup_1
299	16h	1.242532144900482	ARcre	TimeGroup_1
299	72h	0.9291412784441728	ARcre	TimeGroup_1
300	Vh	0.7781800193375694	ARcre	TimeGroup_1
300	30m	0.6387571545380171	ARcre	TimeGroup_1
300	4h	0.9185441566167364	ARcre	TimeGroup_1
300	16h	0.9337597076290559	ARcre	TimeGroup_1
300	72h	0.7079570135108525	ARcre	TimeGroup_1
301	Vh	0.9610946361217301	ARcre	TimeGroup_1
301	30m	0.8490191437887789	ARcre	TimeGroup_1
301	4h	1.1578406534317727	ARcre	TimeGroup_1
301	16h	1.1902484462326057	ARcre	TimeGroup_1
301	72h	0.9199224569717875	ARcre	TimeGroup_1
302	Vh	0.9765663685881479	ARcre	TimeGroup_1
302	30m	0.8239384866630304	ARcre	TimeGroup_1
302	4h	1.1335408112651237	ARcre	TimeGroup_1
302	16h	1.208054885523353	ARcre	TimeGroup_1
302	72h	0.8976774322169154	ARcre	TimeGroup_1
303	Vh	1.003343732149909	ARcre	TimeGroup_1
303	30m	0.813992325184757	ARcre	TimeGroup_1
303	4h	1.187260840823282	ARcre	TimeGroup_1
303	16h	1.2505937141002648	ARcre	TimeGroup_1
303	72h	0.8695131017710631	ARcre	TimeGroup_1
304	Vh	0.7909349618990813	ARcre	TimeGroup_1
304	30m	0.6670291287728953	ARcre	TimeGroup_1
304	4h	0.9404637765393676	ARcre	TimeGroup_1
304	16h	1.0062412046158227	ARcre	TimeGroup_1
304	72h	0.7724469823654678	ARcre	TimeGroup_1
305	Vh	0.8447175661708465	ARcre	TimeGroup_1
305	30m	0.7261583878834507	ARcre	TimeGroup_1
305	4h	1.0386011820996355	ARcre	TimeGroup_1
305	16h	1.0736495713102467	ARcre	TimeGroup_1
305	72h	0.7962868858204322	ARcre	TimeGroup_1
306	Vh	0.8457665194825241	ARcre	TimeGroup_1
306	30m	0.69298312883435	ARcre	TimeGroup_1
306	4h	1.0141380876675017	ARcre	TimeGroup_1
306	16h	1.0192755214050488	ARcre	TimeGroup_1
306	72h	0.7657093124456125	ARcre	TimeGroup_1
307	Vh	0.9596763214322095	ARcre	TimeGroup_1
307	30m	0.8248687791601778	ARcre	TimeGroup_1
307	4h	1.174855298095475	ARcre	TimeGroup_1
307	16h	1.23662457005245	ARcre	TimeGroup_1
307	72h	0.9229527175237731	ARcre	TimeGroup_1
308	Vh	0.9367861831309408	ARcre	TimeGroup_1
308	30m	0.7820194802239218	ARcre	TimeGroup_1
308	4h	1.130280539536349	ARcre	TimeGroup_1
308	16h	1.1116878537541492	ARcre	TimeGroup_1
308	72h	0.833468713575677	ARcre	TimeGroup_1
309	Vh	1.0005961673729085	ARcre	TimeGroup_1
309	30m	0.814823840690705	ARcre	TimeGroup_1
309	4h	1.1922095326156923	ARcre	TimeGroup_1
309	16h	1.1640789640428277	ARcre	TimeGroup_1
309	72h	0.8604310202786503	ARcre	TimeGroup_1
310	Vh	0.9284689209794511	ARcre	TimeGroup_1
310	30m	0.756890763726307	ARcre	TimeGroup_1
310	4h	1.0767628918420562	ARcre	TimeGroup_1
310	16h	1.1510040790712321	ARcre	TimeGroup_1
310	72h	0.8446803483426805	ARcre	TimeGroup_1
311	Vh	0.9686057127950873	ARcre	TimeGroup_1
311	30m	0.830069324090115	ARcre	TimeGroup_1
311	4h	1.1610213495244006	ARcre	TimeGroup_1
311	16h	1.1581154162102982	ARcre	TimeGroup_1
311	72h	0.8919779666518812	ARcre	TimeGroup_1
312	Vh	0.8411109587580102	ARcre	TimeGroup_1
312	30m	0.7046649703138168	ARcre	TimeGroup_1
312	4h	0.9748925973100757	ARcre	TimeGroup_1
312	16h	1.0590782778158763	ARcre	TimeGroup_1
312	72h	0.8067751119815831	ARcre	TimeGroup_1
313	Vh	0.8392399455747798	ARcre	TimeGroup_1
313	30m	0.678841738243042	ARcre	TimeGroup_1
313	4h	0.9584914204925149	ARcre	TimeGroup_1
313	16h	1.0567022382955666	ARcre	TimeGroup_1
313	72h	0.8039257480675399	ARcre	TimeGroup_1
314	Vh	0.897563148680748	ARcre	TimeGroup_1
314	30m	0.7299586078729441	ARcre	TimeGroup_1
314	4h	1.047132164016477	ARcre	TimeGroup_1
314	16h	1.0403335065908916	ARcre	TimeGroup_1
314	72h	0.7848117367706997	ARcre	TimeGroup_1
315	Vh	0.9452548698184522	ARcre	TimeGroup_1
315	30m	0.7579682200436683	ARcre	TimeGroup_1
315	4h	1.1214012912037565	ARcre	TimeGroup_1
315	16h	1.1175636363636403	ARcre	TimeGroup_1
315	72h	0.8222811046894796	ARcre	TimeGroup_1
316	Vh	0.9240655367981084	ARcre	TimeGroup_1
316	30m	0.7714351425942904	ARcre	TimeGroup_1
316	4h	1.088908266688965	ARcre	TimeGroup_1
316	16h	1.1441277014890843	ARcre	TimeGroup_1
316	72h	0.8360942668992176	ARcre	TimeGroup_1
317	Vh	1.1722507807385525	ARcre	TimeGroup_1
317	30m	0.9805971484817656	ARcre	TimeGroup_1
317	4h	1.430641287378412	ARcre	TimeGroup_1
317	16h	1.4516047376480539	ARcre	TimeGroup_1
317	72h	1.0516894609815084	ARcre	TimeGroup_1
318	Vh	0.9702650203688791	ARcre	TimeGroup_1
318	30m	0.8218805365730104	ARcre	TimeGroup_1
318	4h	1.148178565620429	ARcre	TimeGroup_1
318	16h	1.1849975980040215	ARcre	TimeGroup_1
318	72h	0.9177732973018725	ARcre	TimeGroup_1
319	Vh	1.0006482648854937	ARcre	TimeGroup_1
319	30m	0.8656702991672598	ARcre	TimeGroup_1
319	4h	1.2335609654205895	ARcre	TimeGroup_1
319	16h	1.297225023851717	ARcre	TimeGroup_1
319	72h	0.9552710747653766	ARcre	TimeGroup_1
320	Vh	0.901499480823153	ARcre	TimeGroup_1
320	30m	0.7541473502408802	ARcre	TimeGroup_1
320	4h	1.0711420495371153	ARcre	TimeGroup_1
320	16h	1.1183650006917083	ARcre	TimeGroup_1
320	72h	0.8332952982368474	ARcre	TimeGroup_1
321	Vh	1.0249736407490595	ARcre	TimeGroup_1
321	30m	0.8920592520641014	ARcre	TimeGroup_1
321	4h	1.2182580841976844	ARcre	TimeGroup_1
321	16h	1.262669211140911	ARcre	TimeGroup_1
321	72h	0.9232000695289526	ARcre	TimeGroup_1
322	Vh	0.9837823960454549	ARcre	TimeGroup_1
322	30m	0.8353179474588676	ARcre	TimeGroup_1
322	4h	1.1758081231958701	ARcre	TimeGroup_1
322	16h	1.1760079264115921	ARcre	TimeGroup_1
322	72h	0.9201944251762855	ARcre	TimeGroup_1
323	Vh	0.9299071929793938	ARcre	TimeGroup_1
323	30m	0.8000348414712982	ARcre	TimeGroup_1
323	4h	1.1155164708886622	ARcre	TimeGroup_1
323	16h	1.1923608011970723	ARcre	TimeGroup_1
323	72h	0.9010405761902863	ARcre	TimeGroup_1
324	Vh	0.8883702746261911	ARcre	TimeGroup_1
324	30m	0.7342784521670498	ARcre	TimeGroup_1
324	4h	1.052297568979064	ARcre	TimeGroup_1
324	16h	1.1339758297448417	ARcre	TimeGroup_1
324	72h	0.8396784397402149	ARcre	TimeGroup_1
325	Vh	0.9511039934578086	ARcre	TimeGroup_1
325	30m	0.781706522750528	ARcre	TimeGroup_1
325	4h	1.1259855625489334	ARcre	TimeGroup_1
325	16h	1.171631625703289	ARcre	TimeGroup_1
325	72h	0.8834816080441569	ARcre	TimeGroup_1
326	Vh	0.974754817732419	ARcre	TimeGroup_1
326	30m	0.8296122794777159	ARcre	TimeGroup_1
326	4h	1.1714417027006054	ARcre	TimeGroup_1
326	16h	1.1686267495416607	ARcre	TimeGroup_1
326	72h	0.8674607345127658	ARcre	TimeGroup_1
327	Vh	1.0336546363346235	ARcre	TimeGroup_1
327	30m	0.8671912898183499	ARcre	TimeGroup_1
327	4h	1.2575350148111977	ARcre	TimeGroup_1
327	16h	1.3468219736467963	ARcre	TimeGroup_1
327	72h	0.983530575744901	ARcre	TimeGroup_1
328	Vh	0.9568345962060497	ARcre	TimeGroup_1
328	30m	0.7748519862490387	ARcre	TimeGroup_1
328	4h	1.1063072610634213	ARcre	TimeGroup_1
328	16h	1.0885590987424019	ARcre	TimeGroup_1
328	72h	0.8346929889157199	ARcre	TimeGroup_1
329	Vh	1.0403084326076322	ARcre	TimeGroup_1
329	30m	0.8271683954976755	ARcre	TimeGroup_1
329	4h	1.2184802827937307	ARcre	TimeGroup_1
329	16h	1.2633891932128416	ARcre	TimeGroup_1
329	72h	0.9350609415185164	ARcre	TimeGroup_1
330	Vh	0.9408734621691387	ARcre	TimeGroup_1
330	30m	0.7734008628775029	ARcre	TimeGroup_1
330	4h	1.1227986673012889	ARcre	TimeGroup_1
330	16h	1.2048957810859886	ARcre	TimeGroup_1
330	72h	0.9095578137874314	ARcre	TimeGroup_1
331	Vh	1.0506462996674342	ARcre	TimeGroup_1
331	30m	0.8867499429614331	ARcre	TimeGroup_1
331	4h	1.2217029551237621	ARcre	TimeGroup_1
331	16h	1.3263030142015302	ARcre	TimeGroup_1
331	72h	0.9804919989321546	ARcre	TimeGroup_1
332	Vh	0.9589668327191162	ARcre	TimeGroup_1
332	30m	0.8389540830058617	ARcre	TimeGroup_1
332	4h	1.1596470274192028	ARcre	TimeGroup_1
332	16h	1.184812435433888	ARcre	TimeGroup_1
332	72h	0.8814523908436174	ARcre	TimeGroup_1
333	Vh	1.0605665044865662	ARcre	TimeGroup_1
333	30m	0.8909952606634967	ARcre	TimeGroup_1
333	4h	1.2446091688330445	ARcre	TimeGroup_1
333	16h	1.345321664497375	ARcre	TimeGroup_1
333	72h	0.9939205208960097	ARcre	TimeGroup_1
334	Vh	0.9369650811658432	ARcre	TimeGroup_1
334	30m	0.7886320160500085	ARcre	TimeGroup_1
334	4h	1.119152972847869	ARcre	TimeGroup_1
334	16h	1.1104733075732032	ARcre	TimeGroup_1
334	72h	0.8395671908528258	ARcre	TimeGroup_1
335	Vh	0.9376775235989377	ARcre	TimeGroup_1
335	30m	0.7683251528060668	ARcre	TimeGroup_1
335	4h	1.111284469799653	ARcre	TimeGroup_1
335	16h	1.0958803896638154	ARcre	TimeGroup_1
335	72h	0.8354788054312344	ARcre	TimeGroup_1
336	Vh	0.9835599352481623	ARcre	TimeGroup_1
336	30m	0.8435294414196344	ARcre	TimeGroup_1
336	4h	1.1876734376734397	ARcre	TimeGroup_1
336	16h	1.2744982290436868	ARcre	TimeGroup_1
336	72h	0.9426724228630038	ARcre	TimeGroup_1
337	Vh	1.1018349322369316	ARcre	TimeGroup_1
337	30m	0.9592555885915565	ARcre	TimeGroup_1
337	4h	1.3358395813202308	ARcre	TimeGroup_1
337	16h	1.5001554053642288	ARcre	TimeGroup_1
337	72h	1.0613746340427597	ARcre	TimeGroup_1
338	Vh	0.8928377939104927	ARcre	TimeGroup_1
338	30m	0.7397937441404545	ARcre	TimeGroup_1
338	4h	1.0231609993060387	ARcre	TimeGroup_1
338	16h	1.1194990369606326	ARcre	TimeGroup_1
338	72h	0.8010340370530016	ARcre	TimeGroup_1
339	Vh	1.0252809759398542	ARcre	TimeGroup_1
339	30m	0.8763634947018409	ARcre	TimeGroup_1
339	4h	1.2399673465524608	ARcre	TimeGroup_1
339	16h	1.31722863205358	ARcre	TimeGroup_1
339	72h	0.9674001499089947	ARcre	TimeGroup_1
340	Vh	1.0996026089993387	ARcre	TimeGroup_1
340	30m	0.906624948282985	ARcre	TimeGroup_1
340	4h	1.3354554564374972	ARcre	TimeGroup_1
340	16h	1.4010192768903607	ARcre	TimeGroup_1
340	72h	1.0042255931877135	ARcre	TimeGroup_1
341	Vh	0.987995811194745	ARcre	TimeGroup_1
341	30m	0.8258832785009221	ARcre	TimeGroup_1
341	4h	1.1941449725719009	ARcre	TimeGroup_1
341	16h	1.2398801321282398	ARcre	TimeGroup_1
341	72h	0.9056976857728828	ARcre	TimeGroup_1
342	Vh	0.9774432802141017	ARcre	TimeGroup_1
342	30m	0.7711265991104526	ARcre	TimeGroup_1
342	4h	1.1192072237526811	ARcre	TimeGroup_1
342	16h	1.206038950162676	ARcre	TimeGroup_1
342	72h	0.890581425246747	ARcre	TimeGroup_1
343	Vh	1.1184589276507897	ARcre	TimeGroup_1
343	30m	0.9150122620576823	ARcre	TimeGroup_1
343	4h	1.3177911690079869	ARcre	TimeGroup_1
343	16h	1.3871875195789747	ARcre	TimeGroup_1
343	72h	1.039865668682474	ARcre	TimeGroup_1
344	Vh	0.9446722516784364	ARcre	TimeGroup_1
344	30m	0.7751420324383677	ARcre	TimeGroup_1
344	4h	1.0989021002001624	ARcre	TimeGroup_1
344	16h	1.0319485576632523	ARcre	TimeGroup_1
344	72h	0.7902888596817796	ARcre	TimeGroup_1
345	Vh	0.9516941781957972	ARcre	TimeGroup_1
345	30m	0.8173131044363655	ARcre	TimeGroup_1
345	4h	1.148028099173554	ARcre	TimeGroup_1
345	16h	1.205920071816741	ARcre	TimeGroup_1
345	72h	0.8995361995709155	ARcre	TimeGroup_1
346	Vh	0.9494221033527468	ARcre	TimeGroup_1
346	30m	0.8632798153103459	ARcre	TimeGroup_1
346	4h	1.1361270262716603	ARcre	TimeGroup_1
346	16h	1.2457851921716598	ARcre	TimeGroup_1
346	72h	0.947346633023193	ARcre	TimeGroup_1
347	Vh	1.008529301466208	ARcre	TimeGroup_1
347	30m	0.8577280951150074	ARcre	TimeGroup_1
347	4h	1.2162968132594332	ARcre	TimeGroup_1
347	16h	1.2323743389720072	ARcre	TimeGroup_1
347	72h	0.9444316498841504	ARcre	TimeGroup_1
348	Vh	1.0341040159379167	ARcre	TimeGroup_1
348	30m	0.855732269844309	ARcre	TimeGroup_1
348	4h	1.2060155481081902	ARcre	TimeGroup_1
348	16h	1.2711461132777024	ARcre	TimeGroup_1
348	72h	0.9675315013087614	ARcre	TimeGroup_1
349	Vh	0.9752680123208146	ARcre	TimeGroup_1
349	30m	0.8002322199286878	ARcre	TimeGroup_1
349	4h	1.1873263199682416	ARcre	TimeGroup_1
349	16h	1.199822273996746	ARcre	TimeGroup_1
349	72h	0.9111008039579562	ARcre	TimeGroup_1
350	Vh	0.9843201805953921	ARcre	TimeGroup_1
350	30m	0.813681926216797	ARcre	TimeGroup_1
350	4h	1.1564328077925952	ARcre	TimeGroup_1
350	16h	1.2148730548730595	ARcre	TimeGroup_1
350	72h	0.8905190681695078	ARcre	TimeGroup_1
351	Vh	0.8360922119281922	ARcre	TimeGroup_1
351	30m	0.6675595238095199	ARcre	TimeGroup_1
351	4h	0.9584011664764839	ARcre	TimeGroup_1
351	16h	0.9663310592290076	ARcre	TimeGroup_1
351	72h	0.7768262490263788	ARcre	TimeGroup_1
352	Vh	0.836879487556826	ARcre	TimeGroup_1
352	30m	0.6596146044624717	ARcre	TimeGroup_1
352	4h	0.9669498572194459	ARcre	TimeGroup_1
352	16h	0.9952647904897234	ARcre	TimeGroup_1
352	72h	0.7438148557369274	ARcre	TimeGroup_1
353	Vh	0.8891386316809519	ARcre	TimeGroup_1
353	30m	0.7809306525975507	ARcre	TimeGroup_1
353	4h	1.0631357773373096	ARcre	TimeGroup_1
353	16h	1.1240884395246848	ARcre	TimeGroup_1
353	72h	0.8360468799493284	ARcre	TimeGroup_1
354	Vh	0.9741308783377446	ARcre	TimeGroup_1
354	30m	0.827339230084552	ARcre	TimeGroup_1
354	4h	1.1249747764673173	ARcre	TimeGroup_1
354	16h	1.14883165307149	ARcre	TimeGroup_1
354	72h	0.8695488393422661	ARcre	TimeGroup_1
355	Vh	0.9473553003332573	ARcre	TimeGroup_1
355	30m	0.8111810670913745	ARcre	TimeGroup_1
355	4h	1.1579488268740619	ARcre	TimeGroup_1
355	16h	1.2210212359818695	ARcre	TimeGroup_1
355	72h	0.8895999537911723	ARcre	TimeGroup_1
356	Vh	0.8900081754235363	ARcre	TimeGroup_1
356	30m	0.739563312921821	ARcre	TimeGroup_1
356	4h	1.0459357228418273	ARcre	TimeGroup_1
356	16h	1.0808052555662429	ARcre	TimeGroup_1
356	72h	0.8236525387490088	ARcre	TimeGroup_1
357	Vh	0.9148331446795421	ARcre	TimeGroup_1
357	30m	0.7500225063017563	ARcre	TimeGroup_1
357	4h	1.066518487988697	ARcre	TimeGroup_1
357	16h	1.1104219532672428	ARcre	TimeGroup_1
357	72h	0.8165254314841677	ARcre	TimeGroup_1
358	Vh	1.0344136199508416	ARcre	TimeGroup_1
358	30m	0.8895310519645022	ARcre	TimeGroup_1
358	4h	1.2375236810007035	ARcre	TimeGroup_1
358	16h	1.311668659590911	ARcre	TimeGroup_1
358	72h	0.9702523148945061	ARcre	TimeGroup_1
359	Vh	1.0818471869424107	ARcre	TimeGroup_1
359	30m	0.8823599466463339	ARcre	TimeGroup_1
359	4h	1.2651342368323524	ARcre	TimeGroup_1
359	16h	1.3218158584567872	ARcre	TimeGroup_1
359	72h	0.9845121031247224	ARcre	TimeGroup_1
360	Vh	0.9290559076719254	ARcre	TimeGroup_1
360	30m	0.7788390598650863	ARcre	TimeGroup_1
360	4h	1.1029137177102175	ARcre	TimeGroup_1
360	16h	1.155757575757577	ARcre	TimeGroup_1
360	72h	0.8583382139216157	ARcre	TimeGroup_1
361	Vh	1.017826447090668	ARcre	TimeGroup_1
361	30m	0.8295027011383299	ARcre	TimeGroup_1
361	4h	1.2103349043777805	ARcre	TimeGroup_1
361	16h	1.2800843975218124	ARcre	TimeGroup_1
361	72h	0.9371985019234919	ARcre	TimeGroup_1
362	Vh	0.9207818331435332	ARcre	TimeGroup_1
362	30m	0.8019941306648637	ARcre	TimeGroup_1
362	4h	1.1103797631229064	ARcre	TimeGroup_1
362	16h	1.1170819737441235	ARcre	TimeGroup_1
362	72h	0.834089663248915	ARcre	TimeGroup_1
363	Vh	1.0082036439552007	ARcre	TimeGroup_1
363	30m	0.8232030686849885	ARcre	TimeGroup_1
363	4h	1.173726381329267	ARcre	TimeGroup_1
363	16h	1.2654031223567304	ARcre	TimeGroup_1
363	72h	0.9076191048320505	ARcre	TimeGroup_1
364	Vh	0.9295569993152683	ARcre	TimeGroup_1
364	30m	0.7692316112083982	ARcre	TimeGroup_1
364	4h	1.0835044674514274	ARcre	TimeGroup_1
364	16h	1.126432791527134	ARcre	TimeGroup_1
364	72h	0.8435241693016782	ARcre	TimeGroup_1
365	Vh	0.9465446339484623	ARcre	TimeGroup_1
365	30m	0.7995420047108021	ARcre	TimeGroup_1
365	4h	1.1119673086194939	ARcre	TimeGroup_1
365	16h	1.1523115693257275	ARcre	TimeGroup_1
365	72h	0.8516506208916776	ARcre	TimeGroup_1
366	Vh	1.0258753465448112	ARcre	TimeGroup_1
366	30m	0.877327462734066	ARcre	TimeGroup_1
366	4h	1.2001248256112806	ARcre	TimeGroup_1
366	16h	1.363041385948034	ARcre	TimeGroup_1
366	72h	0.9845507908038584	ARcre	TimeGroup_1
367	Vh	1.001310966884229	ARcre	TimeGroup_1
367	30m	0.8603848181338878	ARcre	TimeGroup_1
367	4h	1.2097836536822546	ARcre	TimeGroup_1
367	16h	1.3073255629379374	ARcre	TimeGroup_1
367	72h	0.9714741974686657	ARcre	TimeGroup_1
368	Vh	1.0157117290623745	ARcre	TimeGroup_1
368	30m	0.8277291287450119	ARcre	TimeGroup_1
368	4h	1.191450728262855	ARcre	TimeGroup_1
368	16h	1.2587406477848577	ARcre	TimeGroup_1
368	72h	0.9200843528522796	ARcre	TimeGroup_1
369	Vh	0.9947901091507088	ARcre	TimeGroup_1
369	30m	0.8631526483107878	ARcre	TimeGroup_1
369	4h	1.2301920047471415	ARcre	TimeGroup_1
369	16h	1.3031886411137827	ARcre	TimeGroup_1
369	72h	0.9580916462520302	ARcre	TimeGroup_1
370	Vh	1.0323349338664383	ARcre	TimeGroup_1
370	30m	0.80107229969165	ARcre	TimeGroup_1
370	4h	1.215711532283977	ARcre	TimeGroup_1
370	16h	1.2180164028606015	ARcre	TimeGroup_1
370	72h	0.8940225210535497	ARcre	TimeGroup_1
371	Vh	0.9198175945278282	ARcre	TimeGroup_1
371	30m	0.75424725869452	ARcre	TimeGroup_1
371	4h	1.095972875726548	ARcre	TimeGroup_1
371	16h	1.1226481976332081	ARcre	TimeGroup_1
371	72h	0.8381436654014265	ARcre	TimeGroup_1
372	Vh	0.9601296695969453	ARcre	TimeGroup_1
372	30m	0.830329232630829	ARcre	TimeGroup_1
372	4h	1.1318984756810797	ARcre	TimeGroup_1
372	16h	1.2896061141808914	ARcre	TimeGroup_1
372	72h	0.9322868580369255	ARcre	TimeGroup_1
373	Vh	1.0677474133164737	ARcre	TimeGroup_1
373	30m	0.9406970695335468	ARcre	TimeGroup_1
373	4h	1.3217265929074657	ARcre	TimeGroup_1
373	16h	1.415338216286084	ARcre	TimeGroup_1
373	72h	0.9946510637002879	ARcre	TimeGroup_1
374	Vh	1.0024657402045847	ARcre	TimeGroup_1
374	30m	0.8586043062726498	ARcre	TimeGroup_1
374	4h	1.2237314926834915	ARcre	TimeGroup_1
374	16h	1.318946211772855	ARcre	TimeGroup_1
374	72h	0.9387602897965689	ARcre	TimeGroup_1
375	Vh	0.9182803065987162	ARcre	TimeGroup_1
375	30m	0.8074613421408134	ARcre	TimeGroup_1
375	4h	1.0776662345561465	ARcre	TimeGroup_1
375	16h	1.1327192237177508	ARcre	TimeGroup_1
375	72h	0.8580124725260267	ARcre	TimeGroup_1
376	Vh	0.9861944005003405	ARcre	TimeGroup_1
376	30m	0.849639302827651	ARcre	TimeGroup_1
376	4h	1.2064937030133387	ARcre	TimeGroup_1
376	16h	1.2834631927398839	ARcre	TimeGroup_1
376	72h	0.934948997994557	ARcre	TimeGroup_1
377	Vh	1.1038707203710703	ARcre	TimeGroup_1
377	30m	0.9097101300829581	ARcre	TimeGroup_1
377	4h	1.3245783116001226	ARcre	TimeGroup_1
377	16h	1.401204826003701	ARcre	TimeGroup_1
377	72h	1.0054756871036066	ARcre	TimeGroup_1
378	Vh	0.8506423822174122	ARcre	TimeGroup_1
378	30m	0.6934608504756412	ARcre	TimeGroup_1
378	4h	1.0039101411927764	ARcre	TimeGroup_1
378	16h	1.027960708710452	ARcre	TimeGroup_1
378	72h	0.7536095771363276	ARcre	TimeGroup_1
379	Vh	0.8410943188789065	ARcre	TimeGroup_1
379	30m	0.6972177118532452	ARcre	TimeGroup_1
379	4h	0.9694453175868358	ARcre	TimeGroup_1
379	16h	1.0592690465516859	ARcre	TimeGroup_1
379	72h	0.7979870933853671	ARcre	TimeGroup_1
380	Vh	1.007141069813092	ARcre	TimeGroup_1
380	30m	0.8528567560249063	ARcre	TimeGroup_1
380	4h	1.2254545454545491	ARcre	TimeGroup_1
380	16h	1.272498513062179	ARcre	TimeGroup_1
380	72h	0.9394063170715502	ARcre	TimeGroup_1
381	Vh	0.9887985255567104	ARcre	TimeGroup_1
381	30m	0.8302051614835446	ARcre	TimeGroup_1
381	4h	1.1975525749296239	ARcre	TimeGroup_1
381	16h	1.2316913367997375	ARcre	TimeGroup_1
381	72h	0.9249359551339845	ARcre	TimeGroup_1
382	Vh	1.0121268921643716	ARcre	TimeGroup_1
382	30m	0.8387550828902032	ARcre	TimeGroup_1
382	4h	1.2162680889828497	ARcre	TimeGroup_1
382	16h	1.2122029776886678	ARcre	TimeGroup_1
382	72h	0.9110719447284098	ARcre	TimeGroup_1
383	Vh	0.80217236731005	ARcre	TimeGroup_1
383	30m	0.6596345313258821	ARcre	TimeGroup_1
383	4h	0.939954959256431	ARcre	TimeGroup_1
383	16h	0.892268736293118	ARcre	TimeGroup_1
383	72h	0.6904773834891098	ARcre	TimeGroup_1
384	Vh	0.8853135691593281	ARcre	TimeGroup_1
384	30m	0.7037212585719997	ARcre	TimeGroup_1
384	4h	1.0346644443595803	ARcre	TimeGroup_1
384	16h	1.0676425489890355	ARcre	TimeGroup_1
384	72h	0.7837699893166657	ARcre	TimeGroup_1
385	Vh	0.9644928639069176	ARcre	TimeGroup_1
385	30m	0.8341229348882344	ARcre	TimeGroup_1
385	4h	1.1736344769032458	ARcre	TimeGroup_1
385	16h	1.2770368459294694	ARcre	TimeGroup_1
385	72h	0.9548934534651101	ARcre	TimeGroup_1
386	Vh	0.9849054026364243	ARcre	TimeGroup_1
386	30m	0.8342028667142541	ARcre	TimeGroup_1
386	4h	1.1593928160193259	ARcre	TimeGroup_1
386	16h	1.2062385836728973	ARcre	TimeGroup_1
386	72h	0.9325557576776767	ARcre	TimeGroup_1
387	Vh	0.9356624373473499	ARcre	TimeGroup_1
387	30m	0.8090284568746259	ARcre	TimeGroup_1
387	4h	1.1085457996684376	ARcre	TimeGroup_1
387	16h	1.086274190925356	ARcre	TimeGroup_1
387	72h	0.8388058241397678	ARcre	TimeGroup_1
388	Vh	0.9308955620060371	ARcre	TimeGroup_1
388	30m	0.772511568608927	ARcre	TimeGroup_1
388	4h	1.115211816049866	ARcre	TimeGroup_1
388	16h	1.1630532131140983	ARcre	TimeGroup_1
388	72h	0.8741651477455746	ARcre	TimeGroup_1
389	Vh	0.9060197124091286	ARcre	TimeGroup_1
389	30m	0.7795114037598929	ARcre	TimeGroup_1
389	4h	1.08987198841391	ARcre	TimeGroup_1
389	16h	1.1540549864258884	ARcre	TimeGroup_1
389	72h	0.864948059481132	ARcre	TimeGroup_1
390	Vh	0.9777858098395439	ARcre	TimeGroup_1
390	30m	0.8428724416944237	ARcre	TimeGroup_1
390	4h	1.197797736450123	ARcre	TimeGroup_1
390	16h	1.2670530505590718	ARcre	TimeGroup_1
390	72h	0.9373702593166262	ARcre	TimeGroup_1
391	Vh	1.037114745303165	ARcre	TimeGroup_1
391	30m	0.8989846034986972	ARcre	TimeGroup_1
391	4h	1.2319719230876258	ARcre	TimeGroup_1
391	16h	1.3280308800110776	ARcre	TimeGroup_1
391	72h	0.9658500398594685	ARcre	TimeGroup_1
392	Vh	1.037992051476144	ARcre	TimeGroup_1
392	30m	0.8837851649956114	ARcre	TimeGroup_1
392	4h	1.2960602340025993	ARcre	TimeGroup_1
392	16h	1.3053223640026907	ARcre	TimeGroup_1
392	72h	0.9921617779108173	ARcre	TimeGroup_1
393	Vh	0.8889138173442136	ARcre	TimeGroup_1
393	30m	0.8008865407002703	ARcre	TimeGroup_1
393	4h	1.0738826206294794	ARcre	TimeGroup_1
393	16h	1.182515358952647	ARcre	TimeGroup_1
393	72h	0.8939279870085528	ARcre	TimeGroup_1
394	Vh	0.98649789408457	ARcre	TimeGroup_1
394	30m	0.8372967634098084	ARcre	TimeGroup_1
394	4h	1.153324455283513	ARcre	TimeGroup_1
394	16h	1.2671905857332044	ARcre	TimeGroup_1
394	72h	0.9289549722249522	ARcre	TimeGroup_1
395	Vh	0.8899119615541384	ARcre	TimeGroup_1
395	30m	0.770542903151594	ARcre	TimeGroup_1
395	4h	1.0803717659625007	ARcre	TimeGroup_1
395	16h	1.1693722943722977	ARcre	TimeGroup_1
395	72h	0.8482552163796617	ARcre	TimeGroup_1
396	Vh	1.0417392084716766	ARcre	TimeGroup_1
396	30m	0.8911136050604442	ARcre	TimeGroup_1
396	4h	1.2125011173683773	ARcre	TimeGroup_1
396	16h	1.395543317237558	ARcre	TimeGroup_1
396	72h	1.0334271173208343	ARcre	TimeGroup_1
397	Vh	0.9122540646548922	ARcre	TimeGroup_1
397	30m	0.7515802233959579	ARcre	TimeGroup_1
397	4h	1.0771873947613277	ARcre	TimeGroup_1
397	16h	1.1252047140425852	ARcre	TimeGroup_1
397	72h	0.8304201530536366	ARcre	TimeGroup_1
398	Vh	0.9424162418062555	ARcre	TimeGroup_1
398	30m	0.8247617443203606	ARcre	TimeGroup_1
398	4h	1.1412757784067962	ARcre	TimeGroup_1
398	16h	1.1557790264139103	ARcre	TimeGroup_1
398	72h	0.8704173913043572	ARcre	TimeGroup_1
399	Vh	0.8826964090648934	ARcre	TimeGroup_1
399	30m	0.7258396892320798	ARcre	TimeGroup_1
399	4h	1.028600144505996	ARcre	TimeGroup_1
399	16h	1.0520199050428407	ARcre	TimeGroup_1
[truncated: 38,001 more rows]
