# Supplementary material for: Decoding the epigenetics and chromatin loop dynamics of androgen receptor-mediated transcription
Source: Nat Commun. 2024 Nov 3;15:9494. doi: 10.1038/s41467-024-53758-5 (PMC11532539; doi:10.1038/s41467-024-53758-5)
Supplement: Supplementary file 9 — Source data [file 41467_2024_53758_MOESM9_ESM.zip › source/fig2a_top.tsv]

Gene	Promoter	Signal	Time	TMM_signal	Gene_Set
MFN2	chr1:12037869-12042869	ATAC	Vh	58.22965860484913	High
MFN2	chr1:12037869-12042869	ATAC	30m	58.36310779719743	High
MFN2	chr1:12037869-12042869	ATAC	4h	59.07666578947747	High
MFN2	chr1:12037869-12042869	ATAC	16h	60.387023387476994	High
MFN2	chr1:12037869-12042869	ATAC	72h	52.584317381651935	High
MFN2	chr1:12037869-12042869	H3K27ac	Vh	28.933849778305795	High
MFN2	chr1:12037869-12042869	H3K27ac	30m	26.30288106200145	High
MFN2	chr1:12037869-12042869	H3K27ac	4h	22.614945871015323	High
MFN2	chr1:12037869-12042869	H3K27ac	16h	22.622016859332277	High
MFN2	chr1:12037869-12042869	H3K27ac	72h	42.74501893510763	High
MFN2	chr1:12037869-12042869	H3K4me3	Vh	81.67745195958315	High
MFN2	chr1:12037869-12042869	H3K4me3	30m	81.98183564948123	High
MFN2	chr1:12037869-12042869	H3K4me3	4h	78.31940485164448	High
MFN2	chr1:12037869-12042869	H3K4me3	16h	83.29671413731452	High
MFN2	chr1:12037869-12042869	H3K4me3	72h	80.96918174322485	High
MFN2	chr1:12037869-12042869	RNAseq	Vh	42.449827620300816	High
MFN2	chr1:12037869-12042869	RNAseq	30m	46.897446351845005	High
MFN2	chr1:12037869-12042869	RNAseq	4h	43.04265419218548	High
MFN2	chr1:12037869-12042869	RNAseq	16h	42.57040579392377	High
MFN2	chr1:12037869-12042869	RNAseq	72h	37.931210124575344	High
MFN2	chr1:12037869-12042869	AR	Vh	13.882013000209366	High
MFN2	chr1:12037869-12042869	AR	30m	16.591920949387323	High
MFN2	chr1:12037869-12042869	AR	4h	16.619047173296554	High
MFN2	chr1:12037869-12042869	AR	16h	16.061750695110504	High
MFN2	chr1:12037869-12042869	AR	72h	15.153251524743224	High
MFN2	chr1:12037869-12042869	FOXA1	Vh	16.422289543243952	High
MFN2	chr1:12037869-12042869	FOXA1	30m	19.895569966765937	High
MFN2	chr1:12037869-12042869	FOXA1	4h	13.16079017536402	High
MFN2	chr1:12037869-12042869	FOXA1	16h	23.28857195450107	High
MFN2	chr1:12037869-12042869	FOXA1	72h	10.345064172607833	High
KIAA1522	chr1:33217122-33222122	ATAC	Vh	52.47006075790174	High
KIAA1522	chr1:33217122-33222122	ATAC	30m	52.28827407048572	High
KIAA1522	chr1:33217122-33222122	ATAC	4h	56.040363601250725	High
KIAA1522	chr1:33217122-33222122	ATAC	16h	53.5161983676661	High
KIAA1522	chr1:33217122-33222122	ATAC	72h	47.64627598724381	High
KIAA1522	chr1:33217122-33222122	H3K27ac	Vh	89.93740856769678	High
KIAA1522	chr1:33217122-33222122	H3K27ac	30m	77.07917579596914	High
KIAA1522	chr1:33217122-33222122	H3K27ac	4h	71.55520885540433	High
KIAA1522	chr1:33217122-33222122	H3K27ac	16h	77.39072768015875	High
KIAA1522	chr1:33217122-33222122	H3K27ac	72h	58.94861043835285	High
KIAA1522	chr1:33217122-33222122	H3K4me3	Vh	147.0275926137681	High
KIAA1522	chr1:33217122-33222122	H3K4me3	30m	133.72329113342212	High
KIAA1522	chr1:33217122-33222122	H3K4me3	4h	139.83419738499447	High
KIAA1522	chr1:33217122-33222122	H3K4me3	16h	134.76825821900516	High
KIAA1522	chr1:33217122-33222122	H3K4me3	72h	138.90586240698752	High
KIAA1522	chr1:33217122-33222122	RNAseq	Vh	54.67959464644649	High
KIAA1522	chr1:33217122-33222122	RNAseq	30m	61.95843227610056	High
KIAA1522	chr1:33217122-33222122	RNAseq	4h	62.89015891862795	High
KIAA1522	chr1:33217122-33222122	RNAseq	16h	50.906031084253	High
KIAA1522	chr1:33217122-33222122	RNAseq	72h	51.96885118457635	High
KIAA1522	chr1:33217122-33222122	AR	Vh	13.63088625431785	High
KIAA1522	chr1:33217122-33222122	AR	30m	13.88176250085578	High
KIAA1522	chr1:33217122-33222122	AR	4h	25.380585761111625	High
KIAA1522	chr1:33217122-33222122	AR	16h	18.805756651458218	High
KIAA1522	chr1:33217122-33222122	AR	72h	13.360594018450794	High
KIAA1522	chr1:33217122-33222122	FOXA1	Vh	18.29723657498098	High
KIAA1522	chr1:33217122-33222122	FOXA1	30m	33.89346763605374	High
KIAA1522	chr1:33217122-33222122	FOXA1	4h	31.42337045997797	High
KIAA1522	chr1:33217122-33222122	FOXA1	16h	28.67419684303919	High
KIAA1522	chr1:33217122-33222122	FOXA1	72h	19.492221676431647	High
PTPRF	chr1:43994047-43999047	ATAC	Vh	6.666128044071383	High
PTPRF	chr1:43994047-43999047	ATAC	30m	6.703095355856406	High
PTPRF	chr1:43994047-43999047	ATAC	4h	6.117201956554261	High
PTPRF	chr1:43994047-43999047	ATAC	16h	6.76588341887804	High
PTPRF	chr1:43994047-43999047	ATAC	72h	5.576995622791808	High
PTPRF	chr1:43994047-43999047	H3K27ac	Vh	4.6007127146949	High
PTPRF	chr1:43994047-43999047	H3K27ac	30m	4.293621329869859	High
PTPRF	chr1:43994047-43999047	H3K27ac	4h	5.052428843127384	High
PTPRF	chr1:43994047-43999047	H3K27ac	16h	3.818076814713832	High
PTPRF	chr1:43994047-43999047	H3K27ac	72h	3.465953382779781	High
PTPRF	chr1:43994047-43999047	H3K4me3	Vh	0.6481203330763354	High
PTPRF	chr1:43994047-43999047	H3K4me3	30m	0.8629486854415372	High
PTPRF	chr1:43994047-43999047	H3K4me3	4h	0.6013682923611684	High
PTPRF	chr1:43994047-43999047	H3K4me3	16h	0.5634250700393584	High
PTPRF	chr1:43994047-43999047	H3K4me3	72h	0.6162777398768803	High
PTPRF	chr1:43994047-43999047	RNAseq	Vh	64.65289868090669	High
PTPRF	chr1:43994047-43999047	RNAseq	30m	96.81050768310733	High
PTPRF	chr1:43994047-43999047	RNAseq	4h	77.11020689244707	High
PTPRF	chr1:43994047-43999047	RNAseq	16h	63.31981654460522	High
PTPRF	chr1:43994047-43999047	RNAseq	72h	64.33345647846791	High
PTPRF	chr1:43994047-43999047	AR	Vh	8.530076022946032	High
PTPRF	chr1:43994047-43999047	AR	30m	9.85332764511102	High
PTPRF	chr1:43994047-43999047	AR	4h	6.022791255637576	High
PTPRF	chr1:43994047-43999047	AR	16h	11.220761793711649	High
PTPRF	chr1:43994047-43999047	AR	72h	10.544121174866628	High
PTPRF	chr1:43994047-43999047	FOXA1	Vh	9.687018824551116	High
PTPRF	chr1:43994047-43999047	FOXA1	30m	5.163241897642156	High
PTPRF	chr1:43994047-43999047	FOXA1	4h	4.891218127829831	High
PTPRF	chr1:43994047-43999047	FOXA1	16h	4.332448499165252	High
PTPRF	chr1:43994047-43999047	FOXA1	72h	5.702511083740446	High
PTPRF	chr1:43994047-43999047	ATAC	Vh	35.17553338720196	High
PTPRF	chr1:43994047-43999047	ATAC	30m	37.31026680009796	High
PTPRF	chr1:43994047-43999047	ATAC	4h	38.826542914868256	High
PTPRF	chr1:43994047-43999047	ATAC	16h	34.09561621805143	High
PTPRF	chr1:43994047-43999047	ATAC	72h	29.75772481460084	High
PTPRF	chr1:43994047-43999047	H3K27ac	Vh	83.1469825660722	High
PTPRF	chr1:43994047-43999047	H3K27ac	30m	69.9828253510327	High
PTPRF	chr1:43994047-43999047	H3K27ac	4h	59.26315989842267	High
PTPRF	chr1:43994047-43999047	H3K27ac	16h	75.12177816839603	High
PTPRF	chr1:43994047-43999047	H3K27ac	72h	45.94858997635573	High
PTPRF	chr1:43994047-43999047	H3K4me3	Vh	144.56562706279442	High
PTPRF	chr1:43994047-43999047	H3K4me3	30m	127.1124451330988	High
PTPRF	chr1:43994047-43999047	H3K4me3	4h	133.46454624064953	High
PTPRF	chr1:43994047-43999047	H3K4me3	16h	135.95506691007316	High
PTPRF	chr1:43994047-43999047	H3K4me3	72h	134.2012147801912	High
PTPRF	chr1:43994047-43999047	RNAseq	Vh	64.65289868090669	High
PTPRF	chr1:43994047-43999047	RNAseq	30m	96.81050768310733	High
PTPRF	chr1:43994047-43999047	RNAseq	4h	77.11020689244707	High
PTPRF	chr1:43994047-43999047	RNAseq	16h	63.31981654460522	High
PTPRF	chr1:43994047-43999047	RNAseq	72h	64.33345647846791	High
PTPRF	chr1:43994047-43999047	AR	Vh	14.838645462440766	High
PTPRF	chr1:43994047-43999047	AR	30m	17.451748060237737	High
PTPRF	chr1:43994047-43999047	AR	4h	29.7010145171811	High
PTPRF	chr1:43994047-43999047	AR	16h	28.39201266456831	High
PTPRF	chr1:43994047-43999047	AR	72h	34.500028583037256	High
PTPRF	chr1:43994047-43999047	FOXA1	Vh	19.212767966576404	High
PTPRF	chr1:43994047-43999047	FOXA1	30m	12.979460656280487	High
PTPRF	chr1:43994047-43999047	FOXA1	4h	18.281302127755584	High
PTPRF	chr1:43994047-43999047	FOXA1	16h	15.16658455685791	High
PTPRF	chr1:43994047-43999047	FOXA1	72h	20.595185321376388	High
CPT2	chr1:53659601-53664601	ATAC	Vh	32.449944930143225	High
CPT2	chr1:53659601-53664601	ATAC	30m	33.8005031766452	High
CPT2	chr1:53659601-53664601	ATAC	4h	37.13394862232283	High
CPT2	chr1:53659601-53664601	ATAC	16h	34.550638000585806	High
CPT2	chr1:53659601-53664601	ATAC	72h	32.911095907481446	High
CPT2	chr1:53659601-53664601	H3K27ac	Vh	36.43388398094629	High
CPT2	chr1:53659601-53664601	H3K27ac	30m	33.542591410947985	High
CPT2	chr1:53659601-53664601	H3K27ac	4h	26.20886113409233	High
CPT2	chr1:53659601-53664601	H3K27ac	16h	29.89844495993278	High
CPT2	chr1:53659601-53664601	H3K27ac	72h	35.99779965974544	High
CPT2	chr1:53659601-53664601	H3K4me3	Vh	84.75353510577287	High
CPT2	chr1:53659601-53664601	H3K4me3	30m	82.2166649534417	High
CPT2	chr1:53659601-53664601	H3K4me3	4h	81.91733033915808	High
CPT2	chr1:53659601-53664601	H3K4me3	16h	78.00533804680352	High
CPT2	chr1:53659601-53664601	H3K4me3	72h	80.0735557702	High
CPT2	chr1:53659601-53664601	RNAseq	Vh	26.06827855146551	High
CPT2	chr1:53659601-53664601	RNAseq	30m	23.81021111398893	High
CPT2	chr1:53659601-53664601	RNAseq	4h	25.69007195061832	High
CPT2	chr1:53659601-53664601	RNAseq	16h	22.473232580619893	High
CPT2	chr1:53659601-53664601	RNAseq	72h	24.217291477497685	High
CPT2	chr1:53659601-53664601	AR	Vh	20.683876880272265	High
CPT2	chr1:53659601-53664601	AR	30m	8.829131107094547	High
CPT2	chr1:53659601-53664601	AR	4h	10.343174831312597	High
CPT2	chr1:53659601-53664601	AR	16h	9.64288905959996	High
CPT2	chr1:53659601-53664601	AR	72h	19.77807253113004	High
CPT2	chr1:53659601-53664601	FOXA1	Vh	9.38230275021983	High
CPT2	chr1:53659601-53664601	FOXA1	30m	6.855196009009088	High
CPT2	chr1:53659601-53664601	FOXA1	4h	9.0927689011393	High
CPT2	chr1:53659601-53664601	FOXA1	16h	8.112387265674677	High
CPT2	chr1:53659601-53664601	FOXA1	72h	12.117109835062994	High
CD46	chr1:207922902-207927902	ATAC	Vh	86.08262114710124	High
CD46	chr1:207922902-207927902	ATAC	30m	86.20755334835148	High
CD46	chr1:207922902-207927902	ATAC	4h	82.56150733297214	High
CD46	chr1:207922902-207927902	ATAC	16h	94.89399309707449	High
CD46	chr1:207922902-207927902	ATAC	72h	85.51418719309345	High
CD46	chr1:207922902-207927902	H3K27ac	Vh	87.31120668585264	High
CD46	chr1:207922902-207927902	H3K27ac	30m	71.64366988387735	High
CD46	chr1:207922902-207927902	H3K27ac	4h	72.79941325262125	High
CD46	chr1:207922902-207927902	H3K27ac	16h	80.24962878814527	High
CD46	chr1:207922902-207927902	H3K27ac	72h	97.16549289870936	High
CD46	chr1:207922902-207927902	H3K4me3	Vh	118.0522854955846	High
CD46	chr1:207922902-207927902	H3K4me3	30m	110.98827824227595	High
CD46	chr1:207922902-207927902	H3K4me3	4h	121.21775795057822	High
CD46	chr1:207922902-207927902	H3K4me3	16h	115.78904619396025	High
CD46	chr1:207922902-207927902	H3K4me3	72h	115.56911009653896	High
CD46	chr1:207922902-207927902	RNAseq	Vh	23.566600459397065	High
CD46	chr1:207922902-207927902	RNAseq	30m	22.064857497202034	High
CD46	chr1:207922902-207927902	RNAseq	4h	19.940749421446704	High
CD46	chr1:207922902-207927902	RNAseq	16h	29.92589827737984	High
CD46	chr1:207922902-207927902	RNAseq	72h	30.746048305536256	High
CD46	chr1:207922902-207927902	AR	Vh	18.785282722405345	High
CD46	chr1:207922902-207927902	AR	30m	20.22696321083872	High
CD46	chr1:207922902-207927902	AR	4h	18.74835648144695	High
CD46	chr1:207922902-207927902	AR	16h	13.994618990401152	High
CD46	chr1:207922902-207927902	AR	72h	12.325027560991618	High
CD46	chr1:207922902-207927902	FOXA1	Vh	20.20152730085797	High
CD46	chr1:207922902-207927902	FOXA1	30m	21.26805860507793	High
CD46	chr1:207922902-207927902	FOXA1	4h	22.57014083248574	High
CD46	chr1:207922902-207927902	FOXA1	16h	26.56275281903011	High
CD46	chr1:207922902-207927902	FOXA1	72h	25.267962914757764	High
LYPLAL1	chr1:219344686-219349686	ATAC	Vh	16.668755507688584	High
LYPLAL1	chr1:219344686-219349686	ATAC	30m	16.03641374897468	High
LYPLAL1	chr1:219344686-219349686	ATAC	4h	13.278828683086743	High
LYPLAL1	chr1:219344686-219349686	ATAC	16h	17.267819962465392	High
LYPLAL1	chr1:219344686-219349686	ATAC	72h	14.793169132841276	High
LYPLAL1	chr1:219344686-219349686	H3K27ac	Vh	33.22808848354479	High
LYPLAL1	chr1:219344686-219349686	H3K27ac	30m	30.827699792040324	High
LYPLAL1	chr1:219344686-219349686	H3K27ac	4h	29.25732328414376	High
LYPLAL1	chr1:219344686-219349686	H3K27ac	16h	26.69777717455438	High
LYPLAL1	chr1:219344686-219349686	H3K27ac	72h	22.63457228813497	High
LYPLAL1	chr1:219344686-219349686	H3K4me3	Vh	59.54824949464185	High
LYPLAL1	chr1:219344686-219349686	H3K4me3	30m	55.70012483453567	High
LYPLAL1	chr1:219344686-219349686	H3K4me3	4h	63.29301415358099	High
LYPLAL1	chr1:219344686-219349686	H3K4me3	16h	55.76631745747805	High
LYPLAL1	chr1:219344686-219349686	H3K4me3	72h	53.0149938346587	High
LYPLAL1	chr1:219344686-219349686	RNAseq	Vh	21.66673879830063	High
LYPLAL1	chr1:219344686-219349686	RNAseq	30m	18.64516338874163	High
LYPLAL1	chr1:219344686-219349686	RNAseq	4h	21.702439933831005	High
LYPLAL1	chr1:219344686-219349686	RNAseq	16h	22.066284925430388	High
LYPLAL1	chr1:219344686-219349686	RNAseq	72h	23.985156039726245	High
LYPLAL1	chr1:219344686-219349686	AR	Vh	12.470761220657252	High
LYPLAL1	chr1:219344686-219349686	AR	30m	11.160239751962962	High
LYPLAL1	chr1:219344686-219349686	AR	4h	7.191957200266282	High
LYPLAL1	chr1:219344686-219349686	AR	16h	10.516705026747733	High
LYPLAL1	chr1:219344686-219349686	AR	72h	13.32136737717525	High
LYPLAL1	chr1:219344686-219349686	FOXA1	Vh	9.742637132058244	High
LYPLAL1	chr1:219344686-219349686	FOXA1	30m	14.07254701879716	High
LYPLAL1	chr1:219344686-219349686	FOXA1	4h	8.324350976190647	High
LYPLAL1	chr1:219344686-219349686	FOXA1	16h	16.603063881525593	High
LYPLAL1	chr1:219344686-219349686	FOXA1	72h	14.03590733655788	High
ZNF32	chr10:44141804-44146804	ATAC	Vh	37.79405940379187	High
ZNF32	chr10:44141804-44146804	ATAC	30m	37.29991952879952	High
ZNF32	chr10:44141804-44146804	ATAC	4h	39.43226330770554	High
ZNF32	chr10:44141804-44146804	ATAC	16h	37.70430305313581	High
ZNF32	chr10:44141804-44146804	ATAC	72h	38.29334408555957	High
ZNF32	chr10:44141804-44146804	H3K27ac	Vh	24.266386057829635	High
ZNF32	chr10:44141804-44146804	H3K27ac	30m	25.672540200805656	High
ZNF32	chr10:44141804-44146804	H3K27ac	4h	18.25258880511666	High
ZNF32	chr10:44141804-44146804	H3K27ac	16h	24.63597545510239	High
ZNF32	chr10:44141804-44146804	H3K27ac	72h	33.56549843233524	High
ZNF32	chr10:44141804-44146804	H3K4me3	Vh	62.158722713474496	High
ZNF32	chr10:44141804-44146804	H3K4me3	30m	57.91178689724596	High
ZNF32	chr10:44141804-44146804	H3K4me3	4h	64.65669591261837	High
ZNF32	chr10:44141804-44146804	H3K4me3	16h	68.87794996473374	High
ZNF32	chr10:44141804-44146804	H3K4me3	72h	69.8046746384267	High
ZNF32	chr10:44141804-44146804	RNAseq	Vh	45.039829790739894	High
ZNF32	chr10:44141804-44146804	RNAseq	30m	45.224282248015776	High
ZNF32	chr10:44141804-44146804	RNAseq	4h	42.72607478266645	High
ZNF32	chr10:44141804-44146804	RNAseq	16h	42.792477999193004	High
ZNF32	chr10:44141804-44146804	RNAseq	72h	44.05449993973768	High
ZNF32	chr10:44141804-44146804	AR	Vh	15.418906388580965	High
ZNF32	chr10:44141804-44146804	AR	30m	17.808230340678058	High
ZNF32	chr10:44141804-44146804	AR	4h	10.543467868727468	High
ZNF32	chr10:44141804-44146804	AR	16h	10.179699733098571	High
ZNF32	chr10:44141804-44146804	AR	72h	24.0578750011798	High
ZNF32	chr10:44141804-44146804	FOXA1	Vh	10.36518858293099	High
ZNF32	chr10:44141804-44146804	FOXA1	30m	14.433510954858734	High
ZNF32	chr10:44141804-44146804	FOXA1	4h	19.155878678626955	High
ZNF32	chr10:44141804-44146804	FOXA1	16h	14.783263266840322	High
ZNF32	chr10:44141804-44146804	FOXA1	72h	13.58481692071037	High
PDCD4	chr10:112629065-112634065	ATAC	Vh	48.657612399331896	High
PDCD4	chr10:112629065-112634065	ATAC	30m	49.832788874834	High
PDCD4	chr10:112629065-112634065	ATAC	4h	52.50801722187392	High
PDCD4	chr10:112629065-112634065	ATAC	16h	50.54525374730565	High
PDCD4	chr10:112629065-112634065	ATAC	72h	51.21113456348457	High
PDCD4	chr10:112629065-112634065	H3K27ac	Vh	97.71695976318772	High
PDCD4	chr10:112629065-112634065	H3K27ac	30m	84.88193433945413	High
PDCD4	chr10:112629065-112634065	H3K27ac	4h	72.3680919025287	High
PDCD4	chr10:112629065-112634065	H3K27ac	16h	104.66286157195827	High
PDCD4	chr10:112629065-112634065	H3K27ac	72h	71.03859087239681	High
PDCD4	chr10:112629065-112634065	H3K4me3	Vh	129.48167977632156	High
PDCD4	chr10:112629065-112634065	H3K4me3	30m	117.27443403645476	High
PDCD4	chr10:112629065-112634065	H3K4me3	4h	131.61789017403456	High
PDCD4	chr10:112629065-112634065	H3K4me3	16h	122.62710878095218	High
PDCD4	chr10:112629065-112634065	H3K4me3	72h	123.38295107617864	High
PDCD4	chr10:112629065-112634065	RNAseq	Vh	70.17368700787827	High
PDCD4	chr10:112629065-112634065	RNAseq	30m	65.0143101124685	High
PDCD4	chr10:112629065-112634065	RNAseq	4h	68.58545708810837	High
PDCD4	chr10:112629065-112634065	RNAseq	16h	71.02119840564325	High
PDCD4	chr10:112629065-112634065	RNAseq	72h	67.77115149108195	High
PDCD4	chr10:112629065-112634065	AR	Vh	13.242149182300436	High
PDCD4	chr10:112629065-112634065	AR	30m	16.670985702715793	High
PDCD4	chr10:112629065-112634065	AR	4h	15.697298975669284	High
PDCD4	chr10:112629065-112634065	AR	16h	16.094377380372354	High
PDCD4	chr10:112629065-112634065	AR	72h	14.815902409773532	High
PDCD4	chr10:112629065-112634065	FOXA1	Vh	23.1986082724154	High
PDCD4	chr10:112629065-112634065	FOXA1	30m	24.073805181992245	High
PDCD4	chr10:112629065-112634065	FOXA1	4h	25.07739639500814	High
PDCD4	chr10:112629065-112634065	FOXA1	16h	19.7437621218207	High
PDCD4	chr10:112629065-112634065	FOXA1	72h	12.658836116648695	High
ECHS1	chr10:135184693-135189693	ATAC	Vh	47.78379680936554	High
ECHS1	chr10:135184693-135189693	ATAC	30m	46.861449833823215	High
ECHS1	chr10:135184693-135189693	ATAC	4h	45.503234467481626	High
ECHS1	chr10:135184693-135189693	ATAC	16h	40.263844436365176	High
ECHS1	chr10:135184693-135189693	ATAC	72h	39.14650661050616	High
ECHS1	chr10:135184693-135189693	H3K27ac	Vh	56.50134881897563	High
ECHS1	chr10:135184693-135189693	H3K27ac	30m	49.68153478788668	High
ECHS1	chr10:135184693-135189693	H3K27ac	4h	37.62897679521503	High
ECHS1	chr10:135184693-135189693	H3K27ac	16h	53.04904030358455	High
ECHS1	chr10:135184693-135189693	H3K27ac	72h	63.48723117448939	High
ECHS1	chr10:135184693-135189693	H3K4me3	Vh	94.61901719816	High
ECHS1	chr10:135184693-135189693	H3K4me3	30m	99.80717787268227	High
ECHS1	chr10:135184693-135189693	H3K4me3	4h	90.0889717466573	High
ECHS1	chr10:135184693-135189693	H3K4me3	16h	92.88772770157752	High
ECHS1	chr10:135184693-135189693	H3K4me3	72h	95.87596584841408	High
ECHS1	chr10:135184693-135189693	RNAseq	Vh	224.09753476842525	High
ECHS1	chr10:135184693-135189693	RNAseq	30m	209.91161988769986	High
ECHS1	chr10:135184693-135189693	RNAseq	4h	221.36061027363297	High
ECHS1	chr10:135184693-135189693	RNAseq	16h	188.77125193107887	High
ECHS1	chr10:135184693-135189693	RNAseq	72h	211.777488098463	High
ECHS1	chr10:135184693-135189693	AR	Vh	21.63769105995433	High
ECHS1	chr10:135184693-135189693	AR	30m	18.591898683909463	High
ECHS1	chr10:135184693-135189693	AR	4h	19.740906496096247	High
ECHS1	chr10:135184693-135189693	AR	16h	14.054317178985864	High
ECHS1	chr10:135184693-135189693	AR	72h	19.53879001934921	High
ECHS1	chr10:135184693-135189693	FOXA1	Vh	10.480930147014703	High
ECHS1	chr10:135184693-135189693	FOXA1	30m	12.486359153345544	High
ECHS1	chr10:135184693-135189693	FOXA1	4h	9.980972471852466	High
ECHS1	chr10:135184693-135189693	FOXA1	16h	10.555642161871326	High
ECHS1	chr10:135184693-135189693	FOXA1	72h	14.56257753883614	High
TNKS1BP1	chr11:57089901-57094901	ATAC	Vh	50.243289169550366	High
TNKS1BP1	chr11:57089901-57094901	ATAC	30m	53.60931413888456	High
TNKS1BP1	chr11:57089901-57094901	ATAC	4h	51.44689219171282	High
TNKS1BP1	chr11:57089901-57094901	ATAC	16h	56.98605770831575	High
TNKS1BP1	chr11:57089901-57094901	ATAC	72h	55.03702582441058	High
TNKS1BP1	chr11:57089901-57094901	H3K27ac	Vh	78.96113643545625	High
TNKS1BP1	chr11:57089901-57094901	H3K27ac	30m	56.489793745833225	High
TNKS1BP1	chr11:57089901-57094901	H3K27ac	4h	64.78343610314123	High
TNKS1BP1	chr11:57089901-57094901	H3K27ac	16h	67.5771543012549	High
TNKS1BP1	chr11:57089901-57094901	H3K27ac	72h	66.94884598373145	High
TNKS1BP1	chr11:57089901-57094901	H3K4me3	Vh	32.24820381450857	High
TNKS1BP1	chr11:57089901-57094901	H3K4me3	30m	31.992707185531017	High
TNKS1BP1	chr11:57089901-57094901	H3K4me3	4h	30.539376481860007	High
TNKS1BP1	chr11:57089901-57094901	H3K4me3	16h	32.67677425248419	High
TNKS1BP1	chr11:57089901-57094901	H3K4me3	72h	31.554726615662545	High
TNKS1BP1	chr11:57089901-57094901	RNAseq	Vh	64.18903213783418	High
TNKS1BP1	chr11:57089901-57094901	RNAseq	30m	73.52924974603893	High
TNKS1BP1	chr11:57089901-57094901	RNAseq	4h	66.87870678293147	High
TNKS1BP1	chr11:57089901-57094901	RNAseq	16h	66.92986085600374	High
TNKS1BP1	chr11:57089901-57094901	RNAseq	72h	65.83044758107366	High
TNKS1BP1	chr11:57089901-57094901	AR	Vh	10.120620452440818	High
TNKS1BP1	chr11:57089901-57094901	AR	30m	16.580669438696997	High
TNKS1BP1	chr11:57089901-57094901	AR	4h	12.731611430371624	High
TNKS1BP1	chr11:57089901-57094901	AR	16h	13.15949286180484	High
TNKS1BP1	chr11:57089901-57094901	AR	72h	5.260292595050651	High
TNKS1BP1	chr11:57089901-57094901	FOXA1	Vh	24.62236147373552	High
TNKS1BP1	chr11:57089901-57094901	FOXA1	30m	18.847344560601226	High
TNKS1BP1	chr11:57089901-57094901	FOXA1	4h	16.475879984806557	High
TNKS1BP1	chr11:57089901-57094901	FOXA1	16h	12.828093174734605	High
TNKS1BP1	chr11:57089901-57094901	FOXA1	72h	16.79861609273817	High
TNKS1BP1	chr11:57089901-57094901	ATAC	Vh	71.39132713836642	High
TNKS1BP1	chr11:57089901-57094901	ATAC	30m	70.33074625999959	High
TNKS1BP1	chr11:57089901-57094901	ATAC	4h	71.10527965004037	High
TNKS1BP1	chr11:57089901-57094901	ATAC	16h	85.24129837733113	High
TNKS1BP1	chr11:57089901-57094901	ATAC	72h	66.03494225132313	High
TNKS1BP1	chr11:57089901-57094901	H3K27ac	Vh	126.64226630266867	High
TNKS1BP1	chr11:57089901-57094901	H3K27ac	30m	117.90289087250446	High
TNKS1BP1	chr11:57089901-57094901	H3K27ac	4h	97.31815196975067	High
TNKS1BP1	chr11:57089901-57094901	H3K27ac	16h	114.61409283894432	High
TNKS1BP1	chr11:57089901-57094901	H3K27ac	72h	112.8771959733621	High
TNKS1BP1	chr11:57089901-57094901	H3K4me3	Vh	110.48526432175268	High
TNKS1BP1	chr11:57089901-57094901	H3K4me3	30m	105.99223808617164	High
TNKS1BP1	chr11:57089901-57094901	H3K4me3	4h	105.90779968852884	High
TNKS1BP1	chr11:57089901-57094901	H3K4me3	16h	106.51954932521528	High
TNKS1BP1	chr11:57089901-57094901	H3K4me3	72h	105.9136078563689	High
TNKS1BP1	chr11:57089901-57094901	RNAseq	Vh	64.18903213783418	High
TNKS1BP1	chr11:57089901-57094901	RNAseq	30m	73.52924974603893	High
TNKS1BP1	chr11:57089901-57094901	RNAseq	4h	66.87870678293147	High
TNKS1BP1	chr11:57089901-57094901	RNAseq	16h	66.92986085600374	High
TNKS1BP1	chr11:57089901-57094901	RNAseq	72h	65.83044758107366	High
TNKS1BP1	chr11:57089901-57094901	AR	Vh	7.716842436824457	High
TNKS1BP1	chr11:57089901-57094901	AR	30m	21.816832784915665	High
TNKS1BP1	chr11:57089901-57094901	AR	4h	20.583142249247743	High
TNKS1BP1	chr11:57089901-57094901	AR	16h	21.70787810198496	High
TNKS1BP1	chr11:57089901-57094901	AR	72h	13.160580328483572	High
TNKS1BP1	chr11:57089901-57094901	FOXA1	Vh	19.595075729886943	High
TNKS1BP1	chr11:57089901-57094901	FOXA1	30m	15.417400987614236	High
TNKS1BP1	chr11:57089901-57094901	FOXA1	4h	16.984071042135074	High
TNKS1BP1	chr11:57089901-57094901	FOXA1	16h	18.909341842867747	High
TNKS1BP1	chr11:57089901-57094901	FOXA1	72h	11.7285786250786	High
STT3A	chr11:125460262-125465262	ATAC	Vh	99.84721022448952	High
STT3A	chr11:125460262-125465262	ATAC	30m	99.49468181941772	High
STT3A	chr11:125460262-125465262	ATAC	4h	101.2653169895709	High
STT3A	chr11:125460262-125465262	ATAC	16h	103.8102063511433	High
STT3A	chr11:125460262-125465262	ATAC	72h	92.21279193584512	High
STT3A	chr11:125460262-125465262	H3K27ac	Vh	67.89622492031448	High
STT3A	chr11:125460262-125465262	H3K27ac	30m	62.25815032352181	High
STT3A	chr11:125460262-125465262	H3K27ac	4h	60.5810176682706	High
STT3A	chr11:125460262-125465262	H3K27ac	16h	51.98847407709444	High
STT3A	chr11:125460262-125465262	H3K27ac	72h	102.5075357284566	High
STT3A	chr11:125460262-125465262	H3K4me3	Vh	114.05695655409886	High
STT3A	chr11:125460262-125465262	H3K4me3	30m	115.83176849387756	High
STT3A	chr11:125460262-125465262	H3K4me3	4h	113.04944861972486	High
STT3A	chr11:125460262-125465262	H3K4me3	16h	110.507216585415	High
STT3A	chr11:125460262-125465262	H3K4me3	72h	106.9236344225196	High
STT3A	chr11:125460262-125465262	RNAseq	Vh	45.99967066500595	High
STT3A	chr11:125460262-125465262	RNAseq	30m	47.97112926750744	High
STT3A	chr11:125460262-125465262	RNAseq	4h	50.3278239775618	High
STT3A	chr11:125460262-125465262	RNAseq	16h	46.6523723994144	High
STT3A	chr11:125460262-125465262	RNAseq	72h	47.06771011179065	High
STT3A	chr11:125460262-125465262	AR	Vh	8.891762323902709	High
STT3A	chr11:125460262-125465262	AR	30m	17.714896606013042	High
STT3A	chr11:125460262-125465262	AR	4h	14.548660994204438	High
STT3A	chr11:125460262-125465262	AR	16h	14.415205529803204	High
STT3A	chr11:125460262-125465262	AR	72h	19.311275499951048	High
STT3A	chr11:125460262-125465262	FOXA1	Vh	19.70201249767429	High
STT3A	chr11:125460262-125465262	FOXA1	30m	18.87839688779577	High
STT3A	chr11:125460262-125465262	FOXA1	4h	23.990627143173224	High
STT3A	chr11:125460262-125465262	FOXA1	16h	14.701031363095924	High
STT3A	chr11:125460262-125465262	FOXA1	72h	17.504366651559945	High
CREBL2	chr12:12762326-12767326	ATAC	Vh	47.12887055300733	High
CREBL2	chr12:12762326-12767326	ATAC	30m	43.94522247056349	High
CREBL2	chr12:12762326-12767326	ATAC	4h	47.01315697938213	High
CREBL2	chr12:12762326-12767326	ATAC	16h	47.299607212381936	High
CREBL2	chr12:12762326-12767326	ATAC	72h	44.89303388506023	High
CREBL2	chr12:12762326-12767326	H3K27ac	Vh	55.82884377214657	High
CREBL2	chr12:12762326-12767326	H3K27ac	30m	43.08191338485239	High
CREBL2	chr12:12762326-12767326	H3K27ac	4h	47.76806052645833	High
CREBL2	chr12:12762326-12767326	H3K27ac	16h	48.73965981256214	High
CREBL2	chr12:12762326-12767326	H3K27ac	72h	47.02740471065038	High
CREBL2	chr12:12762326-12767326	H3K4me3	Vh	57.12867491025367	High
CREBL2	chr12:12762326-12767326	H3K4me3	30m	53.26426734980211	High
CREBL2	chr12:12762326-12767326	H3K4me3	4h	57.36909365975846	High
CREBL2	chr12:12762326-12767326	H3K4me3	16h	59.33052655771321	High
CREBL2	chr12:12762326-12767326	H3K4me3	72h	54.99457531846226	High
CREBL2	chr12:12762326-12767326	RNAseq	Vh	27.474550930509768	High
CREBL2	chr12:12762326-12767326	RNAseq	30m	34.50424770159109	High
CREBL2	chr12:12762326-12767326	RNAseq	4h	27.0900660728841	High
CREBL2	chr12:12762326-12767326	RNAseq	16h	24.53779819163984	High
CREBL2	chr12:12762326-12767326	RNAseq	72h	36.325326689453995	High
CREBL2	chr12:12762326-12767326	AR	Vh	10.844246928207452	High
CREBL2	chr12:12762326-12767326	AR	30m	18.133614132679178	High
CREBL2	chr12:12762326-12767326	AR	4h	14.751925840098956	High
CREBL2	chr12:12762326-12767326	AR	16h	6.830230941229877	High
CREBL2	chr12:12762326-12767326	AR	72h	8.527871813303591	High
CREBL2	chr12:12762326-12767326	FOXA1	Vh	42.87421059068996	High
CREBL2	chr12:12762326-12767326	FOXA1	30m	50.74768074815995	High
CREBL2	chr12:12762326-12767326	FOXA1	4h	42.07350153670695	High
CREBL2	chr12:12762326-12767326	FOXA1	16h	31.537810786901503	High
CREBL2	chr12:12762326-12767326	FOXA1	72h	45.051567841819015	High
LDHB	chr12:21808276-21813276	ATAC	Vh	30.65815175385525	High
LDHB	chr12:21808276-21813276	ATAC	30m	29.75652142249485	High
LDHB	chr12:21808276-21813276	ATAC	4h	32.35850332661824	High
LDHB	chr12:21808276-21813276	ATAC	16h	32.39707766953219	High
LDHB	chr12:21808276-21813276	ATAC	72h	27.46107120394129	High
LDHB	chr12:21808276-21813276	H3K27ac	Vh	16.26309997069785	High
LDHB	chr12:21808276-21813276	H3K27ac	30m	15.579943876294868	High
LDHB	chr12:21808276-21813276	H3K27ac	4h	15.34548935037541	High
LDHB	chr12:21808276-21813276	H3K27ac	16h	19.01651060362969	High
LDHB	chr12:21808276-21813276	H3K27ac	72h	9.645745999302497	High
LDHB	chr12:21808276-21813276	H3K4me3	Vh	48.36507821899001	High
LDHB	chr12:21808276-21813276	H3K4me3	30m	53.67289862660974	High
LDHB	chr12:21808276-21813276	H3K4me3	4h	49.54128962592569	High
LDHB	chr12:21808276-21813276	H3K4me3	16h	51.01439874961552	High
LDHB	chr12:21808276-21813276	H3K4me3	72h	50.39011906179117	High
LDHB	chr12:21808276-21813276	RNAseq	Vh	331.90334026787866	High
LDHB	chr12:21808276-21813276	RNAseq	30m	336.35428797091504	High
LDHB	chr12:21808276-21813276	RNAseq	4h	324.2035894790499	High
LDHB	chr12:21808276-21813276	RNAseq	16h	291.9808445123807	High
LDHB	chr12:21808276-21813276	RNAseq	72h	240.05577400410797	High
LDHB	chr12:21808276-21813276	AR	Vh	21.47323792121991	High
LDHB	chr12:21808276-21813276	AR	30m	16.13927445033329	High
LDHB	chr12:21808276-21813276	AR	4h	15.391034150327211	High
LDHB	chr12:21808276-21813276	AR	16h	12.78363637123713	High
LDHB	chr12:21808276-21813276	AR	72h	13.595953866104068	High
LDHB	chr12:21808276-21813276	FOXA1	Vh	13.598054095337815	High
LDHB	chr12:21808276-21813276	FOXA1	30m	16.61166806527885	High
LDHB	chr12:21808276-21813276	FOXA1	4h	9.301576325943476	High
LDHB	chr12:21808276-21813276	FOXA1	16h	11.293191668711405	High
LDHB	chr12:21808276-21813276	FOXA1	72h	11.243017218301055	High
PRKAG1	chr12:49410480-49415480	ATAC	Vh	54.88977021183474	High
PRKAG1	chr12:49410480-49415480	ATAC	30m	51.63219763331826	High
PRKAG1	chr12:49410480-49415480	ATAC	4h	53.06556730601788	High
PRKAG1	chr12:49410480-49415480	ATAC	16h	63.84340249831442	High
PRKAG1	chr12:49410480-49415480	ATAC	72h	50.06322009654577	High
PRKAG1	chr12:49410480-49415480	H3K27ac	Vh	41.78106516963884	High
PRKAG1	chr12:49410480-49415480	H3K27ac	30m	37.49731522732056	High
PRKAG1	chr12:49410480-49415480	H3K27ac	4h	33.85456968984185	High
PRKAG1	chr12:49410480-49415480	H3K27ac	16h	36.2126434309628	High
PRKAG1	chr12:49410480-49415480	H3K27ac	72h	73.37260021517162	High
PRKAG1	chr12:49410480-49415480	H3K4me3	Vh	68.87737792546231	High
PRKAG1	chr12:49410480-49415480	H3K4me3	30m	70.93113079889105	High
PRKAG1	chr12:49410480-49415480	H3K4me3	4h	68.64978981618941	High
PRKAG1	chr12:49410480-49415480	H3K4me3	16h	67.05189878737048	High
PRKAG1	chr12:49410480-49415480	H3K4me3	72h	66.06255117240637	High
PRKAG1	chr12:49410480-49415480	RNAseq	Vh	25.382077832356185	High
PRKAG1	chr12:49410480-49415480	RNAseq	30m	22.676153572498695	High
PRKAG1	chr12:49410480-49415480	RNAseq	4h	21.433236401928443	High
PRKAG1	chr12:49410480-49415480	RNAseq	16h	27.34963151496545	High
PRKAG1	chr12:49410480-49415480	RNAseq	72h	26.82996097244926	High
PRKAG1	chr12:49410480-49415480	AR	Vh	14.354330368023994	High
PRKAG1	chr12:49410480-49415480	AR	30m	17.85352825244075	High
PRKAG1	chr12:49410480-49415480	AR	4h	15.111267112746962	High
PRKAG1	chr12:49410480-49415480	AR	16h	13.249049914443836	High
PRKAG1	chr12:49410480-49415480	AR	72h	12.713354437404297	High
PRKAG1	chr12:49410480-49415480	FOXA1	Vh	12.524336473218892	High
PRKAG1	chr12:49410480-49415480	FOXA1	30m	13.855355744159343	High
PRKAG1	chr12:49410480-49415480	FOXA1	4h	15.955553831830423	High
PRKAG1	chr12:49410480-49415480	FOXA1	16h	10.505647609435195	High
PRKAG1	chr12:49410480-49415480	FOXA1	72h	20.491567856114383	High
RAN	chr12:131354118-131359118	ATAC	Vh	45.92567485509769	High
RAN	chr12:131354118-131359118	ATAC	30m	45.06911435791836	High
RAN	chr12:131354118-131359118	ATAC	4h	50.31451691409831	High
RAN	chr12:131354118-131359118	ATAC	16h	42.56761243204967	High
RAN	chr12:131354118-131359118	ATAC	72h	41.68853090889513	High
RAN	chr12:131354118-131359118	H3K27ac	Vh	71.37700530449816	High
RAN	chr12:131354118-131359118	H3K27ac	30m	70.14773494522073	High
RAN	chr12:131354118-131359118	H3K27ac	4h	44.67912389887206	High
RAN	chr12:131354118-131359118	H3K27ac	16h	69.00151751996711	High
RAN	chr12:131354118-131359118	H3K27ac	72h	60.8333770514941	High
RAN	chr12:131354118-131359118	H3K4me3	Vh	127.3511328303827	High
RAN	chr12:131354118-131359118	H3K4me3	30m	113.34991289248718	High
RAN	chr12:131354118-131359118	H3K4me3	4h	120.25862236844412	High
RAN	chr12:131354118-131359118	H3K4me3	16h	117.66715407661302	High
RAN	chr12:131354118-131359118	H3K4me3	72h	116.9282851451761	High
RAN	chr12:131354118-131359118	RNAseq	Vh	223.1443301586667	High
RAN	chr12:131354118-131359118	RNAseq	30m	211.7093121367477	High
RAN	chr12:131354118-131359118	RNAseq	4h	216.76878644168343	High
RAN	chr12:131354118-131359118	RNAseq	16h	206.02985581918176	High
RAN	chr12:131354118-131359118	RNAseq	72h	144.0073451817298	High
RAN	chr12:131354118-131359118	AR	Vh	20.28335222917804	High
RAN	chr12:131354118-131359118	AR	30m	17.864777629669057	High
RAN	chr12:131354118-131359118	AR	4h	18.34788600439149	High
RAN	chr12:131354118-131359118	AR	16h	14.087068111521903	High
RAN	chr12:131354118-131359118	AR	72h	17.714816742103174	High
RAN	chr12:131354118-131359118	FOXA1	Vh	16.40176553094106	High
RAN	chr12:131354118-131359118	FOXA1	30m	14.874889200235016	High
RAN	chr12:131354118-131359118	FOXA1	4h	10.838401376303947	High
RAN	chr12:131354118-131359118	FOXA1	16h	13.267692055705211	High
RAN	chr12:131354118-131359118	FOXA1	72h	12.27899194142754	High
ULK1	chr12:132376696-132381696	ATAC	Vh	23.63930110070672	High
ULK1	chr12:132376696-132381696	ATAC	30m	20.13788475187054	High
ULK1	chr12:132376696-132381696	ATAC	4h	22.700539796355564	High
ULK1	chr12:132376696-132381696	ATAC	16h	15.570724863815787	High
ULK1	chr12:132376696-132381696	ATAC	72h	19.38084335360929	High
ULK1	chr12:132376696-132381696	H3K27ac	Vh	34.32614890740823	High
ULK1	chr12:132376696-132381696	H3K27ac	30m	26.731644299458363	High
ULK1	chr12:132376696-132381696	H3K27ac	4h	23.168690362766856	High
ULK1	chr12:132376696-132381696	H3K27ac	16h	27.68611045714179	High
ULK1	chr12:132376696-132381696	H3K27ac	72h	41.1775868651522	High
ULK1	chr12:132376696-132381696	H3K4me3	Vh	56.34417031445039	High
ULK1	chr12:132376696-132381696	H3K4me3	30m	56.38381037228386	High
ULK1	chr12:132376696-132381696	H3K4me3	4h	60.1774642066061	High
ULK1	chr12:132376696-132381696	H3K4me3	16h	61.313283400944286	High
ULK1	chr12:132376696-132381696	H3K4me3	72h	62.271101742047314	High
ULK1	chr12:132376696-132381696	RNAseq	Vh	31.141964831948705	High
ULK1	chr12:132376696-132381696	RNAseq	30m	31.345833371534418	High
ULK1	chr12:132376696-132381696	RNAseq	4h	34.69857986364388	High
ULK1	chr12:132376696-132381696	RNAseq	16h	31.41535337146574	High
ULK1	chr12:132376696-132381696	RNAseq	72h	32.1136409572553	High
ULK1	chr12:132376696-132381696	AR	Vh	12.883182574842149	High
ULK1	chr12:132376696-132381696	AR	30m	10.156044053489858	High
ULK1	chr12:132376696-132381696	AR	4h	15.988870279642214	High
ULK1	chr12:132376696-132381696	AR	16h	10.73158435590745	High
ULK1	chr12:132376696-132381696	AR	72h	16.416349373815788	High
ULK1	chr12:132376696-132381696	FOXA1	Vh	6.515605818595253	High
ULK1	chr12:132376696-132381696	FOXA1	30m	10.93110956634127	High
ULK1	chr12:132376696-132381696	FOXA1	4h	10.641622562147967	High
ULK1	chr12:132376696-132381696	FOXA1	16h	6.970552217934108	High
ULK1	chr12:132376696-132381696	FOXA1	72h	9.330710558419254	High
ULK1	chr12:132376696-132381696	ATAC	Vh	86.06960854736131	High
ULK1	chr12:132376696-132381696	ATAC	30m	83.4385969908338	High
ULK1	chr12:132376696-132381696	ATAC	4h	98.5353415694828	High
ULK1	chr12:132376696-132381696	ATAC	16h	93.30907538660728	High
ULK1	chr12:132376696-132381696	ATAC	72h	73.6419524752634	High
ULK1	chr12:132376696-132381696	H3K27ac	Vh	64.42266186616153	High
ULK1	chr12:132376696-132381696	H3K27ac	30m	52.23588980505339	High
ULK1	chr12:132376696-132381696	H3K27ac	4h	51.117121069991775	High
ULK1	chr12:132376696-132381696	H3K27ac	16h	53.130411486930086	High
ULK1	chr12:132376696-132381696	H3K27ac	72h	106.62619843337968	High
ULK1	chr12:132376696-132381696	H3K4me3	Vh	63.49994682164788	High
ULK1	chr12:132376696-132381696	H3K4me3	30m	60.624367974755046	High
ULK1	chr12:132376696-132381696	H3K4me3	4h	64.52180019325714	High
ULK1	chr12:132376696-132381696	H3K4me3	16h	61.93650041310106	High
ULK1	chr12:132376696-132381696	H3K4me3	72h	63.20674402140455	High
ULK1	chr12:132376696-132381696	RNAseq	Vh	31.141964831948705	High
ULK1	chr12:132376696-132381696	RNAseq	30m	31.345833371534418	High
ULK1	chr12:132376696-132381696	RNAseq	4h	34.69857986364388	High
ULK1	chr12:132376696-132381696	RNAseq	16h	31.41535337146574	High
ULK1	chr12:132376696-132381696	RNAseq	72h	32.1136409572553	High
ULK1	chr12:132376696-132381696	AR	Vh	20.86023027633209	High
ULK1	chr12:132376696-132381696	AR	30m	32.28950866526795	High
ULK1	chr12:132376696-132381696	AR	4h	41.03949394506947	High
ULK1	chr12:132376696-132381696	AR	16h	22.223732549232444	High
ULK1	chr12:132376696-132381696	AR	72h	26.0386444787071	High
ULK1	chr12:132376696-132381696	FOXA1	Vh	38.12670981486829	High
ULK1	chr12:132376696-132381696	FOXA1	30m	51.100546561686826	High
ULK1	chr12:132376696-132381696	FOXA1	4h	29.289231014341087	High
ULK1	chr12:132376696-132381696	FOXA1	16h	35.58191653412635	High
ULK1	chr12:132376696-132381696	FOXA1	72h	44.42340911004722	High
UBAC2	chr13:99850528-99855528	ATAC	Vh	9.378365094946666	High
UBAC2	chr13:99850528-99855528	ATAC	30m	10.139831602164763	High
UBAC2	chr13:99850528-99855528	ATAC	4h	7.264407144439309	High
UBAC2	chr13:99850528-99855528	ATAC	16h	13.541375678146848	High
UBAC2	chr13:99850528-99855528	ATAC	72h	11.463664047416865	High
UBAC2	chr13:99850528-99855528	H3K27ac	Vh	79.75243839918818	High
UBAC2	chr13:99850528-99855528	H3K27ac	30m	87.85529340354489	High
UBAC2	chr13:99850528-99855528	H3K27ac	4h	69.64477909367457	High
UBAC2	chr13:99850528-99855528	H3K27ac	16h	77.2903696330755	High
UBAC2	chr13:99850528-99855528	H3K27ac	72h	91.6365952417804	High
UBAC2	chr13:99850528-99855528	H3K4me3	Vh	6.62754259155551	High
UBAC2	chr13:99850528-99855528	H3K4me3	30m	5.752739973434294	High
UBAC2	chr13:99850528-99855528	H3K4me3	4h	6.175856998554115	High
UBAC2	chr13:99850528-99855528	H3K4me3	16h	5.970787822640024	High
UBAC2	chr13:99850528-99855528	H3K4me3	72h	5.808147493557709	High
UBAC2	chr13:99850528-99855528	RNAseq	Vh	20.875481934418826	High
UBAC2	chr13:99850528-99855528	RNAseq	30m	23.915796970748293	High
UBAC2	chr13:99850528-99855528	RNAseq	4h	20.80810685144756	High
UBAC2	chr13:99850528-99855528	RNAseq	16h	17.871132281118477	High
UBAC2	chr13:99850528-99855528	RNAseq	72h	24.245980854563747	High
UBAC2	chr13:99850528-99855528	AR	Vh	7.881391473113741	High
UBAC2	chr13:99850528-99855528	AR	30m	6.099303306798063	High
UBAC2	chr13:99850528-99855528	AR	4h	7.636619780466357	High
UBAC2	chr13:99850528-99855528	AR	16h	3.1258171363110607	High
UBAC2	chr13:99850528-99855528	AR	72h	4.962170121356505	High
UBAC2	chr13:99850528-99855528	FOXA1	Vh	12.673781383720598	High
UBAC2	chr13:99850528-99855528	FOXA1	30m	13.34841543706353	High
UBAC2	chr13:99850528-99855528	FOXA1	4h	7.0631207527640685	High
UBAC2	chr13:99850528-99855528	FOXA1	16h	7.423013426716902	High
UBAC2	chr13:99850528-99855528	FOXA1	72h	7.947153147976103	High
UBAC2	chr13:99850528-99855528	ATAC	Vh	42.80645359804582	High
UBAC2	chr13:99850528-99855528	ATAC	30m	41.02176345254341	High
UBAC2	chr13:99850528-99855528	ATAC	4h	40.45896781020517	High
UBAC2	chr13:99850528-99855528	ATAC	16h	37.74104348253809	High
UBAC2	chr13:99850528-99855528	ATAC	72h	39.01529654394626	High
UBAC2	chr13:99850528-99855528	H3K27ac	Vh	115.40836846416214	High
UBAC2	chr13:99850528-99855528	H3K27ac	30m	113.95421949928809	High
UBAC2	chr13:99850528-99855528	H3K27ac	4h	83.50751261228051	High
UBAC2	chr13:99850528-99855528	H3K27ac	16h	101.45100617098544	High
UBAC2	chr13:99850528-99855528	H3K27ac	72h	145.72962636705975	High
UBAC2	chr13:99850528-99855528	H3K4me3	Vh	140.22319103492728	High
UBAC2	chr13:99850528-99855528	H3K4me3	30m	124.98973720630552	High
UBAC2	chr13:99850528-99855528	H3K4me3	4h	131.09540184299263	High
UBAC2	chr13:99850528-99855528	H3K4me3	16h	124.16173128434257	High
UBAC2	chr13:99850528-99855528	H3K4me3	72h	125.23881651015505	High
UBAC2	chr13:99850528-99855528	RNAseq	Vh	20.875481934418826	High
UBAC2	chr13:99850528-99855528	RNAseq	30m	23.915796970748293	High
UBAC2	chr13:99850528-99855528	RNAseq	4h	20.80810685144756	High
UBAC2	chr13:99850528-99855528	RNAseq	16h	17.871132281118477	High
UBAC2	chr13:99850528-99855528	RNAseq	72h	24.245980854563747	High
UBAC2	chr13:99850528-99855528	AR	Vh	19.54468076480402	High
UBAC2	chr13:99850528-99855528	AR	30m	17.9440173611495	High
UBAC2	chr13:99850528-99855528	AR	4h	15.938779214846784	High
UBAC2	chr13:99850528-99855528	AR	16h	12.22885042552614	High
UBAC2	chr13:99850528-99855528	AR	72h	14.494343270742185	High
UBAC2	chr13:99850528-99855528	FOXA1	Vh	15.358780761282151	High
UBAC2	chr13:99850528-99855528	FOXA1	30m	17.747361990241735	High
UBAC2	chr13:99850528-99855528	FOXA1	4h	19.722367387167207	High
UBAC2	chr13:99850528-99855528	FOXA1	16h	13.005211670615854	High
UBAC2	chr13:99850528-99855528	FOXA1	72h	11.657360086602557	High
PSMB5	chr14:23501854-23506854	ATAC	Vh	35.26057968024924	High
PSMB5	chr14:23501854-23506854	ATAC	30m	33.85419286227668	High
PSMB5	chr14:23501854-23506854	ATAC	4h	35.04119811274166	High
PSMB5	chr14:23501854-23506854	ATAC	16h	39.60622360983784	High
PSMB5	chr14:23501854-23506854	ATAC	72h	34.80665773369028	High
PSMB5	chr14:23501854-23506854	H3K27ac	Vh	44.692921582780976	High
PSMB5	chr14:23501854-23506854	H3K27ac	30m	45.65378132493059	High
PSMB5	chr14:23501854-23506854	H3K27ac	4h	36.923928496805054	High
PSMB5	chr14:23501854-23506854	H3K27ac	16h	39.233606835108674	High
PSMB5	chr14:23501854-23506854	H3K27ac	72h	48.301389761677726	High
PSMB5	chr14:23501854-23506854	H3K4me3	Vh	66.4165132529022	High
PSMB5	chr14:23501854-23506854	H3K4me3	30m	69.95918143679263	High
PSMB5	chr14:23501854-23506854	H3K4me3	4h	69.97364788295424	High
PSMB5	chr14:23501854-23506854	H3K4me3	16h	69.07806544837514	High
PSMB5	chr14:23501854-23506854	H3K4me3	72h	65.87423049024747	High
PSMB5	chr14:23501854-23506854	RNAseq	Vh	107.61154107692856	High
PSMB5	chr14:23501854-23506854	RNAseq	30m	108.72337187393298	High
PSMB5	chr14:23501854-23506854	RNAseq	4h	117.83715104180418	High
PSMB5	chr14:23501854-23506854	RNAseq	16h	105.84592902370893	High
PSMB5	chr14:23501854-23506854	RNAseq	72h	100.44894962567986	High
PSMB5	chr14:23501854-23506854	AR	Vh	15.44279589072376	High
PSMB5	chr14:23501854-23506854	AR	30m	7.044121162308625	High
PSMB5	chr14:23501854-23506854	AR	4h	10.58763696929508	High
PSMB5	chr14:23501854-23506854	AR	16h	9.547511412970506	High
PSMB5	chr14:23501854-23506854	AR	72h	10.320529319596018	High
PSMB5	chr14:23501854-23506854	FOXA1	Vh	14.07854657651553	High
PSMB5	chr14:23501854-23506854	FOXA1	30m	15.915116684743792	High
PSMB5	chr14:23501854-23506854	FOXA1	4h	9.1338559157926	High
PSMB5	chr14:23501854-23506854	FOXA1	16h	9.64559626573228	High
PSMB5	chr14:23501854-23506854	FOXA1	72h	13.854538176996185	High
TM9SF1	chr14:24662393-24667393	ATAC	Vh	51.726826504358336	High
TM9SF1	chr14:24662393-24667393	ATAC	30m	48.46728423407058	High
TM9SF1	chr14:24662393-24667393	ATAC	4h	54.73295780040264	High
TM9SF1	chr14:24662393-24667393	ATAC	16h	49.59988609853382	High
TM9SF1	chr14:24662393-24667393	ATAC	72h	48.52185150159914	High
TM9SF1	chr14:24662393-24667393	H3K27ac	Vh	83.31784460981264	High
TM9SF1	chr14:24662393-24667393	H3K27ac	30m	80.88110726622959	High
TM9SF1	chr14:24662393-24667393	H3K27ac	4h	58.21072855464432	High
TM9SF1	chr14:24662393-24667393	H3K27ac	16h	66.4392909753455	High
TM9SF1	chr14:24662393-24667393	H3K27ac	72h	116.26219059031712	High
TM9SF1	chr14:24662393-24667393	H3K4me3	Vh	125.63307080396068	High
TM9SF1	chr14:24662393-24667393	H3K4me3	30m	126.2443281460776	High
TM9SF1	chr14:24662393-24667393	H3K4me3	4h	130.61848427072883	High
TM9SF1	chr14:24662393-24667393	H3K4me3	16h	133.33792798309736	High
TM9SF1	chr14:24662393-24667393	H3K4me3	72h	138.0114543610615	High
TM9SF1	chr14:24662393-24667393	RNAseq	Vh	32.17558007868564	High
TM9SF1	chr14:24662393-24667393	RNAseq	30m	30.205427905213252	High
TM9SF1	chr14:24662393-24667393	RNAseq	4h	35.590753229539075	High
TM9SF1	chr14:24662393-24667393	RNAseq	16h	31.12703481076551	High
TM9SF1	chr14:24662393-24667393	RNAseq	72h	34.798046063286435	High
TM9SF1	chr14:24662393-24667393	AR	Vh	20.81541644808061	High
TM9SF1	chr14:24662393-24667393	AR	30m	17.219812987863286	High
TM9SF1	chr14:24662393-24667393	AR	4h	11.256222931464164	High
TM9SF1	chr14:24662393-24667393	AR	16h	14.528422667376509	High
TM9SF1	chr14:24662393-24667393	AR	72h	21.89644365435816	High
TM9SF1	chr14:24662393-24667393	FOXA1	Vh	16.3123883000857	High
TM9SF1	chr14:24662393-24667393	FOXA1	30m	13.736928918787626	High
TM9SF1	chr14:24662393-24667393	FOXA1	4h	20.282005652172728	High
TM9SF1	chr14:24662393-24667393	FOXA1	16h	19.753396652385216	High
TM9SF1	chr14:24662393-24667393	FOXA1	72h	20.89515126604157	High
ACOT2	chr14:74033263-74038263	ATAC	Vh	29.24873001293114	High
ACOT2	chr14:74033263-74038263	ATAC	30m	31.86135885451532	High
ACOT2	chr14:74033263-74038263	ATAC	4h	31.00114711894961	High
ACOT2	chr14:74033263-74038263	ATAC	16h	31.78565182882188	High
ACOT2	chr14:74033263-74038263	ATAC	72h	26.39203986294904	High
ACOT2	chr14:74033263-74038263	H3K27ac	Vh	54.983608562540574	High
ACOT2	chr14:74033263-74038263	H3K27ac	30m	54.28914545685449	High
ACOT2	chr14:74033263-74038263	H3K27ac	4h	44.043750211507	High
ACOT2	chr14:74033263-74038263	H3K27ac	16h	53.8905620256737	High
ACOT2	chr14:74033263-74038263	H3K27ac	72h	65.23647272029545	High
ACOT2	chr14:74033263-74038263	H3K4me3	Vh	40.47888740328376	High
ACOT2	chr14:74033263-74038263	H3K4me3	30m	40.96154569092883	High
ACOT2	chr14:74033263-74038263	H3K4me3	4h	43.52032098433816	High
ACOT2	chr14:74033263-74038263	H3K4me3	16h	40.55016722316101	High
ACOT2	chr14:74033263-74038263	H3K4me3	72h	43.94904024690506	High
ACOT2	chr14:74033263-74038263	RNAseq	Vh	48.30473934622161	High
ACOT2	chr14:74033263-74038263	RNAseq	30m	45.19238109635223	High
ACOT2	chr14:74033263-74038263	RNAseq	4h	49.76297586861412	High
ACOT2	chr14:74033263-74038263	RNAseq	16h	46.30553636090821	High
ACOT2	chr14:74033263-74038263	RNAseq	72h	49.268688917908	High
ACOT2	chr14:74033263-74038263	AR	Vh	13.651725125814323	High
ACOT2	chr14:74033263-74038263	AR	30m	9.40639308462656	High
ACOT2	chr14:74033263-74038263	AR	4h	12.201484763267352	High
ACOT2	chr14:74033263-74038263	AR	16h	11.522106817293402	High
ACOT2	chr14:74033263-74038263	AR	72h	9.708593715697509	High
ACOT2	chr14:74033263-74038263	FOXA1	Vh	11.235318335475377	High
ACOT2	chr14:74033263-74038263	FOXA1	30m	14.00816741858471	High
ACOT2	chr14:74033263-74038263	FOXA1	4h	15.253890298536213	High
ACOT2	chr14:74033263-74038263	FOXA1	16h	13.16786792727718	High
ACOT2	chr14:74033263-74038263	FOXA1	72h	15.553180937581518	High
MTA1	chr14:105932906-105937906	ATAC	Vh	39.85598364367208	High
MTA1	chr14:105932906-105937906	ATAC	30m	39.35452678768063	High
MTA1	chr14:105932906-105937906	ATAC	4h	40.942126873978985	High
MTA1	chr14:105932906-105937906	ATAC	16h	44.1807260907508	High
MTA1	chr14:105932906-105937906	ATAC	72h	44.11086144801603	High
MTA1	chr14:105932906-105937906	H3K27ac	Vh	13.895336114165882	High
MTA1	chr14:105932906-105937906	H3K27ac	30m	14.24757246753963	High
MTA1	chr14:105932906-105937906	H3K27ac	4h	11.313273333705204	High
MTA1	chr14:105932906-105937906	H3K27ac	16h	15.788715686204036	High
MTA1	chr14:105932906-105937906	H3K27ac	72h	7.908787391083297	High
MTA1	chr14:105932906-105937906	H3K4me3	Vh	2.24546586638329	High
MTA1	chr14:105932906-105937906	H3K4me3	30m	2.237918033803093	High
MTA1	chr14:105932906-105937906	H3K4me3	4h	1.919650205647413	High
MTA1	chr14:105932906-105937906	H3K4me3	16h	2.527805212433686	High
MTA1	chr14:105932906-105937906	H3K4me3	72h	2.1414693499078927	High
MTA1	chr14:105932906-105937906	RNAseq	Vh	62.041955674085266	High
MTA1	chr14:105932906-105937906	RNAseq	30m	47.30989834432542	High
MTA1	chr14:105932906-105937906	RNAseq	4h	72.29132351237088	High
MTA1	chr14:105932906-105937906	RNAseq	16h	78.05747960255093	High
MTA1	chr14:105932906-105937906	RNAseq	72h	66.67556970316053	High
MTA1	chr14:105932906-105937906	AR	Vh	21.150368459398795	High
MTA1	chr14:105932906-105937906	AR	30m	19.08135455664989	High
MTA1	chr14:105932906-105937906	AR	4h	33.120204541171745	High
MTA1	chr14:105932906-105937906	AR	16h	19.81693274012184	High
MTA1	chr14:105932906-105937906	AR	72h	28.89436797402693	High
MTA1	chr14:105932906-105937906	FOXA1	Vh	17.10048684306808	High
MTA1	chr14:105932906-105937906	FOXA1	30m	16.359975329723664	High
MTA1	chr14:105932906-105937906	FOXA1	4h	20.73379623388682	High
MTA1	chr14:105932906-105937906	FOXA1	16h	15.195508691950412	High
MTA1	chr14:105932906-105937906	FOXA1	72h	19.472788537819635	High
EIF3J	chr15:44826755-44831755	ATAC	Vh	76.44548915487253	High
EIF3J	chr15:44826755-44831755	ATAC	30m	82.35048129016609	High
EIF3J	chr15:44826755-44831755	ATAC	4h	78.46476878213431	High
EIF3J	chr15:44826755-44831755	ATAC	16h	89.55381224947043	High
EIF3J	chr15:44826755-44831755	ATAC	72h	76.40663053135509	High
EIF3J	chr15:44826755-44831755	H3K27ac	Vh	55.22335292774447	High
EIF3J	chr15:44826755-44831755	H3K27ac	30m	48.7328150436034	High
EIF3J	chr15:44826755-44831755	H3K27ac	4h	40.84698689948938	High
EIF3J	chr15:44826755-44831755	H3K27ac	16h	50.8801110532801	High
EIF3J	chr15:44826755-44831755	H3K27ac	72h	55.14221113020223	High
EIF3J	chr15:44826755-44831755	H3K4me3	Vh	135.6719667726427	High
EIF3J	chr15:44826755-44831755	H3K4me3	30m	130.8048706087657	High
EIF3J	chr15:44826755-44831755	H3K4me3	4h	133.53313148762575	High
EIF3J	chr15:44826755-44831755	H3K4me3	16h	137.19249023483252	High
EIF3J	chr15:44826755-44831755	H3K4me3	72h	140.33025361123376	High
EIF3J	chr15:44826755-44831755	RNAseq	Vh	36.19802483144496	High
EIF3J	chr15:44826755-44831755	RNAseq	30m	38.74350847979289	High
EIF3J	chr15:44826755-44831755	RNAseq	4h	34.515675486892164	High
EIF3J	chr15:44826755-44831755	RNAseq	16h	41.95178187568945	High
EIF3J	chr15:44826755-44831755	RNAseq	72h	32.92340775125568	High
EIF3J	chr15:44826755-44831755	AR	Vh	16.86292781701398	High
EIF3J	chr15:44826755-44831755	AR	30m	19.21137304668392	High
EIF3J	chr15:44826755-44831755	AR	4h	22.668224759806115	High
EIF3J	chr15:44826755-44831755	AR	16h	14.99382970947966	High
EIF3J	chr15:44826755-44831755	AR	72h	19.413264767267464	High
EIF3J	chr15:44826755-44831755	FOXA1	Vh	18.54186828833576	High
EIF3J	chr15:44826755-44831755	FOXA1	30m	16.4427105878343	High
EIF3J	chr15:44826755-44831755	FOXA1	4h	19.190105920851057	High
EIF3J	chr15:44826755-44831755	FOXA1	16h	24.464249276675783	High
EIF3J	chr15:44826755-44831755	FOXA1	72h	22.28944993999107	High
CTSH	chr15:79234933-79239933	ATAC	Vh	51.846919825457256	High
CTSH	chr15:79234933-79239933	ATAC	30m	47.1430298061138	High
CTSH	chr15:79234933-79239933	ATAC	4h	48.65508057637877	High
CTSH	chr15:79234933-79239933	ATAC	16h	44.50890931181784	High
CTSH	chr15:79234933-79239933	ATAC	72h	46.92865393784079	High
CTSH	chr15:79234933-79239933	H3K27ac	Vh	18.10549005871212	High
CTSH	chr15:79234933-79239933	H3K27ac	30m	18.42371960259293	High
CTSH	chr15:79234933-79239933	H3K27ac	4h	14.01734786678963	High
CTSH	chr15:79234933-79239933	H3K27ac	16h	16.834695867146884	High
CTSH	chr15:79234933-79239933	H3K27ac	72h	13.524781881164587	High
CTSH	chr15:79234933-79239933	H3K4me3	Vh	52.24947420633145	High
CTSH	chr15:79234933-79239933	H3K4me3	30m	56.40840483721158	High
CTSH	chr15:79234933-79239933	H3K4me3	4h	49.950377708882165	High
CTSH	chr15:79234933-79239933	H3K4me3	16h	54.40767272065614	High
CTSH	chr15:79234933-79239933	H3K4me3	72h	57.43937729122701	High
CTSH	chr15:79234933-79239933	RNAseq	Vh	46.81410318636119	High
CTSH	chr15:79234933-79239933	RNAseq	30m	52.337165761199465	High
CTSH	chr15:79234933-79239933	RNAseq	4h	48.640388717492606	High
CTSH	chr15:79234933-79239933	RNAseq	16h	41.48117105628701	High
CTSH	chr15:79234933-79239933	RNAseq	72h	50.81080003315336	High
CTSH	chr15:79234933-79239933	AR	Vh	21.745167467823546	High
CTSH	chr15:79234933-79239933	AR	30m	22.45611378930025	High
CTSH	chr15:79234933-79239933	AR	4h	23.62824777086394	High
CTSH	chr15:79234933-79239933	AR	16h	15.077281879347126	High
CTSH	chr15:79234933-79239933	AR	72h	19.64480059998176	High
CTSH	chr15:79234933-79239933	FOXA1	Vh	11.939873648356262	High
CTSH	chr15:79234933-79239933	FOXA1	30m	15.589858517016651	High
CTSH	chr15:79234933-79239933	FOXA1	4h	9.219430494688291	High
CTSH	chr15:79234933-79239933	FOXA1	16h	12.689555407623883	High
CTSH	chr15:79234933-79239933	FOXA1	72h	11.832221180124144	High
MRPL46	chr15:89008150-89013150	ATAC	Vh	27.38314252881851	High
MRPL46	chr15:89008150-89013150	ATAC	30m	29.58512479954036	High
MRPL46	chr15:89008150-89013150	ATAC	4h	29.62766371730651	High
MRPL46	chr15:89008150-89013150	ATAC	16h	30.596999213110102	High
MRPL46	chr15:89008150-89013150	ATAC	72h	24.107295169956178	High
MRPL46	chr15:89008150-89013150	H3K27ac	Vh	32.172482772033945	High
MRPL46	chr15:89008150-89013150	H3K27ac	30m	30.84958455767302	High
MRPL46	chr15:89008150-89013150	H3K27ac	4h	25.93978490698433	High
MRPL46	chr15:89008150-89013150	H3K27ac	16h	30.793878398433097	High
MRPL46	chr15:89008150-89013150	H3K27ac	72h	40.8562765605795	High
MRPL46	chr15:89008150-89013150	H3K4me3	Vh	113.99502463114258	High
MRPL46	chr15:89008150-89013150	H3K4me3	30m	116.42847823094822	High
MRPL46	chr15:89008150-89013150	H3K4me3	4h	119.82379640758684	High
MRPL46	chr15:89008150-89013150	H3K4me3	16h	112.85381774507638	High
MRPL46	chr15:89008150-89013150	H3K4me3	72h	109.84481374255816	High
MRPL46	chr15:89008150-89013150	RNAseq	Vh	25.50501445351499	High
MRPL46	chr15:89008150-89013150	RNAseq	30m	22.96444563871988	High
MRPL46	chr15:89008150-89013150	RNAseq	4h	24.870312949664175	High
MRPL46	chr15:89008150-89013150	RNAseq	16h	23.98674245154076	High
MRPL46	chr15:89008150-89013150	RNAseq	72h	23.179216212059774	High
MRPL46	chr15:89008150-89013150	AR	Vh	15.571203504091072	High
MRPL46	chr15:89008150-89013150	AR	30m	12.028737805932822	High
MRPL46	chr15:89008150-89013150	AR	4h	16.03593476732291	High
MRPL46	chr15:89008150-89013150	AR	16h	12.96857484224875	High
MRPL46	chr15:89008150-89013150	AR	72h	10.897160946346538	High
MRPL46	chr15:89008150-89013150	FOXA1	Vh	12.459904296901096	High
MRPL46	chr15:89008150-89013150	FOXA1	30m	14.405841467972497	High
MRPL46	chr15:89008150-89013150	FOXA1	4h	18.351504772022235	High
MRPL46	chr15:89008150-89013150	FOXA1	16h	21.188428532866148	High
MRPL46	chr15:89008150-89013150	FOXA1	72h	15.3719302207298	High
NUPR1	chr16:28547995-28552995	ATAC	Vh	30.796037079893715	High
NUPR1	chr16:28547995-28552995	ATAC	30m	32.22629818280876	High
NUPR1	chr16:28547995-28552995	ATAC	4h	29.642454367269902	High
NUPR1	chr16:28547995-28552995	ATAC	16h	33.435959748552314	High
NUPR1	chr16:28547995-28552995	ATAC	72h	32.814622079155505	High
NUPR1	chr16:28547995-28552995	H3K27ac	Vh	110.38556417806022	High
NUPR1	chr16:28547995-28552995	H3K27ac	30m	91.4613570289108	High
NUPR1	chr16:28547995-28552995	H3K27ac	4h	93.94155553293147	High
NUPR1	chr16:28547995-28552995	H3K27ac	16h	90.12661124940226	High
NUPR1	chr16:28547995-28552995	H3K27ac	72h	118.82207371885148	High
NUPR1	chr16:28547995-28552995	H3K4me3	Vh	62.73911754689935	High
NUPR1	chr16:28547995-28552995	H3K4me3	30m	61.321256397658246	High
NUPR1	chr16:28547995-28552995	H3K4me3	4h	63.32027002825421	High
NUPR1	chr16:28547995-28552995	H3K4me3	16h	49.70115039192256	High
NUPR1	chr16:28547995-28552995	H3K4me3	72h	45.6883720826641	High
NUPR1	chr16:28547995-28552995	RNAseq	Vh	280.0872629954433	High
NUPR1	chr16:28547995-28552995	RNAseq	30m	202.21676763755076	High
NUPR1	chr16:28547995-28552995	RNAseq	4h	272.2420652842509	High
NUPR1	chr16:28547995-28552995	RNAseq	16h	228.35125361579645	High
NUPR1	chr16:28547995-28552995	RNAseq	72h	295.1152606415884	High
NUPR1	chr16:28547995-28552995	AR	Vh	14.022418147208022	High
NUPR1	chr16:28547995-28552995	AR	30m	11.607272641283378	High
NUPR1	chr16:28547995-28552995	AR	4h	12.3281138813457	High
NUPR1	chr16:28547995-28552995	AR	16h	10.985032758753498	High
NUPR1	chr16:28547995-28552995	AR	72h	13.635180507379612	High
NUPR1	chr16:28547995-28552995	FOXA1	Vh	17.106362504868187	High
NUPR1	chr16:28547995-28552995	FOXA1	30m	17.373699218449936	High
NUPR1	chr16:28547995-28552995	FOXA1	4h	22.58216799035901	High
NUPR1	chr16:28547995-28552995	FOXA1	16h	13.88938529265736	High
NUPR1	chr16:28547995-28552995	FOXA1	72h	18.91805992664684	High
CDIPT	chr16:29872557-29877557	ATAC	Vh	30.06838873414412	High
CDIPT	chr16:29872557-29877557	ATAC	30m	32.56961320711125	High
CDIPT	chr16:29872557-29877557	ATAC	4h	31.286900204194698	High
CDIPT	chr16:29872557-29877557	ATAC	16h	32.6546307136693	High
CDIPT	chr16:29872557-29877557	ATAC	72h	32.04757566934881	High
CDIPT	chr16:29872557-29877557	H3K27ac	Vh	41.43853414634362	High
CDIPT	chr16:29872557-29877557	H3K27ac	30m	33.95755146705199	High
CDIPT	chr16:29872557-29877557	H3K27ac	4h	31.410287812851784	High
CDIPT	chr16:29872557-29877557	H3K27ac	16h	40.135151214735686	High
CDIPT	chr16:29872557-29877557	H3K27ac	72h	48.63605067542691	High
CDIPT	chr16:29872557-29877557	H3K4me3	Vh	68.64134027651308	High
CDIPT	chr16:29872557-29877557	H3K4me3	30m	70.49137827367294	High
CDIPT	chr16:29872557-29877557	H3K4me3	4h	73.01274784677858	High
CDIPT	chr16:29872557-29877557	H3K4me3	16h	71.99834194628438	High
CDIPT	chr16:29872557-29877557	H3K4me3	72h	74.25380029517123	High
CDIPT	chr16:29872557-29877557	RNAseq	Vh	36.025165759972275	High
CDIPT	chr16:29872557-29877557	RNAseq	30m	37.62889321816275	High
CDIPT	chr16:29872557-29877557	RNAseq	4h	41.70937856966893	High
CDIPT	chr16:29872557-29877557	RNAseq	16h	42.682909408415235	High
CDIPT	chr16:29872557-29877557	RNAseq	72h	47.212638267568174	High
CDIPT	chr16:29872557-29877557	AR	Vh	9.6512929807239	High
CDIPT	chr16:29872557-29877557	AR	30m	7.428928815317986	High
CDIPT	chr16:29872557-29877557	AR	4h	10.6082460611982	High
CDIPT	chr16:29872557-29877557	AR	16h	13.562271471080797	High
CDIPT	chr16:29872557-29877557	AR	72h	19.370145312706683	High
CDIPT	chr16:29872557-29877557	FOXA1	Vh	10.315407556139789	High
CDIPT	chr16:29872557-29877557	FOXA1	30m	9.79894067854636	High
CDIPT	chr16:29872557-29877557	FOXA1	4h	15.671447904288728	High
CDIPT	chr16:29872557-29877557	FOXA1	16h	17.244219214905723	High
CDIPT	chr16:29872557-29877557	FOXA1	72h	9.054397281023055	High
BCL7C	chr16:30903781-30908781	ATAC	Vh	46.82085910533118	High
BCL7C	chr16:30903781-30908781	ATAC	30m	50.23613892912829	High
BCL7C	chr16:30903781-30908781	ATAC	4h	45.44378173006041	High
BCL7C	chr16:30903781-30908781	ATAC	16h	50.90211438023834	High
BCL7C	chr16:30903781-30908781	ATAC	72h	47.55595362589068	High
BCL7C	chr16:30903781-30908781	H3K27ac	Vh	91.00796368754152	High
BCL7C	chr16:30903781-30908781	H3K27ac	30m	72.3500680740004	High
BCL7C	chr16:30903781-30908781	H3K27ac	4h	72.4072433444829	High
BCL7C	chr16:30903781-30908781	H3K27ac	16h	72.02927102772463	High
BCL7C	chr16:30903781-30908781	H3K27ac	72h	67.3225465467263	High
BCL7C	chr16:30903781-30908781	H3K4me3	Vh	42.14699024804972	High
BCL7C	chr16:30903781-30908781	H3K4me3	30m	42.26728577186182	High
BCL7C	chr16:30903781-30908781	H3K4me3	4h	42.972852777998845	High
BCL7C	chr16:30903781-30908781	H3K4me3	16h	43.2489053265053	High
BCL7C	chr16:30903781-30908781	H3K4me3	72h	44.54011718572024	High
BCL7C	chr16:30903781-30908781	RNAseq	Vh	24.372742300033742	High
BCL7C	chr16:30903781-30908781	RNAseq	30m	27.44764536710223	High
BCL7C	chr16:30903781-30908781	RNAseq	4h	27.70005003092211	High
BCL7C	chr16:30903781-30908781	RNAseq	16h	20.355174269820097	High
BCL7C	chr16:30903781-30908781	RNAseq	72h	23.35075435008599	High
BCL7C	chr16:30903781-30908781	AR	Vh	8.772273669252646	High
BCL7C	chr16:30903781-30908781	AR	30m	14.80110651966756	High
BCL7C	chr16:30903781-30908781	AR	4h	12.001239621710289	High
BCL7C	chr16:30903781-30908781	AR	16h	17.597796297227514	High
BCL7C	chr16:30903781-30908781	AR	72h	9.936108235095674	High
BCL7C	chr16:30903781-30908781	FOXA1	Vh	27.35136816762336	High
BCL7C	chr16:30903781-30908781	FOXA1	30m	28.745145861804108	High
BCL7C	chr16:30903781-30908781	FOXA1	4h	17.925387174263964	High
BCL7C	chr16:30903781-30908781	FOXA1	16h	20.122244364996043	High
BCL7C	chr16:30903781-30908781	FOXA1	72h	24.05065826395393	High
STX4	chr16:31042312-31047312	ATAC	Vh	33.61236880141002	High
STX4	chr16:31042312-31047312	ATAC	30m	31.499406388798292	High
STX4	chr16:31042312-31047312	ATAC	4h	33.871174361334646	High
STX4	chr16:31042312-31047312	ATAC	16h	31.744472550187812	High
STX4	chr16:31042312-31047312	ATAC	72h	34.55581147422876	High
STX4	chr16:31042312-31047312	H3K27ac	Vh	35.17163852154645	High
STX4	chr16:31042312-31047312	H3K27ac	30m	28.612910309603155	High
STX4	chr16:31042312-31047312	H3K27ac	4h	29.016785573452385	High
STX4	chr16:31042312-31047312	H3K27ac	16h	26.517391861019323	High
STX4	chr16:31042312-31047312	H3K27ac	72h	34.10725903701149	High
STX4	chr16:31042312-31047312	H3K4me3	Vh	95.58767137957612	High
STX4	chr16:31042312-31047312	H3K4me3	30m	97.02537502471937	High
STX4	chr16:31042312-31047312	H3K4me3	4h	93.11187157766192	High
STX4	chr16:31042312-31047312	H3K4me3	16h	93.16132950830374	High
STX4	chr16:31042312-31047312	H3K4me3	72h	100.96351736553832	High
STX4	chr16:31042312-31047312	RNAseq	Vh	23.450729802661066	High
STX4	chr16:31042312-31047312	RNAseq	30m	21.18491141956844	High
STX4	chr16:31042312-31047312	RNAseq	4h	22.1894777732692	High
STX4	chr16:31042312-31047312	RNAseq	16h	24.30474619827105	High
STX4	chr16:31042312-31047312	RNAseq	72h	27.062176440946285	High
STX4	chr16:31042312-31047312	AR	Vh	13.720501021381194	High
STX4	chr16:31042312-31047312	AR	30m	11.061349537267224	High
STX4	chr16:31042312-31047312	AR	4h	19.49346440915868	High
STX4	chr16:31042312-31047312	AR	16h	13.645793360998674	High
STX4	chr16:31042312-31047312	AR	72h	15.086566234574796	High
STX4	chr16:31042312-31047312	FOXA1	Vh	7.634768720049485	High
STX4	chr16:31042312-31047312	FOXA1	30m	6.103430325475657	High
STX4	chr16:31042312-31047312	FOXA1	4h	7.643169129831618	High
STX4	chr16:31042312-31047312	FOXA1	16h	8.184808087709825	High
STX4	chr16:31042312-31047312	FOXA1	72h	12.611433643118447	High
CDH1	chr16:68768628-68773628	ATAC	Vh	37.89511817649563	High
CDH1	chr16:68768628-68773628	ATAC	30m	35.47505278069581	High
CDH1	chr16:68768628-68773628	ATAC	4h	36.80511157694293	High
CDH1	chr16:68768628-68773628	ATAC	16h	36.10795506116734	High
CDH1	chr16:68768628-68773628	ATAC	72h	31.59493931180368	High
CDH1	chr16:68768628-68773628	H3K27ac	Vh	92.85941217407344	High
CDH1	chr16:68768628-68773628	H3K27ac	30m	83.36648084739461	High
CDH1	chr16:68768628-68773628	H3K27ac	4h	64.80533022679138	High
CDH1	chr16:68768628-68773628	H3K27ac	16h	84.2216462179571	High
CDH1	chr16:68768628-68773628	H3K27ac	72h	79.9911548585576	High
CDH1	chr16:68768628-68773628	H3K4me3	Vh	126.0408735684007	High
CDH1	chr16:68768628-68773628	H3K4me3	30m	123.32636426764311	High
CDH1	chr16:68768628-68773628	H3K4me3	4h	127.08778169873707	High
CDH1	chr16:68768628-68773628	H3K4me3	16h	125.5621637201631	High
CDH1	chr16:68768628-68773628	H3K4me3	72h	122.91329917487798	High
CDH1	chr16:68768628-68773628	RNAseq	Vh	136.78404478436488	High
CDH1	chr16:68768628-68773628	RNAseq	30m	150.6255247542146	High
CDH1	chr16:68768628-68773628	RNAseq	4h	138.54154215345463	High
CDH1	chr16:68768628-68773628	RNAseq	16h	135.40850959852165	High
CDH1	chr16:68768628-68773628	RNAseq	72h	154.0429271887291	High
CDH1	chr16:68768628-68773628	AR	Vh	10.075789806609844	High
CDH1	chr16:68768628-68773628	AR	30m	22.603257736131397	High
CDH1	chr16:68768628-68773628	AR	4h	13.853686157223716	High
CDH1	chr16:68768628-68773628	AR	16h	9.454944922482024	High
CDH1	chr16:68768628-68773628	AR	72h	20.574383082993933	High
CDH1	chr16:68768628-68773628	FOXA1	Vh	17.40516987679774	High
CDH1	chr16:68768628-68773628	FOXA1	30m	17.923169191609855	High
CDH1	chr16:68768628-68773628	FOXA1	4h	15.560214120844837	High
CDH1	chr16:68768628-68773628	FOXA1	16h	13.280604687712136	High
CDH1	chr16:68768628-68773628	FOXA1	72h	22.79448792117621	High
GCSH	chr16:81127508-81132508	ATAC	Vh	74.19860452782787	High
GCSH	chr16:81127508-81132508	ATAC	30m	70.64860695091033	High
GCSH	chr16:81127508-81132508	ATAC	4h	76.19436747941003	High
GCSH	chr16:81127508-81132508	ATAC	16h	72.21404316423397	High
GCSH	chr16:81127508-81132508	ATAC	72h	66.78132549076312	High
GCSH	chr16:81127508-81132508	H3K27ac	Vh	32.707768825328834	High
GCSH	chr16:81127508-81132508	H3K27ac	30m	33.953176231531096	High
GCSH	chr16:81127508-81132508	H3K27ac	4h	29.57517456117956	High
GCSH	chr16:81127508-81132508	H3K27ac	16h	30.6409699345399	High
GCSH	chr16:81127508-81132508	H3K27ac	72h	30.144718783090266	High
GCSH	chr16:81127508-81132508	H3K4me3	Vh	64.69707126722925	High
GCSH	chr16:81127508-81132508	H3K4me3	30m	62.3185548667908	High
GCSH	chr16:81127508-81132508	H3K4me3	4h	62.67801929217644	High
GCSH	chr16:81127508-81132508	H3K4me3	16h	65.93767658790412	High
GCSH	chr16:81127508-81132508	H3K4me3	72h	67.3870562268738	High
GCSH	chr16:81127508-81132508	RNAseq	Vh	62.003491093321735	High
GCSH	chr16:81127508-81132508	RNAseq	30m	61.83451251574269	High
GCSH	chr16:81127508-81132508	RNAseq	4h	56.585122081490255	High
GCSH	chr16:81127508-81132508	RNAseq	16h	64.21063082587152	High
GCSH	chr16:81127508-81132508	RNAseq	72h	57.74193309680644	High
GCSH	chr16:81127508-81132508	AR	Vh	9.45994848693683	High
GCSH	chr16:81127508-81132508	AR	30m	9.044145418445025	High
GCSH	chr16:81127508-81132508	AR	4h	10.254878585137623	High
GCSH	chr16:81127508-81132508	AR	16h	11.91267271847236	High
GCSH	chr16:81127508-81132508	AR	72h	11.159979442892691	High
GCSH	chr16:81127508-81132508	FOXA1	Vh	8.384747279192174	High
GCSH	chr16:81127508-81132508	FOXA1	30m	10.090872389602003	High
GCSH	chr16:81127508-81132508	FOXA1	4h	12.01758303007422	High
GCSH	chr16:81127508-81132508	FOXA1	16h	15.689994537255275	High
GCSH	chr16:81127508-81132508	FOXA1	72h	10.019142746972706	High
ZDHHC7	chr16:85042641-85047641	ATAC	Vh	48.70019960028279	High
ZDHHC7	chr16:85042641-85047641	ATAC	30m	45.06736781306108	High
ZDHHC7	chr16:85042641-85047641	ATAC	4h	44.46777628246351	High
ZDHHC7	chr16:85042641-85047641	ATAC	16h	44.78477193268345	High
ZDHHC7	chr16:85042641-85047641	ATAC	72h	46.90428658335152	High
ZDHHC7	chr16:85042641-85047641	H3K27ac	Vh	74.51071491965614	High
ZDHHC7	chr16:85042641-85047641	H3K27ac	30m	57.653558474667626	High
ZDHHC7	chr16:85042641-85047641	H3K27ac	4h	54.38356964303564	High
ZDHHC7	chr16:85042641-85047641	H3K27ac	16h	55.82520670232622	High
ZDHHC7	chr16:85042641-85047641	H3K27ac	72h	78.65826734018067	High
ZDHHC7	chr16:85042641-85047641	H3K4me3	Vh	106.48126404135564	High
ZDHHC7	chr16:85042641-85047641	H3K4me3	30m	102.34853782715356	High
ZDHHC7	chr16:85042641-85047641	H3K4me3	4h	98.96735888593172	High
ZDHHC7	chr16:85042641-85047641	H3K4me3	16h	104.08612670794854	High
ZDHHC7	chr16:85042641-85047641	H3K4me3	72h	96.7801477096584	High
ZDHHC7	chr16:85042641-85047641	RNAseq	Vh	32.90153209373215	High
ZDHHC7	chr16:85042641-85047641	RNAseq	30m	32.51598009042835	High
ZDHHC7	chr16:85042641-85047641	RNAseq	4h	33.51146682816849	High
ZDHHC7	chr16:85042641-85047641	RNAseq	16h	33.3705633429553	High
ZDHHC7	chr16:85042641-85047641	RNAseq	72h	33.63616045727451	High
ZDHHC7	chr16:85042641-85047641	AR	Vh	15.46947131689264	High
ZDHHC7	chr16:85042641-85047641	AR	30m	12.931226672892146	High
ZDHHC7	chr16:85042641-85047641	AR	4h	16.878216856846606	High
ZDHHC7	chr16:85042641-85047641	AR	16h	11.01499905230444	High
ZDHHC7	chr16:85042641-85047641	AR	72h	14.298110744936332	High
ZDHHC7	chr16:85042641-85047641	FOXA1	Vh	21.21520990802641	High
ZDHHC7	chr16:85042641-85047641	FOXA1	30m	20.54392397224187	High
ZDHHC7	chr16:85042641-85047641	FOXA1	4h	15.276118950452322	High
ZDHHC7	chr16:85042641-85047641	FOXA1	16h	19.774255590280134	High
ZDHHC7	chr16:85042641-85047641	FOXA1	72h	22.57433246333192	High
ALOX15	chr17:4542460-4547460	ATAC	Vh	41.75273885248669	High
ALOX15	chr17:4542460-4547460	ATAC	30m	45.00456615065278	High
ALOX15	chr17:4542460-4547460	ATAC	4h	48.56554998927671	High
ALOX15	chr17:4542460-4547460	ATAC	16h	41.14586171593151	High
ALOX15	chr17:4542460-4547460	ATAC	72h	42.520426786429326	High
ALOX15	chr17:4542460-4547460	H3K27ac	Vh	44.705202934778846	High
ALOX15	chr17:4542460-4547460	H3K27ac	30m	38.28213116807215	High
ALOX15	chr17:4542460-4547460	H3K27ac	4h	38.94882896563267	High
ALOX15	chr17:4542460-4547460	H3K27ac	16h	39.47366591691349	High
ALOX15	chr17:4542460-4547460	H3K27ac	72h	31.09017729140775	High
ALOX15	chr17:4542460-4547460	H3K4me3	Vh	48.86688545531997	High
ALOX15	chr17:4542460-4547460	H3K4me3	30m	52.269396113009634	High
ALOX15	chr17:4542460-4547460	H3K4me3	4h	47.9978916072696	High
ALOX15	chr17:4542460-4547460	H3K4me3	16h	49.92503532692252	High
ALOX15	chr17:4542460-4547460	H3K4me3	72h	46.77858348699013	High
ALOX15	chr17:4542460-4547460	RNAseq	Vh	23.85157162486168	High
ALOX15	chr17:4542460-4547460	RNAseq	30m	22.772713548358823	High
ALOX15	chr17:4542460-4547460	RNAseq	4h	25.829103215742602	High
ALOX15	chr17:4542460-4547460	RNAseq	16h	24.14168817550752	High
ALOX15	chr17:4542460-4547460	RNAseq	72h	24.736713819318574	High
ALOX15	chr17:4542460-4547460	AR	Vh	14.985297485639748	High
ALOX15	chr17:4542460-4547460	AR	30m	10.560544797126193	High
ALOX15	chr17:4542460-4547460	AR	4h	20.69501171469812	High
ALOX15	chr17:4542460-4547460	AR	16h	15.286137794459286	High
ALOX15	chr17:4542460-4547460	AR	72h	22.53182168455461	High
ALOX15	chr17:4542460-4547460	FOXA1	Vh	10.898395070240593	High
ALOX15	chr17:4542460-4547460	FOXA1	30m	12.150684283617764	High
ALOX15	chr17:4542460-4547460	FOXA1	4h	15.363389285295948	High
ALOX15	chr17:4542460-4547460	FOXA1	16h	9.296135290571716	High
ALOX15	chr17:4542460-4547460	FOXA1	72h	13.835166104456624	High
CTDNEP1	chr17:7152780-7157780	ATAC	Vh	57.29823057564116	High
CTDNEP1	chr17:7152780-7157780	ATAC	30m	58.05466979890905	High
CTDNEP1	chr17:7152780-7157780	ATAC	4h	58.40940348595732	High
CTDNEP1	chr17:7152780-7157780	ATAC	16h	58.65699075176858	High
CTDNEP1	chr17:7152780-7157780	ATAC	72h	49.89767652877955	High
CTDNEP1	chr17:7152780-7157780	H3K27ac	Vh	125.86271249478696	High
CTDNEP1	chr17:7152780-7157780	H3K27ac	30m	115.55549482455808	High
CTDNEP1	chr17:7152780-7157780	H3K27ac	4h	98.94722697758505	High
CTDNEP1	chr17:7152780-7157780	H3K27ac	16h	126.3253447298464	High
CTDNEP1	chr17:7152780-7157780	H3K27ac	72h	159.53668530864647	High
CTDNEP1	chr17:7152780-7157780	H3K4me3	Vh	149.76413351112006	High
CTDNEP1	chr17:7152780-7157780	H3K4me3	30m	139.18929347946073	High
CTDNEP1	chr17:7152780-7157780	H3K4me3	4h	149.73228119042304	High
CTDNEP1	chr17:7152780-7157780	H3K4me3	16h	152.03075077493236	High
CTDNEP1	chr17:7152780-7157780	H3K4me3	72h	150.75965662578292	High
CTDNEP1	chr17:7152780-7157780	RNAseq	Vh	41.42181945669826	High
CTDNEP1	chr17:7152780-7157780	RNAseq	30m	41.025390594862536	High
CTDNEP1	chr17:7152780-7157780	RNAseq	4h	38.28418578450064	High
CTDNEP1	chr17:7152780-7157780	RNAseq	16h	39.76704749453749	High
CTDNEP1	chr17:7152780-7157780	RNAseq	72h	37.91243379311509	High
CTDNEP1	chr17:7152780-7157780	AR	Vh	22.573489902445743	High
CTDNEP1	chr17:7152780-7157780	AR	30m	17.963867313751926	High
CTDNEP1	chr17:7152780-7157780	AR	4h	21.83183368795429	High
CTDNEP1	chr17:7152780-7157780	AR	16h	20.17169639509492	High
CTDNEP1	chr17:7152780-7157780	AR	72h	10.57157982375951	High
CTDNEP1	chr17:7152780-7157780	FOXA1	Vh	15.445233294803408	High
CTDNEP1	chr17:7152780-7157780	FOXA1	30m	18.10713931267169	High
CTDNEP1	chr17:7152780-7157780	FOXA1	4h	20.35386013460033	High
CTDNEP1	chr17:7152780-7157780	FOXA1	16h	10.964687777112172	High
CTDNEP1	chr17:7152780-7157780	FOXA1	72h	16.364743639642718	High
TMEM98	chr17:31252428-31257428	ATAC	Vh	14.448054085673874	High
TMEM98	chr17:31252428-31257428	ATAC	30m	12.397048448226984	High
TMEM98	chr17:31252428-31257428	ATAC	4h	13.8496731608279	High
TMEM98	chr17:31252428-31257428	ATAC	16h	12.054128129558814	High
TMEM98	chr17:31252428-31257428	ATAC	72h	10.386848405904706	High
TMEM98	chr17:31252428-31257428	H3K27ac	Vh	17.875888590017336	High
TMEM98	chr17:31252428-31257428	H3K27ac	30m	19.242198493883127	High
TMEM98	chr17:31252428-31257428	H3K27ac	4h	14.90851188677366	High
TMEM98	chr17:31252428-31257428	H3K27ac	16h	17.399904223885894	High
TMEM98	chr17:31252428-31257428	H3K27ac	72h	20.30490127350457	High
TMEM98	chr17:31252428-31257428	H3K4me3	Vh	42.531946897704	High
TMEM98	chr17:31252428-31257428	H3K4me3	30m	34.127106677047905	High
TMEM98	chr17:31252428-31257428	H3K4me3	4h	36.95141834754874	High
TMEM98	chr17:31252428-31257428	H3K4me3	16h	40.99560435032837	High
TMEM98	chr17:31252428-31257428	H3K4me3	72h	42.82981446504158	High
TMEM98	chr17:31252428-31257428	RNAseq	Vh	28.211225889946288	High
TMEM98	chr17:31252428-31257428	RNAseq	30m	28.956128987584083	High
TMEM98	chr17:31252428-31257428	RNAseq	4h	32.119748716262976	High
TMEM98	chr17:31252428-31257428	RNAseq	16h	28.723437742760535	High
TMEM98	chr17:31252428-31257428	RNAseq	72h	35.32972855064766	High
TMEM98	chr17:31252428-31257428	AR	Vh	18.100623099406576	High
TMEM98	chr17:31252428-31257428	AR	30m	14.642692491193548	High
TMEM98	chr17:31252428-31257428	AR	4h	18.883828800342343	High
TMEM98	chr17:31252428-31257428	AR	16h	15.086249138383334	High
TMEM98	chr17:31252428-31257428	AR	72h	15.30623542571785	High
TMEM98	chr17:31252428-31257428	FOXA1	Vh	14.227892994178877	High
TMEM98	chr17:31252428-31257428	FOXA1	30m	19.90373340798555	High
TMEM98	chr17:31252428-31257428	FOXA1	4h	15.871688719291562	High
TMEM98	chr17:31252428-31257428	FOXA1	16h	14.019843326009518	High
TMEM98	chr17:31252428-31257428	FOXA1	72h	8.562343507596683	High
STAT3	chr17:40538086-40543086	ATAC	Vh	71.89986603649054	High
STAT3	chr17:40538086-40543086	ATAC	30m	75.32123417005832	High
STAT3	chr17:40538086-40543086	ATAC	4h	70.82843895868812	High
STAT3	chr17:40538086-40543086	ATAC	16h	77.18544033876115	High
STAT3	chr17:40538086-40543086	ATAC	72h	69.2851928092524	High
STAT3	chr17:40538086-40543086	H3K27ac	Vh	57.852224094096336	High
STAT3	chr17:40538086-40543086	H3K27ac	30m	54.95550158621551	High
STAT3	chr17:40538086-40543086	H3K27ac	4h	52.88953234308064	High
STAT3	chr17:40538086-40543086	H3K27ac	16h	48.36432366068286	High
STAT3	chr17:40538086-40543086	H3K27ac	72h	131.56152009437605	High
STAT3	chr17:40538086-40543086	H3K4me3	Vh	106.9043456146639	High
STAT3	chr17:40538086-40543086	H3K4me3	30m	106.7899241468602	High
STAT3	chr17:40538086-40543086	H3K4me3	4h	107.78912286581912	High
STAT3	chr17:40538086-40543086	H3K4me3	16h	109.99423866495026	High
STAT3	chr17:40538086-40543086	H3K4me3	72h	114.62537113949	High
STAT3	chr17:40538086-40543086	RNAseq	Vh	36.57931173064151	High
STAT3	chr17:40538086-40543086	RNAseq	30m	38.57416760901	High
STAT3	chr17:40538086-40543086	RNAseq	4h	42.10084943830907	High
STAT3	chr17:40538086-40543086	RNAseq	16h	39.48857316349497	High
STAT3	chr17:40538086-40543086	RNAseq	72h	37.295790968283505	High
STAT3	chr17:40538086-40543086	AR	Vh	10.174504689257068	High
STAT3	chr17:40538086-40543086	AR	30m	18.815239006959533	High
STAT3	chr17:40538086-40543086	AR	4h	23.20122641781812	High
STAT3	chr17:40538086-40543086	AR	16h	18.40301322673337	High
STAT3	chr17:40538086-40543086	AR	72h	8.076765438634817	High
STAT3	chr17:40538086-40543086	FOXA1	Vh	19.372434759076903	High
STAT3	chr17:40538086-40543086	FOXA1	30m	22.504846323034062	High
STAT3	chr17:40538086-40543086	FOXA1	4h	19.45882981885028	High
STAT3	chr17:40538086-40543086	FOXA1	16h	18.58254175233934	High
STAT3	chr17:40538086-40543086	FOXA1	72h	18.21446492454388	High
KPNB1	chr17:45726062-45731062	ATAC	Vh	108.2235740128616	High
KPNB1	chr17:45726062-45731062	ATAC	30m	109.01727587790414	High
KPNB1	chr17:45726062-45731062	ATAC	4h	119.9431646477533	High
KPNB1	chr17:45726062-45731062	ATAC	16h	121.04934890271606	High
KPNB1	chr17:45726062-45731062	ATAC	72h	93.0284936543297	High
KPNB1	chr17:45726062-45731062	H3K27ac	Vh	88.59106927855815	High
KPNB1	chr17:45726062-45731062	H3K27ac	30m	73.58450733160119	High
KPNB1	chr17:45726062-45731062	H3K27ac	4h	63.46258868553196	High
KPNB1	chr17:45726062-45731062	H3K27ac	16h	86.73132355372216	High
KPNB1	chr17:45726062-45731062	H3K27ac	72h	57.756670247031046	High
KPNB1	chr17:45726062-45731062	H3K4me3	Vh	121.46831722614228	High
KPNB1	chr17:45726062-45731062	H3K4me3	30m	114.50173562453492	High
KPNB1	chr17:45726062-45731062	H3K4me3	4h	117.4796328367948	High
KPNB1	chr17:45726062-45731062	H3K4me3	16h	127.82752472997522	High
KPNB1	chr17:45726062-45731062	H3K4me3	72h	123.96624191724231	High
KPNB1	chr17:45726062-45731062	RNAseq	Vh	66.84452563065669	High
KPNB1	chr17:45726062-45731062	RNAseq	30m	70.27797410127121	High
KPNB1	chr17:45726062-45731062	RNAseq	4h	62.97470282032464	High
KPNB1	chr17:45726062-45731062	RNAseq	16h	61.568962432795104	High
KPNB1	chr17:45726062-45731062	RNAseq	72h	52.907810970466194	High
KPNB1	chr17:45726062-45731062	AR	Vh	15.02109901787952	High
KPNB1	chr17:45726062-45731062	AR	30m	8.071103626278914	High
KPNB1	chr17:45726062-45731062	AR	4h	12.999662096612749	High
KPNB1	chr17:45726062-45731062	AR	16h	16.14220553106274	High
KPNB1	chr17:45726062-45731062	AR	72h	16.314360106499368	High
KPNB1	chr17:45726062-45731062	FOXA1	Vh	17.121000361744528	High
KPNB1	chr17:45726062-45731062	FOXA1	30m	24.41178638288441	High
KPNB1	chr17:45726062-45731062	FOXA1	4h	21.741881828285425	High
KPNB1	chr17:45726062-45731062	FOXA1	16h	24.39971748505539	High
KPNB1	chr17:45726062-45731062	FOXA1	72h	14.78918020097249	High
MRPL38	chr17:73898994-73903994	ATAC	Vh	57.677259137640455	High
MRPL38	chr17:73898994-73903994	ATAC	30m	61.9923691953031	High
MRPL38	chr17:73898994-73903994	ATAC	4h	66.22145900743008	High
MRPL38	chr17:73898994-73903994	ATAC	16h	62.39995867145038	High
MRPL38	chr17:73898994-73903994	ATAC	72h	51.08637598174952	High
MRPL38	chr17:73898994-73903994	H3K27ac	Vh	36.20882733266477	High
MRPL38	chr17:73898994-73903994	H3K27ac	30m	34.01207522272095	High
MRPL38	chr17:73898994-73903994	H3K27ac	4h	27.39334109366511	High
MRPL38	chr17:73898994-73903994	H3K27ac	16h	36.1567014684014	High
MRPL38	chr17:73898994-73903994	H3K27ac	72h	30.222422453950745	High
MRPL38	chr17:73898994-73903994	H3K4me3	Vh	86.47848275909314	High
MRPL38	chr17:73898994-73903994	H3K4me3	30m	92.90944189676252	High
MRPL38	chr17:73898994-73903994	H3K4me3	4h	95.28449291412936	High
MRPL38	chr17:73898994-73903994	H3K4me3	16h	93.90558245363547	High
MRPL38	chr17:73898994-73903994	H3K4me3	72h	93.356017213626	High
MRPL38	chr17:73898994-73903994	RNAseq	Vh	47.34189104946295	High
MRPL38	chr17:73898994-73903994	RNAseq	30m	43.713776876970456	High
MRPL38	chr17:73898994-73903994	RNAseq	4h	46.95104822365756	High
MRPL38	chr17:73898994-73903994	RNAseq	16h	43.74412117794256	High
MRPL38	chr17:73898994-73903994	RNAseq	72h	39.26839156858842	High
MRPL38	chr17:73898994-73903994	AR	Vh	19.82283506469057	High
MRPL38	chr17:73898994-73903994	AR	30m	20.854866650002343	High
MRPL38	chr17:73898994-73903994	AR	4h	24.897632230452302	High
MRPL38	chr17:73898994-73903994	AR	16h	14.770132144880684	High
MRPL38	chr17:73898994-73903994	AR	72h	22.73189118261835	High
MRPL38	chr17:73898994-73903994	FOXA1	Vh	20.74354703190182	High
MRPL38	chr17:73898994-73903994	FOXA1	30m	18.315154522314582	High
MRPL38	chr17:73898994-73903994	FOXA1	4h	21.3481983626359	High
MRPL38	chr17:73898994-73903994	FOXA1	16h	11.465526238490556	High
MRPL38	chr17:73898994-73903994	FOXA1	72h	21.79954510679825	High
CANT1	chr17:77003312-77008312	ATAC	Vh	14.932345676278256	High
CANT1	chr17:77003312-77008312	ATAC	30m	15.690083630963358	High
CANT1	chr17:77003312-77008312	ATAC	4h	13.09654245942486	High
CANT1	chr17:77003312-77008312	ATAC	16h	14.9621615488665	High
CANT1	chr17:77003312-77008312	ATAC	72h	14.747202187265422	High
CANT1	chr17:77003312-77008312	H3K27ac	Vh	52.20390393197032	High
CANT1	chr17:77003312-77008312	H3K27ac	30m	52.27056163742596	High
CANT1	chr17:77003312-77008312	H3K27ac	4h	39.37284597855386	High
CANT1	chr17:77003312-77008312	H3K27ac	16h	46.98980523481128	High
CANT1	chr17:77003312-77008312	H3K27ac	72h	48.05381977941302	High
CANT1	chr17:77003312-77008312	H3K4me3	Vh	112.05454622982492	High
CANT1	chr17:77003312-77008312	H3K4me3	30m	106.1628522096497	High
CANT1	chr17:77003312-77008312	H3K4me3	4h	114.25521587884272	High
CANT1	chr17:77003312-77008312	H3K4me3	16h	111.62630346214868	High
CANT1	chr17:77003312-77008312	H3K4me3	72h	110.89225935049562	High
CANT1	chr17:77003312-77008312	RNAseq	Vh	41.38755076922521	High
CANT1	chr17:77003312-77008312	RNAseq	30m	44.46031345309941	High
CANT1	chr17:77003312-77008312	RNAseq	4h	42.882094946644955	High
CANT1	chr17:77003312-77008312	RNAseq	16h	55.93333947224758	High
CANT1	chr17:77003312-77008312	RNAseq	72h	52.851210526840774	High
CANT1	chr17:77003312-77008312	AR	Vh	24.45717088900698	High
CANT1	chr17:77003312-77008312	AR	30m	15.929853114697169	High
CANT1	chr17:77003312-77008312	AR	4h	11.550611355825172	High
CANT1	chr17:77003312-77008312	AR	16h	15.828951507906815	High
CANT1	chr17:77003312-77008312	AR	72h	25.01488105592374	High
CANT1	chr17:77003312-77008312	FOXA1	Vh	13.727004649962664	High
CANT1	chr17:77003312-77008312	FOXA1	30m	16.05993415071958	High
CANT1	chr17:77003312-77008312	FOXA1	4h	13.847107502382244	High
CANT1	chr17:77003312-77008312	FOXA1	16h	13.567293377928728	High
CANT1	chr17:77003312-77008312	FOXA1	72h	16.207159183430488	High
NPLOC4	chr17:79601672-79606672	ATAC	Vh	22.8153206577876	High
NPLOC4	chr17:79601672-79606672	ATAC	30m	22.13530532573251	High
NPLOC4	chr17:79601672-79606672	ATAC	4h	21.972676932668897	High
NPLOC4	chr17:79601672-79606672	ATAC	16h	25.99625719864005	High
NPLOC4	chr17:79601672-79606672	ATAC	72h	24.225370444739813	High
NPLOC4	chr17:79601672-79606672	H3K27ac	Vh	40.471030762214326	High
NPLOC4	chr17:79601672-79606672	H3K27ac	30m	35.705221746249435	High
NPLOC4	chr17:79601672-79606672	H3K27ac	4h	29.396011915864783	High
NPLOC4	chr17:79601672-79606672	H3K27ac	16h	33.752472349438925	High
NPLOC4	chr17:79601672-79606672	H3K27ac	72h	63.46627021308872	High
NPLOC4	chr17:79601672-79606672	H3K4me3	Vh	111.41111492839468	High
NPLOC4	chr17:79601672-79606672	H3K4me3	30m	107.77962807448031	High
NPLOC4	chr17:79601672-79606672	H3K4me3	4h	117.81953275933516	High
NPLOC4	chr17:79601672-79606672	H3K4me3	16h	110.93229889961653	High
NPLOC4	chr17:79601672-79606672	H3K4me3	72h	112.6367828071822	High
NPLOC4	chr17:79601672-79606672	RNAseq	Vh	46.846433216613754	High
NPLOC4	chr17:79601672-79606672	RNAseq	30m	54.593906438316054	High
NPLOC4	chr17:79601672-79606672	RNAseq	4h	51.33316232669768	High
NPLOC4	chr17:79601672-79606672	RNAseq	16h	41.75264686168075	High
NPLOC4	chr17:79601672-79606672	RNAseq	72h	44.5462625395585	High
NPLOC4	chr17:79601672-79606672	AR	Vh	12.407865199570768	High
NPLOC4	chr17:79601672-79606672	AR	30m	18.594768619027324	High
NPLOC4	chr17:79601672-79606672	AR	4h	22.417977316640545	High
NPLOC4	chr17:79601672-79606672	AR	16h	14.367443356762031	High
NPLOC4	chr17:79601672-79606672	AR	72h	21.068649794898835	High
NPLOC4	chr17:79601672-79606672	FOXA1	Vh	13.523419824078264	High
NPLOC4	chr17:79601672-79606672	FOXA1	30m	19.23125125259751	High
NPLOC4	chr17:79601672-79606672	FOXA1	4h	12.938306173853	High
NPLOC4	chr17:79601672-79606672	FOXA1	16h	17.716092434158387	High
NPLOC4	chr17:79601672-79606672	FOXA1	72h	15.153887469192146	High
TECR	chr19:14637872-14642872	ATAC	Vh	55.08745436088143	High
TECR	chr19:14637872-14642872	ATAC	30m	52.19582744976396	High
TECR	chr19:14637872-14642872	ATAC	4h	57.78522266685124	High
TECR	chr19:14637872-14642872	ATAC	16h	56.54400838830407	High
TECR	chr19:14637872-14642872	ATAC	72h	52.86541033702391	High
TECR	chr19:14637872-14642872	H3K27ac	Vh	30.014823261704095	High
TECR	chr19:14637872-14642872	H3K27ac	30m	24.801559775088663	High
TECR	chr19:14637872-14642872	H3K27ac	4h	21.3714080206442	High
TECR	chr19:14637872-14642872	H3K27ac	16h	23.367247701301288	High
TECR	chr19:14637872-14642872	H3K27ac	72h	19.3193124539804	High
TECR	chr19:14637872-14642872	H3K4me3	Vh	71.66580833406407	High
TECR	chr19:14637872-14642872	H3K4me3	30m	73.2235452222304	High
TECR	chr19:14637872-14642872	H3K4me3	4h	65.2326320274421	High
TECR	chr19:14637872-14642872	H3K4me3	16h	65.79718574980473	High
TECR	chr19:14637872-14642872	H3K4me3	72h	67.5669769987601	High
TECR	chr19:14637872-14642872	RNAseq	Vh	146.1941777191914	High
TECR	chr19:14637872-14642872	RNAseq	30m	147.0900733379997	High
TECR	chr19:14637872-14642872	RNAseq	4h	148.21076655827167	High
TECR	chr19:14637872-14642872	RNAseq	16h	119.72976269375464	High
TECR	chr19:14637872-14642872	RNAseq	72h	136.68968617827133	High
TECR	chr19:14637872-14642872	AR	Vh	14.650239166438835	High
TECR	chr19:14637872-14642872	AR	30m	8.987613050279519	High
TECR	chr19:14637872-14642872	AR	4h	12.654985492550017	High
TECR	chr19:14637872-14642872	AR	16h	6.397685589244576	High
TECR	chr19:14637872-14642872	AR	72h	11.877826978235175	High
TECR	chr19:14637872-14642872	FOXA1	Vh	10.215812480177776	High
TECR	chr19:14637872-14642872	FOXA1	30m	14.080606409701378	High
TECR	chr19:14637872-14642872	FOXA1	4h	14.581259260128778	High
TECR	chr19:14637872-14642872	FOXA1	16h	9.34445381575688	High
TECR	chr19:14637872-14642872	FOXA1	72h	10.435751465184952	High
BRD4	chr19:15388762-15393762	ATAC	Vh	18.897163850937275	High
BRD4	chr19:15388762-15393762	ATAC	30m	17.144156337144143	High
BRD4	chr19:15388762-15393762	ATAC	4h	18.26047269883314	High
BRD4	chr19:15388762-15393762	ATAC	16h	19.371420175601223	High
BRD4	chr19:15388762-15393762	ATAC	72h	17.23643105077056	High
BRD4	chr19:15388762-15393762	H3K27ac	Vh	40.87282812852089	High
BRD4	chr19:15388762-15393762	H3K27ac	30m	39.36580148256181	High
BRD4	chr19:15388762-15393762	H3K27ac	4h	39.23151234122248	High
BRD4	chr19:15388762-15393762	H3K27ac	16h	28.087901084795973	High
BRD4	chr19:15388762-15393762	H3K27ac	72h	78.38069661521975	High
BRD4	chr19:15388762-15393762	H3K4me3	Vh	1.9775014334611845	High
BRD4	chr19:15388762-15393762	H3K4me3	30m	1.940683667787101	High
BRD4	chr19:15388762-15393762	H3K4me3	4h	2.011387563742324	High
BRD4	chr19:15388762-15393762	H3K4me3	16h	1.1880863152675245	High
BRD4	chr19:15388762-15393762	H3K4me3	72h	2.408752529208249	High
BRD4	chr19:15388762-15393762	RNAseq	Vh	30.91655360391029	High
BRD4	chr19:15388762-15393762	RNAseq	30m	30.55390597138837	High
BRD4	chr19:15388762-15393762	RNAseq	4h	29.5066673875753	High
BRD4	chr19:15388762-15393762	RNAseq	16h	26.144910211477033	High
BRD4	chr19:15388762-15393762	RNAseq	72h	26.106862306080963	High
BRD4	chr19:15388762-15393762	AR	Vh	18.223271400000893	High
BRD4	chr19:15388762-15393762	AR	30m	14.911461670589814	High
BRD4	chr19:15388762-15393762	AR	4h	14.53110756484126	High
BRD4	chr19:15388762-15393762	AR	16h	17.740785260170867	High
BRD4	chr19:15388762-15393762	AR	72h	10.504894533591084	High
BRD4	chr19:15388762-15393762	FOXA1	Vh	23.267406511269176	High
BRD4	chr19:15388762-15393762	FOXA1	30m	27.737079243273595	High
BRD4	chr19:15388762-15393762	FOXA1	4h	22.54283255827937	High
BRD4	chr19:15388762-15393762	FOXA1	16h	18.041404030800184	High
BRD4	chr19:15388762-15393762	FOXA1	72h	20.72248114666781	High
CRTC1	chr19:18791987-18796987	ATAC	Vh	13.377160819909385	High
CRTC1	chr19:18791987-18796987	ATAC	30m	14.460721456572276	High
CRTC1	chr19:18791987-18796987	ATAC	4h	13.428678139629556	High
CRTC1	chr19:18791987-18796987	ATAC	16h	10.803358870641432	High
CRTC1	chr19:18791987-18796987	ATAC	72h	12.21132061909374	High
CRTC1	chr19:18791987-18796987	H3K27ac	Vh	21.24532893918885	High
CRTC1	chr19:18791987-18796987	H3K27ac	30m	18.24771221802659	High
CRTC1	chr19:18791987-18796987	H3K27ac	4h	16.483850955366556	High
CRTC1	chr19:18791987-18796987	H3K27ac	16h	18.30755374294138	High
CRTC1	chr19:18791987-18796987	H3K27ac	72h	17.089046860147572	High
CRTC1	chr19:18791987-18796987	H3K4me3	Vh	46.942236731031336	High
CRTC1	chr19:18791987-18796987	H3K4me3	30m	46.63657238446401	High
CRTC1	chr19:18791987-18796987	H3K4me3	4h	50.79913948263377	High
CRTC1	chr19:18791987-18796987	H3K4me3	16h	49.38341698539963	High
CRTC1	chr19:18791987-18796987	H3K4me3	72h	51.77311765793269	High
CRTC1	chr19:18791987-18796987	RNAseq	Vh	28.437100678825615	High
CRTC1	chr19:18791987-18796987	RNAseq	30m	27.20138339630053	High
CRTC1	chr19:18791987-18796987	RNAseq	4h	29.02794668213121	High
CRTC1	chr19:18791987-18796987	RNAseq	16h	33.07236950855362	High
CRTC1	chr19:18791987-18796987	RNAseq	72h	33.62762712265713	High
CRTC1	chr19:18791987-18796987	AR	Vh	18.01998302584063	High
CRTC1	chr19:18791987-18796987	AR	30m	11.09811383076709	High
CRTC1	chr19:18791987-18796987	AR	4h	7.389294514970244	High
CRTC1	chr19:18791987-18796987	AR	16h	17.776801020467843	High
CRTC1	chr19:18791987-18796987	AR	72h	22.229802503987106	High
CRTC1	chr19:18791987-18796987	FOXA1	Vh	9.46143298586873	High
CRTC1	chr19:18791987-18796987	FOXA1	30m	10.373676088714456	High
CRTC1	chr19:18791987-18796987	FOXA1	4h	10.035778840714787	High
CRTC1	chr19:18791987-18796987	FOXA1	16h	8.060896879377555	High
CRTC1	chr19:18791987-18796987	FOXA1	72h	12.82508966906136	High
RPSAP58	chr19:23943307-23948307	ATAC	Vh	53.32440876859294	High
RPSAP58	chr19:23943307-23948307	ATAC	30m	47.95022002365853	High
RPSAP58	chr19:23943307-23948307	ATAC	4h	52.83162403779995	High
RPSAP58	chr19:23943307-23948307	ATAC	16h	53.60467912148179	High
RPSAP58	chr19:23943307-23948307	ATAC	72h	47.186011340846186	High
RPSAP58	chr19:23943307-23948307	H3K27ac	Vh	37.199814428533934	High
RPSAP58	chr19:23943307-23948307	H3K27ac	30m	32.2418579564125	High
RPSAP58	chr19:23943307-23948307	H3K27ac	4h	27.41822625650499	High
RPSAP58	chr19:23943307-23948307	H3K27ac	16h	33.50867925473864	High
RPSAP58	chr19:23943307-23948307	H3K27ac	72h	43.1320997770611	High
RPSAP58	chr19:23943307-23948307	H3K4me3	Vh	65.92048711441274	High
RPSAP58	chr19:23943307-23948307	H3K4me3	30m	70.55391802769421	High
RPSAP58	chr19:23943307-23948307	H3K4me3	4h	67.58361073113439	High
RPSAP58	chr19:23943307-23948307	H3K4me3	16h	64.0927133251311	High
RPSAP58	chr19:23943307-23948307	H3K4me3	72h	65.43405582761054	High
RPSAP58	chr19:23943307-23948307	RNAseq	Vh	29.98095619856086	High
RPSAP58	chr19:23943307-23948307	RNAseq	30m	68.69394236459603	High
RPSAP58	chr19:23943307-23948307	RNAseq	4h	93.89932906866079	High
RPSAP58	chr19:23943307-23948307	RNAseq	16h	28.258426288509458	High
RPSAP58	chr19:23943307-23948307	RNAseq	72h	27.86921610606961	High
RPSAP58	chr19:23943307-23948307	AR	Vh	10.452630019451558	High
RPSAP58	chr19:23943307-23948307	AR	30m	12.487091239902664	High
RPSAP58	chr19:23943307-23948307	AR	4h	21.104363574666618	High
RPSAP58	chr19:23943307-23948307	AR	16h	8.70325928397753	High
RPSAP58	chr19:23943307-23948307	AR	72h	22.461191666592573	High
RPSAP58	chr19:23943307-23948307	FOXA1	Vh	15.51559291291668	High
RPSAP58	chr19:23943307-23948307	FOXA1	30m	16.310506782825264	High
RPSAP58	chr19:23943307-23948307	FOXA1	4h	15.548229519981923	High
RPSAP58	chr19:23943307-23948307	FOXA1	16h	17.938317661271	High
RPSAP58	chr19:23943307-23948307	FOXA1	72h	23.56070443355656	High
PSENEN	chr19:36233515-36238515	ATAC	Vh	67.21319263265143	High
PSENEN	chr19:36233515-36238515	ATAC	30m	68.40830384280557	High
PSENEN	chr19:36233515-36238515	ATAC	4h	67.9689299668039	High
PSENEN	chr19:36233515-36238515	ATAC	16h	71.1549808602852	High
PSENEN	chr19:36233515-36238515	ATAC	72h	64.77502960119449	High
PSENEN	chr19:36233515-36238515	H3K27ac	Vh	58.268691089377896	High
PSENEN	chr19:36233515-36238515	H3K27ac	30m	60.26211571031745	High
PSENEN	chr19:36233515-36238515	H3K27ac	4h	47.03149483085702	High
PSENEN	chr19:36233515-36238515	H3K27ac	16h	53.22601949020071	High
PSENEN	chr19:36233515-36238515	H3K27ac	72h	123.20167507134052	High
PSENEN	chr19:36233515-36238515	H3K4me3	Vh	90.19262437158297	High
PSENEN	chr19:36233515-36238515	H3K4me3	30m	94.51726127914765	High
PSENEN	chr19:36233515-36238515	H3K4me3	4h	88.63959515186176	High
PSENEN	chr19:36233515-36238515	H3K4me3	16h	95.40526068470326	High
PSENEN	chr19:36233515-36238515	H3K4me3	72h	94.7655940547494	High
PSENEN	chr19:36233515-36238515	RNAseq	Vh	35.18127900247014	High
PSENEN	chr19:36233515-36238515	RNAseq	30m	25.729765241677878	High
PSENEN	chr19:36233515-36238515	RNAseq	4h	29.701197173712412	High
PSENEN	chr19:36233515-36238515	RNAseq	16h	30.645736670833433	High
PSENEN	chr19:36233515-36238515	RNAseq	72h	33.279333404915754	High
PSENEN	chr19:36233515-36238515	AR	Vh	9.062263196859776	High
PSENEN	chr19:36233515-36238515	AR	30m	9.140463511889394	High
PSENEN	chr19:36233515-36238515	AR	4h	10.876147020764066	High
PSENEN	chr19:36233515-36238515	AR	16h	8.75700493515872	High
PSENEN	chr19:36233515-36238515	AR	72h	20.28801886771213	High
PSENEN	chr19:36233515-36238515	FOXA1	Vh	10.96136150849483	High
PSENEN	chr19:36233515-36238515	FOXA1	30m	10.957574052650989	High
PSENEN	chr19:36233515-36238515	FOXA1	4h	11.750630865509295	High
PSENEN	chr19:36233515-36238515	FOXA1	16h	7.795167426476265	High
PSENEN	chr19:36233515-36238515	FOXA1	72h	11.497607429416512	High
ETHE1	chr19:44028896-44033896	ATAC	Vh	19.486331287142807	High
ETHE1	chr19:44028896-44033896	ATAC	30m	18.37693098331829	High
ETHE1	chr19:44028896-44033896	ATAC	4h	19.06742010085329	High
ETHE1	chr19:44028896-44033896	ATAC	16h	18.88998205283089	High
ETHE1	chr19:44028896-44033896	ATAC	72h	19.57765797551153	High
ETHE1	chr19:44028896-44033896	H3K27ac	Vh	9.605367668830054	High
ETHE1	chr19:44028896-44033896	H3K27ac	30m	8.258098027697782	High
ETHE1	chr19:44028896-44033896	H3K27ac	4h	6.6934629811000255	High
ETHE1	chr19:44028896-44033896	H3K27ac	16h	10.082777022778531	High
ETHE1	chr19:44028896-44033896	H3K27ac	72h	5.534316841126078	High
ETHE1	chr19:44028896-44033896	H3K4me3	Vh	37.6943118714126	High
ETHE1	chr19:44028896-44033896	H3K4me3	30m	39.85981261861287	High
ETHE1	chr19:44028896-44033896	H3K4me3	4h	37.87073794017097	High
ETHE1	chr19:44028896-44033896	H3K4me3	16h	36.88167026622898	High
ETHE1	chr19:44028896-44033896	H3K4me3	72h	37.63856064002202	High
ETHE1	chr19:44028896-44033896	RNAseq	Vh	29.966323509547596	High
ETHE1	chr19:44028896-44033896	RNAseq	30m	29.48371927614843	High
ETHE1	chr19:44028896-44033896	RNAseq	4h	27.64218907809652	High
ETHE1	chr19:44028896-44033896	RNAseq	16h	25.940725366354307	High
ETHE1	chr19:44028896-44033896	RNAseq	72h	26.944824720331678	High
ETHE1	chr19:44028896-44033896	AR	Vh	8.897833939523107	High
ETHE1	chr19:44028896-44033896	AR	30m	10.478564029177944	High
ETHE1	chr19:44028896-44033896	AR	4h	9.032561560020296	High
ETHE1	chr19:44028896-44033896	AR	16h	10.039629472975022	High
ETHE1	chr19:44028896-44033896	AR	72h	9.430084562641136	High
ETHE1	chr19:44028896-44033896	FOXA1	Vh	6.419006653840312	High
ETHE1	chr19:44028896-44033896	FOXA1	30m	5.873567270479451	High
ETHE1	chr19:44028896-44033896	FOXA1	4h	8.01971185577715	High
ETHE1	chr19:44028896-44033896	FOXA1	16h	11.480022600845334	High
ETHE1	chr19:44028896-44033896	FOXA1	72h	4.644806495648708	High
PPP1CB	chr2:28972105-28977105	ATAC	Vh	52.3950579078062	High
PPP1CB	chr2:28972105-28977105	ATAC	30m	54.02901741301038	High
PPP1CB	chr2:28972105-28977105	ATAC	4h	49.326989413374086	High
PPP1CB	chr2:28972105-28977105	ATAC	16h	48.2174819198958	High
PPP1CB	chr2:28972105-28977105	ATAC	72h	46.81269225012864	High
PPP1CB	chr2:28972105-28977105	H3K27ac	Vh	106.43652617768966	High
PPP1CB	chr2:28972105-28977105	H3K27ac	30m	109.3331504002886	High
PPP1CB	chr2:28972105-28977105	H3K27ac	4h	85.92358301985854	High
PPP1CB	chr2:28972105-28977105	H3K27ac	16h	104.91579489241964	High
PPP1CB	chr2:28972105-28977105	H3K27ac	72h	137.79625124128776	High
PPP1CB	chr2:28972105-28977105	H3K4me3	Vh	94.25442764216334	High
PPP1CB	chr2:28972105-28977105	H3K4me3	30m	88.33781958039289	High
PPP1CB	chr2:28972105-28977105	H3K4me3	4h	105.18863465563692	High
PPP1CB	chr2:28972105-28977105	H3K4me3	16h	95.5522377068647	High
PPP1CB	chr2:28972105-28977105	H3K4me3	72h	96.25138505062344	High
PPP1CB	chr2:28972105-28977105	RNAseq	Vh	61.9502674412169	High
PPP1CB	chr2:28972105-28977105	RNAseq	30m	74.07621164617824	High
PPP1CB	chr2:28972105-28977105	RNAseq	4h	68.80580187253864	High
PPP1CB	chr2:28972105-28977105	RNAseq	16h	60.59383688580644	High
PPP1CB	chr2:28972105-28977105	RNAseq	72h	55.82473949948228	High
PPP1CB	chr2:28972105-28977105	AR	Vh	9.68418604976489	High
PPP1CB	chr2:28972105-28977105	AR	30m	21.604680068515183	High
PPP1CB	chr2:28972105-28977105	AR	4h	15.090579888840518	High
PPP1CB	chr2:28972105-28977105	AR	16h	18.26881893391278	High
PPP1CB	chr2:28972105-28977105	AR	72h	20.605862555114488	High
PPP1CB	chr2:28972105-28977105	FOXA1	Vh	19.56725967930678	High
PPP1CB	chr2:28972105-28977105	FOXA1	30m	23.03246554673442	High
PPP1CB	chr2:28972105-28977105	FOXA1	4h	23.22561234870832	High
PPP1CB	chr2:28972105-28977105	FOXA1	16h	22.57186527880092	High
PPP1CB	chr2:28972105-28977105	FOXA1	72h	24.31397011622839	High
FAM168B	chr2:131848533-131853533	ATAC	Vh	39.532036653364415	High
FAM168B	chr2:131848533-131853533	ATAC	30m	41.39507160755356	High
FAM168B	chr2:131848533-131853533	ATAC	4h	41.01663571901249	High
FAM168B	chr2:131848533-131853533	ATAC	16h	39.80541260083246	High
FAM168B	chr2:131848533-131853533	ATAC	72h	38.497071929391886	High
FAM168B	chr2:131848533-131853533	H3K27ac	Vh	62.61125612015584	High
FAM168B	chr2:131848533-131853533	H3K27ac	30m	60.55221703551615	High
FAM168B	chr2:131848533-131853533	H3K27ac	4h	47.073636822658266	High
FAM168B	chr2:131848533-131853533	H3K27ac	16h	61.58234797002165	High
FAM168B	chr2:131848533-131853533	H3K27ac	72h	100.58409815550016	High
FAM168B	chr2:131848533-131853533	H3K4me3	Vh	77.79718613464276	High
FAM168B	chr2:131848533-131853533	H3K4me3	30m	68.65769051406004	High
FAM168B	chr2:131848533-131853533	H3K4me3	4h	71.87632375009586	High
FAM168B	chr2:131848533-131853533	H3K4me3	16h	69.39057225288921	High
FAM168B	chr2:131848533-131853533	H3K4me3	72h	70.69602836920595	High
FAM168B	chr2:131848533-131853533	RNAseq	Vh	45.814292589341946	High
FAM168B	chr2:131848533-131853533	RNAseq	30m	53.22250441346344	High
FAM168B	chr2:131848533-131853533	RNAseq	4h	48.05654052209175	High
FAM168B	chr2:131848533-131853533	RNAseq	16h	45.797644368143146	High
FAM168B	chr2:131848533-131853533	RNAseq	72h	40.40330401198292	High
FAM168B	chr2:131848533-131853533	AR	Vh	9.14895596054218	High
FAM168B	chr2:131848533-131853533	AR	30m	12.11639260103916	High
FAM168B	chr2:131848533-131853533	AR	4h	8.019501559994023	High
FAM168B	chr2:131848533-131853533	AR	16h	9.607018764907442	High
FAM168B	chr2:131848533-131853533	AR	72h	11.52870987088282	High
FAM168B	chr2:131848533-131853533	FOXA1	Vh	11.102024074675196	High
FAM168B	chr2:131848533-131853533	FOXA1	30m	9.480518590184554	High
FAM168B	chr2:131848533-131853533	FOXA1	4h	8.454397963748077	High
FAM168B	chr2:131848533-131853533	FOXA1	16h	14.113289429572086	High
FAM168B	chr2:131848533-131853533	FOXA1	72h	9.302644493424111	High
NCL	chr2:232326805-232331805	ATAC	Vh	88.77104415171446	High
NCL	chr2:232326805-232331805	ATAC	30m	85.07620048933495	High
NCL	chr2:232326805-232331805	ATAC	4h	92.80710553402896	High
NCL	chr2:232326805-232331805	ATAC	16h	87.83746065081203	High
NCL	chr2:232326805-232331805	ATAC	72h	78.6872608649095	High
NCL	chr2:232326805-232331805	H3K27ac	Vh	77.76243251291403	High
NCL	chr2:232326805-232331805	H3K27ac	30m	81.31558514743583	High
NCL	chr2:232326805-232331805	H3K27ac	4h	56.32253241364205	High
NCL	chr2:232326805-232331805	H3K27ac	16h	71.88618776346767	High
NCL	chr2:232326805-232331805	H3K27ac	72h	99.25554511069664	High
NCL	chr2:232326805-232331805	H3K4me3	Vh	111.70895133398707	High
NCL	chr2:232326805-232331805	H3K4me3	30m	107.296612628297	High
NCL	chr2:232326805-232331805	H3K4me3	4h	109.2639343745821	High
NCL	chr2:232326805-232331805	H3K4me3	16h	105.65245004260426	High
NCL	chr2:232326805-232331805	H3K4me3	72h	110.58419655532336	High
NCL	chr2:232326805-232331805	RNAseq	Vh	185.00400972643283	High
NCL	chr2:232326805-232331805	RNAseq	30m	215.82062240563644	High
NCL	chr2:232326805-232331805	RNAseq	4h	196.50250910799215	High
NCL	chr2:232326805-232331805	RNAseq	16h	196.57941985623785	High
NCL	chr2:232326805-232331805	RNAseq	72h	134.5657086305642	High
NCL	chr2:232326805-232331805	AR	Vh	14.201978266708917	High
NCL	chr2:232326805-232331805	AR	30m	16.501366175637763	High
NCL	chr2:232326805-232331805	AR	4h	15.081796921101382	High
NCL	chr2:232326805-232331805	AR	16h	5.8041700557118	High
NCL	chr2:232326805-232331805	AR	72h	14.870819707559296	High
NCL	chr2:232326805-232331805	FOXA1	Vh	11.315861882618162	High
NCL	chr2:232326805-232331805	FOXA1	30m	12.54382431177053	High
NCL	chr2:232326805-232331805	FOXA1	4h	13.29432550322582	High
NCL	chr2:232326805-232331805	FOXA1	16h	16.472677025841865	High
NCL	chr2:232326805-232331805	FOXA1	72h	14.066109023381	High
FKBP1A	chr20:1371306-1376306	ATAC	Vh	35.32761654172276	High
FKBP1A	chr20:1371306-1376306	ATAC	30m	34.51437300027726	High
FKBP1A	chr20:1371306-1376306	ATAC	4h	37.54445601505413	High
FKBP1A	chr20:1371306-1376306	ATAC	16h	32.09047276901028	High
FKBP1A	chr20:1371306-1376306	ATAC	72h	32.557753147507725	High
FKBP1A	chr20:1371306-1376306	H3K27ac	Vh	17.243695292615016	High
FKBP1A	chr20:1371306-1376306	H3K27ac	30m	18.34026537184137	High
FKBP1A	chr20:1371306-1376306	H3K27ac	4h	15.316288477191897	High
FKBP1A	chr20:1371306-1376306	H3K27ac	16h	17.92543506688371	High
FKBP1A	chr20:1371306-1376306	H3K27ac	72h	13.704768091401348	High
FKBP1A	chr20:1371306-1376306	H3K4me3	Vh	77.31533860633562	High
FKBP1A	chr20:1371306-1376306	H3K4me3	30m	69.5728652063064	High
FKBP1A	chr20:1371306-1376306	H3K4me3	4h	78.57693947901919	High
FKBP1A	chr20:1371306-1376306	H3K4me3	16h	82.30569603662082	High
FKBP1A	chr20:1371306-1376306	H3K4me3	72h	83.92488028944052	High
FKBP1A	chr20:1371306-1376306	RNAseq	Vh	114.07803882623506	High
FKBP1A	chr20:1371306-1376306	RNAseq	30m	115.51131039123219	High
FKBP1A	chr20:1371306-1376306	RNAseq	4h	114.96113342301254	High
FKBP1A	chr20:1371306-1376306	RNAseq	16h	113.43418475548376	High
FKBP1A	chr20:1371306-1376306	RNAseq	72h	113.92929228192556	High
FKBP1A	chr20:1371306-1376306	AR	Vh	15.15874947105918	High
FKBP1A	chr20:1371306-1376306	AR	30m	16.662522737131678	High
FKBP1A	chr20:1371306-1376306	AR	4h	10.449076971416495	High
FKBP1A	chr20:1371306-1376306	AR	16h	15.59329488224639	High
FKBP1A	chr20:1371306-1376306	AR	72h	16.628173236703734	High
FKBP1A	chr20:1371306-1376306	FOXA1	Vh	11.4813899429629	High
FKBP1A	chr20:1371306-1376306	FOXA1	30m	14.757614265305376	High
FKBP1A	chr20:1371306-1376306	FOXA1	4h	12.390666750440102	High
FKBP1A	chr20:1371306-1376306	FOXA1	16h	12.921426233575048	High
FKBP1A	chr20:1371306-1376306	FOXA1	72h	15.995761340235145	High
TPX2	chr20:30324574-30329574	ATAC	Vh	49.92100652720403	High
TPX2	chr20:30324574-30329574	ATAC	30m	49.417332175210696	High
TPX2	chr20:30324574-30329574	ATAC	4h	48.13229184224231	High
TPX2	chr20:30324574-30329574	ATAC	16h	54.67105631359834	High
TPX2	chr20:30324574-30329574	ATAC	72h	44.34650630188512	High
TPX2	chr20:30324574-30329574	H3K27ac	Vh	21.317146041755468	High
TPX2	chr20:30324574-30329574	H3K27ac	30m	20.88116422088558	High
TPX2	chr20:30324574-30329574	H3K27ac	4h	20.940751064184376	High
TPX2	chr20:30324574-30329574	H3K27ac	16h	18.823915880379896	High
TPX2	chr20:30324574-30329574	H3K27ac	72h	19.10645433490521	High
TPX2	chr20:30324574-30329574	H3K4me3	Vh	61.691322898083975	High
TPX2	chr20:30324574-30329574	H3K4me3	30m	58.99241628591982	High
TPX2	chr20:30324574-30329574	H3K4me3	4h	60.51584430957049	High
TPX2	chr20:30324574-30329574	H3K4me3	16h	53.65351513049288	High
TPX2	chr20:30324574-30329574	H3K4me3	72h	54.2188418164023	High
TPX2	chr20:30324574-30329574	RNAseq	Vh	28.027386817197527	High
TPX2	chr20:30324574-30329574	RNAseq	30m	32.69863104047924	High
TPX2	chr20:30324574-30329574	RNAseq	4h	26.794087184886152	High
TPX2	chr20:30324574-30329574	RNAseq	16h	15.849987483899957	High
TPX2	chr20:30324574-30329574	RNAseq	72h	5.402523272218511	High
TPX2	chr20:30324574-30329574	AR	Vh	6.015574275274747	High
TPX2	chr20:30324574-30329574	AR	30m	7.658065988576955	High
TPX2	chr20:30324574-30329574	AR	4h	8.455423398172934	High
TPX2	chr20:30324574-30329574	AR	16h	9.359540081974286	High
TPX2	chr20:30324574-30329574	AR	72h	17.40888292866004	High
TPX2	chr20:30324574-30329574	FOXA1	Vh	10.03854577916229	High
TPX2	chr20:30324574-30329574	FOXA1	30m	13.64380594031927	High
TPX2	chr20:30324574-30329574	FOXA1	4h	13.395275362713784	High
TPX2	chr20:30324574-30329574	FOXA1	16h	7.455300423375938	High
TPX2	chr20:30324574-30329574	FOXA1	72h	7.189544988271066	High
UBE2C	chr20:44438715-44443715	ATAC	Vh	37.3890419486338	High
UBE2C	chr20:44438715-44443715	ATAC	30m	39.01236358847381	High
UBE2C	chr20:44438715-44443715	ATAC	4h	41.05277325195029	High
UBE2C	chr20:44438715-44443715	ATAC	16h	37.63509717711074	High
UBE2C	chr20:44438715-44443715	ATAC	72h	35.88989066170312	High
UBE2C	chr20:44438715-44443715	H3K27ac	Vh	14.029889028880753	High
UBE2C	chr20:44438715-44443715	H3K27ac	30m	15.01319626838285	High
UBE2C	chr20:44438715-44443715	H3K27ac	4h	9.595283361258252	High
UBE2C	chr20:44438715-44443715	H3K27ac	16h	5.3332967760576855	High
UBE2C	chr20:44438715-44443715	H3K27ac	72h	6.091243587886821	High
UBE2C	chr20:44438715-44443715	H3K4me3	Vh	49.90132827681991	High
UBE2C	chr20:44438715-44443715	H3K4me3	30m	53.82818302173622	High
UBE2C	chr20:44438715-44443715	H3K4me3	4h	52.00642340719858	High
UBE2C	chr20:44438715-44443715	H3K4me3	16h	49.27588675215993	High
UBE2C	chr20:44438715-44443715	H3K4me3	72h	47.42678314678367	High
UBE2C	chr20:44438715-44443715	RNAseq	Vh	65.41275072855998	High
UBE2C	chr20:44438715-44443715	RNAseq	30m	51.07890419218935	High
UBE2C	chr20:44438715-44443715	RNAseq	4h	52.93610932292776	High
UBE2C	chr20:44438715-44443715	RNAseq	16h	32.18135915964269	High
UBE2C	chr20:44438715-44443715	RNAseq	72h	8.8459435238154	High
UBE2C	chr20:44438715-44443715	AR	Vh	12.1807328686463	High
UBE2C	chr20:44438715-44443715	AR	30m	16.082545665851214	High
UBE2C	chr20:44438715-44443715	AR	4h	17.741118161457702	High
UBE2C	chr20:44438715-44443715	AR	16h	12.813533484778487	High
UBE2C	chr20:44438715-44443715	AR	72h	20.401789106038308	High
UBE2C	chr20:44438715-44443715	FOXA1	Vh	7.095738730731008	High
UBE2C	chr20:44438715-44443715	FOXA1	30m	11.755268856023855	High
UBE2C	chr20:44438715-44443715	FOXA1	4h	9.898834801265314	High
UBE2C	chr20:44438715-44443715	FOXA1	16h	13.828219245698612	High
UBE2C	chr20:44438715-44443715	FOXA1	72h	13.017099670085182	High
SUCLG2	chr3:67702538-67707538	ATAC	Vh	62.38911604335373	High
SUCLG2	chr3:67702538-67707538	ATAC	30m	63.95960750683752	High
SUCLG2	chr3:67702538-67707538	ATAC	4h	65.1167115502278	High
SUCLG2	chr3:67702538-67707538	ATAC	16h	63.67479393709914	High
SUCLG2	chr3:67702538-67707538	ATAC	72h	50.57788252653605	High
SUCLG2	chr3:67702538-67707538	H3K27ac	Vh	79.83119637006375	High
SUCLG2	chr3:67702538-67707538	H3K27ac	30m	74.73684148662267	High
SUCLG2	chr3:67702538-67707538	H3K27ac	4h	58.40382831860335	High
SUCLG2	chr3:67702538-67707538	H3K27ac	16h	79.98448276336465	High
SUCLG2	chr3:67702538-67707538	H3K27ac	72h	73.40585189254995	High
SUCLG2	chr3:67702538-67707538	H3K4me3	Vh	70.93456794864692	High
SUCLG2	chr3:67702538-67707538	H3K4me3	30m	69.26593660542164	High
SUCLG2	chr3:67702538-67707538	H3K4me3	4h	70.96321328761582	High
SUCLG2	chr3:67702538-67707538	H3K4me3	16h	71.62099805108046	High
SUCLG2	chr3:67702538-67707538	H3K4me3	72h	73.69479844606761	High
SUCLG2	chr3:67702538-67707538	RNAseq	Vh	54.40289794660928	High
SUCLG2	chr3:67702538-67707538	RNAseq	30m	53.138406497449694	High
SUCLG2	chr3:67702538-67707538	RNAseq	4h	53.223153254808956	High
SUCLG2	chr3:67702538-67707538	RNAseq	16h	46.46545239966647	High
SUCLG2	chr3:67702538-67707538	RNAseq	72h	58.14868294137172	High
SUCLG2	chr3:67702538-67707538	AR	Vh	14.958454601589322	High
SUCLG2	chr3:67702538-67707538	AR	30m	25.21718997087595	High
SUCLG2	chr3:67702538-67707538	AR	4h	17.805999502762194	High
SUCLG2	chr3:67702538-67707538	AR	16h	16.356861626882186	High
SUCLG2	chr3:67702538-67707538	AR	72h	16.887069069122337	High
SUCLG2	chr3:67702538-67707538	FOXA1	Vh	26.93246080491588	High
SUCLG2	chr3:67702538-67707538	FOXA1	30m	23.509455749966563	High
SUCLG2	chr3:67702538-67707538	FOXA1	4h	24.971272441992912	High
SUCLG2	chr3:67702538-67707538	FOXA1	16h	18.505137028195165	High
SUCLG2	chr3:67702538-67707538	FOXA1	72h	15.328782509486889	High
CD47	chr3:107807361-107812361	ATAC	Vh	37.402045297796064	High
CD47	chr3:107807361-107812361	ATAC	30m	36.26900930727208	High
CD47	chr3:107807361-107812361	ATAC	4h	36.78190995597733	High
CD47	chr3:107807361-107812361	ATAC	16h	31.811548656336537	High
CD47	chr3:107807361-107812361	ATAC	72h	34.00906391025887	High
CD47	chr3:107807361-107812361	H3K27ac	Vh	17.101942715838657	High
CD47	chr3:107807361-107812361	H3K27ac	30m	13.604431810358705	High
CD47	chr3:107807361-107812361	H3K27ac	4h	12.600276197770308	High
CD47	chr3:107807361-107812361	H3K27ac	16h	10.915807710723708	High
CD47	chr3:107807361-107812361	H3K27ac	72h	11.08633026798507	High
CD47	chr3:107807361-107812361	H3K4me3	Vh	91.5035714261349	High
CD47	chr3:107807361-107812361	H3K4me3	30m	93.91706018310263	High
CD47	chr3:107807361-107812361	H3K4me3	4h	93.57909982652198	High
CD47	chr3:107807361-107812361	H3K4me3	16h	93.695924701914	High
CD47	chr3:107807361-107812361	H3K4me3	72h	94.30602035114369	High
CD47	chr3:107807361-107812361	RNAseq	Vh	23.12077415905007	High
CD47	chr3:107807361-107812361	RNAseq	30m	20.832382944840024	High
CD47	chr3:107807361-107812361	RNAseq	4h	24.41752480772529	High
CD47	chr3:107807361-107812361	RNAseq	16h	22.51175714962891	High
CD47	chr3:107807361-107812361	RNAseq	72h	23.211928186122293	High
CD47	chr3:107807361-107812361	AR	Vh	22.935288778370875	High
CD47	chr3:107807361-107812361	AR	30m	18.690903859729293	High
CD47	chr3:107807361-107812361	AR	4h	27.74551934403475	High
CD47	chr3:107807361-107812361	AR	16h	21.98228516925132	High
CD47	chr3:107807361-107812361	AR	72h	21.04120087997628	High
CD47	chr3:107807361-107812361	FOXA1	Vh	17.648357091583627	High
CD47	chr3:107807361-107812361	FOXA1	30m	19.29448267867979	High
CD47	chr3:107807361-107812361	FOXA1	4h	25.16983770589093	High
CD47	chr3:107807361-107812361	FOXA1	16h	19.835518739155457	High
CD47	chr3:107807361-107812361	FOXA1	72h	21.048367665751563	High
SSR3	chr3:156270473-156275473	ATAC	Vh	39.43789374734606	High
SSR3	chr3:156270473-156275473	ATAC	30m	35.33761983515415	High
SSR3	chr3:156270473-156275473	ATAC	4h	39.14151686619705	High
SSR3	chr3:156270473-156275473	ATAC	16h	37.01085707255895	High
SSR3	chr3:156270473-156275473	ATAC	72h	40.987211849724766	High
SSR3	chr3:156270473-156275473	H3K27ac	Vh	20.64865541865637	High
SSR3	chr3:156270473-156275473	H3K27ac	30m	21.15107238791345	High
SSR3	chr3:156270473-156275473	H3K27ac	4h	22.329941014947572	High
SSR3	chr3:156270473-156275473	H3K27ac	16h	16.416300113685658	High
SSR3	chr3:156270473-156275473	H3K27ac	72h	23.333897034992912	High
SSR3	chr3:156270473-156275473	H3K4me3	Vh	69.33982366179919	High
SSR3	chr3:156270473-156275473	H3K4me3	30m	63.52548394491659	High
SSR3	chr3:156270473-156275473	H3K4me3	4h	67.27686764606173	High
SSR3	chr3:156270473-156275473	H3K4me3	16h	64.00823460814568	High
SSR3	chr3:156270473-156275473	H3K4me3	72h	66.14029284843245	High
SSR3	chr3:156270473-156275473	RNAseq	Vh	40.52778943749403	High
SSR3	chr3:156270473-156275473	RNAseq	30m	48.06460534316511	High
SSR3	chr3:156270473-156275473	RNAseq	4h	39.04668278626103	High
SSR3	chr3:156270473-156275473	RNAseq	16h	41.88427088395055	High
SSR3	chr3:156270473-156275473	RNAseq	72h	40.48120432901214	High
SSR3	chr3:156270473-156275473	AR	Vh	8.314660570792423	High
SSR3	chr3:156270473-156275473	AR	30m	13.496993974973686	High
SSR3	chr3:156270473-156275473	AR	4h	11.25329599516205	High
SSR3	chr3:156270473-156275473	AR	16h	9.252166486783722	High
SSR3	chr3:156270473-156275473	AR	72h	8.414114553604508	High
SSR3	chr3:156270473-156275473	FOXA1	Vh	8.436028681224347	High
SSR3	chr3:156270473-156275473	FOXA1	30m	7.757538576360579	High
SSR3	chr3:156270473-156275473	FOXA1	4h	9.684893498739385	High
SSR3	chr3:156270473-156275473	FOXA1	16h	9.24461426030587	High
SSR3	chr3:156270473-156275473	FOXA1	72h	12.38907736330332	High
FYTTD1	chr3:197473924-197478924	ATAC	Vh	57.244591440045085	High
FYTTD1	chr3:197473924-197478924	ATAC	30m	60.387091773672125	High
FYTTD1	chr3:197473924-197478924	ATAC	4h	58.62533637212434	High
FYTTD1	chr3:197473924-197478924	ATAC	16h	60.7609471663637	High
FYTTD1	chr3:197473924-197478924	ATAC	72h	59.539255216585005	High
FYTTD1	chr3:197473924-197478924	H3K27ac	Vh	34.05837411897238	High
FYTTD1	chr3:197473924-197478924	H3K27ac	30m	28.08217348665576	High
FYTTD1	chr3:197473924-197478924	H3K27ac	4h	22.74201844340364	High
FYTTD1	chr3:197473924-197478924	H3K27ac	16h	30.92373894988423	High
FYTTD1	chr3:197473924-197478924	H3K27ac	72h	30.51445544780217	High
FYTTD1	chr3:197473924-197478924	H3K4me3	Vh	132.65149007640585	High
FYTTD1	chr3:197473924-197478924	H3K4me3	30m	121.25739281807456	High
FYTTD1	chr3:197473924-197478924	H3K4me3	4h	134.77554058197626	High
FYTTD1	chr3:197473924-197478924	H3K4me3	16h	129.09592951471578	High
FYTTD1	chr3:197473924-197478924	H3K4me3	72h	131.0199293281099	High
FYTTD1	chr3:197473924-197478924	RNAseq	Vh	20.46263522179901	High
FYTTD1	chr3:197473924-197478924	RNAseq	30m	23.208685327617626	High
FYTTD1	chr3:197473924-197478924	RNAseq	4h	19.684166490868684	High
FYTTD1	chr3:197473924-197478924	RNAseq	16h	19.1060708764392	High
FYTTD1	chr3:197473924-197478924	RNAseq	72h	22.280638245442212	High
FYTTD1	chr3:197473924-197478924	AR	Vh	25.42585652840614	High
FYTTD1	chr3:197473924-197478924	AR	30m	23.896012470240915	High
FYTTD1	chr3:197473924-197478924	AR	4h	21.87306391982191	High
FYTTD1	chr3:197473924-197478924	AR	16h	17.979463439500392	High
FYTTD1	chr3:197473924-197478924	AR	72h	17.087124939627618	High
FYTTD1	chr3:197473924-197478924	FOXA1	Vh	22.01647600162472	High
FYTTD1	chr3:197473924-197478924	FOXA1	30m	17.251959095007066	High
FYTTD1	chr3:197473924-197478924	FOXA1	4h	15.900811076186088	High
FYTTD1	chr3:197473924-197478924	FOXA1	16h	17.931853731681443	High
FYTTD1	chr3:197473924-197478924	FOXA1	72h	27.061598733070024	High
DCAF16	chr4:17809881-17814881	ATAC	Vh	73.24707153031082	High
DCAF16	chr4:17809881-17814881	ATAC	30m	65.58204749491132	High
DCAF16	chr4:17809881-17814881	ATAC	4h	69.350558065259	High
DCAF16	chr4:17809881-17814881	ATAC	16h	62.042003886149935	High
DCAF16	chr4:17809881-17814881	ATAC	72h	64.34870352922931	High
DCAF16	chr4:17809881-17814881	H3K27ac	Vh	27.623556030018893	High
DCAF16	chr4:17809881-17814881	H3K27ac	30m	24.93213056430154	High
DCAF16	chr4:17809881-17814881	H3K27ac	4h	20.76225014520308	High
DCAF16	chr4:17809881-17814881	H3K27ac	16h	22.601658607009277	High
DCAF16	chr4:17809881-17814881	H3K27ac	72h	30.506862987374436	High
DCAF16	chr4:17809881-17814881	H3K4me3	Vh	101.95770636520736	High
DCAF16	chr4:17809881-17814881	H3K4me3	30m	101.3362122636408	High
DCAF16	chr4:17809881-17814881	H3K4me3	4h	97.67407873256997	High
DCAF16	chr4:17809881-17814881	H3K4me3	16h	94.45476703608271	High
DCAF16	chr4:17809881-17814881	H3K4me3	72h	97.96612339441155	High
DCAF16	chr4:17809881-17814881	RNAseq	Vh	26.16160784694044	High
DCAF16	chr4:17809881-17814881	RNAseq	30m	25.47593698230227	High
DCAF16	chr4:17809881-17814881	RNAseq	4h	25.193729042358736	High
DCAF16	chr4:17809881-17814881	RNAseq	16h	23.339486121601595	High
DCAF16	chr4:17809881-17814881	RNAseq	72h	23.893849874137793	High
DCAF16	chr4:17809881-17814881	AR	Vh	20.701845415638672	High
DCAF16	chr4:17809881-17814881	AR	30m	13.977860239481943	High
DCAF16	chr4:17809881-17814881	AR	4h	13.900798056421346	High
DCAF16	chr4:17809881-17814881	AR	16h	14.949133386454797	High
DCAF16	chr4:17809881-17814881	AR	72h	13.344903361940576	High
DCAF16	chr4:17809881-17814881	FOXA1	Vh	28.50861358805222	High
DCAF16	chr4:17809881-17814881	FOXA1	30m	24.62669536333906	High
DCAF16	chr4:17809881-17814881	FOXA1	4h	25.11849353954944	High
DCAF16	chr4:17809881-17814881	FOXA1	16h	24.25492980450541	High
DCAF16	chr4:17809881-17814881	FOXA1	72h	20.890825350080824	High
PRKAA1	chr5:40795800-40800800	ATAC	Vh	53.61893765638979	High
PRKAA1	chr5:40795800-40800800	ATAC	30m	49.81456872525132	High
PRKAA1	chr5:40795800-40800800	ATAC	4h	47.861135364403765	High
PRKAA1	chr5:40795800-40800800	ATAC	16h	50.9581037501001	High
PRKAA1	chr5:40795800-40800800	ATAC	72h	52.0799598047042	High
PRKAA1	chr5:40795800-40800800	H3K27ac	Vh	116.06805976620016	High
PRKAA1	chr5:40795800-40800800	H3K27ac	30m	106.68758219439596	High
PRKAA1	chr5:40795800-40800800	H3K27ac	4h	94.18741011433396	High
PRKAA1	chr5:40795800-40800800	H3K27ac	16h	123.94451143056033	High
PRKAA1	chr5:40795800-40800800	H3K27ac	72h	92.43893686735112	High
PRKAA1	chr5:40795800-40800800	H3K4me3	Vh	122.89721606034868	High
PRKAA1	chr5:40795800-40800800	H3K4me3	30m	117.382206945758	High
PRKAA1	chr5:40795800-40800800	H3K4me3	4h	123.14056943109536	High
PRKAA1	chr5:40795800-40800800	H3K4me3	16h	115.3371262133138	High
PRKAA1	chr5:40795800-40800800	H3K4me3	72h	117.95282307733362	High
PRKAA1	chr5:40795800-40800800	RNAseq	Vh	31.044359521556462	High
PRKAA1	chr5:40795800-40800800	RNAseq	30m	25.414091605998873	High
PRKAA1	chr5:40795800-40800800	RNAseq	4h	24.973488760339208	High
PRKAA1	chr5:40795800-40800800	RNAseq	16h	24.47260842296048	High
PRKAA1	chr5:40795800-40800800	RNAseq	72h	37.987380461552746	High
PRKAA1	chr5:40795800-40800800	AR	Vh	16.42624516964088	High
PRKAA1	chr5:40795800-40800800	AR	30m	28.427976539956767	High
PRKAA1	chr5:40795800-40800800	AR	4h	22.497358255668782	High
PRKAA1	chr5:40795800-40800800	AR	16h	16.413642118073856	High
PRKAA1	chr5:40795800-40800800	AR	72h	10.07340147956008	High
PRKAA1	chr5:40795800-40800800	FOXA1	Vh	34.66527818255352	High
PRKAA1	chr5:40795800-40800800	FOXA1	30m	29.371568931817563	High
PRKAA1	chr5:40795800-40800800	FOXA1	4h	25.926290420140568	High
PRKAA1	chr5:40795800-40800800	FOXA1	16h	34.104938126034845	High
PRKAA1	chr5:40795800-40800800	FOXA1	72h	25.710439464236675	High
SERINC5	chr5:79549398-79554398	ATAC	Vh	84.0259001431366	High
SERINC5	chr5:79549398-79554398	ATAC	30m	83.97112205363499	High
SERINC5	chr5:79549398-79554398	ATAC	4h	90.64102479619028	High
SERINC5	chr5:79549398-79554398	ATAC	16h	91.18874570936912	High
SERINC5	chr5:79549398-79554398	ATAC	72h	79.59878055823394	High
SERINC5	chr5:79549398-79554398	H3K27ac	Vh	66.10698181634818	High
SERINC5	chr5:79549398-79554398	H3K27ac	30m	54.884821653494	High
SERINC5	chr5:79549398-79554398	H3K27ac	4h	57.2538590295676	High
SERINC5	chr5:79549398-79554398	H3K27ac	16h	58.80108256735196	High
SERINC5	chr5:79549398-79554398	H3K27ac	72h	62.580085583617134	High
SERINC5	chr5:79549398-79554398	H3K4me3	Vh	120.3532205785402	High
SERINC5	chr5:79549398-79554398	H3K4me3	30m	118.47923042331496	High
SERINC5	chr5:79549398-79554398	H3K4me3	4h	121.9956625133539	High
SERINC5	chr5:79549398-79554398	H3K4me3	16h	127.46584583353189	High
SERINC5	chr5:79549398-79554398	H3K4me3	72h	128.10180469479388	High
SERINC5	chr5:79549398-79554398	RNAseq	Vh	45.459105786997924	High
SERINC5	chr5:79549398-79554398	RNAseq	30m	51.109738943489994	High
SERINC5	chr5:79549398-79554398	RNAseq	4h	46.238059238976845	High
SERINC5	chr5:79549398-79554398	RNAseq	16h	45.54037856529431	High
SERINC5	chr5:79549398-79554398	RNAseq	72h	56.90887174546985	High
SERINC5	chr5:79549398-79554398	AR	Vh	16.85082436221803	High
SERINC5	chr5:79549398-79554398	AR	30m	21.245344279646147	High
SERINC5	chr5:79549398-79554398	AR	4h	22.170565103085725	High
SERINC5	chr5:79549398-79554398	AR	16h	35.35355430458095	High
SERINC5	chr5:79549398-79554398	AR	72h	17.88736140027584	High
SERINC5	chr5:79549398-79554398	FOXA1	Vh	29.32163340011444	High
SERINC5	chr5:79549398-79554398	FOXA1	30m	20.254242208963174	High
SERINC5	chr5:79549398-79554398	FOXA1	4h	20.5506904968905	High
SERINC5	chr5:79549398-79554398	FOXA1	16h	22.348060323578213	High
SERINC5	chr5:79549398-79554398	FOXA1	72h	28.01129372723747	High
ZCCHC10	chr5:132359781-132364781	ATAC	Vh	29.58444806169731	High
ZCCHC10	chr5:132359781-132364781	ATAC	30m	29.071154374874855	High
ZCCHC10	chr5:132359781-132364781	ATAC	4h	29.982461690418138	High
ZCCHC10	chr5:132359781-132364781	ATAC	16h	34.64241383912675	High
ZCCHC10	chr5:132359781-132364781	ATAC	72h	28.086060788543797	High
ZCCHC10	chr5:132359781-132364781	H3K27ac	Vh	24.335266501367503	High
ZCCHC10	chr5:132359781-132364781	H3K27ac	30m	21.4973744993384	High
ZCCHC10	chr5:132359781-132364781	H3K27ac	4h	20.891972171376693	High
ZCCHC10	chr5:132359781-132364781	H3K27ac	16h	20.904016000839945	High
ZCCHC10	chr5:132359781-132364781	H3K27ac	72h	29.604775082488057	High
ZCCHC10	chr5:132359781-132364781	H3K4me3	Vh	56.89235954990898	High
ZCCHC10	chr5:132359781-132364781	H3K4me3	30m	59.51883954036304	High
ZCCHC10	chr5:132359781-132364781	H3K4me3	4h	55.15423056110427	High
ZCCHC10	chr5:132359781-132364781	H3K4me3	16h	57.08821777304206	High
ZCCHC10	chr5:132359781-132364781	H3K4me3	72h	55.36311669976431	High
ZCCHC10	chr5:132359781-132364781	RNAseq	Vh	26.268378499144077	High
ZCCHC10	chr5:132359781-132364781	RNAseq	30m	17.077369417432937	High
ZCCHC10	chr5:132359781-132364781	RNAseq	4h	30.35495506284917	High
ZCCHC10	chr5:132359781-132364781	RNAseq	16h	19.144829092724738	High
ZCCHC10	chr5:132359781-132364781	RNAseq	72h	16.01293275195566	High
ZCCHC10	chr5:132359781-132364781	AR	Vh	20.627075284963645	High
ZCCHC10	chr5:132359781-132364781	AR	30m	10.50115939914557	High
ZCCHC10	chr5:132359781-132364781	AR	4h	11.409327073940457	High
ZCCHC10	chr5:132359781-132364781	AR	16h	9.592147878932645	High
ZCCHC10	chr5:132359781-132364781	AR	72h	9.716439043952615	High
ZCCHC10	chr5:132359781-132364781	FOXA1	Vh	14.336397632561372	High
ZCCHC10	chr5:132359781-132364781	FOXA1	30m	13.764491250840528	High
ZCCHC10	chr5:132359781-132364781	FOXA1	4h	11.024969966462017	High
ZCCHC10	chr5:132359781-132364781	FOXA1	16h	14.416015227926854	High
ZCCHC10	chr5:132359781-132364781	FOXA1	72h	12.11057922669679	High
HNRNPA0	chr5:137087539-137092539	ATAC	Vh	81.19378069086233	High
HNRNPA0	chr5:137087539-137092539	ATAC	30m	77.93135453397228	High
HNRNPA0	chr5:137087539-137092539	ATAC	4h	77.230222405124	High
HNRNPA0	chr5:137087539-137092539	ATAC	16h	77.88559243351428	High
HNRNPA0	chr5:137087539-137092539	ATAC	72h	68.80177268962647	High
HNRNPA0	chr5:137087539-137092539	H3K27ac	Vh	118.0815589448401	High
HNRNPA0	chr5:137087539-137092539	H3K27ac	30m	103.56580901325523	High
HNRNPA0	chr5:137087539-137092539	H3K27ac	4h	82.86882360538932	High
HNRNPA0	chr5:137087539-137092539	H3K27ac	16h	113.22125628020248	High
HNRNPA0	chr5:137087539-137092539	H3K27ac	72h	171.43259170792015	High
HNRNPA0	chr5:137087539-137092539	H3K4me3	Vh	178.14514712336725	High
HNRNPA0	chr5:137087539-137092539	H3K4me3	30m	178.99385596735263	High
HNRNPA0	chr5:137087539-137092539	H3K4me3	4h	191.4166912859707	High
HNRNPA0	chr5:137087539-137092539	H3K4me3	16h	192.00309367019523	High
HNRNPA0	chr5:137087539-137092539	H3K4me3	72h	189.86766339919623	High
HNRNPA0	chr5:137087539-137092539	RNAseq	Vh	159.9179541210697	High
HNRNPA0	chr5:137087539-137092539	RNAseq	30m	157.65546495426875	High
HNRNPA0	chr5:137087539-137092539	RNAseq	4h	164.0257695129379	High
HNRNPA0	chr5:137087539-137092539	RNAseq	16h	154.49299941824236	High
HNRNPA0	chr5:137087539-137092539	RNAseq	72h	135.59306539496512	High
HNRNPA0	chr5:137087539-137092539	AR	Vh	27.587394475979234	High
HNRNPA0	chr5:137087539-137092539	AR	30m	22.60604973544968	High
HNRNPA0	chr5:137087539-137092539	AR	4h	31.091022407995485	High
HNRNPA0	chr5:137087539-137092539	AR	16h	22.599637492678912	High
HNRNPA0	chr5:137087539-137092539	AR	72h	25.68958512624532	High
HNRNPA0	chr5:137087539-137092539	FOXA1	Vh	24.212274221184742	High
HNRNPA0	chr5:137087539-137092539	FOXA1	30m	33.76362978468845	High
HNRNPA0	chr5:137087539-137092539	FOXA1	4h	29.67940430111285	High
HNRNPA0	chr5:137087539-137092539	FOXA1	16h	28.311761619273813	High
HNRNPA0	chr5:137087539-137092539	FOXA1	72h	25.762274258758204	High
UBE2D2	chr5:138938251-138943251	ATAC	Vh	64.15826673548104	High
UBE2D2	chr5:138938251-138943251	ATAC	30m	65.6952285017468	High
UBE2D2	chr5:138938251-138943251	ATAC	4h	70.39265106894109	High
UBE2D2	chr5:138938251-138943251	ATAC	16h	64.9258996950504	High
UBE2D2	chr5:138938251-138943251	ATAC	72h	59.182215459406216	High
UBE2D2	chr5:138938251-138943251	H3K27ac	Vh	87.80964510266307	High
UBE2D2	chr5:138938251-138943251	H3K27ac	30m	90.03138441438632	High
UBE2D2	chr5:138938251-138943251	H3K27ac	4h	64.48383238024775	High
UBE2D2	chr5:138938251-138943251	H3K27ac	16h	85.1218335190627	High
UBE2D2	chr5:138938251-138943251	H3K27ac	72h	103.50359294336984	High
UBE2D2	chr5:138938251-138943251	H3K4me3	Vh	159.00655391973058	High
UBE2D2	chr5:138938251-138943251	H3K4me3	30m	148.63370169240596	High
UBE2D2	chr5:138938251-138943251	H3K4me3	4h	163.54108741779956	High
UBE2D2	chr5:138938251-138943251	H3K4me3	16h	159.08820059865752	High
UBE2D2	chr5:138938251-138943251	H3K4me3	72h	159.63072050149037	High
UBE2D2	chr5:138938251-138943251	RNAseq	Vh	46.4878655677664	High
UBE2D2	chr5:138938251-138943251	RNAseq	30m	44.748036984996574	High
UBE2D2	chr5:138938251-138943251	RNAseq	4h	44.02793727080437	High
UBE2D2	chr5:138938251-138943251	RNAseq	16h	41.65959424680175	High
UBE2D2	chr5:138938251-138943251	RNAseq	72h	45.57003617392977	High
UBE2D2	chr5:138938251-138943251	AR	Vh	14.967296151450531	High
UBE2D2	chr5:138938251-138943251	AR	30m	13.126456616974147	High
UBE2D2	chr5:138938251-138943251	AR	4h	22.850812867084063	High
UBE2D2	chr5:138938251-138943251	AR	16h	17.50233855388977	High
UBE2D2	chr5:138938251-138943251	AR	72h	31.44812225649358	High
UBE2D2	chr5:138938251-138943251	FOXA1	Vh	24.216673253891205	High
UBE2D2	chr5:138938251-138943251	FOXA1	30m	28.761228210919523	High
UBE2D2	chr5:138938251-138943251	FOXA1	4h	27.266275257739217	High
UBE2D2	chr5:138938251-138943251	FOXA1	16h	24.23873259760948	High
UBE2D2	chr5:138938251-138943251	FOXA1	72h	24.391652580809488	High
CLTB	chr5:175841070-175846070	ATAC	Vh	52.7147388727858	High
CLTB	chr5:175841070-175846070	ATAC	30m	54.97425347973101	High
CLTB	chr5:175841070-175846070	ATAC	4h	55.42953435521761	High
CLTB	chr5:175841070-175846070	ATAC	16h	50.29065443618299	High
CLTB	chr5:175841070-175846070	ATAC	72h	52.898640910566144	High
CLTB	chr5:175841070-175846070	H3K27ac	Vh	23.248159366775305	High
CLTB	chr5:175841070-175846070	H3K27ac	30m	19.812975520835863	High
CLTB	chr5:175841070-175846070	H3K27ac	4h	16.406864580539438	High
CLTB	chr5:175841070-175846070	H3K27ac	16h	23.65341495057391	High
CLTB	chr5:175841070-175846070	H3K27ac	72h	36.007926597010375	High
CLTB	chr5:175841070-175846070	H3K4me3	Vh	72.92101437370648	High
CLTB	chr5:175841070-175846070	H3K4me3	30m	70.36113339620668	High
CLTB	chr5:175841070-175846070	H3K4me3	4h	75.97342599381788	High
CLTB	chr5:175841070-175846070	H3K4me3	16h	74.39772330361498	High
CLTB	chr5:175841070-175846070	H3K4me3	72h	77.01857828550335	High
CLTB	chr5:175841070-175846070	RNAseq	Vh	82.03294778586532	High
CLTB	chr5:175841070-175846070	RNAseq	30m	88.23343096730463	High
CLTB	chr5:175841070-175846070	RNAseq	4h	88.69220616995008	High
CLTB	chr5:175841070-175846070	RNAseq	16h	84.28184849545215	High
CLTB	chr5:175841070-175846070	RNAseq	72h	91.86055527314429	High
CLTB	chr5:175841070-175846070	AR	Vh	15.547233734251268	High
CLTB	chr5:175841070-175846070	AR	30m	22.289239771957984	High
CLTB	chr5:175841070-175846070	AR	4h	22.67410302952105	High
CLTB	chr5:175841070-175846070	AR	16h	22.15226343083009	High
CLTB	chr5:175841070-175846070	AR	72h	16.53800257841565	High
CLTB	chr5:175841070-175846070	FOXA1	Vh	16.495499157657687	High
CLTB	chr5:175841070-175846070	FOXA1	30m	15.897900947864809	High
CLTB	chr5:175841070-175846070	FOXA1	4h	15.334305597532907	High
CLTB	chr5:175841070-175846070	FOXA1	16h	17.113683153365677	High
CLTB	chr5:175841070-175846070	FOXA1	72h	8.970221997560454	High
MEA1	chr6:42979206-42984206	ATAC	Vh	49.728305499918605	High
MEA1	chr6:42979206-42984206	ATAC	30m	51.83886383025404	High
MEA1	chr6:42979206-42984206	ATAC	4h	55.04184276473553	High
MEA1	chr6:42979206-42984206	ATAC	16h	53.50589970350542	High
MEA1	chr6:42979206-42984206	ATAC	72h	49.57083689211106	High
MEA1	chr6:42979206-42984206	H3K27ac	Vh	26.65631510774005	High
MEA1	chr6:42979206-42984206	H3K27ac	30m	23.4860054135872	High
MEA1	chr6:42979206-42984206	H3K27ac	4h	22.47459234692016	High
MEA1	chr6:42979206-42984206	H3K27ac	16h	23.242815905400484	High
MEA1	chr6:42979206-42984206	H3K27ac	72h	17.941254165474522	High
MEA1	chr6:42979206-42984206	H3K4me3	Vh	71.51606398498984	High
MEA1	chr6:42979206-42984206	H3K4me3	30m	70.9684714442775	High
MEA1	chr6:42979206-42984206	H3K4me3	4h	71.8110678813113	High
MEA1	chr6:42979206-42984206	H3K4me3	16h	73.58124007530351	High
MEA1	chr6:42979206-42984206	H3K4me3	72h	66.74603541373344	High
MEA1	chr6:42979206-42984206	RNAseq	Vh	73.99212159142135	High
MEA1	chr6:42979206-42984206	RNAseq	30m	71.3384680832973	High
MEA1	chr6:42979206-42984206	RNAseq	4h	82.20321993195346	High
MEA1	chr6:42979206-42984206	RNAseq	16h	68.56629424746374	High
[truncated: 3,071 more rows]
