# Supplementary material for: Decoding the epigenetics and chromatin loop dynamics of androgen receptor-mediated transcription
Source: Nat Commun. 2024 Nov 3;15:9494. doi: 10.1038/s41467-024-53758-5 (PMC11532539; doi:10.1038/s41467-024-53758-5)
Supplement: Supplementary file 9 — Source data [file 41467_2024_53758_MOESM9_ESM.zip › source/fig4b.tsv]

Enhancer	Signal	Time	TMM_signal	Gene_Set	Enhancer_Set
chr11:61941960-61946960	ATAC	Vh	2.8451417829539603	TimeGroup_0	ARcre
chr11:61941960-61946960	ATAC	30m	3.879016872465016	TimeGroup_0	ARcre
chr11:61941960-61946960	ATAC	4h	5.69792415435678	TimeGroup_0	ARcre
chr11:61941960-61946960	ATAC	16h	7.503797992476128	TimeGroup_0	ARcre
chr11:61941960-61946960	ATAC	72h	3.2210055599546545	TimeGroup_0	ARcre
chr11:61941960-61946960	H3K27ac	Vh	0.9747061202655972	TimeGroup_0	ARcre
chr11:61941960-61946960	H3K27ac	30m	1.6083460778073877	TimeGroup_0	ARcre
chr11:61941960-61946960	H3K27ac	4h	2.610170106705216	TimeGroup_0	ARcre
chr11:61941960-61946960	H3K27ac	16h	0.88221221348794	TimeGroup_0	ARcre
chr11:61941960-61946960	H3K27ac	72h	2.212937972601739	TimeGroup_0	ARcre
chr11:61941960-61946960	H3K4me3	Vh	0.152500862522489	TimeGroup_0	ARcre
chr11:61941960-61946960	H3K4me3	30m	0.0453862442529516	TimeGroup_0	ARcre
chr11:61941960-61946960	H3K4me3	4h	0.1067379668354783	TimeGroup_0	ARcre
chr11:61941960-61946960	H3K4me3	16h	0.0	TimeGroup_0	ARcre
chr11:61941960-61946960	H3K4me3	72h	0.3101969247399962	TimeGroup_0	ARcre
chr11:61941960-61946960	RNAseq	Vh	0.0	TimeGroup_0	ARcre
chr11:61941960-61946960	RNAseq	30m	0.0	TimeGroup_0	ARcre
chr11:61941960-61946960	RNAseq	4h	0.0	TimeGroup_0	ARcre
chr11:61941960-61946960	RNAseq	16h	1.3676095515922968	TimeGroup_0	ARcre
chr11:61941960-61946960	RNAseq	72h	0.5809089588645929	TimeGroup_0	ARcre
chr11:61941960-61946960	AR	Vh	10.425588648825258	TimeGroup_0	ARcre
chr11:61941960-61946960	AR	30m	16.73321651403723	TimeGroup_0	ARcre
chr11:61941960-61946960	AR	4h	18.957432519459903	TimeGroup_0	ARcre
chr11:61941960-61946960	AR	16h	16.485154082252972	TimeGroup_0	ARcre
chr11:61941960-61946960	AR	72h	6.637147703822297	TimeGroup_0	ARcre
chr11:61941960-61946960	FOXA1	Vh	24.85093119464051	TimeGroup_0	ARcre
chr11:61941960-61946960	FOXA1	30m	27.471473981245865	TimeGroup_0	ARcre
chr11:61941960-61946960	FOXA1	4h	31.520891787185104	TimeGroup_0	ARcre
chr11:61941960-61946960	FOXA1	16h	31.69082492682779	TimeGroup_0	ARcre
chr11:61941960-61946960	FOXA1	72h	10.392546112069317	TimeGroup_0	ARcre
chr11:62106541-62111541	ATAC	Vh	7.688960241417423	TimeGroup_0	ARcre
chr11:62106541-62111541	ATAC	30m	10.574995211767966	TimeGroup_0	ARcre
chr11:62106541-62111541	ATAC	4h	17.649579135996525	TimeGroup_0	ARcre
chr11:62106541-62111541	ATAC	16h	31.597460673034004	TimeGroup_0	ARcre
chr11:62106541-62111541	ATAC	72h	8.653213278545941	TimeGroup_0	ARcre
chr11:62106541-62111541	H3K27ac	Vh	8.388512368277594	TimeGroup_0	ARcre
chr11:62106541-62111541	H3K27ac	30m	11.670307595653728	TimeGroup_0	ARcre
chr11:62106541-62111541	H3K27ac	4h	18.720756909509944	TimeGroup_0	ARcre
chr11:62106541-62111541	H3K27ac	16h	13.627928256434046	TimeGroup_0	ARcre
chr11:62106541-62111541	H3K27ac	72h	11.507020013541108	TimeGroup_0	ARcre
chr11:62106541-62111541	H3K4me3	Vh	0.634888161918813	TimeGroup_0	ARcre
chr11:62106541-62111541	H3K4me3	30m	0.7770307294058764	TimeGroup_0	ARcre
chr11:62106541-62111541	H3K4me3	4h	0.8955449051163036	TimeGroup_0	ARcre
chr11:62106541-62111541	H3K4me3	16h	1.030473253720961	TimeGroup_0	ARcre
chr11:62106541-62111541	H3K4me3	72h	0.9994710267322342	TimeGroup_0	ARcre
chr11:62106541-62111541	RNAseq	Vh	1.0532964578102209	TimeGroup_0	ARcre
chr11:62106541-62111541	RNAseq	30m	0.0	TimeGroup_0	ARcre
chr11:62106541-62111541	RNAseq	4h	0.8051905550603848	TimeGroup_0	ARcre
chr11:62106541-62111541	RNAseq	16h	0.7183918468879251	TimeGroup_0	ARcre
chr11:62106541-62111541	RNAseq	72h	0.5731379716200015	TimeGroup_0	ARcre
chr11:62106541-62111541	AR	Vh	13.50537184664357	TimeGroup_0	ARcre
chr11:62106541-62111541	AR	30m	14.92558707902062	TimeGroup_0	ARcre
chr11:62106541-62111541	AR	4h	26.54977407282531	TimeGroup_0	ARcre
chr11:62106541-62111541	AR	16h	22.310229377528	TimeGroup_0	ARcre
chr11:62106541-62111541	AR	72h	4.342389189202885	TimeGroup_0	ARcre
chr11:62106541-62111541	FOXA1	Vh	9.738251342045062	TimeGroup_0	ARcre
chr11:62106541-62111541	FOXA1	30m	13.518552095101803	TimeGroup_0	ARcre
chr11:62106541-62111541	FOXA1	4h	25.9536463004297	TimeGroup_0	ARcre
chr11:62106541-62111541	FOXA1	16h	11.022620147054246	TimeGroup_0	ARcre
chr11:62106541-62111541	FOXA1	72h	8.827772368985752	TimeGroup_0	ARcre
chr11:62352939-62357939	ATAC	Vh	1.8936282424061075	TimeGroup_0	ARcre
chr11:62352939-62357939	ATAC	30m	4.924333939315511	TimeGroup_0	ARcre
chr11:62352939-62357939	ATAC	4h	10.726646664424033	TimeGroup_0	ARcre
chr11:62352939-62357939	ATAC	16h	18.874294660730563	TimeGroup_0	ARcre
chr11:62352939-62357939	ATAC	72h	4.269435303280982	TimeGroup_0	ARcre
chr11:62352939-62357939	H3K27ac	Vh	3.655101143799316	TimeGroup_0	ARcre
chr11:62352939-62357939	H3K27ac	30m	5.991822947087493	TimeGroup_0	ARcre
chr11:62352939-62357939	H3K27ac	4h	8.522616509640459	TimeGroup_0	ARcre
chr11:62352939-62357939	H3K27ac	16h	5.547939466310687	TimeGroup_0	ARcre
chr11:62352939-62357939	H3K27ac	72h	6.825986628041353	TimeGroup_0	ARcre
chr11:62352939-62357939	H3K4me3	Vh	0.4277648373353218	TimeGroup_0	ARcre
chr11:62352939-62357939	H3K4me3	30m	1.113860426083018	TimeGroup_0	ARcre
chr11:62352939-62357939	H3K4me3	4h	1.43863643356533	TimeGroup_0	ARcre
chr11:62352939-62357939	H3K4me3	16h	1.0585775696502906	TimeGroup_0	ARcre
chr11:62352939-62357939	H3K4me3	72h	1.3420525286923772	TimeGroup_0	ARcre
chr11:62352939-62357939	RNAseq	Vh	13.679736009267408	TimeGroup_0	ARcre
chr11:62352939-62357939	RNAseq	30m	14.768457615632444	TimeGroup_0	ARcre
chr11:62352939-62357939	RNAseq	4h	5.719215643427719	TimeGroup_0	ARcre
chr11:62352939-62357939	RNAseq	16h	5.782182077254971	TimeGroup_0	ARcre
chr11:62352939-62357939	RNAseq	72h	14.757196275965065	TimeGroup_0	ARcre
chr11:62352939-62357939	AR	Vh	7.782642910268049	TimeGroup_0	ARcre
chr11:62352939-62357939	AR	30m	16.990703135060407	TimeGroup_0	ARcre
chr11:62352939-62357939	AR	4h	34.84898867789282	TimeGroup_0	ARcre
chr11:62352939-62357939	AR	16h	23.392986247134157	TimeGroup_0	ARcre
chr11:62352939-62357939	AR	72h	11.5130192143726	TimeGroup_0	ARcre
chr11:62352939-62357939	FOXA1	Vh	7.275885274268548	TimeGroup_0	ARcre
chr11:62352939-62357939	FOXA1	30m	13.610481993348774	TimeGroup_0	ARcre
chr11:62352939-62357939	FOXA1	4h	15.279551248010986	TimeGroup_0	ARcre
chr11:62352939-62357939	FOXA1	16h	13.26130523066	TimeGroup_0	ARcre
chr11:62352939-62357939	FOXA1	72h	13.494171949008017	TimeGroup_0	ARcre
chr11:63396507-63401507	ATAC	Vh	7.888126490600188	TimeGroup_0	ARcre
chr11:63396507-63401507	ATAC	30m	8.837767973720457	TimeGroup_0	ARcre
chr11:63396507-63401507	ATAC	4h	7.053830659718448	TimeGroup_0	ARcre
chr11:63396507-63401507	ATAC	16h	8.790363867487498	TimeGroup_0	ARcre
chr11:63396507-63401507	ATAC	72h	7.0825932833019305	TimeGroup_0	ARcre
chr11:63396507-63401507	H3K27ac	Vh	71.81830945826393	TimeGroup_0	ARcre
chr11:63396507-63401507	H3K27ac	30m	82.60656450877433	TimeGroup_0	ARcre
chr11:63396507-63401507	H3K27ac	4h	69.14776619620604	TimeGroup_0	ARcre
chr11:63396507-63401507	H3K27ac	16h	79.6630656840038	TimeGroup_0	ARcre
chr11:63396507-63401507	H3K27ac	72h	49.17636562738773	TimeGroup_0	ARcre
chr11:63396507-63401507	H3K4me3	Vh	1.914326602519499	TimeGroup_0	ARcre
chr11:63396507-63401507	H3K4me3	30m	1.713004418909344	TimeGroup_0	ARcre
chr11:63396507-63401507	H3K4me3	4h	1.9197875995661444	TimeGroup_0	ARcre
chr11:63396507-63401507	H3K4me3	16h	1.8899883936794368	TimeGroup_0	ARcre
chr11:63396507-63401507	H3K4me3	72h	1.243845634143135	TimeGroup_0	ARcre
chr11:63396507-63401507	RNAseq	Vh	86.68695854117213	TimeGroup_0	ARcre
chr11:63396507-63401507	RNAseq	30m	59.72815379257396	TimeGroup_0	ARcre
chr11:63396507-63401507	RNAseq	4h	62.26832293252392	TimeGroup_0	ARcre
chr11:63396507-63401507	RNAseq	16h	75.31586973032546	TimeGroup_0	ARcre
chr11:63396507-63401507	RNAseq	72h	91.0888392302119	TimeGroup_0	ARcre
chr11:63396507-63401507	AR	Vh	14.65039345610205	TimeGroup_0	ARcre
chr11:63396507-63401507	AR	30m	33.89353821857601	TimeGroup_0	ARcre
chr11:63396507-63401507	AR	4h	40.69493622664722	TimeGroup_0	ARcre
chr11:63396507-63401507	AR	16h	15.44413730558584	TimeGroup_0	ARcre
chr11:63396507-63401507	AR	72h	10.07340147956008	TimeGroup_0	ARcre
chr11:63396507-63401507	FOXA1	Vh	34.958302474628404	TimeGroup_0	ARcre
chr11:63396507-63401507	FOXA1	30m	37.30957946173175	TimeGroup_0	ARcre
chr11:63396507-63401507	FOXA1	4h	46.540269701657074	TimeGroup_0	ARcre
chr11:63396507-63401507	FOXA1	16h	34.74114672509195	TimeGroup_0	ARcre
chr11:63396507-63401507	FOXA1	72h	22.604620487277305	TimeGroup_0	ARcre
chr11:79062711-79067711	ATAC	Vh	5.192564443153576	TimeGroup_0	ARcre
chr11:79062711-79067711	ATAC	30m	5.610737422588638	TimeGroup_0	ARcre
chr11:79062711-79067711	ATAC	4h	4.636358178279198	TimeGroup_0	ARcre
chr11:79062711-79067711	ATAC	16h	6.6146747317433245	TimeGroup_0	ARcre
chr11:79062711-79067711	ATAC	72h	5.471803891571294	TimeGroup_0	ARcre
chr11:79062711-79067711	H3K27ac	Vh	2.226261826555904	TimeGroup_0	ARcre
chr11:79062711-79067711	H3K27ac	30m	2.2077412540458785	TimeGroup_0	ARcre
chr11:79062711-79067711	H3K27ac	4h	3.1668861210601493	TimeGroup_0	ARcre
chr11:79062711-79067711	H3K27ac	16h	2.1872178211463207	TimeGroup_0	ARcre
chr11:79062711-79067711	H3K27ac	72h	1.8963335349621449	TimeGroup_0	ARcre
chr11:79062711-79067711	H3K4me3	Vh	0.5552174605068944	TimeGroup_0	ARcre
chr11:79062711-79067711	H3K4me3	30m	0.6445150357306592	TimeGroup_0	ARcre
chr11:79062711-79067711	H3K4me3	4h	0.6643505458505544	TimeGroup_0	ARcre
chr11:79062711-79067711	H3K4me3	16h	0.8098205525537	TimeGroup_0	ARcre
chr11:79062711-79067711	H3K4me3	72h	0.6839361794036086	TimeGroup_0	ARcre
chr11:79062711-79067711	RNAseq	Vh	0.7453941768123671	TimeGroup_0	ARcre
chr11:79062711-79067711	RNAseq	30m	0.0	TimeGroup_0	ARcre
chr11:79062711-79067711	RNAseq	4h	0.0	TimeGroup_0	ARcre
chr11:79062711-79067711	RNAseq	16h	0.0	TimeGroup_0	ARcre
chr11:79062711-79067711	RNAseq	72h	0.0	TimeGroup_0	ARcre
chr11:79062711-79067711	AR	Vh	7.0052895527496375	TimeGroup_0	ARcre
chr11:79062711-79067711	AR	30m	18.597526750753456	TimeGroup_0	ARcre
chr11:79062711-79067711	AR	4h	22.14699883479189	TimeGroup_0	ARcre
chr11:79062711-79067711	AR	16h	12.028968804094765	TimeGroup_0	ARcre
chr11:79062711-79067711	AR	72h	11.583627168668585	TimeGroup_0	ARcre
chr11:79062711-79067711	FOXA1	Vh	20.37294958611396	TimeGroup_0	ARcre
chr11:79062711-79067711	FOXA1	30m	21.878341511135577	TimeGroup_0	ARcre
chr11:79062711-79067711	FOXA1	4h	27.827605873044583	TimeGroup_0	ARcre
chr11:79062711-79067711	FOXA1	16h	19.695487021589752	TimeGroup_0	ARcre
chr11:79062711-79067711	FOXA1	72h	12.110685437799082	TimeGroup_0	ARcre
chr14:64932112-64937112	ATAC	Vh	16.007710274630575	TimeGroup_0	ARcre
chr14:64932112-64937112	ATAC	30m	16.810187733823327	TimeGroup_0	ARcre
chr14:64932112-64937112	ATAC	4h	17.36174002315643	TimeGroup_0	ARcre
chr14:64932112-64937112	ATAC	16h	17.220524637675357	TimeGroup_0	ARcre
chr14:64932112-64937112	ATAC	72h	14.01302991282073	TimeGroup_0	ARcre
chr14:64932112-64937112	H3K27ac	Vh	18.78999483662898	TimeGroup_0	ARcre
chr14:64932112-64937112	H3K27ac	30m	21.349130325624706	TimeGroup_0	ARcre
chr14:64932112-64937112	H3K27ac	4h	28.434491035328413	TimeGroup_0	ARcre
chr14:64932112-64937112	H3K27ac	16h	24.490189354219396	TimeGroup_0	ARcre
chr14:64932112-64937112	H3K27ac	72h	13.165364312066318	TimeGroup_0	ARcre
chr14:64932112-64937112	H3K4me3	Vh	33.52584379624406	TimeGroup_0	ARcre
chr14:64932112-64937112	H3K4me3	30m	29.149652392211397	TimeGroup_0	ARcre
chr14:64932112-64937112	H3K4me3	4h	36.89078127612847	TimeGroup_0	ARcre
chr14:64932112-64937112	H3K4me3	16h	32.212248630701254	TimeGroup_0	ARcre
chr14:64932112-64937112	H3K4me3	72h	31.652396069296305	TimeGroup_0	ARcre
chr14:64932112-64937112	RNAseq	Vh	12.383214085724525	TimeGroup_0	ARcre
chr14:64932112-64937112	RNAseq	30m	18.98986589327605	TimeGroup_0	ARcre
chr14:64932112-64937112	RNAseq	4h	44.316991965624716	TimeGroup_0	ARcre
chr14:64932112-64937112	RNAseq	16h	22.870556257668564	TimeGroup_0	ARcre
chr14:64932112-64937112	RNAseq	72h	23.14344614548313	TimeGroup_0	ARcre
chr14:64932112-64937112	AR	Vh	14.296056931269064	TimeGroup_0	ARcre
chr14:64932112-64937112	AR	30m	12.587431693469512	TimeGroup_0	ARcre
chr14:64932112-64937112	AR	4h	18.50098138897274	TimeGroup_0	ARcre
chr14:64932112-64937112	AR	16h	12.404854490294554	TimeGroup_0	ARcre
chr14:64932112-64937112	AR	72h	8.516103820920925	TimeGroup_0	ARcre
chr14:64932112-64937112	FOXA1	Vh	11.085900440027004	TimeGroup_0	ARcre
chr14:64932112-64937112	FOXA1	30m	13.924870550382764	TimeGroup_0	ARcre
chr14:64932112-64937112	FOXA1	4h	19.134503646120496	TimeGroup_0	ARcre
chr14:64932112-64937112	FOXA1	16h	14.633524517968535	TimeGroup_0	ARcre
chr14:64932112-64937112	FOXA1	72h	10.601915562762237	TimeGroup_0	ARcre
chr14:64979449-64984449	ATAC	Vh	9.97530003315764	TimeGroup_0	ARcre
chr14:64979449-64984449	ATAC	30m	14.309712960149549	TimeGroup_0	ARcre
chr14:64979449-64984449	ATAC	4h	12.43703718279784	TimeGroup_0	ARcre
chr14:64979449-64984449	ATAC	16h	20.94119471445851	TimeGroup_0	ARcre
chr14:64979449-64984449	ATAC	72h	14.04503310483194	TimeGroup_0	ARcre
chr14:64979449-64984449	H3K27ac	Vh	37.90436871232468	TimeGroup_0	ARcre
chr14:64979449-64984449	H3K27ac	30m	59.74787161928614	TimeGroup_0	ARcre
chr14:64979449-64984449	H3K27ac	4h	56.35969240529696	TimeGroup_0	ARcre
chr14:64979449-64984449	H3K27ac	16h	50.0060305205618	TimeGroup_0	ARcre
chr14:64979449-64984449	H3K27ac	72h	35.89697296693693	TimeGroup_0	ARcre
chr14:64979449-64984449	H3K4me3	Vh	1.21529187990316	TimeGroup_0	ARcre
chr14:64979449-64984449	H3K4me3	30m	1.0450979804431997	TimeGroup_0	ARcre
chr14:64979449-64984449	H3K4me3	4h	0.7577722843531113	TimeGroup_0	ARcre
chr14:64979449-64984449	H3K4me3	16h	1.2543598797777449	TimeGroup_0	ARcre
chr14:64979449-64984449	H3K4me3	72h	1.5542034213314868	TimeGroup_0	ARcre
chr14:64979449-64984449	RNAseq	Vh	10.16567482826058	TimeGroup_0	ARcre
chr14:64979449-64984449	RNAseq	30m	8.81869824480016	TimeGroup_0	ARcre
chr14:64979449-64984449	RNAseq	4h	8.636203194607038	TimeGroup_0	ARcre
chr14:64979449-64984449	RNAseq	16h	13.90180149318832	TimeGroup_0	ARcre
chr14:64979449-64984449	RNAseq	72h	7.309419155755858	TimeGroup_0	ARcre
chr14:64979449-64984449	AR	Vh	9.546558506528402	TimeGroup_0	ARcre
chr14:64979449-64984449	AR	30m	77.7279285931609	TimeGroup_0	ARcre
chr14:64979449-64984449	AR	4h	62.87418910773237	TimeGroup_0	ARcre
chr14:64979449-64984449	AR	16h	42.118162017705984	TimeGroup_0	ARcre
chr14:64979449-64984449	AR	72h	2.067243995221248	TimeGroup_0	ARcre
chr14:64979449-64984449	FOXA1	Vh	13.888136327982274	TimeGroup_0	ARcre
chr14:64979449-64984449	FOXA1	30m	26.745078742788596	TimeGroup_0	ARcre
chr14:64979449-64984449	FOXA1	4h	31.29498566875455	TimeGroup_0	ARcre
chr14:64979449-64984449	FOXA1	16h	21.190029744555115	TimeGroup_0	ARcre
chr14:64979449-64984449	FOXA1	72h	11.158782907211789	TimeGroup_0	ARcre
chr14:69807453-69812453	ATAC	Vh	25.98374071646465	TimeGroup_0	ARcre
chr14:69807453-69812453	ATAC	30m	29.8099838290053	TimeGroup_0	ARcre
chr14:69807453-69812453	ATAC	4h	29.022305816087265	TimeGroup_0	ARcre
chr14:69807453-69812453	ATAC	16h	33.25947744889942	TimeGroup_0	ARcre
chr14:69807453-69812453	ATAC	72h	26.8951170507032	TimeGroup_0	ARcre
chr14:69807453-69812453	H3K27ac	Vh	21.667415059210743	TimeGroup_0	ARcre
chr14:69807453-69812453	H3K27ac	30m	23.7286598219108	TimeGroup_0	ARcre
chr14:69807453-69812453	H3K27ac	4h	25.732416658841814	TimeGroup_0	ARcre
chr14:69807453-69812453	H3K27ac	16h	27.02766949784631	TimeGroup_0	ARcre
chr14:69807453-69812453	H3K27ac	72h	12.555476494569591	TimeGroup_0	ARcre
chr14:69807453-69812453	H3K4me3	Vh	1.3467398285237813	TimeGroup_0	ARcre
chr14:69807453-69812453	H3K4me3	30m	1.3183262064444348	TimeGroup_0	ARcre
chr14:69807453-69812453	H3K4me3	4h	1.1541532272292805	TimeGroup_0	ARcre
chr14:69807453-69812453	H3K4me3	16h	1.1454079141237974	TimeGroup_0	ARcre
chr14:69807453-69812453	H3K4me3	72h	1.330455662028028	TimeGroup_0	ARcre
chr14:69807453-69812453	RNAseq	Vh	0.6611029174279428	TimeGroup_0	ARcre
chr14:69807453-69812453	RNAseq	30m	0.7386776196983281	TimeGroup_0	ARcre
chr14:69807453-69812453	RNAseq	4h	0.7580053087929295	TimeGroup_0	ARcre
chr14:69807453-69812453	RNAseq	16h	0.0	TimeGroup_0	ARcre
chr14:69807453-69812453	RNAseq	72h	1.703351036511477	TimeGroup_0	ARcre
chr14:69807453-69812453	AR	Vh	10.500420760787778	TimeGroup_0	ARcre
chr14:69807453-69812453	AR	30m	23.531192977425405	TimeGroup_0	ARcre
chr14:69807453-69812453	AR	4h	42.470803158739706	TimeGroup_0	ARcre
chr14:69807453-69812453	AR	16h	28.0727840145192	TimeGroup_0	ARcre
chr14:69807453-69812453	AR	72h	9.371244600727817	TimeGroup_0	ARcre
chr14:69807453-69812453	FOXA1	Vh	35.17653711491876	TimeGroup_0	ARcre
chr14:69807453-69812453	FOXA1	30m	32.615269000840726	TimeGroup_0	ARcre
chr14:69807453-69812453	FOXA1	4h	36.9153260102928	TimeGroup_0	ARcre
chr14:69807453-69812453	FOXA1	16h	39.2475314322985	TimeGroup_0	ARcre
chr14:69807453-69812453	FOXA1	72h	23.651415630889016	TimeGroup_0	ARcre
chr14:70177984-70182984	ATAC	Vh	38.161221832705934	TimeGroup_0	ARcre
chr14:70177984-70182984	ATAC	30m	42.51447569737706	TimeGroup_0	ARcre
chr14:70177984-70182984	ATAC	4h	27.727675931905903	TimeGroup_0	ARcre
chr14:70177984-70182984	ATAC	16h	38.23649919677146	TimeGroup_0	ARcre
chr14:70177984-70182984	ATAC	72h	33.66589787738808	TimeGroup_0	ARcre
chr14:70177984-70182984	H3K27ac	Vh	159.93176461282414	TimeGroup_0	ARcre
chr14:70177984-70182984	H3K27ac	30m	163.21978597682596	TimeGroup_0	ARcre
chr14:70177984-70182984	H3K27ac	4h	139.2411169171652	TimeGroup_0	ARcre
chr14:70177984-70182984	H3K27ac	16h	170.7152910489445	TimeGroup_0	ARcre
chr14:70177984-70182984	H3K27ac	72h	94.05156049634314	TimeGroup_0	ARcre
chr14:70177984-70182984	H3K4me3	Vh	2.985530275190904	TimeGroup_0	ARcre
chr14:70177984-70182984	H3K4me3	30m	2.518728362433884	TimeGroup_0	ARcre
chr14:70177984-70182984	H3K4me3	4h	2.5297946670939764	TimeGroup_0	ARcre
chr14:70177984-70182984	H3K4me3	16h	2.164151225959114	TimeGroup_0	ARcre
chr14:70177984-70182984	H3K4me3	72h	2.0062997829114746	TimeGroup_0	ARcre
chr14:70177984-70182984	RNAseq	Vh	140.90029828942343	TimeGroup_0	ARcre
chr14:70177984-70182984	RNAseq	30m	125.36377922839657	TimeGroup_0	ARcre
chr14:70177984-70182984	RNAseq	4h	124.22256129962584	TimeGroup_0	ARcre
chr14:70177984-70182984	RNAseq	16h	138.34419209132705	TimeGroup_0	ARcre
chr14:70177984-70182984	RNAseq	72h	167.21631079697426	TimeGroup_0	ARcre
chr14:70177984-70182984	AR	Vh	11.391390902298742	TimeGroup_0	ARcre
chr14:70177984-70182984	AR	30m	27.638804663277423	TimeGroup_0	ARcre
chr14:70177984-70182984	AR	4h	30.70237958633093	TimeGroup_0	ARcre
chr14:70177984-70182984	AR	16h	20.19851736311677	TimeGroup_0	ARcre
chr14:70177984-70182984	AR	72h	12.764349071062504	TimeGroup_0	ARcre
chr14:70177984-70182984	FOXA1	Vh	56.142694870115285	TimeGroup_0	ARcre
chr14:70177984-70182984	FOXA1	30m	43.54187221642537	TimeGroup_0	ARcre
chr14:70177984-70182984	FOXA1	4h	54.943359568102494	TimeGroup_0	ARcre
chr14:70177984-70182984	FOXA1	16h	59.98813812900601	TimeGroup_0	ARcre
chr14:70177984-70182984	FOXA1	72h	38.94985933641894	TimeGroup_0	ARcre
chr15:44098215-44103215	ATAC	Vh	4.810917659970949	TimeGroup_0	ARcre
chr15:44098215-44103215	ATAC	30m	6.745844377149581	TimeGroup_0	ARcre
chr15:44098215-44103215	ATAC	4h	8.267543918992798	TimeGroup_0	ARcre
chr15:44098215-44103215	ATAC	16h	8.880228400575344	TimeGroup_0	ARcre
chr15:44098215-44103215	ATAC	72h	6.993873198705339	TimeGroup_0	ARcre
chr15:44098215-44103215	H3K27ac	Vh	11.856482368664324	TimeGroup_0	ARcre
chr15:44098215-44103215	H3K27ac	30m	15.905374522543283	TimeGroup_0	ARcre
chr15:44098215-44103215	H3K27ac	4h	19.467612164638314	TimeGroup_0	ARcre
chr15:44098215-44103215	H3K27ac	16h	15.19435256510998	TimeGroup_0	ARcre
chr15:44098215-44103215	H3K27ac	72h	8.286109073427419	TimeGroup_0	ARcre
chr15:44098215-44103215	H3K4me3	Vh	1.6242012215275714	TimeGroup_0	ARcre
chr15:44098215-44103215	H3K4me3	30m	1.557105866437624	TimeGroup_0	ARcre
chr15:44098215-44103215	H3K4me3	4h	2.015019884611283	TimeGroup_0	ARcre
chr15:44098215-44103215	H3K4me3	16h	1.8489399336256305	TimeGroup_0	ARcre
chr15:44098215-44103215	H3K4me3	72h	2.428457741130258	TimeGroup_0	ARcre
chr15:44098215-44103215	RNAseq	Vh	1.1913125268113505	TimeGroup_0	ARcre
chr15:44098215-44103215	RNAseq	30m	0.555026554831241	TimeGroup_0	ARcre
chr15:44098215-44103215	RNAseq	4h	7.91619631841666	TimeGroup_0	ARcre
chr15:44098215-44103215	RNAseq	16h	8.998353064707398	TimeGroup_0	ARcre
chr15:44098215-44103215	RNAseq	72h	4.95960842540487	TimeGroup_0	ARcre
chr15:44098215-44103215	AR	Vh	15.61007622322022	TimeGroup_0	ARcre
chr15:44098215-44103215	AR	30m	23.364263028962785	TimeGroup_0	ARcre
chr15:44098215-44103215	AR	4h	20.480024653172222	TimeGroup_0	ARcre
chr15:44098215-44103215	AR	16h	16.902649529372887	TimeGroup_0	ARcre
chr15:44098215-44103215	AR	72h	8.578866446961799	TimeGroup_0	ARcre
chr15:44098215-44103215	FOXA1	Vh	11.806593800757671	TimeGroup_0	ARcre
chr15:44098215-44103215	FOXA1	30m	17.06452798156426	TimeGroup_0	ARcre
chr15:44098215-44103215	FOXA1	4h	19.11998531683525	TimeGroup_0	ARcre
chr15:44098215-44103215	FOXA1	16h	17.537352974324172	TimeGroup_0	ARcre
chr15:44098215-44103215	FOXA1	72h	15.151839476941554	TimeGroup_0	ARcre
chr15:44605512-44610512	ATAC	Vh	5.455052250073286	TimeGroup_0	ARcre
chr15:44605512-44610512	ATAC	30m	6.5720002258082975	TimeGroup_0	ARcre
chr15:44605512-44610512	ATAC	4h	7.211699129749284	TimeGroup_0	ARcre
chr15:44605512-44610512	ATAC	16h	7.420842621421581	TimeGroup_0	ARcre
chr15:44605512-44610512	ATAC	72h	6.782997825446894	TimeGroup_0	ARcre
chr15:44605512-44610512	H3K27ac	Vh	28.44021770932684	TimeGroup_0	ARcre
chr15:44605512-44610512	H3K27ac	30m	30.3861513699703	TimeGroup_0	ARcre
chr15:44605512-44610512	H3K27ac	4h	36.02511868362229	TimeGroup_0	ARcre
chr15:44605512-44610512	H3K27ac	16h	41.25810440593624	TimeGroup_0	ARcre
chr15:44605512-44610512	H3K27ac	72h	14.72179121364073	TimeGroup_0	ARcre
chr15:44605512-44610512	H3K4me3	Vh	2.1430738755664853	TimeGroup_0	ARcre
chr15:44605512-44610512	H3K4me3	30m	2.6218028105715114	TimeGroup_0	ARcre
chr15:44605512-44610512	H3K4me3	4h	2.92570560469898	TimeGroup_0	ARcre
chr15:44605512-44610512	H3K4me3	16h	2.2304154368154947	TimeGroup_0	ARcre
chr15:44605512-44610512	H3K4me3	72h	2.196759920861985	TimeGroup_0	ARcre
chr15:44605512-44610512	RNAseq	Vh	0.3801339483121294	TimeGroup_0	ARcre
chr15:44605512-44610512	RNAseq	30m	0.4201030703268956	TimeGroup_0	ARcre
chr15:44605512-44610512	RNAseq	4h	0.8797438575992585	TimeGroup_0	ARcre
chr15:44605512-44610512	RNAseq	16h	0.0	TimeGroup_0	ARcre
chr15:44605512-44610512	RNAseq	72h	0.7129519058733236	TimeGroup_0	ARcre
chr15:44605512-44610512	AR	Vh	21.398506666977045	TimeGroup_0	ARcre
chr15:44605512-44610512	AR	30m	23.553925514325787	TimeGroup_0	ARcre
chr15:44605512-44610512	AR	4h	32.70494389209868	TimeGroup_0	ARcre
chr15:44605512-44610512	AR	16h	18.23905199713787	TimeGroup_0	ARcre
chr15:44605512-44610512	AR	72h	3.287192538890712	TimeGroup_0	ARcre
chr15:44605512-44610512	FOXA1	Vh	17.88270459854185	TimeGroup_0	ARcre
chr15:44605512-44610512	FOXA1	30m	17.764508686119836	TimeGroup_0	ARcre
chr15:44605512-44610512	FOXA1	4h	29.715319465362903	TimeGroup_0	ARcre
chr15:44605512-44610512	FOXA1	16h	13.461063778605482	TimeGroup_0	ARcre
chr15:44605512-44610512	FOXA1	72h	8.637840060690122	TimeGroup_0	ARcre
chr16:29749720-29754720	ATAC	Vh	16.65247222699212	TimeGroup_0	ARcre
chr16:29749720-29754720	ATAC	30m	29.276203119057097	TimeGroup_0	ARcre
chr16:29749720-29754720	ATAC	4h	40.73048105925275	TimeGroup_0	ARcre
chr16:29749720-29754720	ATAC	16h	54.29542159396235	TimeGroup_0	ARcre
chr16:29749720-29754720	ATAC	72h	18.842006251266262	TimeGroup_0	ARcre
chr16:29749720-29754720	H3K27ac	Vh	29.682979153633585	TimeGroup_0	ARcre
chr16:29749720-29754720	H3K27ac	30m	42.29743000125482	TimeGroup_0	ARcre
chr16:29749720-29754720	H3K27ac	4h	60.98646507455156	TimeGroup_0	ARcre
chr16:29749720-29754720	H3K27ac	16h	58.086699423670666	TimeGroup_0	ARcre
chr16:29749720-29754720	H3K27ac	72h	14.096903511872764	TimeGroup_0	ARcre
chr16:29749720-29754720	H3K4me3	Vh	0.8541503406313325	TimeGroup_0	ARcre
chr16:29749720-29754720	H3K4me3	30m	0.6727486251792825	TimeGroup_0	ARcre
chr16:29749720-29754720	H3K4me3	4h	1.148844814027305	TimeGroup_0	ARcre
chr16:29749720-29754720	H3K4me3	16h	1.2973993746676338	TimeGroup_0	ARcre
chr16:29749720-29754720	H3K4me3	72h	1.4359930948413624	TimeGroup_0	ARcre
chr16:29749720-29754720	RNAseq	Vh	0.0	TimeGroup_0	ARcre
chr16:29749720-29754720	RNAseq	30m	0.3855908886171653	TimeGroup_0	ARcre
chr16:29749720-29754720	RNAseq	4h	0.933643867987308	TimeGroup_0	ARcre
chr16:29749720-29754720	RNAseq	16h	1.2093902546007962	TimeGroup_0	ARcre
chr16:29749720-29754720	RNAseq	72h	0.0	TimeGroup_0	ARcre
chr16:29749720-29754720	AR	Vh	13.798347904036955	TimeGroup_0	ARcre
chr16:29749720-29754720	AR	30m	109.4799512346366	TimeGroup_0	ARcre
chr16:29749720-29754720	AR	4h	110.14539136829671	TimeGroup_0	ARcre
chr16:29749720-29754720	AR	16h	88.7819517581437	TimeGroup_0	ARcre
chr16:29749720-29754720	AR	72h	10.75202237362702	TimeGroup_0	ARcre
chr16:29749720-29754720	FOXA1	Vh	25.028196489489986	TimeGroup_0	ARcre
chr16:29749720-29754720	FOXA1	30m	46.24298247932841	TimeGroup_0	ARcre
chr16:29749720-29754720	FOXA1	4h	50.70248877052905	TimeGroup_0	ARcre
chr16:29749720-29754720	FOXA1	16h	50.75487116500862	TimeGroup_0	ARcre
chr16:29749720-29754720	FOXA1	72h	25.198918919575565	TimeGroup_0	ARcre
chr17:58428982-58433982	ATAC	Vh	5.9389763283160315	TimeGroup_0	ARcre
chr17:58428982-58433982	ATAC	30m	7.366069704206114	TimeGroup_0	ARcre
chr17:58428982-58433982	ATAC	4h	5.331862668531798	TimeGroup_0	ARcre
chr17:58428982-58433982	ATAC	16h	7.995951539982224	TimeGroup_0	ARcre
chr17:58428982-58433982	ATAC	72h	6.271098446169971	TimeGroup_0	ARcre
chr17:58428982-58433982	H3K27ac	Vh	36.64159194759617	TimeGroup_0	ARcre
chr17:58428982-58433982	H3K27ac	30m	38.860482456769475	TimeGroup_0	ARcre
chr17:58428982-58433982	H3K27ac	4h	45.71330458069511	TimeGroup_0	ARcre
chr17:58428982-58433982	H3K27ac	16h	39.63098132776693	TimeGroup_0	ARcre
chr17:58428982-58433982	H3K27ac	72h	13.097238578990844	TimeGroup_0	ARcre
chr17:58428982-58433982	H3K4me3	Vh	1.500197685000796	TimeGroup_0	ARcre
chr17:58428982-58433982	H3K4me3	30m	1.3022364875766783	TimeGroup_0	ARcre
chr17:58428982-58433982	H3K4me3	4h	1.2992617825832498	TimeGroup_0	ARcre
chr17:58428982-58433982	H3K4me3	16h	1.4380781203826472	TimeGroup_0	ARcre
chr17:58428982-58433982	H3K4me3	72h	1.4244573948590311	TimeGroup_0	ARcre
chr17:58428982-58433982	RNAseq	Vh	0.19006695986299035	TimeGroup_0	ARcre
chr17:58428982-58433982	RNAseq	30m	0.0	TimeGroup_0	ARcre
chr17:58428982-58433982	RNAseq	4h	0.1864475422223247	TimeGroup_0	ARcre
chr17:58428982-58433982	RNAseq	16h	0.20131953655543075	TimeGroup_0	ARcre
chr17:58428982-58433982	RNAseq	72h	0.0	TimeGroup_0	ARcre
chr17:58428982-58433982	AR	Vh	9.66922421584515	TimeGroup_0	ARcre
chr17:58428982-58433982	AR	30m	16.8747465242994	TimeGroup_0	ARcre
chr17:58428982-58433982	AR	4h	22.135146422813417	TimeGroup_0	ARcre
chr17:58428982-58433982	AR	16h	14.805866117521017	TimeGroup_0	ARcre
chr17:58428982-58433982	AR	72h	7.219663326764148	TimeGroup_0	ARcre
chr17:58428982-58433982	FOXA1	Vh	17.515797408794214	TimeGroup_0	ARcre
chr17:58428982-58433982	FOXA1	30m	20.411669933047634	TimeGroup_0	ARcre
chr17:58428982-58433982	FOXA1	4h	28.961479690743463	TimeGroup_0	ARcre
chr17:58428982-58433982	FOXA1	16h	25.001392285646503	TimeGroup_0	ARcre
chr17:58428982-58433982	FOXA1	72h	10.301946229417517	TimeGroup_0	ARcre
chr18:33674714-33679714	ATAC	Vh	7.142142064452837	TimeGroup_0	ARcre
chr18:33674714-33679714	ATAC	30m	10.895695617725975	TimeGroup_0	ARcre
chr18:33674714-33679714	ATAC	4h	12.61567206337744	TimeGroup_0	ARcre
chr18:33674714-33679714	ATAC	16h	17.817291945178113	TimeGroup_0	ARcre
chr18:33674714-33679714	ATAC	72h	9.43595623765164	TimeGroup_0	ARcre
chr18:33674714-33679714	H3K27ac	Vh	21.23252073326009	TimeGroup_0	ARcre
chr18:33674714-33679714	H3K27ac	30m	28.073772653750687	TimeGroup_0	ARcre
chr18:33674714-33679714	H3K27ac	4h	31.903991293572496	TimeGroup_0	ARcre
chr18:33674714-33679714	H3K27ac	16h	27.421320554470405	TimeGroup_0	ARcre
chr18:33674714-33679714	H3K27ac	72h	10.44158206794556	TimeGroup_0	ARcre
chr18:33674714-33679714	H3K4me3	Vh	1.096515368099941	TimeGroup_0	ARcre
chr18:33674714-33679714	H3K4me3	30m	0.8579366354304795	TimeGroup_0	ARcre
chr18:33674714-33679714	H3K4me3	4h	1.3374966088388265	TimeGroup_0	ARcre
chr18:33674714-33679714	H3K4me3	16h	1.4537493798590668	TimeGroup_0	ARcre
chr18:33674714-33679714	H3K4me3	72h	0.8329995037612181	TimeGroup_0	ARcre
chr18:33674714-33679714	RNAseq	Vh	0.0	TimeGroup_0	ARcre
chr18:33674714-33679714	RNAseq	30m	0.0	TimeGroup_0	ARcre
chr18:33674714-33679714	RNAseq	4h	0.0	TimeGroup_0	ARcre
chr18:33674714-33679714	RNAseq	16h	0.0	TimeGroup_0	ARcre
chr18:33674714-33679714	RNAseq	72h	0.0	TimeGroup_0	ARcre
chr18:33674714-33679714	AR	Vh	5.1993515878466425	TimeGroup_0	ARcre
chr18:33674714-33679714	AR	30m	18.59465663797125	TimeGroup_0	ARcre
chr18:33674714-33679714	AR	4h	28.257961281368136	TimeGroup_0	ARcre
chr18:33674714-33679714	AR	16h	22.692035810963343	TimeGroup_0	ARcre
chr18:33674714-33679714	AR	72h	2.5105050416349117	TimeGroup_0	ARcre
chr18:33674714-33679714	FOXA1	Vh	10.847146229100236	TimeGroup_0	ARcre
chr18:33674714-33679714	FOXA1	30m	17.555306658913995	TimeGroup_0	ARcre
chr18:33674714-33679714	FOXA1	4h	21.945506083092983	TimeGroup_0	ARcre
chr18:33674714-33679714	FOXA1	16h	17.484141844135202	TimeGroup_0	ARcre
chr18:33674714-33679714	FOXA1	72h	7.044936502465395	TimeGroup_0	ARcre
chr19:56465314-56470314	ATAC	Vh	7.7711768224261855	TimeGroup_0	ARcre
chr19:56465314-56470314	ATAC	30m	9.416667231186835	TimeGroup_0	ARcre
chr19:56465314-56470314	ATAC	4h	9.63785588804739	TimeGroup_0	ARcre
chr19:56465314-56470314	ATAC	16h	9.426945096033894	TimeGroup_0	ARcre
chr19:56465314-56470314	ATAC	72h	7.7702414451670165	TimeGroup_0	ARcre
chr19:56465314-56470314	H3K27ac	Vh	5.273619625791226	TimeGroup_0	ARcre
chr19:56465314-56470314	H3K27ac	30m	5.963049874833924	TimeGroup_0	ARcre
chr19:56465314-56470314	H3K27ac	4h	7.188662742937039	TimeGroup_0	ARcre
chr19:56465314-56470314	H3K27ac	16h	6.20196459843428	TimeGroup_0	ARcre
chr19:56465314-56470314	H3K27ac	72h	2.744935952793444	TimeGroup_0	ARcre
chr19:56465314-56470314	H3K4me3	Vh	0.7223635382661542	TimeGroup_0	ARcre
chr19:56465314-56470314	H3K4me3	30m	0.6438319622428557	TimeGroup_0	ARcre
chr19:56465314-56470314	H3K4me3	4h	0.912812578535376	TimeGroup_0	ARcre
chr19:56465314-56470314	H3K4me3	16h	0.5681087346090499	TimeGroup_0	ARcre
chr19:56465314-56470314	H3K4me3	72h	0.8751550104857515	TimeGroup_0	ARcre
chr19:56465314-56470314	RNAseq	Vh	0.0	TimeGroup_0	ARcre
chr19:56465314-56470314	RNAseq	30m	0.19279543299299345	TimeGroup_0	ARcre
chr19:56465314-56470314	RNAseq	4h	0.0	TimeGroup_0	ARcre
chr19:56465314-56470314	RNAseq	16h	0.0	TimeGroup_0	ARcre
chr19:56465314-56470314	RNAseq	72h	0.0	TimeGroup_0	ARcre
chr19:56465314-56470314	AR	Vh	16.390510557304342	TimeGroup_0	ARcre
chr19:56465314-56470314	AR	30m	29.549761954585485	TimeGroup_0	ARcre
chr19:56465314-56470314	AR	4h	28.62170686371835	TimeGroup_0	ARcre
chr19:56465314-56470314	AR	16h	26.602382304682635	TimeGroup_0	ARcre
chr19:56465314-56470314	AR	72h	9.349669948026268	TimeGroup_0	ARcre
chr19:56465314-56470314	FOXA1	Vh	29.84233104307217	TimeGroup_0	ARcre
chr19:56465314-56470314	FOXA1	30m	42.806779222709366	TimeGroup_0	ARcre
chr19:56465314-56470314	FOXA1	4h	45.06505914475743	TimeGroup_0	ARcre
chr19:56465314-56470314	FOXA1	16h	29.462599683940795	TimeGroup_0	ARcre
chr19:56465314-56470314	FOXA1	72h	34.16261178549011	TimeGroup_0	ARcre
chr1:93224817-93229817	ATAC	Vh	10.191565613406512	TimeGroup_0	ARcre
chr1:93224817-93229817	ATAC	30m	13.126280128978731	TimeGroup_0	ARcre
chr1:93224817-93229817	ATAC	4h	8.781452356088712	TimeGroup_0	ARcre
chr1:93224817-93229817	ATAC	16h	12.03354185242442	TimeGroup_0	ARcre
chr1:93224817-93229817	ATAC	72h	10.676835878741493	TimeGroup_0	ARcre
chr1:93224817-93229817	H3K27ac	Vh	21.54674990732802	TimeGroup_0	ARcre
chr1:93224817-93229817	H3K27ac	30m	25.85964039949888	TimeGroup_0	ARcre
chr1:93224817-93229817	H3K27ac	4h	27.69526968518832	TimeGroup_0	ARcre
chr1:93224817-93229817	H3K27ac	16h	25.452096461596007	TimeGroup_0	ARcre
chr1:93224817-93229817	H3K27ac	72h	3.846879502674573	TimeGroup_0	ARcre
chr1:93224817-93229817	H3K4me3	Vh	1.2737902692187006	TimeGroup_0	ARcre
chr1:93224817-93229817	H3K4me3	30m	1.415018644853152	TimeGroup_0	ARcre
chr1:93224817-93229817	H3K4me3	4h	1.5570314909001577	TimeGroup_0	ARcre
chr1:93224817-93229817	H3K4me3	16h	1.542367797962991	TimeGroup_0	ARcre
chr1:93224817-93229817	H3K4me3	72h	0.9217331819972684	TimeGroup_0	ARcre
chr1:93224817-93229817	RNAseq	Vh	0.0	TimeGroup_0	ARcre
chr1:93224817-93229817	RNAseq	30m	0.0	TimeGroup_0	ARcre
chr1:93224817-93229817	RNAseq	4h	0.0	TimeGroup_0	ARcre
chr1:93224817-93229817	RNAseq	16h	0.0	TimeGroup_0	ARcre
chr1:93224817-93229817	RNAseq	72h	0.0	TimeGroup_0	ARcre
chr1:93224817-93229817	AR	Vh	6.135246275864565	TimeGroup_0	ARcre
chr1:93224817-93229817	AR	30m	30.64029649057765	TimeGroup_0	ARcre
chr1:93224817-93229817	AR	4h	24.87109530965657	TimeGroup_0	ARcre
chr1:93224817-93229817	AR	16h	20.64002037132845	TimeGroup_0	ARcre
chr1:93224817-93229817	AR	72h	3.777525554835031	TimeGroup_0	ARcre
chr1:93224817-93229817	FOXA1	Vh	32.98661104276753	TimeGroup_0	ARcre
chr1:93224817-93229817	FOXA1	30m	27.306033311046463	TimeGroup_0	ARcre
chr1:93224817-93229817	FOXA1	4h	41.65419912147103	TimeGroup_0	ARcre
chr1:93224817-93229817	FOXA1	16h	19.23155570400112	TimeGroup_0	ARcre
chr1:93224817-93229817	FOXA1	72h	15.73881642928308	TimeGroup_0	ARcre
chr1:94017635-94022635	ATAC	Vh	4.504039634800287	TimeGroup_0	ARcre
chr1:94017635-94022635	ATAC	30m	7.681398552432585	TimeGroup_0	ARcre
chr1:94017635-94022635	ATAC	4h	9.067890280686171	TimeGroup_0	ARcre
chr1:94017635-94022635	ATAC	16h	13.797075824983136	TimeGroup_0	ARcre
chr1:94017635-94022635	ATAC	72h	7.0175332810326925	TimeGroup_0	ARcre
chr1:94017635-94022635	H3K27ac	Vh	7.626307835027591	TimeGroup_0	ARcre
chr1:94017635-94022635	H3K27ac	30m	12.257238519683256	TimeGroup_0	ARcre
chr1:94017635-94022635	H3K27ac	4h	19.469601557803117	TimeGroup_0	ARcre
chr1:94017635-94022635	H3K27ac	16h	8.899140678933183	TimeGroup_0	ARcre
chr1:94017635-94022635	H3K27ac	72h	3.086845519232792	TimeGroup_0	ARcre
chr1:94017635-94022635	H3K4me3	Vh	1.29787381033491	TimeGroup_0	ARcre
chr1:94017635-94022635	H3K4me3	30m	1.7535180483206871	TimeGroup_0	ARcre
chr1:94017635-94022635	H3K4me3	4h	1.7827643034237022	TimeGroup_0	ARcre
chr1:94017635-94022635	H3K4me3	16h	1.3494599123332416	TimeGroup_0	ARcre
chr1:94017635-94022635	H3K4me3	72h	1.6140840917626469	TimeGroup_0	ARcre
chr1:94017635-94022635	RNAseq	Vh	116.41805607988748	TimeGroup_0	ARcre
chr1:94017635-94022635	RNAseq	30m	103.85113704170976	TimeGroup_0	ARcre
chr1:94017635-94022635	RNAseq	4h	143.95569398942482	TimeGroup_0	ARcre
chr1:94017635-94022635	RNAseq	16h	124.61372942291774	TimeGroup_0	ARcre
chr1:94017635-94022635	RNAseq	72h	148.79039197635998	TimeGroup_0	ARcre
chr1:94017635-94022635	AR	Vh	4.484745373087456	TimeGroup_0	ARcre
chr1:94017635-94022635	AR	30m	18.481514933869267	TimeGroup_0	ARcre
chr1:94017635-94022635	AR	4h	22.5917471176966	TimeGroup_0	ARcre
chr1:94017635-94022635	AR	16h	14.018446058075456	TimeGroup_0	ARcre
chr1:94017635-94022635	AR	72h	4.39730648698865	TimeGroup_0	ARcre
chr1:94017635-94022635	FOXA1	Vh	6.729510433960282	TimeGroup_0	ARcre
chr1:94017635-94022635	FOXA1	30m	9.37587938800887	TimeGroup_0	ARcre
chr1:94017635-94022635	FOXA1	4h	14.292007901284522	TimeGroup_0	ARcre
chr1:94017635-94022635	FOXA1	16h	5.3051756114973285	TimeGroup_0	ARcre
chr1:94017635-94022635	FOXA1	72h	2.1044543434302776	TimeGroup_0	ARcre
chr1:94048134-94053134	ATAC	Vh	50.546375393358325	TimeGroup_0	ARcre
chr1:94048134-94053134	ATAC	30m	53.024231630773045	TimeGroup_0	ARcre
chr1:94048134-94053134	ATAC	4h	51.64714621581483	TimeGroup_0	ARcre
chr1:94048134-94053134	ATAC	16h	70.3466411209156	TimeGroup_0	ARcre
chr1:94048134-94053134	ATAC	72h	49.0299815140177	TimeGroup_0	ARcre
chr1:94048134-94053134	H3K27ac	Vh	46.52968785733043	TimeGroup_0	ARcre
chr1:94048134-94053134	H3K27ac	30m	43.26431745482887	TimeGroup_0	ARcre
chr1:94048134-94053134	H3K27ac	4h	51.06834727211263	TimeGroup_0	ARcre
chr1:94048134-94053134	H3K27ac	16h	51.95931754578845	TimeGroup_0	ARcre
chr1:94048134-94053134	H3K27ac	72h	61.21684329508885	TimeGroup_0	ARcre
chr1:94048134-94053134	H3K4me3	Vh	10.760915828268956	TimeGroup_0	ARcre
chr1:94048134-94053134	H3K4me3	30m	11.347465849993169	TimeGroup_0	ARcre
chr1:94048134-94053134	H3K4me3	4h	13.59276228645768	TimeGroup_0	ARcre
chr1:94048134-94053134	H3K4me3	16h	11.450568894847189	TimeGroup_0	ARcre
chr1:94048134-94053134	H3K4me3	72h	11.3928418529667	TimeGroup_0	ARcre
chr1:94048134-94053134	RNAseq	Vh	6.085092214311802	TimeGroup_0	ARcre
chr1:94048134-94053134	RNAseq	30m	4.5683633187903006	TimeGroup_0	ARcre
chr1:94048134-94053134	RNAseq	4h	4.076244002199466	TimeGroup_0	ARcre
chr1:94048134-94053134	RNAseq	16h	4.192636254254899	TimeGroup_0	ARcre
chr1:94048134-94053134	RNAseq	72h	9.799797288161566	TimeGroup_0	ARcre
chr1:94048134-94053134	AR	Vh	16.841908963171303	TimeGroup_0	ARcre
chr1:94048134-94053134	AR	30m	27.061688318738167	TimeGroup_0	ARcre
chr1:94048134-94053134	AR	4h	34.04788627594784	TimeGroup_0	ARcre
chr1:94048134-94053134	AR	16h	17.696175379705394	TimeGroup_0	ARcre
chr1:94048134-94053134	AR	72h	14.662918508798905	TimeGroup_0	ARcre
chr1:94048134-94053134	FOXA1	Vh	30.842092806993907	TimeGroup_0	ARcre
chr1:94048134-94053134	FOXA1	30m	44.41083726146007	TimeGroup_0	ARcre
chr1:94048134-94053134	FOXA1	4h	45.43299743714713	TimeGroup_0	ARcre
chr1:94048134-94053134	FOXA1	16h	37.91232605158344	TimeGroup_0	ARcre
chr1:94048134-94053134	FOXA1	72h	22.734087536424088	TimeGroup_0	ARcre
chr1:94785423-94790423	ATAC	Vh	15.470140375473536	TimeGroup_0	ARcre
chr1:94785423-94790423	ATAC	30m	17.01812592842596	TimeGroup_0	ARcre
chr1:94785423-94790423	ATAC	4h	14.130496683552709	TimeGroup_0	ARcre
chr1:94785423-94790423	ATAC	16h	16.562275086871278	TimeGroup_0	ARcre
chr1:94785423-94790423	ATAC	72h	17.663873835254712	TimeGroup_0	ARcre
chr1:94785423-94790423	H3K27ac	Vh	93.4328651357163	TimeGroup_0	ARcre
chr1:94785423-94790423	H3K27ac	30m	104.4075048290985	TimeGroup_0	ARcre
chr1:94785423-94790423	H3K27ac	4h	93.1648369421663	TimeGroup_0	ARcre
chr1:94785423-94790423	H3K27ac	16h	107.42004676682936	TimeGroup_0	ARcre
chr1:94785423-94790423	H3K27ac	72h	78.86282240259946	TimeGroup_0	ARcre
chr1:94785423-94790423	H3K4me3	Vh	1.3928410479068445	TimeGroup_0	ARcre
chr1:94785423-94790423	H3K4me3	30m	1.2762841626247117	TimeGroup_0	ARcre
chr1:94785423-94790423	H3K4me3	4h	1.1389991286885677	TimeGroup_0	ARcre
chr1:94785423-94790423	H3K4me3	16h	1.1580020952461103	TimeGroup_0	ARcre
chr1:94785423-94790423	H3K4me3	72h	0.7615224382237289	TimeGroup_0	ARcre
chr1:94785423-94790423	RNAseq	Vh	0.5176430881692642	TimeGroup_0	ARcre
chr1:94785423-94790423	RNAseq	30m	0.8991151350056235	TimeGroup_0	ARcre
chr1:94785423-94790423	RNAseq	4h	0.5817285049253824	TimeGroup_0	ARcre
chr1:94785423-94790423	RNAseq	16h	0.4507001927419847	TimeGroup_0	ARcre
chr1:94785423-94790423	RNAseq	72h	0.6280243051536541	TimeGroup_0	ARcre
chr1:94785423-94790423	AR	Vh	13.974727003263087	TimeGroup_0	ARcre
chr1:94785423-94790423	AR	30m	34.45367078674475	TimeGroup_0	ARcre
chr1:94785423-94790423	AR	4h	31.256044539050063	TimeGroup_0	ARcre
chr1:94785423-94790423	AR	16h	35.29086693970594	TimeGroup_0	ARcre
chr1:94785423-94790423	AR	72h	4.883716838805414	TimeGroup_0	ARcre
chr1:94785423-94790423	FOXA1	Vh	28.436848596280843	TimeGroup_0	ARcre
chr1:94785423-94790423	FOXA1	30m	33.96357652693051	TimeGroup_0	ARcre
chr1:94785423-94790423	FOXA1	4h	36.23414866861948	TimeGroup_0	ARcre
chr1:94785423-94790423	FOXA1	16h	27.41960489910809	TimeGroup_0	ARcre
chr1:94785423-94790423	FOXA1	72h	26.338533608705525	TimeGroup_0	ARcre
chr1:95127293-95132293	ATAC	Vh	7.682964449631909	TimeGroup_0	ARcre
chr1:95127293-95132293	ATAC	30m	6.5309579025030535	TimeGroup_0	ARcre
chr1:95127293-95132293	ATAC	4h	4.394338520445114	TimeGroup_0	ARcre
chr1:95127293-95132293	ATAC	16h	4.988614323478054	TimeGroup_0	ARcre
chr1:95127293-95132293	ATAC	72h	6.882219771780242	TimeGroup_0	ARcre
chr1:95127293-95132293	H3K27ac	Vh	39.72003854096816	TimeGroup_0	ARcre
chr1:95127293-95132293	H3K27ac	30m	41.40188679209327	TimeGroup_0	ARcre
chr1:95127293-95132293	H3K27ac	4h	42.48899651589395	TimeGroup_0	ARcre
chr1:95127293-95132293	H3K27ac	16h	49.13500038538478	TimeGroup_0	ARcre
chr1:95127293-95132293	H3K27ac	72h	9.923663873080333	TimeGroup_0	ARcre
chr1:95127293-95132293	H3K4me3	Vh	0.9931521319296124	TimeGroup_0	ARcre
chr1:95127293-95132293	H3K4me3	30m	0.6299428647456796	TimeGroup_0	ARcre
chr1:95127293-95132293	H3K4me3	4h	0.7258270242049063	TimeGroup_0	ARcre
chr1:95127293-95132293	H3K4me3	16h	1.330003226085924	TimeGroup_0	ARcre
chr1:95127293-95132293	H3K4me3	72h	0.7451814565421312	TimeGroup_0	ARcre
chr1:95127293-95132293	RNAseq	Vh	0.7247121224760834	TimeGroup_0	ARcre
chr1:95127293-95132293	RNAseq	30m	1.0148184472751514	TimeGroup_0	ARcre
chr1:95127293-95132293	RNAseq	4h	0.6654758889451773	TimeGroup_0	ARcre
chr1:95127293-95132293	RNAseq	16h	0.6927985399461817	TimeGroup_0	ARcre
chr1:95127293-95132293	RNAseq	72h	1.1323283545541094	TimeGroup_0	ARcre
chr1:95127293-95132293	AR	Vh	26.421489208715908	TimeGroup_0	ARcre
chr1:95127293-95132293	AR	30m	50.60694122057008	TimeGroup_0	ARcre
chr1:95127293-95132293	AR	4h	39.752479215471205	TimeGroup_0	ARcre
chr1:95127293-95132293	AR	16h	29.17939841266494	TimeGroup_0	ARcre
chr1:95127293-95132293	AR	72h	3.883437486279004	TimeGroup_0	ARcre
chr1:95127293-95132293	FOXA1	Vh	55.73549155328267	TimeGroup_0	ARcre
chr1:95127293-95132293	FOXA1	30m	43.602735555970014	TimeGroup_0	ARcre
chr1:95127293-95132293	FOXA1	4h	50.60488359408784	TimeGroup_0	ARcre
chr1:95127293-95132293	FOXA1	16h	41.58917751023324	TimeGroup_0	ARcre
chr1:95127293-95132293	FOXA1	72h	34.12158019375762	TimeGroup_0	ARcre
chr1:9901082-9906082	ATAC	Vh	102.6846257957664	TimeGroup_0	ARcre
chr1:9901082-9906082	ATAC	30m	101.13758521866303	TimeGroup_0	ARcre
chr1:9901082-9906082	ATAC	4h	114.1310085098482	TimeGroup_0	ARcre
chr1:9901082-9906082	ATAC	16h	112.3767588335976	TimeGroup_0	ARcre
chr1:9901082-9906082	ATAC	72h	86.29105869092176	TimeGroup_0	ARcre
chr1:9901082-9906082	H3K27ac	Vh	163.720091359337	TimeGroup_0	ARcre
chr1:9901082-9906082	H3K27ac	30m	159.37982489764298	TimeGroup_0	ARcre
chr1:9901082-9906082	H3K27ac	4h	136.21057709961286	TimeGroup_0	ARcre
chr1:9901082-9906082	H3K27ac	16h	195.8140876314906	TimeGroup_0	ARcre
chr1:9901082-9906082	H3K27ac	72h	93.49281713541868	TimeGroup_0	ARcre
chr1:9901082-9906082	H3K4me3	Vh	4.841489604005664	TimeGroup_0	ARcre
chr1:9901082-9906082	H3K4me3	30m	3.6439980210212286	TimeGroup_0	ARcre
chr1:9901082-9906082	H3K4me3	4h	4.571754219893159	TimeGroup_0	ARcre
chr1:9901082-9906082	H3K4me3	16h	5.075060071739932	TimeGroup_0	ARcre
chr1:9901082-9906082	H3K4me3	72h	4.147318522442932	TimeGroup_0	ARcre
chr1:9901082-9906082	RNAseq	Vh	1.065923664700731	TimeGroup_0	ARcre
chr1:9901082-9906082	RNAseq	30m	0.9556637235662764	TimeGroup_0	ARcre
chr1:9901082-9906082	RNAseq	4h	0.8563814996494454	TimeGroup_0	ARcre
chr1:9901082-9906082	RNAseq	16h	1.25675109848976	TimeGroup_0	ARcre
chr1:9901082-9906082	RNAseq	72h	0.7108079441268044	TimeGroup_0	ARcre
chr1:9901082-9906082	AR	Vh	25.380974890527938	TimeGroup_0	ARcre
chr1:9901082-9906082	AR	30m	62.74868076313077	TimeGroup_0	ARcre
chr1:9901082-9906082	AR	4h	93.32906578061524	TimeGroup_0	ARcre
chr1:9901082-9906082	AR	16h	55.23892572680446	TimeGroup_0	ARcre
chr1:9901082-9906082	AR	72h	19.64470195079318	TimeGroup_0	ARcre
chr1:9901082-9906082	FOXA1	Vh	92.58627696037908	TimeGroup_0	ARcre
chr1:9901082-9906082	FOXA1	30m	97.48953977002596	TimeGroup_0	ARcre
chr1:9901082-9906082	FOXA1	4h	107.93056328076732	TimeGroup_0	ARcre
chr1:9901082-9906082	FOXA1	16h	87.96339235669572	TimeGroup_0	ARcre
chr1:9901082-9906082	FOXA1	72h	65.9963265297016	TimeGroup_0	ARcre
chr2:111940813-111945813	ATAC	Vh	13.583468010979317	TimeGroup_0	ARcre
chr2:111940813-111945813	ATAC	30m	15.7984325640946	TimeGroup_0	ARcre
chr2:111940813-111945813	ATAC	4h	14.530679281262511	TimeGroup_0	ARcre
chr2:111940813-111945813	ATAC	16h	14.720805460917166	TimeGroup_0	ARcre
chr2:111940813-111945813	ATAC	72h	13.861651375497656	TimeGroup_0	ARcre
chr2:111940813-111945813	H3K27ac	Vh	21.137469954027846	TimeGroup_0	ARcre
chr2:111940813-111945813	H3K27ac	30m	21.56601649379715	TimeGroup_0	ARcre
chr2:111940813-111945813	H3K27ac	4h	20.2688748127054	TimeGroup_0	ARcre
chr2:111940813-111945813	H3K27ac	16h	14.839707498010046	TimeGroup_0	ARcre
chr2:111940813-111945813	H3K27ac	72h	14.93899454643717	TimeGroup_0	ARcre
chr2:111940813-111945813	H3K4me3	Vh	1.1163342250129966	TimeGroup_0	ARcre
chr2:111940813-111945813	H3K4me3	30m	0.8256046289734531	TimeGroup_0	ARcre
chr2:111940813-111945813	H3K4me3	4h	0.8098396741220512	TimeGroup_0	ARcre
chr2:111940813-111945813	H3K4me3	16h	0.7466066331734205	TimeGroup_0	ARcre
chr2:111940813-111945813	H3K4me3	72h	0.8420094638199721	TimeGroup_0	ARcre
chr2:111940813-111945813	RNAseq	Vh	0.0	TimeGroup_0	ARcre
chr2:111940813-111945813	RNAseq	30m	1.9117923939444976	TimeGroup_0	ARcre
chr2:111940813-111945813	RNAseq	4h	0.0	TimeGroup_0	ARcre
chr2:111940813-111945813	RNAseq	16h	0.0	TimeGroup_0	ARcre
chr2:111940813-111945813	RNAseq	72h	0.0	TimeGroup_0	ARcre
chr2:111940813-111945813	AR	Vh	12.733883978545212	TimeGroup_0	ARcre
chr2:111940813-111945813	AR	30m	35.18070502718268	TimeGroup_0	ARcre
chr2:111940813-111945813	AR	4h	35.8208974047859	TimeGroup_0	ARcre
chr2:111940813-111945813	AR	16h	23.861262204861525	TimeGroup_0	ARcre
chr2:111940813-111945813	AR	72h	9.532073829957554	TimeGroup_0	ARcre
chr2:111940813-111945813	FOXA1	Vh	32.63650515117108	TimeGroup_0	ARcre
chr2:111940813-111945813	FOXA1	30m	23.642715967050037	TimeGroup_0	ARcre
chr2:111940813-111945813	FOXA1	4h	28.27258091431729	TimeGroup_0	ARcre
chr2:111940813-111945813	FOXA1	16h	26.78185778972431	TimeGroup_0	ARcre
chr2:111940813-111945813	FOXA1	72h	17.69644878043007	TimeGroup_0	ARcre
chr2:112582188-112587188	ATAC	Vh	2.524097181129741	TimeGroup_0	ARcre
chr2:112582188-112587188	ATAC	30m	6.903321755388279	TimeGroup_0	ARcre
chr2:112582188-112587188	ATAC	4h	7.925460971029405	TimeGroup_0	ARcre
chr2:112582188-112587188	ATAC	16h	13.472416647139736	TimeGroup_0	ARcre
chr2:112582188-112587188	ATAC	72h	4.957785187827854	TimeGroup_0	ARcre
chr2:112582188-112587188	H3K27ac	Vh	16.992479918728943	TimeGroup_0	ARcre
chr2:112582188-112587188	H3K27ac	30m	34.14905082717317	TimeGroup_0	ARcre
chr2:112582188-112587188	H3K27ac	4h	43.326758745953846	TimeGroup_0	ARcre
chr2:112582188-112587188	H3K27ac	16h	45.33182956634088	TimeGroup_0	ARcre
chr2:112582188-112587188	H3K27ac	72h	12.546446158718032	TimeGroup_0	ARcre
chr2:112582188-112587188	H3K4me3	Vh	0.4346435537379702	TimeGroup_0	ARcre
chr2:112582188-112587188	H3K4me3	30m	0.3274184959583822	TimeGroup_0	ARcre
chr2:112582188-112587188	H3K4me3	4h	0.7603478943732106	TimeGroup_0	ARcre
chr2:112582188-112587188	H3K4me3	16h	1.111165149160653	TimeGroup_0	ARcre
chr2:112582188-112587188	H3K4me3	72h	0.7450331910311403	TimeGroup_0	ARcre
chr2:112582188-112587188	RNAseq	Vh	1.6908987376507654	TimeGroup_0	ARcre
chr2:112582188-112587188	RNAseq	30m	1.2120948792378414	TimeGroup_0	ARcre
chr2:112582188-112587188	RNAseq	4h	1.738004966937467	TimeGroup_0	ARcre
chr2:112582188-112587188	RNAseq	16h	1.788601268844771	TimeGroup_0	ARcre
chr2:112582188-112587188	RNAseq	72h	0.6110677002084864	TimeGroup_0	ARcre
chr2:112582188-112587188	AR	Vh	8.222229082806589	TimeGroup_0	ARcre
chr2:112582188-112587188	AR	30m	40.79337421058396	TimeGroup_0	ARcre
chr2:112582188-112587188	AR	4h	60.39148521686195	TimeGroup_0	ARcre
chr2:112582188-112587188	AR	16h	34.44388745412554	TimeGroup_0	ARcre
chr2:112582188-112587188	AR	72h	2.39674778193583	TimeGroup_0	ARcre
chr2:112582188-112587188	FOXA1	Vh	6.060069068006405	TimeGroup_0	ARcre
chr2:112582188-112587188	FOXA1	30m	21.46799964655963	TimeGroup_0	ARcre
chr2:112582188-112587188	FOXA1	4h	41.72091233114766	TimeGroup_0	ARcre
chr2:112582188-112587188	FOXA1	16h	33.077506336676905	TimeGroup_0	ARcre
chr2:112582188-112587188	FOXA1	72h	13.23088661158983	TimeGroup_0	ARcre
chr2:168940952-168945952	ATAC	Vh	7.944372467105336	TimeGroup_0	ARcre
chr2:168940952-168945952	ATAC	30m	13.686974788725642	TimeGroup_0	ARcre
chr2:168940952-168945952	ATAC	4h	19.152329606977624	TimeGroup_0	ARcre
chr2:168940952-168945952	ATAC	16h	21.434124247081048	TimeGroup_0	ARcre
chr2:168940952-168945952	ATAC	72h	12.16235455256279	TimeGroup_0	ARcre
chr2:168940952-168945952	H3K27ac	Vh	10.641491553200142	TimeGroup_0	ARcre
chr2:168940952-168945952	H3K27ac	30m	22.6597948297266	TimeGroup_0	ARcre
chr2:168940952-168945952	H3K27ac	4h	31.114999175791187	TimeGroup_0	ARcre
chr2:168940952-168945952	H3K27ac	16h	24.601063912440093	TimeGroup_0	ARcre
chr2:168940952-168945952	H3K27ac	72h	13.736209336164086	TimeGroup_0	ARcre
chr2:168940952-168945952	H3K4me3	Vh	0.84313587656069	TimeGroup_0	ARcre
chr2:168940952-168945952	H3K4me3	30m	0.56649319864403	TimeGroup_0	ARcre
chr2:168940952-168945952	H3K4me3	4h	0.8458891834978631	TimeGroup_0	ARcre
chr2:168940952-168945952	H3K4me3	16h	1.2489609329534404	TimeGroup_0	ARcre
chr2:168940952-168945952	H3K4me3	72h	1.021466172701999	TimeGroup_0	ARcre
chr2:168940952-168945952	RNAseq	Vh	0.4524422452789406	TimeGroup_0	ARcre
chr2:168940952-168945952	RNAseq	30m	0.0	TimeGroup_0	ARcre
chr2:168940952-168945952	RNAseq	4h	0.6174360547487248	TimeGroup_0	ARcre
chr2:168940952-168945952	RNAseq	16h	0.4022376838424618	TimeGroup_0	ARcre
chr2:168940952-168945952	RNAseq	72h	0.4866306358748795	TimeGroup_0	ARcre
chr2:168940952-168945952	AR	Vh	8.183225652948705	TimeGroup_0	ARcre
chr2:168940952-168945952	AR	30m	57.87447633867549	TimeGroup_0	ARcre
chr2:168940952-168945952	AR	4h	47.32429428432536	TimeGroup_0	ARcre
chr2:168940952-168945952	AR	16h	32.591468790014936	TimeGroup_0	ARcre
chr2:168940952-168945952	AR	72h	9.853732288417028	TimeGroup_0	ARcre
chr2:168940952-168945952	FOXA1	Vh	7.457527324903612	TimeGroup_0	ARcre
chr2:168940952-168945952	FOXA1	30m	20.848448656932653	TimeGroup_0	ARcre
chr2:168940952-168945952	FOXA1	4h	24.45785373158541	TimeGroup_0	ARcre
chr2:168940952-168945952	FOXA1	16h	16.479200156957106	TimeGroup_0	ARcre
chr2:168940952-168945952	FOXA1	72h	10.101202091857935	TimeGroup_0	ARcre
chr2:169132874-169137874	ATAC	Vh	9.253293849175009	TimeGroup_0	ARcre
chr2:169132874-169137874	ATAC	30m	15.759890633519056	TimeGroup_0	ARcre
chr2:169132874-169137874	ATAC	4h	17.417460119200648	TimeGroup_0	ARcre
chr2:169132874-169137874	ATAC	16h	23.317242162850626	TimeGroup_0	ARcre
chr2:169132874-169137874	ATAC	72h	11.765618979815937	TimeGroup_0	ARcre
chr2:169132874-169137874	H3K27ac	Vh	44.74417851018373	TimeGroup_0	ARcre
chr2:169132874-169137874	H3K27ac	30m	56.53219765094301	TimeGroup_0	ARcre
chr2:169132874-169137874	H3K27ac	4h	55.68350948104656	TimeGroup_0	ARcre
chr2:169132874-169137874	H3K27ac	16h	51.8704855842359	TimeGroup_0	ARcre
chr2:169132874-169137874	H3K27ac	72h	25.38672096067376	TimeGroup_0	ARcre
chr2:169132874-169137874	H3K4me3	Vh	0.9270897252597248	TimeGroup_0	ARcre
chr2:169132874-169137874	H3K4me3	30m	0.9798271743652698	TimeGroup_0	ARcre
chr2:169132874-169137874	H3K4me3	4h	0.9479352861423644	TimeGroup_0	ARcre
chr2:169132874-169137874	H3K4me3	16h	1.220495189318738	TimeGroup_0	ARcre
chr2:169132874-169137874	H3K4me3	72h	0.8551446495764499	TimeGroup_0	ARcre
chr2:169132874-169137874	RNAseq	Vh	0.0	TimeGroup_0	ARcre
chr2:169132874-169137874	RNAseq	30m	0.0	TimeGroup_0	ARcre
chr2:169132874-169137874	RNAseq	4h	0.0	TimeGroup_0	ARcre
chr2:169132874-169137874	RNAseq	16h	0.0	TimeGroup_0	ARcre
chr2:169132874-169137874	RNAseq	72h	0.4919635743502206	TimeGroup_0	ARcre
chr2:169132874-169137874	AR	Vh	5.881082459698989	TimeGroup_0	ARcre
chr2:169132874-169137874	AR	30m	70.93282946459202	TimeGroup_0	ARcre
chr2:169132874-169137874	AR	4h	76.51871050713002	TimeGroup_0	ARcre
chr2:169132874-169137874	AR	16h	63.14296153902888	TimeGroup_0	ARcre
chr2:169132874-169137874	AR	72h	7.335381918527007	TimeGroup_0	ARcre
chr2:169132874-169137874	FOXA1	Vh	20.05795892681292	TimeGroup_0	ARcre
chr2:169132874-169137874	FOXA1	30m	40.13372570243914	TimeGroup_0	ARcre
chr2:169132874-169137874	FOXA1	4h	48.33386102195509	TimeGroup_0	ARcre
chr2:169132874-169137874	FOXA1	16h	38.71442354785776	TimeGroup_0	ARcre
chr2:169132874-169137874	FOXA1	72h	17.668431318651923	TimeGroup_0	ARcre
chr4:106829179-106834179	ATAC	Vh	2.8017182881516156	TimeGroup_0	ARcre
chr4:106829179-106834179	ATAC	30m	4.016320115174792	TimeGroup_0	ARcre
chr4:106829179-106834179	ATAC	4h	3.360321791971904	TimeGroup_0	ARcre
chr4:106829179-106834179	ATAC	16h	5.046504836284612	TimeGroup_0	ARcre
chr4:106829179-106834179	ATAC	72h	2.979510758624451	TimeGroup_0	ARcre
chr4:106829179-106834179	H3K27ac	Vh	8.599285870305147	TimeGroup_0	ARcre
chr4:106829179-106834179	H3K27ac	30m	13.934074714031794	TimeGroup_0	ARcre
chr4:106829179-106834179	H3K27ac	4h	19.988181401553074	TimeGroup_0	ARcre
chr4:106829179-106834179	H3K27ac	16h	15.900434991330405	TimeGroup_0	ARcre
chr4:106829179-106834179	H3K27ac	72h	9.429999070876454	TimeGroup_0	ARcre
chr4:106829179-106834179	H3K4me3	Vh	0.7141733284357556	TimeGroup_0	ARcre
chr4:106829179-106834179	H3K4me3	30m	0.5046373590610997	TimeGroup_0	ARcre
chr4:106829179-106834179	H3K4me3	4h	0.42815788833282664	TimeGroup_0	ARcre
chr4:106829179-106834179	H3K4me3	16h	0.6036811966917727	TimeGroup_0	ARcre
chr4:106829179-106834179	H3K4me3	72h	0.4484233468188257	TimeGroup_0	ARcre
chr4:106829179-106834179	RNAseq	Vh	0.9360165201213263	TimeGroup_0	ARcre
chr4:106829179-106834179	RNAseq	30m	1.0437607372536093	TimeGroup_0	ARcre
chr4:106829179-106834179	RNAseq	4h	0.8510527714281376	TimeGroup_0	ARcre
chr4:106829179-106834179	RNAseq	16h	1.7977015043757407	TimeGroup_0	ARcre
chr4:106829179-106834179	RNAseq	72h	1.0585360673435646	TimeGroup_0	ARcre
chr4:106829179-106834179	AR	Vh	4.526622203117713	TimeGroup_0	ARcre
chr4:106829179-106834179	AR	30m	9.933874175525752	TimeGroup_0	ARcre
chr4:106829179-106834179	AR	4h	17.98407314236226	TimeGroup_0	ARcre
chr4:106829179-106834179	AR	16h	13.668027007299985	TimeGroup_0	ARcre
chr4:106829179-106834179	AR	72h	2.865506145178598	TimeGroup_0	ARcre
chr4:106829179-106834179	FOXA1	Vh	5.052311219698185	TimeGroup_0	ARcre
chr4:106829179-106834179	FOXA1	30m	6.655179863762164	TimeGroup_0	ARcre
chr4:106829179-106834179	FOXA1	4h	12.044098389022622	TimeGroup_0	ARcre
chr4:106829179-106834179	FOXA1	16h	12.971397981643799	TimeGroup_0	ARcre
chr4:106829179-106834179	FOXA1	72h	5.391666891052666	TimeGroup_0	ARcre
chr5:59106627-59111627	ATAC	Vh	3.422728087985374	TimeGroup_0	ARcre
chr5:59106627-59111627	ATAC	30m	5.68739413502099	TimeGroup_0	ARcre
chr5:59106627-59111627	ATAC	4h	7.612552014277958	TimeGroup_0	ARcre
chr5:59106627-59111627	ATAC	16h	13.827127149007268	TimeGroup_0	ARcre
chr5:59106627-59111627	ATAC	72h	5.595040839533667	TimeGroup_0	ARcre
chr5:59106627-59111627	H3K27ac	Vh	1.429628844353485	TimeGroup_0	ARcre
chr5:59106627-59111627	H3K27ac	30m	2.451048224510295	TimeGroup_0	ARcre
chr5:59106627-59111627	H3K27ac	4h	3.184138809824492	TimeGroup_0	ARcre
chr5:59106627-59111627	H3K27ac	16h	2.8219287419405643	TimeGroup_0	ARcre
chr5:59106627-59111627	H3K27ac	72h	1.5551631501521244	TimeGroup_0	ARcre
chr5:59106627-59111627	H3K4me3	Vh	0.3143506177102391	TimeGroup_0	ARcre
chr5:59106627-59111627	H3K4me3	30m	0.4927215768817796	TimeGroup_0	ARcre
chr5:59106627-59111627	H3K4me3	4h	0.5642733406421674	TimeGroup_0	ARcre
chr5:59106627-59111627	H3K4me3	16h	0.620522115878885	TimeGroup_0	ARcre
chr5:59106627-59111627	H3K4me3	72h	0.390989392029781	TimeGroup_0	ARcre
chr5:59106627-59111627	RNAseq	Vh	0.0	TimeGroup_0	ARcre
chr5:59106627-59111627	RNAseq	30m	0.4532177962223643	TimeGroup_0	ARcre
chr5:59106627-59111627	RNAseq	4h	0.0	TimeGroup_0	ARcre
chr5:59106627-59111627	RNAseq	16h	0.0	TimeGroup_0	ARcre
chr5:59106627-59111627	RNAseq	72h	0.0	TimeGroup_0	ARcre
chr5:59106627-59111627	AR	Vh	9.30751632409676	TimeGroup_0	ARcre
chr5:59106627-59111627	AR	30m	22.821079445866783	TimeGroup_0	ARcre
chr5:59106627-59111627	AR	4h	53.79756080407761	TimeGroup_0	ARcre
chr5:59106627-59111627	AR	16h	56.55129832095189	TimeGroup_0	ARcre
chr5:59106627-59111627	AR	72h	10.650033106310602	TimeGroup_0	ARcre
chr5:59106627-59111627	FOXA1	Vh	8.271959618846337	TimeGroup_0	ARcre
chr5:59106627-59111627	FOXA1	30m	20.603652338120487	TimeGroup_0	ARcre
chr5:59106627-59111627	FOXA1	4h	41.6096758474394	TimeGroup_0	ARcre
chr5:59106627-59111627	FOXA1	16h	33.47531378458321	TimeGroup_0	ARcre
chr5:59106627-59111627	FOXA1	72h	16.0561359665178	TimeGroup_0	ARcre
chr6:161750276-161755276	ATAC	Vh	4.990517240154135	TimeGroup_0	ARcre
chr6:161750276-161755276	ATAC	30m	8.401162128915297	TimeGroup_0	ARcre
chr6:161750276-161755276	ATAC	4h	9.922339765255655	TimeGroup_0	ARcre
chr6:161750276-161755276	ATAC	16h	13.4294603039177	TimeGroup_0	ARcre
chr6:161750276-161755276	ATAC	72h	6.880406848168535	TimeGroup_0	ARcre
chr6:161750276-161755276	H3K27ac	Vh	6.451354091903372	TimeGroup_0	ARcre
chr6:161750276-161755276	H3K27ac	30m	7.5442904039561505	TimeGroup_0	ARcre
chr6:161750276-161755276	H3K27ac	4h	8.903833391448256	TimeGroup_0	ARcre
chr6:161750276-161755276	H3K27ac	16h	8.73978409519991	TimeGroup_0	ARcre
chr6:161750276-161755276	H3K27ac	72h	11.875664924319253	TimeGroup_0	ARcre
chr6:161750276-161755276	H3K4me3	Vh	0.8087239491232362	TimeGroup_0	ARcre
chr6:161750276-161755276	H3K4me3	30m	0.6331305260956444	TimeGroup_0	ARcre
chr6:161750276-161755276	H3K4me3	4h	0.6679906906377698	TimeGroup_0	ARcre
chr6:161750276-161755276	H3K4me3	16h	0.6232353825151354	TimeGroup_0	ARcre
chr6:161750276-161755276	H3K4me3	72h	0.6417782669742742	TimeGroup_0	ARcre
chr6:161750276-161755276	RNAseq	Vh	0.0	TimeGroup_0	ARcre
chr6:161750276-161755276	RNAseq	30m	0.0	TimeGroup_0	ARcre
chr6:161750276-161755276	RNAseq	4h	0.3728950715058761	TimeGroup_0	ARcre
chr6:161750276-161755276	RNAseq	16h	0.0	TimeGroup_0	ARcre
chr6:161750276-161755276	RNAseq	72h	0.0	TimeGroup_0	ARcre
chr6:161750276-161755276	AR	Vh	3.80300673464595	TimeGroup_0	ARcre
chr6:161750276-161755276	AR	30m	18.20430640968048	TimeGroup_0	ARcre
chr6:161750276-161755276	AR	4h	20.04416871492516	TimeGroup_0	ARcre
chr6:161750276-161755276	AR	16h	15.047522024572505	TimeGroup_0	ARcre
chr6:161750276-161755276	AR	72h	4.295317219672231	TimeGroup_0	ARcre
chr6:161750276-161755276	FOXA1	Vh	11.497509024565126	TimeGroup_0	ARcre
chr6:161750276-161755276	FOXA1	30m	18.482907024648156	TimeGroup_0	ARcre
chr6:161750276-161755276	FOXA1	4h	37.12236750002706	TimeGroup_0	ARcre
chr6:161750276-161755276	FOXA1	16h	24.95067725975301	TimeGroup_0	ARcre
chr6:161750276-161755276	FOXA1	72h	7.2845618012086515	TimeGroup_0	ARcre
chr6:35692379-35697379	ATAC	Vh	33.588721517904375	TimeGroup_0	ARcre
chr6:35692379-35697379	ATAC	30m	46.46465651701293	TimeGroup_0	ARcre
chr6:35692379-35697379	ATAC	4h	56.29484034023121	TimeGroup_0	ARcre
chr6:35692379-35697379	ATAC	16h	76.99660385357895	TimeGroup_0	ARcre
chr6:35692379-35697379	ATAC	72h	36.71932028518536	TimeGroup_0	ARcre
chr6:35692379-35697379	H3K27ac	Vh	104.46626839293047	TimeGroup_0	ARcre
chr6:35692379-35697379	H3K27ac	30m	123.80047006402113	TimeGroup_0	ARcre
chr6:35692379-35697379	H3K27ac	4h	112.47750641850396	TimeGroup_0	ARcre
chr6:35692379-35697379	H3K27ac	16h	130.5831878834144	TimeGroup_0	ARcre
chr6:35692379-35697379	H3K27ac	72h	69.22719117112854	TimeGroup_0	ARcre
chr6:35692379-35697379	H3K4me3	Vh	10.4059646728212	TimeGroup_0	ARcre
chr6:35692379-35697379	H3K4me3	30m	9.860936936333324	TimeGroup_0	ARcre
chr6:35692379-35697379	H3K4me3	4h	9.753797819521637	TimeGroup_0	ARcre
chr6:35692379-35697379	H3K4me3	16h	10.708118530236904	TimeGroup_0	ARcre
chr6:35692379-35697379	H3K4me3	72h	8.975067684784637	TimeGroup_0	ARcre
chr6:35692379-35697379	RNAseq	Vh	1.3617894715428365	TimeGroup_0	ARcre
chr6:35692379-35697379	RNAseq	30m	1.5888708612108775	TimeGroup_0	ARcre
chr6:35692379-35697379	RNAseq	4h	0.9176505552921717	TimeGroup_0	ARcre
chr6:35692379-35697379	RNAseq	16h	1.7989910735654044	TimeGroup_0	ARcre
chr6:35692379-35697379	RNAseq	72h	1.3105251641281606	TimeGroup_0	ARcre
chr6:35692379-35697379	AR	Vh	11.729304014744622	TimeGroup_0	ARcre
chr6:35692379-35697379	AR	30m	76.83672690608248	TimeGroup_0	ARcre
chr6:35692379-35697379	AR	4h	116.54788690717685	TimeGroup_0	ARcre
chr6:35692379-35697379	AR	16h	71.50640297278717	TimeGroup_0	ARcre
chr6:35692379-35697379	AR	72h	14.843385134988232	TimeGroup_0	ARcre
chr6:35692379-35697379	FOXA1	Vh	15.72206672529228	TimeGroup_0	ARcre
chr6:35692379-35697379	FOXA1	30m	20.7278785017707	TimeGroup_0	ARcre
chr6:35692379-35697379	FOXA1	4h	23.95807998316065	TimeGroup_0	ARcre
chr6:35692379-35697379	FOXA1	16h	28.74665566141972	TimeGroup_0	ARcre
chr6:35692379-35697379	FOXA1	72h	10.392558992103751	TimeGroup_0	ARcre
chr9:116241273-116246273	ATAC	Vh	22.146553024828314	TimeGroup_0	ARcre
chr9:116241273-116246273	ATAC	30m	33.42344794217348	TimeGroup_0	ARcre
chr9:116241273-116246273	ATAC	4h	53.30930747830592	TimeGroup_0	ARcre
chr9:116241273-116246273	ATAC	16h	43.99778087982659	TimeGroup_0	ARcre
chr9:116241273-116246273	ATAC	72h	21.603274446098062	TimeGroup_0	ARcre
chr9:116241273-116246273	H3K27ac	Vh	25.8116205138139	TimeGroup_0	ARcre
chr9:116241273-116246273	H3K27ac	30m	41.001400580522265	TimeGroup_0	ARcre
chr9:116241273-116246273	H3K27ac	4h	44.100487911122976	TimeGroup_0	ARcre
chr9:116241273-116246273	H3K27ac	16h	45.0727961341527	TimeGroup_0	ARcre
chr9:116241273-116246273	H3K27ac	72h	36.86375322383024	TimeGroup_0	ARcre
chr9:116241273-116246273	H3K4me3	Vh	0.6399859222685257	TimeGroup_0	ARcre
chr9:116241273-116246273	H3K4me3	30m	0.547974397883255	TimeGroup_0	ARcre
chr9:116241273-116246273	H3K4me3	4h	0.6490647873369333	TimeGroup_0	ARcre
chr9:116241273-116246273	H3K4me3	16h	0.5540586277946751	TimeGroup_0	ARcre
chr9:116241273-116246273	H3K4me3	72h	0.7112663520703224	TimeGroup_0	ARcre
chr9:116241273-116246273	RNAseq	Vh	1.055691132959758	TimeGroup_0	ARcre
chr9:116241273-116246273	RNAseq	30m	1.6285133619602288	TimeGroup_0	ARcre
chr9:116241273-116246273	RNAseq	4h	1.204056160555899	TimeGroup_0	ARcre
chr9:116241273-116246273	RNAseq	16h	1.2613931027639933	TimeGroup_0	ARcre
chr9:116241273-116246273	RNAseq	72h	1.597077576544914	TimeGroup_0	ARcre
chr9:116241273-116246273	AR	Vh	25.019220939523997	TimeGroup_0	ARcre
chr9:116241273-116246273	AR	30m	70.74617551488565	TimeGroup_0	ARcre
chr9:116241273-116246273	AR	4h	84.57041561973118	TimeGroup_0	ARcre
chr9:116241273-116246273	AR	16h	70.93378682862296	TimeGroup_0	ARcre
chr9:116241273-116246273	AR	72h	21.437359457085613	TimeGroup_0	ARcre
chr9:116241273-116246273	FOXA1	Vh	18.954984902383373	TimeGroup_0	ARcre
chr9:116241273-116246273	FOXA1	30m	56.39255710539723	TimeGroup_0	ARcre
chr9:116241273-116246273	FOXA1	4h	81.16912616612247	TimeGroup_0	ARcre
chr9:116241273-116246273	FOXA1	16h	57.198637392059005	TimeGroup_0	ARcre
chr9:116241273-116246273	FOXA1	72h	29.0408363598132	TimeGroup_0	ARcre
chr9:88203729-88208729	ATAC	Vh	2.6099197514707293	TimeGroup_0	ARcre
chr9:88203729-88208729	ATAC	30m	4.300061739779377	TimeGroup_0	ARcre
chr9:88203729-88208729	ATAC	4h	3.6755062132461327	TimeGroup_0	ARcre
chr9:88203729-88208729	ATAC	16h	6.602008910238511	TimeGroup_0	ARcre
chr9:88203729-88208729	ATAC	72h	3.296419460645442	TimeGroup_0	ARcre
chr9:88203729-88208729	H3K27ac	Vh	13.447091788141174	TimeGroup_0	ARcre
chr9:88203729-88208729	H3K27ac	30m	24.44684744344479	TimeGroup_0	ARcre
chr9:88203729-88208729	H3K27ac	4h	31.13723372571696	TimeGroup_0	ARcre
chr9:88203729-88208729	H3K27ac	16h	24.784499341492268	TimeGroup_0	ARcre
chr9:88203729-88208729	H3K27ac	72h	5.587088055827454	TimeGroup_0	ARcre
chr9:88203729-88208729	H3K4me3	Vh	2.8622048768454484	TimeGroup_0	ARcre
chr9:88203729-88208729	H3K4me3	30m	1.9083691071403095	TimeGroup_0	ARcre
chr9:88203729-88208729	H3K4me3	4h	2.306916993945412	TimeGroup_0	ARcre
chr9:88203729-88208729	H3K4me3	16h	2.936676082359002	TimeGroup_0	ARcre
chr9:88203729-88208729	H3K4me3	72h	2.825415966116111	TimeGroup_0	ARcre
chr9:88203729-88208729	RNAseq	Vh	0.5919648992082736	TimeGroup_0	ARcre
chr9:88203729-88208729	RNAseq	30m	0.0	TimeGroup_0	ARcre
chr9:88203729-88208729	RNAseq	4h	0.3846956039047351	TimeGroup_0	ARcre
chr9:88203729-88208729	RNAseq	16h	0.9450741528445696	TimeGroup_0	ARcre
chr9:88203729-88208729	RNAseq	72h	3.014565942702072	TimeGroup_0	ARcre
chr9:88203729-88208729	AR	Vh	3.324711611506704	TimeGroup_0	ARcre
chr9:88203729-88208729	AR	30m	29.06457590475229	TimeGroup_0	ARcre
chr9:88203729-88208729	AR	4h	40.44457308450181	TimeGroup_0	ARcre
chr9:88203729-88208729	AR	16h	25.865622548476832	TimeGroup_0	ARcre
chr9:88203729-88208729	AR	72h	0.0	TimeGroup_0	ARcre
chr9:88203729-88208729	FOXA1	Vh	14.18257348378094	TimeGroup_0	ARcre
chr9:88203729-88208729	FOXA1	30m	18.359953469052016	TimeGroup_0	ARcre
chr9:88203729-88208729	FOXA1	4h	24.10528970029847	TimeGroup_0	ARcre
chr9:88203729-88208729	FOXA1	16h	14.625431655035891	TimeGroup_0	ARcre
chr9:88203729-88208729	FOXA1	72h	3.226808969118612	TimeGroup_0	ARcre
chr9:88658915-88663915	ATAC	Vh	47.91819268738621	TimeGroup_0	ARcre
chr9:88658915-88663915	ATAC	30m	53.211442957693386	TimeGroup_0	ARcre
chr9:88658915-88663915	ATAC	4h	41.91246770910512	TimeGroup_0	ARcre
chr9:88658915-88663915	ATAC	16h	50.73535005520565	TimeGroup_0	ARcre
chr9:88658915-88663915	ATAC	72h	46.98828054921485	TimeGroup_0	ARcre
chr9:88658915-88663915	H3K27ac	Vh	103.45284753145368	TimeGroup_0	ARcre
chr9:88658915-88663915	H3K27ac	30m	108.03678567730812	TimeGroup_0	ARcre
chr9:88658915-88663915	H3K27ac	4h	101.47743411562182	TimeGroup_0	ARcre
chr9:88658915-88663915	H3K27ac	16h	119.2041979355693	TimeGroup_0	ARcre
chr9:88658915-88663915	H3K27ac	72h	83.76068694051864	TimeGroup_0	ARcre
chr9:88658915-88663915	H3K4me3	Vh	5.2327794047442655	TimeGroup_0	ARcre
chr9:88658915-88663915	H3K4me3	30m	5.681401100073734	TimeGroup_0	ARcre
chr9:88658915-88663915	H3K4me3	4h	5.052148826092815	TimeGroup_0	ARcre
chr9:88658915-88663915	H3K4me3	16h	4.912583119691223	TimeGroup_0	ARcre
chr9:88658915-88663915	H3K4me3	72h	5.452123436936886	TimeGroup_0	ARcre
chr9:88658915-88663915	RNAseq	Vh	60.403104624932425	TimeGroup_0	ARcre
chr9:88658915-88663915	RNAseq	30m	81.86726944862849	TimeGroup_0	ARcre
chr9:88658915-88663915	RNAseq	4h	50.16353540173765	TimeGroup_0	ARcre
chr9:88658915-88663915	RNAseq	16h	48.720841077702026	TimeGroup_0	ARcre
chr9:88658915-88663915	RNAseq	72h	56.96454472457439	TimeGroup_0	ARcre
chr9:88658915-88663915	AR	Vh	31.73141131563035	TimeGroup_0	ARcre
chr9:88658915-88663915	AR	30m	95.35219549315794	TimeGroup_0	ARcre
chr9:88658915-88663915	AR	4h	62.12310021229671	TimeGroup_0	ARcre
chr9:88658915-88663915	AR	16h	51.5017093669809	TimeGroup_0	ARcre
chr9:88658915-88663915	AR	72h	15.086566234574796	TimeGroup_0	ARcre
chr9:88658915-88663915	FOXA1	Vh	92.62436223947658	TimeGroup_0	ARcre
chr9:88658915-88663915	FOXA1	30m	112.35293492392968	TimeGroup_0	ARcre
chr9:88658915-88663915	FOXA1	4h	115.8082181896651	TimeGroup_0	ARcre
chr9:88658915-88663915	FOXA1	16h	97.83120429140745	TimeGroup_0	ARcre
chr9:88658915-88663915	FOXA1	72h	83.54596239222423	TimeGroup_0	ARcre
chr11:62089862-62094862	ATAC	Vh	17.736856639425774	TimeGroup_0	cre
chr11:62089862-62094862	ATAC	30m	19.15537330475569	TimeGroup_0	cre
chr11:62089862-62094862	ATAC	4h	17.715349046972406	TimeGroup_0	cre
chr11:62089862-62094862	ATAC	16h	17.139964373364897	TimeGroup_0	cre
chr11:62089862-62094862	ATAC	72h	18.849803681170272	TimeGroup_0	cre
chr11:62089862-62094862	H3K27ac	Vh	21.69598837464004	TimeGroup_0	cre
chr11:62089862-62094862	H3K27ac	30m	17.97478138488351	TimeGroup_0	cre
chr11:62089862-62094862	H3K27ac	4h	22.502802449120864	TimeGroup_0	cre
chr11:62089862-62094862	H3K27ac	16h	20.12690972975891	TimeGroup_0	cre
chr11:62089862-62094862	H3K27ac	72h	7.126697102433826	TimeGroup_0	cre
chr11:62089862-62094862	H3K4me3	Vh	0.8209862353147674	TimeGroup_0	cre
chr11:62089862-62094862	H3K4me3	30m	0.999863529824456	TimeGroup_0	cre
chr11:62089862-62094862	H3K4me3	4h	0.7315808063784716	TimeGroup_0	cre
chr11:62089862-62094862	H3K4me3	16h	0.5266819431063838	TimeGroup_0	cre
chr11:62089862-62094862	H3K4me3	72h	0.6715470173140233	TimeGroup_0	cre
chr11:62089862-62094862	RNAseq	Vh	0.0	TimeGroup_0	cre
chr11:62089862-62094862	RNAseq	30m	0.8767614056817181	TimeGroup_0	cre
chr11:62089862-62094862	RNAseq	4h	1.1069028073892373	TimeGroup_0	cre
chr11:62089862-62094862	RNAseq	16h	0.485123270392883	TimeGroup_0	cre
chr11:62089862-62094862	RNAseq	72h	0.0	TimeGroup_0	cre
chr11:62089862-62094862	AR	Vh	26.026807761438693	TimeGroup_0	cre
chr11:62089862-62094862	AR	30m	18.75324758512397	TimeGroup_0	cre
chr11:62089862-62094862	AR	4h	40.35915201258749	TimeGroup_0	cre
chr11:62089862-62094862	AR	16h	34.425926646204665	TimeGroup_0	cre
chr11:62089862-62094862	AR	72h	11.662080451219676	TimeGroup_0	cre
chr11:62089862-62094862	FOXA1	Vh	66.4155748289842	TimeGroup_0	cre
chr11:62089862-62094862	FOXA1	30m	66.46855162824704	TimeGroup_0	cre
chr11:62089862-62094862	FOXA1	4h	60.65432445790948	TimeGroup_0	cre
chr11:62089862-62094862	FOXA1	16h	71.15886753446544	TimeGroup_0	cre
chr11:62089862-62094862	FOXA1	72h	33.903639300666065	TimeGroup_0	cre
chr11:62133908-62138908	ATAC	Vh	8.286712999449668	TimeGroup_0	cre
chr11:62133908-62138908	ATAC	30m	13.438205369195131	TimeGroup_0	cre
chr11:62133908-62138908	ATAC	4h	16.738093799788995	TimeGroup_0	cre
chr11:62133908-62138908	ATAC	16h	19.155435032013575	TimeGroup_0	cre
chr11:62133908-62138908	ATAC	72h	9.27954619067902	TimeGroup_0	cre
chr11:62133908-62138908	H3K27ac	Vh	10.734398020682262	TimeGroup_0	cre
chr11:62133908-62138908	H3K27ac	30m	15.410985107974518	TimeGroup_0	cre
chr11:62133908-62138908	H3K27ac	4h	17.024665487434923	TimeGroup_0	cre
chr11:62133908-62138908	H3K27ac	16h	15.710051826344133	TimeGroup_0	cre
chr11:62133908-62138908	H3K27ac	72h	7.955065753868824	TimeGroup_0	cre
chr11:62133908-62138908	H3K4me3	Vh	0.288068753816708	TimeGroup_0	cre
chr11:62133908-62138908	H3K4me3	30m	0.4521927203083995	TimeGroup_0	cre
chr11:62133908-62138908	H3K4me3	4h	0.809551345522652	TimeGroup_0	cre
chr11:62133908-62138908	H3K4me3	16h	0.4663435464836227	TimeGroup_0	cre
chr11:62133908-62138908	H3K4me3	72h	0.5586957007406552	TimeGroup_0	cre
chr11:62133908-62138908	RNAseq	Vh	0.5762362096759425	TimeGroup_0	cre
chr11:62133908-62138908	RNAseq	30m	0.0	TimeGroup_0	cre
chr11:62133908-62138908	RNAseq	4h	0.9545763547003104	TimeGroup_0	cre
chr11:62133908-62138908	RNAseq	16h	0.4030827546141594	TimeGroup_0	cre
chr11:62133908-62138908	RNAseq	72h	0.4798907541918679	TimeGroup_0	cre
chr11:62133908-62138908	AR	Vh	11.621619923707488	TimeGroup_0	cre
chr11:62133908-62138908	AR	30m	26.75337464909784	TimeGroup_0	cre
chr11:62133908-62138908	AR	4h	31.002714978606612	TimeGroup_0	cre
chr11:62133908-62138908	AR	16h	19.73631318911823	TimeGroup_0	cre
chr11:62133908-62138908	AR	72h	10.728486388861691	TimeGroup_0	cre
chr11:62133908-62138908	FOXA1	Vh	12.52731890750818	TimeGroup_0	cre
chr11:62133908-62138908	FOXA1	30m	20.15078545794273	TimeGroup_0	cre
chr11:62133908-62138908	FOXA1	4h	26.070019442717637	TimeGroup_0	cre
chr11:62133908-62138908	FOXA1	16h	17.97860021730025	TimeGroup_0	cre
chr11:62133908-62138908	FOXA1	72h	12.926508364526558	TimeGroup_0	cre
chr11:62146008-62151008	ATAC	Vh	7.8269533035554115	TimeGroup_0	cre
chr11:62146008-62151008	ATAC	30m	11.12667985118892	TimeGroup_0	cre
chr11:62146008-62151008	ATAC	4h	10.191195897184276	TimeGroup_0	cre
chr11:62146008-62151008	ATAC	16h	11.07113958356013	TimeGroup_0	cre
chr11:62146008-62151008	ATAC	72h	9.278708805942621	TimeGroup_0	cre
chr11:62146008-62151008	H3K27ac	Vh	12.091004421056628	TimeGroup_0	cre
chr11:62146008-62151008	H3K27ac	30m	13.143698181074901	TimeGroup_0	cre
chr11:62146008-62151008	H3K27ac	4h	12.627977302909013	TimeGroup_0	cre
chr11:62146008-62151008	H3K27ac	16h	13.851354181947473	TimeGroup_0	cre
chr11:62146008-62151008	H3K27ac	72h	11.05038215157577	TimeGroup_0	cre
chr11:62146008-62151008	H3K4me3	Vh	1.2070360531135496	TimeGroup_0	cre
chr11:62146008-62151008	H3K4me3	30m	1.424671549572403	TimeGroup_0	cre
chr11:62146008-62151008	H3K4me3	4h	1.2454385949810196	TimeGroup_0	cre
chr11:62146008-62151008	H3K4me3	16h	1.121076527910746	TimeGroup_0	cre
chr11:62146008-62151008	H3K4me3	72h	1.4430176371260524	TimeGroup_0	cre
chr11:62146008-62151008	RNAseq	Vh	1.3386590050257197	TimeGroup_0	cre
chr11:62146008-62151008	RNAseq	30m	1.0542795849953293	TimeGroup_0	cre
chr11:62146008-62151008	RNAseq	4h	1.8255262355115316	TimeGroup_0	cre
chr11:62146008-62151008	RNAseq	16h	1.293662457308994	TimeGroup_0	cre
chr11:62146008-62151008	RNAseq	72h	1.8027457892833663	TimeGroup_0	cre
chr11:62146008-62151008	AR	Vh	11.238933479309821	TimeGroup_0	cre
chr11:62146008-62151008	AR	30m	16.035911635136195	TimeGroup_0	cre
chr11:62146008-62151008	AR	4h	16.878318130091692	TimeGroup_0	cre
chr11:62146008-62151008	AR	16h	10.636068267082736	TimeGroup_0	cre
chr11:62146008-62151008	AR	72h	16.539917511887563	TimeGroup_0	cre
chr11:62146008-62151008	FOXA1	Vh	16.58780086052891	TimeGroup_0	cre
chr11:62146008-62151008	FOXA1	30m	18.361668274952905	TimeGroup_0	cre
chr11:62146008-62151008	FOXA1	4h	17.802150803527773	TimeGroup_0	cre
chr11:62146008-62151008	FOXA1	16h	13.745281798558267	TimeGroup_0	cre
chr11:62146008-62151008	FOXA1	72h	18.468050514165498	TimeGroup_0	cre
chr11:62318230-62323230	ATAC	Vh	45.43723312001841	TimeGroup_0	cre
chr11:62318230-62323230	ATAC	30m	42.606539350355604	TimeGroup_0	cre
chr11:62318230-62323230	ATAC	4h	44.61883818757231	TimeGroup_0	cre
chr11:62318230-62323230	ATAC	16h	47.557610903794625	TimeGroup_0	cre
chr11:62318230-62323230	ATAC	72h	41.098086370235016	TimeGroup_0	cre
chr11:62318230-62323230	H3K27ac	Vh	78.4944677706701	TimeGroup_0	cre
chr11:62318230-62323230	H3K27ac	30m	77.07631922187116	TimeGroup_0	cre
chr11:62318230-62323230	H3K27ac	4h	73.01159120846077	TimeGroup_0	cre
chr11:62318230-62323230	H3K27ac	16h	76.06502676445709	TimeGroup_0	cre
chr11:62318230-62323230	H3K27ac	72h	70.46322270869746	TimeGroup_0	cre
chr11:62318230-62323230	H3K4me3	Vh	1.99773020653117	TimeGroup_0	cre
chr11:62318230-62323230	H3K4me3	30m	2.2552128867283088	TimeGroup_0	cre
chr11:62318230-62323230	H3K4me3	4h	1.5358313472850686	TimeGroup_0	cre
chr11:62318230-62323230	H3K4me3	16h	1.3148710630129232	TimeGroup_0	cre
chr11:62318230-62323230	H3K4me3	72h	1.6905952449895139	TimeGroup_0	cre
chr11:62318230-62323230	RNAseq	Vh	0.8995005043827455	TimeGroup_0	cre
chr11:62318230-62323230	RNAseq	30m	0.4656784019979674	TimeGroup_0	cre
chr11:62318230-62323230	RNAseq	4h	0.7503776176615526	TimeGroup_0	cre
chr11:62318230-62323230	RNAseq	16h	0.6360788935206086	TimeGroup_0	cre
chr11:62318230-62323230	RNAseq	72h	0.7953302689768673	TimeGroup_0	cre
chr11:62318230-62323230	AR	Vh	13.149467771120955	TimeGroup_0	cre
chr11:62318230-62323230	AR	30m	23.72504310792699	TimeGroup_0	cre
chr11:62318230-62323230	AR	4h	21.914294714891867	TimeGroup_0	cre
chr11:62318230-62323230	AR	16h	20.467054746440315	TimeGroup_0	cre
chr11:62318230-62323230	AR	72h	11.303156683548433	TimeGroup_0	cre
chr11:62318230-62323230	FOXA1	Vh	18.961563442753135	TimeGroup_0	cre
chr11:62318230-62323230	FOXA1	30m	28.994550849410764	TimeGroup_0	cre
chr11:62318230-62323230	FOXA1	4h	19.78057273508966	TimeGroup_0	cre
chr11:62318230-62323230	FOXA1	16h	22.402733358306158	TimeGroup_0	cre
chr11:62318230-62323230	FOXA1	72h	22.72978172355861	TimeGroup_0	cre
chr11:62405798-62410798	ATAC	Vh	5.768476765895291	TimeGroup_0	cre
chr11:62405798-62410798	ATAC	30m	5.62071566641812	TimeGroup_0	cre
chr11:62405798-62410798	ATAC	4h	6.446719684896433	TimeGroup_0	cre
chr11:62405798-62410798	ATAC	16h	7.214647689931123	TimeGroup_0	cre
chr11:62405798-62410798	ATAC	72h	6.904437016640151	TimeGroup_0	cre
chr11:62405798-62410798	H3K27ac	Vh	10.837708476037404	TimeGroup_0	cre
chr11:62405798-62410798	H3K27ac	30m	14.196749522520562	TimeGroup_0	cre
chr11:62405798-62410798	H3K27ac	4h	9.727339991980308	TimeGroup_0	cre
chr11:62405798-62410798	H3K27ac	16h	9.10800484184784	TimeGroup_0	cre
chr11:62405798-62410798	H3K27ac	72h	23.26198273347758	TimeGroup_0	cre
chr11:62405798-62410798	H3K4me3	Vh	0.4649233871697748	TimeGroup_0	cre
chr11:62405798-62410798	H3K4me3	30m	0.8764554435801665	TimeGroup_0	cre
chr11:62405798-62410798	H3K4me3	4h	0.6024278763355403	TimeGroup_0	cre
chr11:62405798-62410798	H3K4me3	16h	0.3451231409780428	TimeGroup_0	cre
chr11:62405798-62410798	H3K4me3	72h	0.4824758912797383	TimeGroup_0	cre
chr11:62405798-62410798	RNAseq	Vh	46.8780039350414	TimeGroup_0	cre
chr11:62405798-62410798	RNAseq	30m	69.10363300040692	TimeGroup_0	cre
chr11:62405798-62410798	RNAseq	4h	19.512022289858205	TimeGroup_0	cre
chr11:62405798-62410798	RNAseq	16h	39.867680765463945	TimeGroup_0	cre
chr11:62405798-62410798	RNAseq	72h	34.18976221306247	TimeGroup_0	cre
chr11:62405798-62410798	AR	Vh	14.130100538782038	TimeGroup_0	cre
chr11:62405798-62410798	AR	30m	17.734725596829698	TimeGroup_0	cre
chr11:62405798-62410798	AR	4h	16.168533978128224	TimeGroup_0	cre
chr11:62405798-62410798	AR	16h	11.51601796600888	TimeGroup_0	cre
chr11:62405798-62410798	AR	72h	18.507155311056557	TimeGroup_0	cre
chr11:62405798-62410798	FOXA1	Vh	17.42277136325702	TimeGroup_0	cre
chr11:62405798-62410798	FOXA1	30m	17.671416136689192	TimeGroup_0	cre
chr11:62405798-62410798	FOXA1	4h	12.39578491583938	TimeGroup_0	cre
chr11:62405798-62410798	FOXA1	16h	16.322985747080477	TimeGroup_0	cre
chr11:62405798-62410798	FOXA1	72h	21.063437730417807	TimeGroup_0	cre
chr11:63591086-63596086	ATAC	Vh	11.80734019621817	TimeGroup_0	cre
chr11:63591086-63596086	ATAC	30m	11.349367258295375	TimeGroup_0	cre
chr11:63591086-63596086	ATAC	4h	12.498825435955998	TimeGroup_0	cre
chr11:63591086-63596086	ATAC	16h	10.485430508621572	TimeGroup_0	cre
chr11:63591086-63596086	ATAC	72h	11.126129016001496	TimeGroup_0	cre
chr11:63591086-63596086	H3K27ac	Vh	15.806315643218174	TimeGroup_0	cre
chr11:63591086-63596086	H3K27ac	30m	15.100026307276218	TimeGroup_0	cre
chr11:63591086-63596086	H3K27ac	4h	13.65369703916126	TimeGroup_0	cre
chr11:63591086-63596086	H3K27ac	16h	16.823849682469305	TimeGroup_0	cre
chr11:63591086-63596086	H3K27ac	72h	9.424561826054784	TimeGroup_0	cre
chr11:63591086-63596086	H3K4me3	Vh	1.061702360364087	TimeGroup_0	cre
chr11:63591086-63596086	H3K4me3	30m	1.3075499394739825	TimeGroup_0	cre
chr11:63591086-63596086	H3K4me3	4h	0.7244647056466823	TimeGroup_0	cre
chr11:63591086-63596086	H3K4me3	16h	1.2170720569841544	TimeGroup_0	cre
chr11:63591086-63596086	H3K4me3	72h	1.2467591573432155	TimeGroup_0	cre
chr11:63591086-63596086	RNAseq	Vh	22.57119074014815	TimeGroup_0	cre
chr11:63591086-63596086	RNAseq	30m	13.413854125082077	TimeGroup_0	cre
chr11:63591086-63596086	RNAseq	4h	18.59965278272533	TimeGroup_0	cre
chr11:63591086-63596086	RNAseq	16h	25.212297916555865	TimeGroup_0	cre
chr11:63591086-63596086	RNAseq	72h	21.14282583588343	TimeGroup_0	cre
chr11:63591086-63596086	AR	Vh	21.147292677707835	TimeGroup_0	cre
chr11:63591086-63596086	AR	30m	17.15479151585179	TimeGroup_0	cre
chr11:63591086-63596086	AR	4h	18.598155638518094	TimeGroup_0	cre
chr11:63591086-63596086	AR	16h	13.994658691201511	TimeGroup_0	cre
chr11:63591086-63596086	AR	72h	12.984018262205558	TimeGroup_0	cre
chr11:63591086-63596086	FOXA1	Vh	25.750336473189435	TimeGroup_0	cre
chr11:63591086-63596086	FOXA1	30m	31.06931719953704	TimeGroup_0	cre
chr11:63591086-63596086	FOXA1	4h	23.092153214452868	TimeGroup_0	cre
chr11:63591086-63596086	FOXA1	16h	20.221991628874747	TimeGroup_0	cre
chr11:63591086-63596086	FOXA1	72h	32.37122634674589	TimeGroup_0	cre
chr11:63896227-63901227	ATAC	Vh	17.273080569504245	TimeGroup_0	cre
chr11:63896227-63901227	ATAC	30m	16.62639105276076	TimeGroup_0	cre
chr11:63896227-63901227	ATAC	4h	18.568869051660567	TimeGroup_0	cre
chr11:63896227-63901227	ATAC	16h	15.906079218931076	TimeGroup_0	cre
chr11:63896227-63901227	ATAC	72h	16.204159129729366	TimeGroup_0	cre
chr11:63896227-63901227	H3K27ac	Vh	45.53895309128893	TimeGroup_0	cre
chr11:63896227-63901227	H3K27ac	30m	34.89347950340841	TimeGroup_0	cre
chr11:63896227-63901227	H3K27ac	4h	35.188017035639504	TimeGroup_0	cre
chr11:63896227-63901227	H3K27ac	16h	35.12156599034902	TimeGroup_0	cre
chr11:63896227-63901227	H3K27ac	72h	12.48355998849904	TimeGroup_0	cre
chr11:63896227-63901227	H3K4me3	Vh	2.556382718404252	TimeGroup_0	cre
chr11:63896227-63901227	H3K4me3	30m	4.016358190180675	TimeGroup_0	cre
chr11:63896227-63901227	H3K4me3	4h	2.084360124230851	TimeGroup_0	cre
chr11:63896227-63901227	H3K4me3	16h	2.2142082903030875	TimeGroup_0	cre
chr11:63896227-63901227	H3K4me3	72h	2.599977025127528	TimeGroup_0	cre
chr11:63896227-63901227	RNAseq	Vh	1.072845132195831	TimeGroup_0	cre
chr11:63896227-63901227	RNAseq	30m	0.862057438308369	TimeGroup_0	cre
chr11:63896227-63901227	RNAseq	4h	0.8203049219773183	TimeGroup_0	cre
chr11:63896227-63901227	RNAseq	16h	0.7552392913770718	TimeGroup_0	cre
chr11:63896227-63901227	RNAseq	72h	1.0418644870672822	TimeGroup_0	cre
chr11:63896227-63901227	AR	Vh	13.098643841446304	TimeGroup_0	cre
chr11:63896227-63901227	AR	30m	19.36140806435841	TimeGroup_0	cre
chr11:63896227-63901227	AR	4h	23.79616910461249	TimeGroup_0	cre
chr11:63896227-63901227	AR	16h	13.204354145945072	TimeGroup_0	cre
chr11:63896227-63901227	AR	72h	20.935266235934886	TimeGroup_0	cre
chr11:63896227-63901227	FOXA1	Vh	30.53153940772249	TimeGroup_0	cre
chr11:63896227-63901227	FOXA1	30m	36.696978853837486	TimeGroup_0	cre
chr11:63896227-63901227	FOXA1	4h	26.918926959097703	TimeGroup_0	cre
chr11:63896227-63901227	FOXA1	16h	23.05339749538066	TimeGroup_0	cre
chr11:63896227-63901227	FOXA1	72h	28.53144162834256	TimeGroup_0	cre
chr11:65253182-65258182	ATAC	Vh	70.57236377600763	TimeGroup_0	cre
chr11:65253182-65258182	ATAC	30m	71.40791864886758	TimeGroup_0	cre
chr11:65253182-65258182	ATAC	4h	63.882521761459245	TimeGroup_0	cre
chr11:65253182-65258182	ATAC	16h	70.90604707413175	TimeGroup_0	cre
chr11:65253182-65258182	ATAC	72h	63.08281294886809	TimeGroup_0	cre
chr11:65253182-65258182	H3K27ac	Vh	188.14559456853837	TimeGroup_0	cre
chr11:65253182-65258182	H3K27ac	30m	172.57232169421553	TimeGroup_0	cre
chr11:65253182-65258182	H3K27ac	4h	161.8736498423732	TimeGroup_0	cre
chr11:65253182-65258182	H3K27ac	16h	198.2512039608724	TimeGroup_0	cre
chr11:65253182-65258182	H3K27ac	72h	139.24262577178595	TimeGroup_0	cre
chr11:65253182-65258182	H3K4me3	Vh	4.164199542894251	TimeGroup_0	cre
chr11:65253182-65258182	H3K4me3	30m	3.2478068220208507	TimeGroup_0	cre
chr11:65253182-65258182	H3K4me3	4h	2.473472152787621	TimeGroup_0	cre
chr11:65253182-65258182	H3K4me3	16h	3.2423336741013093	TimeGroup_0	cre
chr11:65253182-65258182	H3K4me3	72h	2.658474122886328	TimeGroup_0	cre
chr11:65253182-65258182	RNAseq	Vh	0.9886871886036638	TimeGroup_0	cre
chr11:65253182-65258182	RNAseq	30m	0.6218949409698197	TimeGroup_0	cre
chr11:65253182-65258182	RNAseq	4h	0.3827161648060581	TimeGroup_0	cre
chr11:65253182-65258182	RNAseq	16h	1.0846510575561272	TimeGroup_0	cre
chr11:65253182-65258182	RNAseq	72h	0.8419071508956066	TimeGroup_0	cre
chr11:65253182-65258182	AR	Vh	8.909852261195423	TimeGroup_0	cre
chr11:65253182-65258182	AR	30m	17.324459400781457	TimeGroup_0	cre
chr11:65253182-65258182	AR	4h	11.521215201958166	TimeGroup_0	cre
chr11:65253182-65258182	AR	16h	8.906117116262418	TimeGroup_0	cre
chr11:65253182-65258182	AR	72h	8.724005019681318	TimeGroup_0	cre
chr11:65253182-65258182	FOXA1	Vh	9.766069531766528	TimeGroup_0	cre
chr11:65253182-65258182	FOXA1	30m	15.751911831019417	TimeGroup_0	cre
chr11:65253182-65258182	FOXA1	4h	11.16361240909171	TimeGroup_0	cre
chr11:65253182-65258182	FOXA1	16h	16.30033687503637	TimeGroup_0	cre
chr11:65253182-65258182	FOXA1	72h	14.927293610865084	TimeGroup_0	cre
chr11:65257273-65262273	ATAC	Vh	23.240925685307687	TimeGroup_0	cre
chr11:65257273-65262273	ATAC	30m	24.704653155409	TimeGroup_0	cre
chr11:65257273-65262273	ATAC	4h	21.37572888634368	TimeGroup_0	cre
chr11:65257273-65262273	ATAC	16h	26.596103240659524	TimeGroup_0	cre
chr11:65257273-65262273	ATAC	72h	22.309653975576648	TimeGroup_0	cre
chr11:65257273-65262273	H3K27ac	Vh	90.39579548788468	TimeGroup_0	cre
chr11:65257273-65262273	H3K27ac	30m	82.86065239245355	TimeGroup_0	cre
chr11:65257273-65262273	H3K27ac	4h	87.16579530857211	TimeGroup_0	cre
chr11:65257273-65262273	H3K27ac	16h	94.22542996888367	TimeGroup_0	cre
chr11:65257273-65262273	H3K27ac	72h	109.2547544092278	TimeGroup_0	cre
chr11:65257273-65262273	H3K4me3	Vh	2.632076354319726	TimeGroup_0	cre
chr11:65257273-65262273	H3K4me3	30m	1.7128522000942132	TimeGroup_0	cre
chr11:65257273-65262273	H3K4me3	4h	1.8068417701632848	TimeGroup_0	cre
chr11:65257273-65262273	H3K4me3	16h	1.6762092776853936	TimeGroup_0	cre
chr11:65257273-65262273	H3K4me3	72h	2.302294087268157	TimeGroup_0	cre
chr11:65257273-65262273	RNAseq	Vh	0.4171200511884249	TimeGroup_0	cre
chr11:65257273-65262273	RNAseq	30m	0.7255268080588346	TimeGroup_0	cre
chr11:65257273-65262273	RNAseq	4h	1.3036660677469307	TimeGroup_0	cre
chr11:65257273-65262273	RNAseq	16h	0.6603588660651489	TimeGroup_0	cre
chr11:65257273-65262273	RNAseq	72h	0.4628007851490478	TimeGroup_0	cre
chr11:65257273-65262273	AR	Vh	14.96428915705323	TimeGroup_0	cre
chr11:65257273-65262273	AR	30m	10.498306033369776	TimeGroup_0	cre
chr11:65257273-65262273	AR	4h	18.851432160021417	TimeGroup_0	cre
chr11:65257273-65262273	AR	16h	3.740146368030312	TimeGroup_0	cre
chr11:65257273-65262273	AR	72h	14.227502790640347	TimeGroup_0	cre
chr11:65257273-65262273	FOXA1	Vh	16.87932849516501	TimeGroup_0	cre
chr11:65257273-65262273	FOXA1	30m	27.01064175977006	TimeGroup_0	cre
chr11:65257273-65262273	FOXA1	4h	23.65691850178561	TimeGroup_0	cre
chr11:65257273-65262273	FOXA1	16h	18.632415960658367	TimeGroup_0	cre
chr11:65257273-65262273	FOXA1	72h	13.418596745148395	TimeGroup_0	cre
chr13:52567633-52572633	ATAC	Vh	25.868132425330067	TimeGroup_0	cre
chr13:52567633-52572633	ATAC	30m	27.372918937304	TimeGroup_0	cre
chr13:52567633-52572633	ATAC	4h	26.76635713570005	TimeGroup_0	cre
chr13:52567633-52572633	ATAC	16h	31.302592061601924	TimeGroup_0	cre
chr13:52567633-52572633	ATAC	72h	24.08948086532747	TimeGroup_0	cre
chr13:52567633-52572633	H3K27ac	Vh	44.83281635003119	TimeGroup_0	cre
chr13:52567633-52572633	H3K27ac	30m	47.694913160752186	TimeGroup_0	cre
chr13:52567633-52572633	H3K27ac	4h	41.41832312893523	TimeGroup_0	cre
chr13:52567633-52572633	H3K27ac	16h	48.02155361943546	TimeGroup_0	cre
chr13:52567633-52572633	H3K27ac	72h	37.46152691633676	TimeGroup_0	cre
chr13:52567633-52572633	H3K4me3	Vh	2.140736077489441	TimeGroup_0	cre
chr13:52567633-52572633	H3K4me3	30m	1.6934155794770989	TimeGroup_0	cre
chr13:52567633-52572633	H3K4me3	4h	2.1829224143898336	TimeGroup_0	cre
chr13:52567633-52572633	H3K4me3	16h	1.2855097560490512	TimeGroup_0	cre
chr13:52567633-52572633	H3K4me3	72h	1.6971674599944055	TimeGroup_0	cre
chr13:52567633-52572633	RNAseq	Vh	0.4326562430691933	TimeGroup_0	cre
chr13:52567633-52572633	RNAseq	30m	0.411298130449158	TimeGroup_0	cre
chr13:52567633-52572633	RNAseq	4h	0.3986667502693354	TimeGroup_0	cre
chr13:52567633-52572633	RNAseq	16h	0.4331857903324043	TimeGroup_0	cre
chr13:52567633-52572633	RNAseq	72h	0.4511726247181671	TimeGroup_0	cre
chr13:52567633-52572633	AR	Vh	11.597768480297674	TimeGroup_0	cre
chr13:52567633-52572633	AR	30m	14.818084409649506	TimeGroup_0	cre
chr13:52567633-52572633	AR	4h	14.121685735688962	TimeGroup_0	cre
chr13:52567633-52572633	AR	16h	16.443502158035464	TimeGroup_0	cre
chr13:52567633-52572633	AR	72h	13.376284674961012	TimeGroup_0	cre
chr13:52567633-52572633	FOXA1	Vh	16.892511315826553	TimeGroup_0	cre
chr13:52567633-52572633	FOXA1	30m	13.829985926611958	TimeGroup_0	cre
chr13:52567633-52572633	FOXA1	4h	17.043979448941343	TimeGroup_0	cre
chr13:52567633-52572633	FOXA1	16h	18.555122092451345	TimeGroup_0	cre
chr13:52567633-52572633	FOXA1	72h	14.553869145175616	TimeGroup_0	cre
chr14:54938680-54943680	ATAC	Vh	4.139303347837135	TimeGroup_0	cre
chr14:54938680-54943680	ATAC	30m	4.447154746724764	TimeGroup_0	cre
chr14:54938680-54943680	ATAC	4h	3.7759506697060674	TimeGroup_0	cre
chr14:54938680-54943680	ATAC	16h	4.176514381328039	TimeGroup_0	cre
chr14:54938680-54943680	ATAC	72h	5.518157785409554	TimeGroup_0	cre
chr14:54938680-54943680	H3K27ac	Vh	13.889468982629763	TimeGroup_0	cre
chr14:54938680-54943680	H3K27ac	30m	13.576154950018966	TimeGroup_0	cre
chr14:54938680-54943680	H3K27ac	4h	14.341163021763446	TimeGroup_0	cre
chr14:54938680-54943680	H3K27ac	16h	14.990251775266623	TimeGroup_0	cre
chr14:54938680-54943680	H3K27ac	72h	7.084046028523327	TimeGroup_0	cre
chr14:54938680-54943680	H3K4me3	Vh	1.2841087847623058	TimeGroup_0	cre
chr14:54938680-54943680	H3K4me3	30m	1.1656219842774904	TimeGroup_0	cre
chr14:54938680-54943680	H3K4me3	4h	1.2748095927633245	TimeGroup_0	cre
chr14:54938680-54943680	H3K4me3	16h	1.2547199294547997	TimeGroup_0	cre
chr14:54938680-54943680	H3K4me3	72h	0.9535104056628112	TimeGroup_0	cre
chr14:54938680-54943680	RNAseq	Vh	127.00356797283614	TimeGroup_0	cre
chr14:54938680-54943680	RNAseq	30m	112.66213990454791	TimeGroup_0	cre
chr14:54938680-54943680	RNAseq	4h	117.7262953508305	TimeGroup_0	cre
chr14:54938680-54943680	RNAseq	16h	127.95819236228824	TimeGroup_0	cre
chr14:54938680-54943680	RNAseq	72h	113.5595129060036	TimeGroup_0	cre
chr14:54938680-54943680	AR	Vh	2.042002560987597	TimeGroup_0	cre
chr14:54938680-54943680	AR	30m	8.73026444540233	TimeGroup_0	cre
chr14:54938680-54943680	AR	4h	8.199134202175202	TimeGroup_0	cre
chr14:54938680-54943680	AR	16h	4.083196110020005	TimeGroup_0	cre
chr14:54938680-54943680	AR	72h	2.9066941185179207	TimeGroup_0	cre
chr14:54938680-54943680	FOXA1	Vh	13.29779088685815	TimeGroup_0	cre
chr14:54938680-54943680	FOXA1	30m	17.14839474195364	TimeGroup_0	cre
chr14:54938680-54943680	FOXA1	4h	11.317613777903842	TimeGroup_0	cre
chr14:54938680-54943680	FOXA1	16h	16.292321331784127	TimeGroup_0	cre
chr14:54938680-54943680	FOXA1	72h	14.247455732849147	TimeGroup_0	cre
chr14:65184616-65189616	ATAC	Vh	10.794252927379778	TimeGroup_0	cre
chr14:65184616-65189616	ATAC	30m	10.478789181694143	TimeGroup_0	cre
chr14:65184616-65189616	ATAC	4h	8.752455047983217	TimeGroup_0	cre
chr14:65184616-65189616	ATAC	16h	9.761586920707437	TimeGroup_0	cre
chr14:65184616-65189616	ATAC	72h	10.284492710826662	TimeGroup_0	cre
chr14:65184616-65189616	H3K27ac	Vh	32.411428191400375	TimeGroup_0	cre
chr14:65184616-65189616	H3K27ac	30m	35.077234537300185	TimeGroup_0	cre
chr14:65184616-65189616	H3K27ac	4h	31.992241623171356	TimeGroup_0	cre
chr14:65184616-65189616	H3K27ac	16h	27.16702541731808	TimeGroup_0	cre
chr14:65184616-65189616	H3K27ac	72h	85.11381734520499	TimeGroup_0	cre
chr14:65184616-65189616	H3K4me3	Vh	0.974162550607803	TimeGroup_0	cre
chr14:65184616-65189616	H3K4me3	30m	0.7953977350196273	TimeGroup_0	cre
chr14:65184616-65189616	H3K4me3	4h	0.5909259942280549	TimeGroup_0	cre
chr14:65184616-65189616	H3K4me3	16h	0.463450213720225	TimeGroup_0	cre
chr14:65184616-65189616	H3K4me3	72h	0.9018908317705818	TimeGroup_0	cre
chr14:65184616-65189616	RNAseq	Vh	0.7286752976490386	TimeGroup_0	cre
chr14:65184616-65189616	RNAseq	30m	0.5624450985865311	TimeGroup_0	cre
chr14:65184616-65189616	RNAseq	4h	0.6661174757522095	TimeGroup_0	cre
chr14:65184616-65189616	RNAseq	16h	0.6219219906562254	TimeGroup_0	cre
chr14:65184616-65189616	RNAseq	72h	1.1216178163505517	TimeGroup_0	cre
chr14:65184616-65189616	AR	Vh	20.950056955225172	TimeGroup_0	cre
chr14:65184616-65189616	AR	30m	7.723142843444822	TimeGroup_0	cre
chr14:65184616-65189616	AR	4h	8.05491198741329	TimeGroup_0	cre
chr14:65184616-65189616	AR	16h	14.826771603148236	TimeGroup_0	cre
chr14:65184616-65189616	AR	72h	13.66656182040005	TimeGroup_0	cre
chr14:65184616-65189616	FOXA1	Vh	20.69078856201454	TimeGroup_0	cre
chr14:65184616-65189616	FOXA1	30m	23.147314733493324	TimeGroup_0	cre
chr14:65184616-65189616	FOXA1	4h	13.420958603530476	TimeGroup_0	cre
chr14:65184616-65189616	FOXA1	16h	18.344167505760826	TimeGroup_0	cre
chr14:65184616-65189616	FOXA1	72h	16.129512993561217	TimeGroup_0	cre
chr14:69921826-69926826	ATAC	Vh	10.399664557056568	TimeGroup_0	cre
chr14:69921826-69926826	ATAC	30m	9.254500631239717	TimeGroup_0	cre
chr14:69921826-69926826	ATAC	4h	6.379284397211217	TimeGroup_0	cre
chr14:69921826-69926826	ATAC	16h	7.298984031466311	TimeGroup_0	cre
chr14:69921826-69926826	ATAC	72h	13.24014661647049	TimeGroup_0	cre
chr14:69921826-69926826	H3K27ac	Vh	48.72979979123526	TimeGroup_0	cre
chr14:69921826-69926826	H3K27ac	30m	54.56443377684196	TimeGroup_0	cre
chr14:69921826-69926826	H3K27ac	4h	44.02152196512562	TimeGroup_0	cre
chr14:69921826-69926826	H3K27ac	16h	44.43876628885719	TimeGroup_0	cre
chr14:69921826-69926826	H3K27ac	72h	41.3796053856378	TimeGroup_0	cre
chr14:69921826-69926826	H3K4me3	Vh	1.8584462779599011	TimeGroup_0	cre
chr14:69921826-69926826	H3K4me3	30m	1.4651158243156217	TimeGroup_0	cre
chr14:69921826-69926826	H3K4me3	4h	1.8586227406551676	TimeGroup_0	cre
chr14:69921826-69926826	H3K4me3	16h	1.2889409652648127	TimeGroup_0	cre
chr14:69921826-69926826	H3K4me3	72h	1.921076335884105	TimeGroup_0	cre
chr14:69921826-69926826	RNAseq	Vh	27.751484257454123	TimeGroup_0	cre
chr14:69921826-69926826	RNAseq	30m	24.54422402898029	TimeGroup_0	cre
chr14:69921826-69926826	RNAseq	4h	23.31788479139664	TimeGroup_0	cre
chr14:69921826-69926826	RNAseq	16h	24.59274982075244	TimeGroup_0	cre
chr14:69921826-69926826	RNAseq	72h	42.214902393787305	TimeGroup_0	cre
chr14:69921826-69926826	AR	Vh	11.131208586791828	TimeGroup_0	cre
chr14:69921826-69926826	AR	30m	12.204088691746207	TimeGroup_0	cre
chr14:69921826-69926826	AR	4h	8.900074388365349	TimeGroup_0	cre
chr14:69921826-69926826	AR	16h	11.638281133552455	TimeGroup_0	cre
chr14:69921826-69926826	AR	72h	8.861298264145725	TimeGroup_0	cre
chr14:69921826-69926826	FOXA1	Vh	26.96029730059291	TimeGroup_0	cre
chr14:69921826-69926826	FOXA1	30m	24.11863200231124	TimeGroup_0	cre
chr14:69921826-69926826	FOXA1	4h	24.062517637805996	TimeGroup_0	cre
chr14:69921826-69926826	FOXA1	16h	26.369552555811943	TimeGroup_0	cre
chr14:69921826-69926826	FOXA1	72h	23.392403575839136	TimeGroup_0	cre
chr14:69924584-69929584	ATAC	Vh	4.431778505077542	TimeGroup_0	cre
chr14:69924584-69929584	ATAC	30m	3.669573358749195	TimeGroup_0	cre
chr14:69924584-69929584	ATAC	4h	3.943639813241276	TimeGroup_0	cre
chr14:69924584-69929584	ATAC	16h	3.7803315357293306	TimeGroup_0	cre
chr14:69924584-69929584	ATAC	72h	3.3824489740478323	TimeGroup_0	cre
chr14:69924584-69929584	H3K27ac	Vh	1.4216298844186	TimeGroup_0	cre
chr14:69924584-69929584	H3K27ac	30m	2.4934513615985754	TimeGroup_0	cre
chr14:69924584-69929584	H3K27ac	4h	1.991044800571356	TimeGroup_0	cre
chr14:69924584-69929584	H3K27ac	16h	1.7206618433346506	TimeGroup_0	cre
chr14:69924584-69929584	H3K27ac	72h	3.8074911342184654	TimeGroup_0	cre
chr14:69924584-69929584	H3K4me3	Vh	0.703985999452762	TimeGroup_0	cre
chr14:69924584-69929584	H3K4me3	30m	0.2486376876273071	TimeGroup_0	cre
chr14:69924584-69929584	H3K4me3	4h	0.365179276114206	TimeGroup_0	cre
chr14:69924584-69929584	H3K4me3	16h	0.4787702677594279	TimeGroup_0	cre
chr14:69924584-69929584	H3K4me3	72h	0.3720638373225349	TimeGroup_0	cre
chr14:69924584-69929584	RNAseq	Vh	135.3438959924004	TimeGroup_0	cre
chr14:69924584-69929584	RNAseq	30m	133.22251252394355	TimeGroup_0	cre
chr14:69924584-69929584	RNAseq	4h	131.78396529289896	TimeGroup_0	cre
chr14:69924584-69929584	RNAseq	16h	130.08228438120966	TimeGroup_0	cre
chr14:69924584-69929584	RNAseq	72h	133.0806528976057	TimeGroup_0	cre
chr14:69924584-69929584	AR	Vh	7.779568195934664	TimeGroup_0	cre
chr14:69924584-69929584	AR	30m	6.181337534581664	TimeGroup_0	cre
chr14:69924584-69929584	AR	4h	5.707668113048647	TimeGroup_0	cre
chr14:69924584-69929584	AR	16h	4.888529194730287	TimeGroup_0	cre
chr14:69924584-69929584	AR	72h	8.05322945386949	TimeGroup_0	cre
chr14:69924584-69929584	FOXA1	Vh	9.187525852770358	TimeGroup_0	cre
chr14:69924584-69929584	FOXA1	30m	4.016040424024054	TimeGroup_0	cre
chr14:69924584-69929584	FOXA1	4h	2.2538910138217982	TimeGroup_0	cre
chr14:69924584-69929584	FOXA1	16h	2.2387051452740185	TimeGroup_0	cre
chr14:69924584-69929584	FOXA1	72h	5.236250134266494	TimeGroup_0	cre
chr14:70108002-70113002	ATAC	Vh	16.960024474164616	TimeGroup_0	cre
chr14:70108002-70113002	ATAC	30m	17.590735830019412	TimeGroup_0	cre
chr14:70108002-70113002	ATAC	4h	13.289015059341953	TimeGroup_0	cre
chr14:70108002-70113002	ATAC	16h	14.998403104918568	TimeGroup_0	cre
chr14:70108002-70113002	ATAC	72h	14.818842288500043	TimeGroup_0	cre
chr14:70108002-70113002	H3K27ac	Vh	67.56438130263251	TimeGroup_0	cre
chr14:70108002-70113002	H3K27ac	30m	82.0098756077474	TimeGroup_0	cre
chr14:70108002-70113002	H3K27ac	4h	78.79978499067875	TimeGroup_0	cre
chr14:70108002-70113002	H3K27ac	16h	68.3376520502264	TimeGroup_0	cre
chr14:70108002-70113002	H3K27ac	72h	77.69545664512694	TimeGroup_0	cre
chr14:70108002-70113002	H3K4me3	Vh	0.950072490057424	TimeGroup_0	cre
chr14:70108002-70113002	H3K4me3	30m	1.7076853270109862	TimeGroup_0	cre
chr14:70108002-70113002	H3K4me3	4h	1.0813230081152254	TimeGroup_0	cre
chr14:70108002-70113002	H3K4me3	16h	1.6077599177745	TimeGroup_0	cre
chr14:70108002-70113002	H3K4me3	72h	1.2372855822563669	TimeGroup_0	cre
chr14:70108002-70113002	RNAseq	Vh	0.0	TimeGroup_0	cre
chr14:70108002-70113002	RNAseq	30m	0.0	TimeGroup_0	cre
chr14:70108002-70113002	RNAseq	4h	1.080684372684438	TimeGroup_0	cre
chr14:70108002-70113002	RNAseq	16h	0.4778098503308922	TimeGroup_0	cre
chr14:70108002-70113002	RNAseq	72h	0.0	TimeGroup_0	cre
chr14:70108002-70113002	AR	Vh	6.7181840225953495	TimeGroup_0	cre
chr14:70108002-70113002	AR	30m	8.730205498457611	TimeGroup_0	cre
chr14:70108002-70113002	AR	4h	17.50263389522921	TimeGroup_0	cre
chr14:70108002-70113002	AR	16h	10.624146013387644	TimeGroup_0	cre
chr14:70108002-70113002	AR	72h	9.190802050860308	TimeGroup_0	cre
chr14:70108002-70113002	FOXA1	Vh	17.41841793676465	TimeGroup_0	cre
chr14:70108002-70113002	FOXA1	30m	16.490911653739797	TimeGroup_0	cre
chr14:70108002-70113002	FOXA1	4h	21.699064755050877	TimeGroup_0	cre
chr14:70108002-70113002	FOXA1	16h	15.193977752889758	TimeGroup_0	cre
chr14:70108002-70113002	FOXA1	72h	13.368934192905416	TimeGroup_0	cre
chr14:70122593-70127593	ATAC	Vh	16.547039263817066	TimeGroup_0	cre
chr14:70122593-70127593	ATAC	30m	14.981499743945925	TimeGroup_0	cre
chr14:70122593-70127593	ATAC	4h	13.381154404386352	TimeGroup_0	cre
chr14:70122593-70127593	ATAC	16h	15.613219664266524	TimeGroup_0	cre
chr14:70122593-70127593	ATAC	72h	15.853592741921643	TimeGroup_0	cre
chr14:70122593-70127593	H3K27ac	Vh	69.27513855594987	TimeGroup_0	cre
chr14:70122593-70127593	H3K27ac	30m	66.70321361359065	TimeGroup_0	cre
chr14:70122593-70127593	H3K27ac	4h	62.81991579224969	TimeGroup_0	cre
chr14:70122593-70127593	H3K27ac	16h	70.90700386682951	TimeGroup_0	cre
chr14:70122593-70127593	H3K27ac	72h	58.0125531713454	TimeGroup_0	cre
chr14:70122593-70127593	H3K4me3	Vh	2.235827862789876	TimeGroup_0	cre
chr14:70122593-70127593	H3K4me3	30m	1.6164497197236984	TimeGroup_0	cre
chr14:70122593-70127593	H3K4me3	4h	1.9991210136617923	TimeGroup_0	cre
chr14:70122593-70127593	H3K4me3	16h	1.317930675154684	TimeGroup_0	cre
chr14:70122593-70127593	H3K4me3	72h	1.5352671680240328	TimeGroup_0	cre
chr14:70122593-70127593	RNAseq	Vh	44.675083147046585	TimeGroup_0	cre
chr14:70122593-70127593	RNAseq	30m	30.475518166720214	TimeGroup_0	cre
chr14:70122593-70127593	RNAseq	4h	48.84044375898164	TimeGroup_0	cre
chr14:70122593-70127593	RNAseq	16h	30.810984516692763	TimeGroup_0	cre
chr14:70122593-70127593	RNAseq	72h	57.00563608596284	TimeGroup_0	cre
chr14:70122593-70127593	AR	Vh	12.497583685136094	TimeGroup_0	cre
chr14:70122593-70127593	AR	30m	14.662484004516886	TimeGroup_0	cre
chr14:70122593-70127593	AR	4h	12.004167378828884	TimeGroup_0	cre
chr14:70122593-70127593	AR	16h	15.930261396953046	TimeGroup_0	cre
chr14:70122593-70127593	AR	72h	9.532073829957554	TimeGroup_0	cre
chr14:70122593-70127593	FOXA1	Vh	25.250847621425944	TimeGroup_0	cre
chr14:70122593-70127593	FOXA1	30m	35.3428443951804	TimeGroup_0	cre
chr14:70122593-70127593	FOXA1	4h	25.318722396292955	TimeGroup_0	cre
chr14:70122593-70127593	FOXA1	16h	23.42704060021974	TimeGroup_0	cre
chr14:70122593-70127593	FOXA1	72h	26.50046776687777	TimeGroup_0	cre
chr15:44149182-44154182	ATAC	Vh	3.067257169747246	TimeGroup_0	cre
chr15:44149182-44154182	ATAC	30m	4.06517429257496	TimeGroup_0	cre
chr15:44149182-44154182	ATAC	4h	5.178230312633675	TimeGroup_0	cre
chr15:44149182-44154182	ATAC	16h	9.58911888075442	TimeGroup_0	cre
chr15:44149182-44154182	ATAC	72h	4.089419942503401	TimeGroup_0	cre
chr15:44149182-44154182	H3K27ac	Vh	1.3543458176595184	TimeGroup_0	cre
chr15:44149182-44154182	H3K27ac	30m	3.068276457419445	TimeGroup_0	cre
chr15:44149182-44154182	H3K27ac	4h	3.047123111728138	TimeGroup_0	cre
chr15:44149182-44154182	H3K27ac	16h	4.300547084607	TimeGroup_0	cre
chr15:44149182-44154182	H3K27ac	72h	0.7278937035528986	TimeGroup_0	cre
chr15:44149182-44154182	H3K4me3	Vh	0.3162821003726728	TimeGroup_0	cre
chr15:44149182-44154182	H3K4me3	30m	0.3099622450157583	TimeGroup_0	cre
chr15:44149182-44154182	H3K4me3	4h	0.782903347178729	TimeGroup_0	cre
chr15:44149182-44154182	H3K4me3	16h	1.1574498866818044	TimeGroup_0	cre
chr15:44149182-44154182	H3K4me3	72h	0.5932086716857297	TimeGroup_0	cre
chr15:44149182-44154182	RNAseq	Vh	16.013942685421902	TimeGroup_0	cre
chr15:44149182-44154182	RNAseq	30m	20.94847788477721	TimeGroup_0	cre
chr15:44149182-44154182	RNAseq	4h	7.463974135456343	TimeGroup_0	cre
chr15:44149182-44154182	RNAseq	16h	9.511087341890066	TimeGroup_0	cre
chr15:44149182-44154182	RNAseq	72h	6.043205752146469	TimeGroup_0	cre
chr15:44149182-44154182	AR	Vh	10.826310180993866	TimeGroup_0	cre
chr15:44149182-44154182	AR	30m	11.904280743341529	TimeGroup_0	cre
chr15:44149182-44154182	AR	4h	15.83873937435257	TimeGroup_0	cre
chr15:44149182-44154182	AR	16h	17.081652224117374	TimeGroup_0	cre
chr15:44149182-44154182	AR	72h	12.587829185322548	TimeGroup_0	cre
chr15:44149182-44154182	FOXA1	Vh	9.789503909484392	TimeGroup_0	cre
chr15:44149182-44154182	FOXA1	30m	8.990858597253576	TimeGroup_0	cre
chr15:44149182-44154182	FOXA1	4h	16.439922546383904	TimeGroup_0	cre
chr15:44149182-44154182	FOXA1	16h	10.172290126273348	TimeGroup_0	cre
chr15:44149182-44154182	FOXA1	72h	11.031429163883146	TimeGroup_0	cre
chr16:27267358-27272358	ATAC	Vh	5.513741560533785	TimeGroup_0	cre
chr16:27267358-27272358	ATAC	30m	6.134895551264616	TimeGroup_0	cre
chr16:27267358-27272358	ATAC	4h	6.239183425693907	TimeGroup_0	cre
chr16:27267358-27272358	ATAC	16h	6.61153071204056	TimeGroup_0	cre
chr16:27267358-27272358	ATAC	72h	4.664928474798348	TimeGroup_0	cre
chr16:27267358-27272358	H3K27ac	Vh	13.235122568489151	TimeGroup_0	cre
chr16:27267358-27272358	H3K27ac	30m	14.163080207935916	TimeGroup_0	cre
chr16:27267358-27272358	H3K27ac	4h	15.318608554396118	TimeGroup_0	cre
chr16:27267358-27272358	H3K27ac	16h	13.272605511366445	TimeGroup_0	cre
chr16:27267358-27272358	H3K27ac	72h	19.797475302735357	TimeGroup_0	cre
chr16:27267358-27272358	H3K4me3	Vh	0.6836180291778634	TimeGroup_0	cre
chr16:27267358-27272358	H3K4me3	30m	0.8983137065070094	TimeGroup_0	cre
chr16:27267358-27272358	H3K4me3	4h	0.5809267805050644	TimeGroup_0	cre
chr16:27267358-27272358	H3K4me3	16h	0.6145739734236753	TimeGroup_0	cre
chr16:27267358-27272358	H3K4me3	72h	0.976417078380615	TimeGroup_0	cre
chr16:27267358-27272358	RNAseq	Vh	44.89301451916005	TimeGroup_0	cre
chr16:27267358-27272358	RNAseq	30m	404.1408287151882	TimeGroup_0	cre
chr16:27267358-27272358	RNAseq	4h	38.41280061638973	TimeGroup_0	cre
chr16:27267358-27272358	RNAseq	16h	17.154001947900174	TimeGroup_0	cre
chr16:27267358-27272358	RNAseq	72h	45.15721643020418	TimeGroup_0	cre
chr16:27267358-27272358	AR	Vh	7.441744376550234	TimeGroup_0	cre
chr16:27267358-27272358	AR	30m	8.18992722430772	TimeGroup_0	cre
chr16:27267358-27272358	AR	4h	5.451405007054548	TimeGroup_0	cre
chr16:27267358-27272358	AR	16h	5.604416923883564	TimeGroup_0	cre
chr16:27267358-27272358	AR	72h	10.940310251749636	TimeGroup_0	cre
chr16:27267358-27272358	FOXA1	Vh	11.094691486484905	TimeGroup_0	cre
chr16:27267358-27272358	FOXA1	30m	14.30359494914338	TimeGroup_0	cre
chr16:27267358-27272358	FOXA1	4h	8.57756059498979	TimeGroup_0	cre
chr16:27267358-27272358	FOXA1	16h	9.705200254132096	TimeGroup_0	cre
chr16:27267358-27272358	FOXA1	72h	12.080408247178749	TimeGroup_0	cre
chr16:27537591-27542591	ATAC	Vh	17.71677944200092	TimeGroup_0	cre
chr16:27537591-27542591	ATAC	30m	18.770886988158768	TimeGroup_0	cre
chr16:27537591-27542591	ATAC	4h	18.861034042038664	TimeGroup_0	cre
chr16:27537591-27542591	ATAC	16h	20.767281491368564	TimeGroup_0	cre
chr16:27537591-27542591	ATAC	72h	17.30610155579689	TimeGroup_0	cre
chr16:27537591-27542591	H3K27ac	Vh	71.23150868763338	TimeGroup_0	cre
chr16:27537591-27542591	H3K27ac	30m	73.08575839737894	TimeGroup_0	cre
chr16:27537591-27542591	H3K27ac	4h	67.0130431992245	TimeGroup_0	cre
chr16:27537591-27542591	H3K27ac	16h	87.43214558619123	TimeGroup_0	cre
chr16:27537591-27542591	H3K27ac	72h	49.18612732261344	TimeGroup_0	cre
chr16:27537591-27542591	H3K4me3	Vh	2.318960288951221	TimeGroup_0	cre
chr16:27537591-27542591	H3K4me3	30m	1.410013427929481	TimeGroup_0	cre
chr16:27537591-27542591	H3K4me3	4h	1.9041874486806516	TimeGroup_0	cre
chr16:27537591-27542591	H3K4me3	16h	2.31777964454188	TimeGroup_0	cre
chr16:27537591-27542591	H3K4me3	72h	2.555685260663658	TimeGroup_0	cre
chr16:27537591-27542591	RNAseq	Vh	200.66081556461504	TimeGroup_0	cre
chr16:27537591-27542591	RNAseq	30m	32.569832693347884	TimeGroup_0	cre
chr16:27537591-27542591	RNAseq	4h	49.13533717959413	TimeGroup_0	cre
chr16:27537591-27542591	RNAseq	16h	30.677372543802008	TimeGroup_0	cre
chr16:27537591-27542591	RNAseq	72h	28.118250951720626	TimeGroup_0	cre
chr16:27537591-27542591	AR	Vh	7.543489994438342	TimeGroup_0	cre
chr16:27537591-27542591	AR	30m	16.540833709657157	TimeGroup_0	cre
chr16:27537591-27542591	AR	4h	16.57784383779112	TimeGroup_0	cre
chr16:27537591-27542591	AR	16h	10.65704643082098	TimeGroup_0	cre
chr16:27537591-27542591	AR	72h	10.53627584661152	TimeGroup_0	cre
chr16:27537591-27542591	FOXA1	Vh	25.34898013159233	TimeGroup_0	cre
chr16:27537591-27542591	FOXA1	30m	24.1416499345776	TimeGroup_0	cre
chr16:27537591-27542591	FOXA1	4h	23.96323735181382	TimeGroup_0	cre
chr16:27537591-27542591	FOXA1	16h	30.96447336705211	TimeGroup_0	cre
chr16:27537591-27542591	FOXA1	72h	17.71374252554294	TimeGroup_0	cre
chr17:57920954-57925954	ATAC	Vh	17.92398496455241	TimeGroup_0	cre
chr17:57920954-57925954	ATAC	30m	16.852447523089747	TimeGroup_0	cre
chr17:57920954-57925954	ATAC	4h	15.299737337924528	TimeGroup_0	cre
chr17:57920954-57925954	ATAC	16h	18.451789524518745	TimeGroup_0	cre
chr17:57920954-57925954	ATAC	72h	17.406978124292454	TimeGroup_0	cre
chr17:57920954-57925954	H3K27ac	Vh	34.7655751602183	TimeGroup_0	cre
chr17:57920954-57925954	H3K27ac	30m	41.11818234488667	TimeGroup_0	cre
chr17:57920954-57925954	H3K27ac	4h	36.58882483450794	TimeGroup_0	cre
chr17:57920954-57925954	H3K27ac	16h	34.96424051453678	TimeGroup_0	cre
chr17:57920954-57925954	H3K27ac	72h	72.60170527897613	TimeGroup_0	cre
chr17:57920954-57925954	H3K4me3	Vh	1.5377672572403398	TimeGroup_0	cre
chr17:57920954-57925954	H3K4me3	30m	1.3782846267144695	TimeGroup_0	cre
chr17:57920954-57925954	H3K4me3	4h	1.4300076939857134	TimeGroup_0	cre
chr17:57920954-57925954	H3K4me3	16h	0.9202337564432278	TimeGroup_0	cre
chr17:57920954-57925954	H3K4me3	72h	0.9040228011760888	TimeGroup_0	cre
chr17:57920954-57925954	RNAseq	Vh	1.0496780919199449	TimeGroup_0	cre
chr17:57920954-57925954	RNAseq	30m	0.7360793929863303	TimeGroup_0	cre
chr17:57920954-57925954	RNAseq	4h	0.6133736685308098	TimeGroup_0	cre
chr17:57920954-57925954	RNAseq	16h	1.0134217365844869	TimeGroup_0	cre
chr17:57920954-57925954	RNAseq	72h	0.6745014289419505	TimeGroup_0	cre
chr17:57920954-57925954	AR	Vh	6.326509957598382	TimeGroup_0	cre
chr17:57920954-57925954	AR	30m	14.05425804349291	TimeGroup_0	cre
chr17:57920954-57925954	AR	4h	11.868688085950655	TimeGroup_0	cre
chr17:57920954-57925954	AR	16h	15.31890525581016	TimeGroup_0	cre
chr17:57920954-57925954	AR	72h	5.315209892836414	TimeGroup_0	cre
chr17:57920954-57925954	FOXA1	Vh	19.003299570743664	TimeGroup_0	cre
chr17:57920954-57925954	FOXA1	30m	21.554262675967223	TimeGroup_0	cre
chr17:57920954-57925954	FOXA1	4h	24.526315097088823	TimeGroup_0	cre
chr17:57920954-57925954	FOXA1	16h	18.571210745338718	TimeGroup_0	cre
chr17:57920954-57925954	FOXA1	72h	13.209210119143613	TimeGroup_0	cre
chr17:58246227-58251227	ATAC	Vh	16.49385793907218	TimeGroup_0	cre
chr17:58246227-58251227	ATAC	30m	15.22115203394556	TimeGroup_0	cre
chr17:58246227-58251227	ATAC	4h	15.309030889901608	TimeGroup_0	cre
chr17:58246227-58251227	ATAC	16h	14.44096687023344	TimeGroup_0	cre
chr17:58246227-58251227	ATAC	72h	11.916632757506328	TimeGroup_0	cre
chr17:58246227-58251227	H3K27ac	Vh	10.66551437830864	TimeGroup_0	cre
chr17:58246227-58251227	H3K27ac	30m	10.796660209507492	TimeGroup_0	cre
chr17:58246227-58251227	H3K27ac	4h	8.310929362924899	TimeGroup_0	cre
chr17:58246227-58251227	H3K27ac	16h	8.161360101649281	TimeGroup_0	cre
chr17:58246227-58251227	H3K27ac	72h	8.46680837971695	TimeGroup_0	cre
chr17:58246227-58251227	H3K4me3	Vh	0.452406204402536	TimeGroup_0	cre
chr17:58246227-58251227	H3K4me3	30m	0.3674919673773287	TimeGroup_0	cre
chr17:58246227-58251227	H3K4me3	4h	0.5076503110332903	TimeGroup_0	cre
chr17:58246227-58251227	H3K4me3	16h	0.5284805547420328	TimeGroup_0	cre
chr17:58246227-58251227	H3K4me3	72h	0.5505977351492869	TimeGroup_0	cre
chr17:58246227-58251227	RNAseq	Vh	0.8733285686229747	TimeGroup_0	cre
chr17:58246227-58251227	RNAseq	30m	0.3855908780266938	TimeGroup_0	cre
chr17:58246227-58251227	RNAseq	4h	1.1853254949145875	TimeGroup_0	cre
chr17:58246227-58251227	RNAseq	16h	0.77044095826895	TimeGroup_0	cre
chr17:58246227-58251227	RNAseq	72h	0.7228088561376321	TimeGroup_0	cre
chr17:58246227-58251227	AR	Vh	8.715589525598967	TimeGroup_0	cre
chr17:58246227-58251227	AR	30m	19.596154286182024	TimeGroup_0	cre
chr17:58246227-58251227	AR	4h	15.108305205325117	TimeGroup_0	cre
chr17:58246227-58251227	AR	16h	8.947927493434804	TimeGroup_0	cre
chr17:58246227-58251227	AR	72h	11.669925779474784	TimeGroup_0	cre
chr17:58246227-58251227	FOXA1	Vh	20.922228770997965	TimeGroup_0	cre
chr17:58246227-58251227	FOXA1	30m	29.15546725850752	TimeGroup_0	cre
chr17:58246227-58251227	FOXA1	4h	25.298129544989905	TimeGroup_0	cre
chr17:58246227-58251227	FOXA1	16h	18.4375247296838	TimeGroup_0	cre
chr17:58246227-58251227	FOXA1	72h	30.39842754632793	TimeGroup_0	cre
chr17:58541521-58546521	ATAC	Vh	2.2583987620372517	TimeGroup_0	cre
chr17:58541521-58546521	ATAC	30m	3.8426658572441945	TimeGroup_0	cre
chr17:58541521-58546521	ATAC	4h	7.469456740053545	TimeGroup_0	cre
chr17:58541521-58546521	ATAC	16h	12.136182353382722	TimeGroup_0	cre
chr17:58541521-58546521	ATAC	72h	2.780262481580496	TimeGroup_0	cre
chr17:58541521-58546521	H3K27ac	Vh	3.387729786571464	TimeGroup_0	cre
chr17:58541521-58546521	H3K27ac	30m	4.413438157092916	TimeGroup_0	cre
chr17:58541521-58546521	H3K27ac	4h	7.155313419447577	TimeGroup_0	cre
chr17:58541521-58546521	H3K27ac	16h	4.457700137936593	TimeGroup_0	cre
chr17:58541521-58546521	H3K27ac	72h	3.432885000462635	TimeGroup_0	cre
chr17:58541521-58546521	H3K4me3	Vh	0.4416551530100363	TimeGroup_0	cre
chr17:58541521-58546521	H3K4me3	30m	0.6145358266386884	TimeGroup_0	cre
chr17:58541521-58546521	H3K4me3	4h	0.9162927365932969	TimeGroup_0	cre
chr17:58541521-58546521	H3K4me3	16h	1.3921415441343004	TimeGroup_0	cre
chr17:58541521-58546521	H3K4me3	72h	1.1554999875438272	TimeGroup_0	cre
chr17:58541521-58546521	RNAseq	Vh	23.20211375311215	TimeGroup_0	cre
chr17:58541521-58546521	RNAseq	30m	20.84941498234444	TimeGroup_0	cre
chr17:58541521-58546521	RNAseq	4h	20.077930898969186	TimeGroup_0	cre
chr17:58541521-58546521	RNAseq	16h	10.94378203405097	TimeGroup_0	cre
chr17:58541521-58546521	RNAseq	72h	20.94107544087372	TimeGroup_0	cre
chr17:58541521-58546521	AR	Vh	7.035150541384116	TimeGroup_0	cre
chr17:58541521-58546521	AR	30m	12.037230253742152	TimeGroup_0	cre
chr17:58541521-58546521	AR	4h	15.650143032339578	TimeGroup_0	cre
chr17:58541521-58546521	AR	16h	12.261674564142968	TimeGroup_0	cre
chr17:58541521-58546521	AR	72h	5.6035257062116735	TimeGroup_0	cre
chr17:58541521-58546521	FOXA1	Vh	4.937342436379389	TimeGroup_0	cre
chr17:58541521-58546521	FOXA1	30m	5.203459965937835	TimeGroup_0	cre
chr17:58541521-58546521	FOXA1	4h	12.41890713800032	TimeGroup_0	cre
chr17:58541521-58546521	FOXA1	16h	7.8708292904702075	TimeGroup_0	cre
chr17:58541521-58546521	FOXA1	72h	3.373578699138741	TimeGroup_0	cre
chr17:58576917-58581917	ATAC	Vh	3.3852515897084245	TimeGroup_0	cre
chr17:58576917-58581917	ATAC	30m	4.600467869033039	TimeGroup_0	cre
chr17:58576917-58581917	ATAC	4h	3.9271480198172415	TimeGroup_0	cre
chr17:58576917-58581917	ATAC	16h	5.227495435880669	TimeGroup_0	cre
chr17:58576917-58581917	ATAC	72h	4.808975222598972	TimeGroup_0	cre
chr17:58576917-58581917	H3K27ac	Vh	3.2928140656140106	TimeGroup_0	cre
chr17:58576917-58581917	H3K27ac	30m	4.196367071855697	TimeGroup_0	cre
chr17:58576917-58581917	H3K27ac	4h	3.696754702656194	TimeGroup_0	cre
chr17:58576917-58581917	H3K27ac	16h	5.015612592962284	TimeGroup_0	cre
chr17:58576917-58581917	H3K27ac	72h	2.970452518339916	TimeGroup_0	cre
chr17:58576917-58581917	H3K4me3	Vh	0.6036514159588448	TimeGroup_0	cre
chr17:58576917-58581917	H3K4me3	30m	0.4549250028896065	TimeGroup_0	cre
chr17:58576917-58581917	H3K4me3	4h	0.5704849926033082	TimeGroup_0	cre
chr17:58576917-58581917	H3K4me3	16h	0.5020070070341576	TimeGroup_0	cre
chr17:58576917-58581917	H3K4me3	72h	0.8542328171580458	TimeGroup_0	cre
chr17:58576917-58581917	RNAseq	Vh	1.0915921362825116	TimeGroup_0	cre
chr17:58576917-58581917	RNAseq	30m	4.768952293606509	TimeGroup_0	cre
chr17:58576917-58581917	RNAseq	4h	0.5621521058910985	TimeGroup_0	cre
chr17:58576917-58581917	RNAseq	16h	0.4022376630388176	TimeGroup_0	cre
chr17:58576917-58581917	RNAseq	72h	7.309075478629592	TimeGroup_0	cre
chr17:58576917-58581917	AR	Vh	20.710895375123258	TimeGroup_0	cre
chr17:58576917-58581917	AR	30m	9.827845754667614	TimeGroup_0	cre
chr17:58576917-58581917	AR	4h	7.518930916704214	TimeGroup_0	cre
chr17:58576917-58581917	AR	16h	14.307816939565743	TimeGroup_0	cre
chr17:58576917-58581917	AR	72h	5.746702946867415	TimeGroup_0	cre
chr17:58576917-58581917	FOXA1	Vh	12.468750864189998	TimeGroup_0	cre
chr17:58576917-58581917	FOXA1	30m	15.600121367016724	TimeGroup_0	cre
chr17:58576917-58581917	FOXA1	4h	17.091927895985037	TimeGroup_0	cre
chr17:58576917-58581917	FOXA1	16h	16.232746245811715	TimeGroup_0	cre
chr17:58576917-58581917	FOXA1	72h	11.92071025629971	TimeGroup_0	cre
chr17:58752635-58757635	ATAC	Vh	84.66718596249405	TimeGroup_0	cre
chr17:58752635-58757635	ATAC	30m	85.11287121348045	TimeGroup_0	cre
chr17:58752635-58757635	ATAC	4h	88.39118744925098	TimeGroup_0	cre
chr17:58752635-58757635	ATAC	16h	85.22194317654247	TimeGroup_0	cre
chr17:58752635-58757635	ATAC	72h	78.4580351978086	TimeGroup_0	cre
chr17:58752635-58757635	H3K27ac	Vh	16.404338933124844	TimeGroup_0	cre
chr17:58752635-58757635	H3K27ac	30m	11.576414919188895	TimeGroup_0	cre
chr17:58752635-58757635	H3K27ac	4h	14.77912561390318	TimeGroup_0	cre
chr17:58752635-58757635	H3K27ac	16h	13.270563991621472	TimeGroup_0	cre
chr17:58752635-58757635	H3K27ac	72h	15.8013344279914	TimeGroup_0	cre
chr17:58752635-58757635	H3K4me3	Vh	76.2266644259023	TimeGroup_0	cre
chr17:58752635-58757635	H3K4me3	30m	73.44015415786549	TimeGroup_0	cre
chr17:58752635-58757635	H3K4me3	4h	69.47432164851088	TimeGroup_0	cre
chr17:58752635-58757635	H3K4me3	16h	68.46908114747319	TimeGroup_0	cre
chr17:58752635-58757635	H3K4me3	72h	66.42575433625859	TimeGroup_0	cre
chr17:58752635-58757635	RNAseq	Vh	1.762794463773083	TimeGroup_0	cre
chr17:58752635-58757635	RNAseq	30m	2.8586349500833683	TimeGroup_0	cre
chr17:58752635-58757635	RNAseq	4h	1.2713333310683517	TimeGroup_0	cre
chr17:58752635-58757635	RNAseq	16h	1.5613893779461412	TimeGroup_0	cre
chr17:58752635-58757635	RNAseq	72h	1.4144458135187694	TimeGroup_0	cre
chr17:58752635-58757635	AR	Vh	12.958045411482628	TimeGroup_0	cre
chr17:58752635-58757635	AR	30m	13.200011400339823	TimeGroup_0	cre
chr17:58752635-58757635	AR	4h	9.51859439917474	TimeGroup_0	cre
chr17:58752635-58757635	AR	16h	15.581304869305924	TimeGroup_0	cre
chr17:58752635-58757635	AR	72h	13.949051392474551	TimeGroup_0	cre
chr17:58752635-58757635	FOXA1	Vh	35.09156899927497	TimeGroup_0	cre
chr17:58752635-58757635	FOXA1	30m	35.624517186002905	TimeGroup_0	cre
chr17:58752635-58757635	FOXA1	4h	36.735563361579175	TimeGroup_0	cre
chr17:58752635-58757635	FOXA1	16h	28.714495545423706	TimeGroup_0	cre
chr17:58752635-58757635	FOXA1	72h	28.358802985056105	TimeGroup_0	cre
chr17:79244103-79249103	ATAC	Vh	8.317783863008614	TimeGroup_0	cre
chr17:79244103-79249103	ATAC	30m	10.134675125151151	TimeGroup_0	cre
chr17:79244103-79249103	ATAC	4h	10.279747787355184	TimeGroup_0	cre
chr17:79244103-79249103	ATAC	16h	10.315220322912838	TimeGroup_0	cre
chr17:79244103-79249103	ATAC	72h	8.615864787392464	TimeGroup_0	cre
chr17:79244103-79249103	H3K27ac	Vh	12.737481591827326	TimeGroup_0	cre
chr17:79244103-79249103	H3K27ac	30m	9.653407414406908	TimeGroup_0	cre
chr17:79244103-79249103	H3K27ac	4h	13.426096346769786	TimeGroup_0	cre
chr17:79244103-79249103	H3K27ac	16h	10.307565565120688	TimeGroup_0	cre
chr17:79244103-79249103	H3K27ac	72h	6.620354907842692	TimeGroup_0	cre
chr17:79244103-79249103	H3K4me3	Vh	0.7743179496292487	TimeGroup_0	cre
chr17:79244103-79249103	H3K4me3	30m	1.1976504100587937	TimeGroup_0	cre
chr17:79244103-79249103	H3K4me3	4h	1.1442947228425795	TimeGroup_0	cre
chr17:79244103-79249103	H3K4me3	16h	0.8750205425246426	TimeGroup_0	cre
chr17:79244103-79249103	H3K4me3	72h	1.062559380547792	TimeGroup_0	cre
chr17:79244103-79249103	RNAseq	Vh	14.671807142489614	TimeGroup_0	cre
chr17:79244103-79249103	RNAseq	30m	16.75241995231195	TimeGroup_0	cre
chr17:79244103-79249103	RNAseq	4h	10.954965406516248	TimeGroup_0	cre
chr17:79244103-79249103	RNAseq	16h	19.7205452546496	TimeGroup_0	cre
chr17:79244103-79249103	RNAseq	72h	17.27278349775267	TimeGroup_0	cre
chr17:79244103-79249103	AR	Vh	19.254762371978327	TimeGroup_0	cre
chr17:79244103-79249103	AR	30m	25.437874470419253	TimeGroup_0	cre
chr17:79244103-79249103	AR	4h	27.433346294761996	TimeGroup_0	cre
chr17:79244103-79249103	AR	16h	22.933697136436816	TimeGroup_0	cre
chr17:79244103-79249103	AR	72h	14.776675768497986	TimeGroup_0	cre
chr17:79244103-79249103	FOXA1	Vh	7.516097565509737	TimeGroup_0	cre
chr17:79244103-79249103	FOXA1	30m	8.900038225563256	TimeGroup_0	cre
chr17:79244103-79249103	FOXA1	4h	9.821862454143645	TimeGroup_0	cre
chr17:79244103-79249103	FOXA1	16h	14.272756292539336	TimeGroup_0	cre
chr17:79244103-79249103	FOXA1	72h	15.466871428174466	TimeGroup_0	cre
chr17:79337007-79342007	ATAC	Vh	70.48655326154038	TimeGroup_0	cre
chr17:79337007-79342007	ATAC	30m	71.37846202946794	TimeGroup_0	cre
chr17:79337007-79342007	ATAC	4h	71.81607338100929	TimeGroup_0	cre
chr17:79337007-79342007	ATAC	16h	66.07984781760315	TimeGroup_0	cre
chr17:79337007-79342007	ATAC	72h	58.42265770396777	TimeGroup_0	cre
chr17:79337007-79342007	H3K27ac	Vh	143.51594765251264	TimeGroup_0	cre
chr17:79337007-79342007	H3K27ac	30m	137.746485701705	TimeGroup_0	cre
chr17:79337007-79342007	H3K27ac	4h	119.6557230662856	TimeGroup_0	cre
chr17:79337007-79342007	H3K27ac	16h	141.9848854987605	TimeGroup_0	cre
chr17:79337007-79342007	H3K27ac	72h	172.80848594449685	TimeGroup_0	cre
chr17:79337007-79342007	H3K4me3	Vh	7.435440733822091	TimeGroup_0	cre
chr17:79337007-79342007	H3K4me3	30m	5.5572282812720255	TimeGroup_0	cre
chr17:79337007-79342007	H3K4me3	4h	6.452620681599435	TimeGroup_0	cre
chr17:79337007-79342007	H3K4me3	16h	5.744014260692028	TimeGroup_0	cre
chr17:79337007-79342007	H3K4me3	72h	5.785999074512096	TimeGroup_0	cre
chr17:79337007-79342007	RNAseq	Vh	8.81887059647531	TimeGroup_0	cre
chr17:79337007-79342007	RNAseq	30m	7.128273976335115	TimeGroup_0	cre
chr17:79337007-79342007	RNAseq	4h	7.638281371628386	TimeGroup_0	cre
chr17:79337007-79342007	RNAseq	16h	5.60557218515635	TimeGroup_0	cre
chr17:79337007-79342007	RNAseq	72h	6.734954072273943	TimeGroup_0	cre
chr17:79337007-79342007	AR	Vh	14.677214422630534	TimeGroup_0	cre
chr17:79337007-79342007	AR	30m	26.63168912611776	TimeGroup_0	cre
chr17:79337007-79342007	AR	4h	23.413302949513955	TimeGroup_0	cre
chr17:79337007-79342007	AR	16h	19.804827413422952	TimeGroup_0	cre
chr17:79337007-79342007	AR	72h	17.075356947244952	TimeGroup_0	cre
chr17:79337007-79342007	FOXA1	Vh	15.209397142051577	TimeGroup_0	cre
chr17:79337007-79342007	FOXA1	30m	27.153196969419625	TimeGroup_0	cre
chr17:79337007-79342007	FOXA1	4h	21.509073824060035	TimeGroup_0	cre
chr17:79337007-79342007	FOXA1	16h	16.81738529274652	TimeGroup_0	cre
chr17:79337007-79342007	FOXA1	72h	22.84199422202408	TimeGroup_0	cre
chr17:79541236-79546236	ATAC	Vh	22.26393829520803	TimeGroup_0	cre
chr17:79541236-79546236	ATAC	30m	20.80425105682177	TimeGroup_0	cre
chr17:79541236-79546236	ATAC	4h	21.909516156983035	TimeGroup_0	cre
chr17:79541236-79546236	ATAC	16h	27.46779840308223	TimeGroup_0	cre
chr17:79541236-79546236	ATAC	72h	19.991505947904187	TimeGroup_0	cre
chr17:79541236-79546236	H3K27ac	Vh	101.20467722502995	TimeGroup_0	cre
chr17:79541236-79546236	H3K27ac	30m	104.6999572728672	TimeGroup_0	cre
chr17:79541236-79546236	H3K27ac	4h	97.32080916102024	TimeGroup_0	cre
chr17:79541236-79546236	H3K27ac	16h	117.85239105550852	TimeGroup_0	cre
chr17:79541236-79546236	H3K27ac	72h	102.12949584152338	TimeGroup_0	cre
chr17:79541236-79546236	H3K4me3	Vh	2.231296246347694	TimeGroup_0	cre
chr17:79541236-79546236	H3K4me3	30m	1.858420591821213	TimeGroup_0	cre
chr17:79541236-79546236	H3K4me3	4h	2.329332637658317	TimeGroup_0	cre
chr17:79541236-79546236	H3K4me3	16h	1.96239994476763	TimeGroup_0	cre
chr17:79541236-79546236	H3K4me3	72h	1.8379879182940488	TimeGroup_0	cre
chr17:79541236-79546236	RNAseq	Vh	1.1372334780554407	TimeGroup_0	cre
chr17:79541236-79546236	RNAseq	30m	1.176421955299639	TimeGroup_0	cre
chr17:79541236-79546236	RNAseq	4h	1.4836338722789024	TimeGroup_0	cre
chr17:79541236-79546236	RNAseq	16h	1.462098006681844	TimeGroup_0	cre
chr17:79541236-79546236	RNAseq	72h	1.4699784258808075	TimeGroup_0	cre
chr17:79541236-79546236	AR	Vh	11.385440270048274	TimeGroup_0	cre
chr17:79541236-79546236	AR	30m	18.809715454799477	TimeGroup_0	cre
chr17:79541236-79546236	AR	4h	19.007533498456716	TimeGroup_0	cre
chr17:79541236-79546236	AR	16h	18.656564852774608	TimeGroup_0	cre
chr17:79541236-79546236	AR	72h	5.7820069240154055	TimeGroup_0	cre
chr17:79541236-79546236	FOXA1	Vh	20.26307172589125	TimeGroup_0	cre
chr17:79541236-79546236	FOXA1	30m	37.86705354860647	TimeGroup_0	cre
chr17:79541236-79546236	FOXA1	4h	26.55090874099263	TimeGroup_0	cre
chr17:79541236-79546236	FOXA1	16h	25.24374242944561	TimeGroup_0	cre
chr17:79541236-79546236	FOXA1	72h	17.314447919841033	TimeGroup_0	cre
chr18:33187821-33192821	ATAC	Vh	8.781589212207642	TimeGroup_0	cre
chr18:33187821-33192821	ATAC	30m	10.994722064417886	TimeGroup_0	cre
chr18:33187821-33192821	ATAC	4h	12.823664597868396	TimeGroup_0	cre
chr18:33187821-33192821	ATAC	16h	13.178979418116914	TimeGroup_0	cre
chr18:33187821-33192821	ATAC	72h	10.222784526672635	TimeGroup_0	cre
chr18:33187821-33192821	H3K27ac	Vh	2.71028307390022	TimeGroup_0	cre
chr18:33187821-33192821	H3K27ac	30m	2.427847953492524	TimeGroup_0	cre
chr18:33187821-33192821	H3K27ac	4h	3.819187925721912	TimeGroup_0	cre
chr18:33187821-33192821	H3K27ac	16h	2.814815511817084	TimeGroup_0	cre
chr18:33187821-33192821	H3K27ac	72h	5.797421811539803	TimeGroup_0	cre
chr18:33187821-33192821	H3K4me3	Vh	0.6181020369327568	TimeGroup_0	cre
chr18:33187821-33192821	H3K4me3	30m	0.5772705281527551	TimeGroup_0	cre
chr18:33187821-33192821	H3K4me3	4h	1.0305960569353134	TimeGroup_0	cre
chr18:33187821-33192821	H3K4me3	16h	0.7548885144362727	TimeGroup_0	cre
chr18:33187821-33192821	H3K4me3	72h	1.335199095940821	TimeGroup_0	cre
chr18:33187821-33192821	RNAseq	Vh	0.0	TimeGroup_0	cre
chr18:33187821-33192821	RNAseq	30m	0.0	TimeGroup_0	cre
chr18:33187821-33192821	RNAseq	4h	0.0	TimeGroup_0	cre
chr18:33187821-33192821	RNAseq	16h	0.0	TimeGroup_0	cre
chr18:33187821-33192821	RNAseq	72h	0.0	TimeGroup_0	cre
chr18:33187821-33192821	AR	Vh	6.350516215225825	TimeGroup_0	cre
chr18:33187821-33192821	AR	30m	8.925305923740426	TimeGroup_0	cre
chr18:33187821-33192821	AR	4h	10.113457568632604	TimeGroup_0	cre
chr18:33187821-33192821	AR	16h	4.9929177254063015	TimeGroup_0	cre
chr18:33187821-33192821	AR	72h	5.852614878311387	TimeGroup_0	cre
chr18:33187821-33192821	FOXA1	Vh	8.146045760999286	TimeGroup_0	cre
chr18:33187821-33192821	FOXA1	30m	12.20810064738494	TimeGroup_0	cre
chr18:33187821-33192821	FOXA1	4h	7.793802529570907	TimeGroup_0	cre
chr18:33187821-33192821	FOXA1	16h	9.582802228166974	TimeGroup_0	cre
chr18:33187821-33192821	FOXA1	72h	3.734056681911392	TimeGroup_0	cre
chr18:33273646-33278646	ATAC	Vh	11.249017796588594	TimeGroup_0	cre
chr18:33273646-33278646	ATAC	30m	9.86750602583748	TimeGroup_0	cre
chr18:33273646-33278646	ATAC	4h	9.110225666351791	TimeGroup_0	cre
chr18:33273646-33278646	ATAC	16h	12.970519290757096	TimeGroup_0	cre
chr18:33273646-33278646	ATAC	72h	11.24595593868542	TimeGroup_0	cre
chr18:33273646-33278646	H3K27ac	Vh	9.765020269434691	TimeGroup_0	cre
chr18:33273646-33278646	H3K27ac	30m	10.45136290699367	TimeGroup_0	cre
chr18:33273646-33278646	H3K27ac	4h	9.621159872736936	TimeGroup_0	cre
chr18:33273646-33278646	H3K27ac	16h	9.452490339100049	TimeGroup_0	cre
chr18:33273646-33278646	H3K27ac	72h	7.39594344364167	TimeGroup_0	cre
chr18:33273646-33278646	H3K4me3	Vh	0.9469184098432752	TimeGroup_0	cre
chr18:33273646-33278646	H3K4me3	30m	0.7559314355259151	TimeGroup_0	cre
chr18:33273646-33278646	H3K4me3	4h	0.7264242501042094	TimeGroup_0	cre
chr18:33273646-33278646	H3K4me3	16h	0.6812225950000665	TimeGroup_0	cre
chr18:33273646-33278646	H3K4me3	72h	0.7213482305234051	TimeGroup_0	cre
chr18:33273646-33278646	RNAseq	Vh	0.4466662633518759	TimeGroup_0	cre
chr18:33273646-33278646	RNAseq	30m	0.7625129744891902	TimeGroup_0	cre
chr18:33273646-33278646	RNAseq	4h	1.0485941942052608	TimeGroup_0	cre
chr18:33273646-33278646	RNAseq	16h	0.7953956183341664	TimeGroup_0	cre
chr18:33273646-33278646	RNAseq	72h	0.5637905021378511	TimeGroup_0	cre
chr18:33273646-33278646	AR	Vh	9.382195017676676	TimeGroup_0	cre
chr18:33273646-33278646	AR	30m	10.371010951179723	TimeGroup_0	cre
chr18:33273646-33278646	AR	4h	12.210361375718524	TimeGroup_0	cre
chr18:33273646-33278646	AR	16h	10.821020716107697	TimeGroup_0	cre
chr18:33273646-33278646	AR	72h	7.578587094435389	TimeGroup_0	cre
chr18:33273646-33278646	FOXA1	Vh	15.418910084969584	TimeGroup_0	cre
chr18:33273646-33278646	FOXA1	30m	15.340383733552663	TimeGroup_0	cre
chr18:33273646-33278646	FOXA1	4h	16.684601663766916	TimeGroup_0	cre
chr18:33273646-33278646	FOXA1	16h	12.54784166935064	TimeGroup_0	cre
chr18:33273646-33278646	FOXA1	72h	11.545121984676944	TimeGroup_0	cre
chr18:33910693-33915693	ATAC	Vh	3.550255335026256	TimeGroup_0	cre
chr18:33910693-33915693	ATAC	30m	6.278948255172628	TimeGroup_0	cre
chr18:33910693-33915693	ATAC	4h	7.445127436301638	TimeGroup_0	cre
chr18:33910693-33915693	ATAC	16h	5.858412683461058	TimeGroup_0	cre
chr18:33910693-33915693	ATAC	72h	5.29196893584786	TimeGroup_0	cre
chr18:33910693-33915693	H3K27ac	Vh	3.012232607629146	TimeGroup_0	cre
chr18:33910693-33915693	H3K27ac	30m	2.8256252450852206	TimeGroup_0	cre
chr18:33910693-33915693	H3K27ac	4h	4.4067847150826	TimeGroup_0	cre
chr18:33910693-33915693	H3K27ac	16h	4.129656119928817	TimeGroup_0	cre
chr18:33910693-33915693	H3K27ac	72h	2.3813463929519565	TimeGroup_0	cre
chr18:33910693-33915693	H3K4me3	Vh	0.2725130363445799	TimeGroup_0	cre
chr18:33910693-33915693	H3K4me3	30m	0.4274503831566887	TimeGroup_0	cre
chr18:33910693-33915693	H3K4me3	4h	0.4227073180302484	TimeGroup_0	cre
chr18:33910693-33915693	H3K4me3	16h	0.5569284169773664	TimeGroup_0	cre
chr18:33910693-33915693	H3K4me3	72h	0.2023674414442028	TimeGroup_0	cre
chr18:33910693-33915693	RNAseq	Vh	0.0	TimeGroup_0	cre
chr18:33910693-33915693	RNAseq	30m	0.0	TimeGroup_0	cre
chr18:33910693-33915693	RNAseq	4h	0.0	TimeGroup_0	cre
chr18:33910693-33915693	RNAseq	16h	0.0	TimeGroup_0	cre
chr18:33910693-33915693	RNAseq	72h	0.496824054642152	TimeGroup_0	cre
chr18:33910693-33915693	AR	Vh	14.321545462413884	TimeGroup_0	cre
chr18:33910693-33915693	AR	30m	22.91725121130441	TimeGroup_0	cre
chr18:33910693-33915693	AR	4h	17.620366042110227	TimeGroup_0	cre
chr18:33910693-33915693	AR	16h	22.083685756185503	TimeGroup_0	cre
chr18:33910693-33915693	AR	72h	16.6203382913503	TimeGroup_0	cre
chr18:33910693-33915693	FOXA1	Vh	13.65227008249984	TimeGroup_0	cre
chr18:33910693-33915693	FOXA1	30m	21.888704259740575	TimeGroup_0	cre
chr18:33910693-33915693	FOXA1	4h	22.49829986278472	TimeGroup_0	cre
chr18:33910693-33915693	FOXA1	16h	13.229060867602634	TimeGroup_0	cre
chr18:33910693-33915693	FOXA1	72h	18.52532505040311	TimeGroup_0	cre
chr18:34032240-34037240	ATAC	Vh	15.585325083514482	TimeGroup_0	cre
chr18:34032240-34037240	ATAC	30m	19.06384449934837	TimeGroup_0	cre
chr18:34032240-34037240	ATAC	4h	12.080760596601802	TimeGroup_0	cre
chr18:34032240-34037240	ATAC	16h	14.63349504492434	TimeGroup_0	cre
chr18:34032240-34037240	ATAC	72h	16.030206909276842	TimeGroup_0	cre
chr18:34032240-34037240	H3K27ac	Vh	34.9740868943428	TimeGroup_0	cre
chr18:34032240-34037240	H3K27ac	30m	28.25685027192097	TimeGroup_0	cre
chr18:34032240-34037240	H3K27ac	4h	28.80377265844453	TimeGroup_0	cre
chr18:34032240-34037240	H3K27ac	16h	26.820168404759976	TimeGroup_0	cre
chr18:34032240-34037240	H3K27ac	72h	25.41093296324019	TimeGroup_0	cre
chr18:34032240-34037240	H3K4me3	Vh	3.0195170566603395	TimeGroup_0	cre
chr18:34032240-34037240	H3K4me3	30m	2.109338888274791	TimeGroup_0	cre
chr18:34032240-34037240	H3K4me3	4h	2.5005667702629437	TimeGroup_0	cre
chr18:34032240-34037240	H3K4me3	16h	2.3494802956051686	TimeGroup_0	cre
chr18:34032240-34037240	H3K4me3	72h	2.835343992874612	TimeGroup_0	cre
chr18:34032240-34037240	RNAseq	Vh	0.0	TimeGroup_0	cre
chr18:34032240-34037240	RNAseq	30m	0.3861336485877247	TimeGroup_0	cre
chr18:34032240-34037240	RNAseq	4h	0.0	TimeGroup_0	cre
chr18:34032240-34037240	RNAseq	16h	0.7692387533057173	TimeGroup_0	cre
chr18:34032240-34037240	RNAseq	72h	0.0	TimeGroup_0	cre
chr18:34032240-34037240	AR	Vh	10.742568018420634	TimeGroup_0	cre
chr18:34032240-34037240	AR	30m	12.784136719261864	TimeGroup_0	cre
chr18:34032240-34037240	AR	4h	11.17960096300331	TimeGroup_0	cre
chr18:34032240-34037240	AR	16h	12.822482219374448	TimeGroup_0	cre
chr18:34032240-34037240	AR	72h	8.386655904711626	TimeGroup_0	cre
chr18:34032240-34037240	FOXA1	Vh	22.567310887871347	TimeGroup_0	cre
chr18:34032240-34037240	FOXA1	30m	24.115174556471946	TimeGroup_0	cre
chr18:34032240-34037240	FOXA1	4h	22.90908128892535	TimeGroup_0	cre
chr18:34032240-34037240	FOXA1	16h	23.37711674676752	TimeGroup_0	cre
chr18:34032240-34037240	FOXA1	72h	18.922465456617367	TimeGroup_0	cre
chr18:34060408-34065408	ATAC	Vh	6.292767612657942	TimeGroup_0	cre
chr18:34060408-34065408	ATAC	30m	6.07048840009766	TimeGroup_0	cre
chr18:34060408-34065408	ATAC	4h	5.647531612545005	TimeGroup_0	cre
chr18:34060408-34065408	ATAC	16h	7.439899711854634	TimeGroup_0	cre
chr18:34060408-34065408	ATAC	72h	7.203194499177736	TimeGroup_0	cre
chr18:34060408-34065408	H3K27ac	Vh	6.385691581513434	TimeGroup_0	cre
chr18:34060408-34065408	H3K27ac	30m	5.670088635207501	TimeGroup_0	cre
chr18:34060408-34065408	H3K27ac	4h	7.1390550150490535	TimeGroup_0	cre
chr18:34060408-34065408	H3K27ac	16h	7.239808876572137	TimeGroup_0	cre
chr18:34060408-34065408	H3K27ac	72h	13.545761810464947	TimeGroup_0	cre
chr18:34060408-34065408	H3K4me3	Vh	0.7538159733526135	TimeGroup_0	cre
chr18:34060408-34065408	H3K4me3	30m	0.2120554624062359	TimeGroup_0	cre
chr18:34060408-34065408	H3K4me3	4h	0.586083235487357	TimeGroup_0	cre
chr18:34060408-34065408	H3K4me3	16h	0.4724593123088564	TimeGroup_0	cre
chr18:34060408-34065408	H3K4me3	72h	0.68683568188155	TimeGroup_0	cre
chr18:34060408-34065408	RNAseq	Vh	0.0	TimeGroup_0	cre
chr18:34060408-34065408	RNAseq	30m	0.3917439414730858	TimeGroup_0	cre
chr18:34060408-34065408	RNAseq	4h	0.0	TimeGroup_0	cre
chr18:34060408-34065408	RNAseq	16h	0.0	TimeGroup_0	cre
chr18:34060408-34065408	RNAseq	72h	0.7604033000867986	TimeGroup_0	cre
chr18:34060408-34065408	AR	Vh	6.990296190624652	TimeGroup_0	cre
chr18:34060408-34065408	AR	30m	26.8891056486856	TimeGroup_0	cre
chr18:34060408-34065408	AR	4h	16.345202896444984	TimeGroup_0	cre
chr18:34060408-34065408	AR	16h	23.93882075191668	TimeGroup_0	cre
chr18:34060408-34065408	AR	72h	8.410191889476954	TimeGroup_0	cre
chr18:34060408-34065408	FOXA1	Vh	28.331357582947984	TimeGroup_0	cre
chr18:34060408-34065408	FOXA1	30m	26.084169651839776	TimeGroup_0	cre
chr18:34060408-34065408	FOXA1	4h	22.36817865825399	TimeGroup_0	cre
chr18:34060408-34065408	FOXA1	16h	31.33489304111669	TimeGroup_0	cre
chr18:34060408-34065408	FOXA1	72h	18.75625804006794	TimeGroup_0	cre
chr18:34087328-34092328	ATAC	Vh	8.171500737362967	TimeGroup_0	cre
chr18:34087328-34092328	ATAC	30m	8.060526388914516	TimeGroup_0	cre
chr18:34087328-34092328	ATAC	4h	7.8387922998435124	TimeGroup_0	cre
chr18:34087328-34092328	ATAC	16h	8.97058973201416	TimeGroup_0	cre
chr18:34087328-34092328	ATAC	72h	7.993868585283096	TimeGroup_0	cre
chr18:34087328-34092328	H3K27ac	Vh	20.800961561386508	TimeGroup_0	cre
chr18:34087328-34092328	H3K27ac	30m	19.768714996397335	TimeGroup_0	cre
chr18:34087328-34092328	H3K27ac	4h	17.72821115097327	TimeGroup_0	cre
chr18:34087328-34092328	H3K27ac	16h	15.844321834306351	TimeGroup_0	cre
chr18:34087328-34092328	H3K27ac	72h	5.129171797261413	TimeGroup_0	cre
chr18:34087328-34092328	H3K4me3	Vh	2.0441196211078942	TimeGroup_0	cre
chr18:34087328-34092328	H3K4me3	30m	2.610952757862972	TimeGroup_0	cre
chr18:34087328-34092328	H3K4me3	4h	1.9159958408789461	TimeGroup_0	cre
chr18:34087328-34092328	H3K4me3	16h	1.0718920634625755	TimeGroup_0	cre
chr18:34087328-34092328	H3K4me3	72h	1.8255465518884746	TimeGroup_0	cre
chr18:34087328-34092328	RNAseq	Vh	8.23992836543517	TimeGroup_0	cre
chr18:34087328-34092328	RNAseq	30m	8.525947859181631	TimeGroup_0	cre
chr18:34087328-34092328	RNAseq	4h	12.291443223497215	TimeGroup_0	cre
chr18:34087328-34092328	RNAseq	16h	10.38807556465206	TimeGroup_0	cre
chr18:34087328-34092328	RNAseq	72h	4.544116644363276	TimeGroup_0	cre
chr18:34087328-34092328	AR	Vh	9.996600463989994	TimeGroup_0	cre
chr18:34087328-34092328	AR	30m	18.17598289346177	TimeGroup_0	cre
chr18:34087328-34092328	AR	4h	18.191752387955738	TimeGroup_0	cre
chr18:34087328-34092328	AR	16h	10.06945099992895	TimeGroup_0	cre
chr18:34087328-34092328	AR	72h	7.245160643593253	TimeGroup_0	cre
chr18:34087328-34092328	FOXA1	Vh	17.96915968683006	TimeGroup_0	cre
chr18:34087328-34092328	FOXA1	30m	15.980032102497145	TimeGroup_0	cre
chr18:34087328-34092328	FOXA1	4h	17.699439442756095	TimeGroup_0	cre
chr18:34087328-34092328	FOXA1	16h	16.646653878333076	TimeGroup_0	cre
chr18:34087328-34092328	FOXA1	72h	11.535477877693484	TimeGroup_0	cre
chr19:56035370-56040370	ATAC	Vh	10.889885430581707	TimeGroup_0	cre
chr19:56035370-56040370	ATAC	30m	9.931233870907155	TimeGroup_0	cre
chr19:56035370-56040370	ATAC	4h	10.613692617959149	TimeGroup_0	cre
chr19:56035370-56040370	ATAC	16h	7.66893407085996	TimeGroup_0	cre
chr19:56035370-56040370	ATAC	72h	9.910053653208353	TimeGroup_0	cre
chr19:56035370-56040370	H3K27ac	Vh	2.088248404332019	TimeGroup_0	cre
chr19:56035370-56040370	H3K27ac	30m	2.2277718830299458	TimeGroup_0	cre
chr19:56035370-56040370	H3K27ac	4h	2.3269710100006935	TimeGroup_0	cre
chr19:56035370-56040370	H3K27ac	16h	2.158224869173081	TimeGroup_0	cre
chr19:56035370-56040370	H3K27ac	72h	2.0786682669444505	TimeGroup_0	cre
chr19:56035370-56040370	H3K4me3	Vh	0.6347675593552424	TimeGroup_0	cre
chr19:56035370-56040370	H3K4me3	30m	0.7818122233337867	TimeGroup_0	cre
chr19:56035370-56040370	H3K4me3	4h	0.6643578244293931	TimeGroup_0	cre
chr19:56035370-56040370	H3K4me3	16h	0.7464262456396571	TimeGroup_0	cre
chr19:56035370-56040370	H3K4me3	72h	0.6378863514105426	TimeGroup_0	cre
chr19:56035370-56040370	RNAseq	Vh	0.190066950945937	TimeGroup_0	cre
chr19:56035370-56040370	RNAseq	30m	0.25706079471541293	TimeGroup_0	cre
chr19:56035370-56040370	RNAseq	4h	0.34666531412176166	TimeGroup_0	cre
chr19:56035370-56040370	RNAseq	16h	0.20190292713691305	TimeGroup_0	cre
chr19:56035370-56040370	RNAseq	72h	0.2407060383885128	TimeGroup_0	cre
chr19:56035370-56040370	AR	Vh	25.137289781070855	TimeGroup_0	cre
chr19:56035370-56040370	AR	30m	19.7291572593977	TimeGroup_0	cre
chr19:56035370-56040370	AR	4h	19.25638597320293	TimeGroup_0	cre
chr19:56035370-56040370	AR	16h	19.004098834613963	TimeGroup_0	cre
chr19:56035370-56040370	AR	72h	19.050447861845313	TimeGroup_0	cre
chr19:56035370-56040370	FOXA1	Vh	18.678109041224204	TimeGroup_0	cre
chr19:56035370-56040370	FOXA1	30m	17.978334826346437	TimeGroup_0	cre
chr19:56035370-56040370	FOXA1	4h	15.58245962983508	TimeGroup_0	cre
chr19:56035370-56040370	FOXA1	16h	17.110513866162147	TimeGroup_0	cre
chr19:56035370-56040370	FOXA1	72h	21.829731442834436	TimeGroup_0	cre
chr19:56193071-56198071	ATAC	Vh	26.28041187887491	TimeGroup_0	cre
chr19:56193071-56198071	ATAC	30m	23.20751446461267	TimeGroup_0	cre
chr19:56193071-56198071	ATAC	4h	22.572534408705263	TimeGroup_0	cre
chr19:56193071-56198071	ATAC	16h	25.9972023569645	TimeGroup_0	cre
chr19:56193071-56198071	ATAC	72h	22.38393196209835	TimeGroup_0	cre
chr19:56193071-56198071	H3K27ac	Vh	51.54928482855489	TimeGroup_0	cre
chr19:56193071-56198071	H3K27ac	30m	54.28981416551341	TimeGroup_0	cre
chr19:56193071-56198071	H3K27ac	4h	48.93993681248916	TimeGroup_0	cre
chr19:56193071-56198071	H3K27ac	16h	50.5291852562835	TimeGroup_0	cre
chr19:56193071-56198071	H3K27ac	72h	48.81387010699716	TimeGroup_0	cre
chr19:56193071-56198071	H3K4me3	Vh	4.486261788420566	TimeGroup_0	cre
chr19:56193071-56198071	H3K4me3	30m	3.510412304105264	TimeGroup_0	cre
chr19:56193071-56198071	H3K4me3	4h	3.9555438247513512	TimeGroup_0	cre
chr19:56193071-56198071	H3K4me3	16h	3.484234630417771	TimeGroup_0	cre
chr19:56193071-56198071	H3K4me3	72h	4.417809624313396	TimeGroup_0	cre
chr19:56193071-56198071	RNAseq	Vh	11.905581978472412	TimeGroup_0	cre
chr19:56193071-56198071	RNAseq	30m	15.08679023001316	TimeGroup_0	cre
chr19:56193071-56198071	RNAseq	4h	0.8585351117064249	TimeGroup_0	cre
chr19:56193071-56198071	RNAseq	16h	0.7656472542398811	TimeGroup_0	cre
[truncated: 28,331 more rows]
