# Supplementary material for: Decoding the epigenetics and chromatin loop dynamics of androgen receptor-mediated transcription
Source: Nat Commun. 2024 Nov 3;15:9494. doi: 10.1038/s41467-024-53758-5 (PMC11532539; doi:10.1038/s41467-024-53758-5)
Supplement: Supplementary file 9 — Source data [file 41467_2024_53758_MOESM9_ESM.zip › source/fig3e_H3K4me3.tsv]

Bootstap_step	Time	H3K4me3_CF	Enhancer_Set
0	Vh	0.24116644022358652	Down-ARcre
0	30m	0.20473084952971382	Down-ARcre
0	4h	0.2919916006965933	Down-ARcre
0	16h	0.2781665480746057	Down-ARcre
0	72h	0.20291270034985004	Down-ARcre
1	Vh	0.2453573765723837	Down-ARcre
1	30m	0.20913500891787742	Down-ARcre
1	4h	0.2899024850581957	Down-ARcre
1	16h	0.2992384875569243	Down-ARcre
1	72h	0.21588981613406627	Down-ARcre
2	Vh	0.22162425585325254	Down-ARcre
2	30m	0.1853532265296966	Down-ARcre
2	4h	0.2660252138916299	Down-ARcre
2	16h	0.25510476100388246	Down-ARcre
2	72h	0.1914233415489855	Down-ARcre
3	Vh	0.22738885515046173	Down-ARcre
3	30m	0.19255707312262677	Down-ARcre
3	4h	0.2656427786358611	Down-ARcre
3	16h	0.2582074678985079	Down-ARcre
3	72h	0.1908328479906822	Down-ARcre
4	Vh	0.21918389560913026	Down-ARcre
4	30m	0.1907238311713756	Down-ARcre
4	4h	0.2589119904025898	Down-ARcre
4	16h	0.2589462653216007	Down-ARcre
4	72h	0.18361128698054607	Down-ARcre
5	Vh	0.21822029545314428	Down-ARcre
5	30m	0.1835252478339549	Down-ARcre
5	4h	0.2626211216599798	Down-ARcre
5	16h	0.2576081245208578	Down-ARcre
5	72h	0.19151309446980774	Down-ARcre
6	Vh	0.21349971859413502	Down-ARcre
6	30m	0.19519314575145094	Down-ARcre
6	4h	0.26116782513633924	Down-ARcre
6	16h	0.2625382982239793	Down-ARcre
6	72h	0.1867545794140154	Down-ARcre
7	Vh	0.24847730350929872	Down-ARcre
7	30m	0.21391477383032467	Down-ARcre
7	4h	0.3079536796287059	Down-ARcre
7	16h	0.29835860616404575	Down-ARcre
7	72h	0.2149840011906091	Down-ARcre
8	Vh	0.2278934869778488	Down-ARcre
8	30m	0.19450937277691047	Down-ARcre
8	4h	0.2772771759306144	Down-ARcre
8	16h	0.2698980719636491	Down-ARcre
8	72h	0.1929944934883315	Down-ARcre
9	Vh	0.21297183368461317	Down-ARcre
9	30m	0.17717975046354065	Down-ARcre
9	4h	0.24627474368307103	Down-ARcre
9	16h	0.24805031147463028	Down-ARcre
9	72h	0.1824095022624436	Down-ARcre
10	Vh	0.22411086126375462	Down-ARcre
10	30m	0.19541444216842196	Down-ARcre
10	4h	0.2797182570854804	Down-ARcre
10	16h	0.2612419080983048	Down-ARcre
10	72h	0.18846222301326077	Down-ARcre
11	Vh	0.23661493466673011	Down-ARcre
11	30m	0.20348542101404357	Down-ARcre
11	4h	0.28022120787164007	Down-ARcre
11	16h	0.29098101021338346	Down-ARcre
11	72h	0.19903567984570938	Down-ARcre
12	Vh	0.22686734024847477	Down-ARcre
12	30m	0.2001350487618816	Down-ARcre
12	4h	0.2798021228094306	Down-ARcre
12	16h	0.276821912119854	Down-ARcre
12	72h	0.19763638128518793	Down-ARcre
13	Vh	0.23866265799870962	Down-ARcre
13	30m	0.2124621333878814	Down-ARcre
13	4h	0.2748027527625386	Down-ARcre
13	16h	0.28781765413746696	Down-ARcre
13	72h	0.20466114963095544	Down-ARcre
14	Vh	0.22443316949421221	Down-ARcre
14	30m	0.19028485103334392	Down-ARcre
14	4h	0.2552568807885182	Down-ARcre
14	16h	0.26445499595678945	Down-ARcre
14	72h	0.1947964093248108	Down-ARcre
15	Vh	0.22980605285592462	Down-ARcre
15	30m	0.20080347279756952	Down-ARcre
15	4h	0.27889642745007165	Down-ARcre
15	16h	0.27299845343212154	Down-ARcre
15	72h	0.1930134700108364	Down-ARcre
16	Vh	0.24033948086816312	Down-ARcre
16	30m	0.20585553207239518	Down-ARcre
16	4h	0.2995832453517972	Down-ARcre
16	16h	0.2859573884888389	Down-ARcre
16	72h	0.20558608994136038	Down-ARcre
17	Vh	0.24377358490566012	Down-ARcre
17	30m	0.21282442748091598	Down-ARcre
17	4h	0.2935867837975607	Down-ARcre
17	16h	0.29734368614630136	Down-ARcre
17	72h	0.20530824322426722	Down-ARcre
18	Vh	0.24354741896758725	Down-ARcre
18	30m	0.20806326038627854	Down-ARcre
18	4h	0.29547928527268885	Down-ARcre
18	16h	0.29200905986268944	Down-ARcre
18	72h	0.20174137766561756	Down-ARcre
19	Vh	0.23726908118619383	Down-ARcre
19	30m	0.20773148490580012	Down-ARcre
19	4h	0.2949956101843734	Down-ARcre
19	16h	0.28338304335818776	Down-ARcre
19	72h	0.2012365921978551	Down-ARcre
20	Vh	0.22536538229254768	Down-ARcre
20	30m	0.19044330501579906	Down-ARcre
20	4h	0.2632232412600505	Down-ARcre
20	16h	0.27967527282406135	Down-ARcre
20	72h	0.19153935479188594	Down-ARcre
21	Vh	0.22418794596101546	Down-ARcre
21	30m	0.18670342228542042	Down-ARcre
21	4h	0.2619536750984061	Down-ARcre
21	16h	0.27068128289378	Down-ARcre
21	72h	0.19182811872388078	Down-ARcre
22	Vh	0.23986293546544873	Down-ARcre
22	30m	0.210044826639832	Down-ARcre
22	4h	0.28959276018099683	Down-ARcre
22	16h	0.2876136990904067	Down-ARcre
22	72h	0.20612202971992177	Down-ARcre
23	Vh	0.2220448710793616	Down-ARcre
23	30m	0.19103628741555662	Down-ARcre
23	4h	0.27026377822194025	Down-ARcre
23	16h	0.27128030530506236	Down-ARcre
23	72h	0.19398579824546336	Down-ARcre
24	Vh	0.20498691279790598	Down-ARcre
24	30m	0.17448006040222383	Down-ARcre
24	4h	0.2534788394996021	Down-ARcre
24	16h	0.24122101320824987	Down-ARcre
24	72h	0.17677726296944077	Down-ARcre
25	Vh	0.2186060187010088	Down-ARcre
25	30m	0.1875992598874404	Down-ARcre
25	4h	0.26471982084393014	Down-ARcre
25	16h	0.2603358299205106	Down-ARcre
25	72h	0.19002606105733483	Down-ARcre
26	Vh	0.2400595389195306	Down-ARcre
26	30m	0.2084687679934625	Down-ARcre
26	4h	0.29319722198979314	Down-ARcre
26	16h	0.28681060439156913	Down-ARcre
26	72h	0.20446669735368012	Down-ARcre
27	Vh	0.2266656662665068	Down-ARcre
27	30m	0.19661974245656835	Down-ARcre
27	4h	0.2780183942160039	Down-ARcre
27	16h	0.2646420238241433	Down-ARcre
27	72h	0.18982841310618784	Down-ARcre
28	Vh	0.2191225495831161	Down-ARcre
28	30m	0.19077337349298967	Down-ARcre
28	4h	0.2690164750573861	Down-ARcre
28	16h	0.25818644074990516	Down-ARcre
28	72h	0.18397781323378978	Down-ARcre
29	Vh	0.22348821578023018	Down-ARcre
29	30m	0.19636535388581364	Down-ARcre
29	4h	0.272985066542732	Down-ARcre
29	16h	0.2698829294601179	Down-ARcre
29	72h	0.19591745893103157	Down-ARcre
30	Vh	0.2301711668273867	Down-ARcre
30	30m	0.19578542240805888	Down-ARcre
30	4h	0.2763583033525073	Down-ARcre
30	16h	0.27249023155398094	Down-ARcre
30	72h	0.19446594427244618	Down-ARcre
31	Vh	0.23364965787214967	Down-ARcre
31	30m	0.2006531691152525	Down-ARcre
31	4h	0.2711394755847724	Down-ARcre
31	16h	0.26842715052971594	Down-ARcre
31	72h	0.19772516624823408	Down-ARcre
32	Vh	0.23372438863185777	Down-ARcre
32	30m	0.1964663197690968	Down-ARcre
32	4h	0.27054241171489857	Down-ARcre
32	16h	0.2592309984790558	Down-ARcre
32	72h	0.19592864252650316	Down-ARcre
33	Vh	0.2402487324508009	Down-ARcre
33	30m	0.20280327350002292	Down-ARcre
33	4h	0.27243344199358477	Down-ARcre
33	16h	0.28070789669312496	Down-ARcre
33	72h	0.20334924093094078	Down-ARcre
34	Vh	0.2337422515063509	Down-ARcre
34	30m	0.20692267474738887	Down-ARcre
34	4h	0.2821839092364788	Down-ARcre
34	16h	0.2771216277630851	Down-ARcre
34	72h	0.207782522526204	Down-ARcre
35	Vh	0.1992716446029364	Down-ARcre
35	30m	0.16911103172713013	Down-ARcre
35	4h	0.23914022027194515	Down-ARcre
35	16h	0.23294250329086363	Down-ARcre
35	72h	0.1678646338790975	Down-ARcre
36	Vh	0.1837006653561164	Down-ARcre
36	30m	0.16229675661871085	Down-ARcre
36	4h	0.22879579037613978	Down-ARcre
36	16h	0.22606847668496474	Down-ARcre
36	72h	0.1608796465614351	Down-ARcre
37	Vh	0.2518265267890602	Down-ARcre
37	30m	0.20777151043065617	Down-ARcre
37	4h	0.28058482713036176	Down-ARcre
37	16h	0.30025036563297836	Down-ARcre
37	72h	0.21313786792072845	Down-ARcre
38	Vh	0.2192694856300437	Down-ARcre
38	30m	0.19185362299889816	Down-ARcre
38	4h	0.2576350598520136	Down-ARcre
38	16h	0.2718173382619147	Down-ARcre
38	72h	0.19370762673764133	Down-ARcre
39	Vh	0.21200315210967138	Down-ARcre
39	30m	0.18587291335453113	Down-ARcre
39	4h	0.25028452245465577	Down-ARcre
39	16h	0.25716637401229153	Down-ARcre
39	72h	0.18430302650738278	Down-ARcre
40	Vh	0.22567466183341622	Down-ARcre
40	30m	0.18851306470674478	Down-ARcre
40	4h	0.272346465354353	Down-ARcre
40	16h	0.26344940363454944	Down-ARcre
40	72h	0.1964699024465517	Down-ARcre
41	Vh	0.2212022172089907	Down-ARcre
41	30m	0.18513051697811317	Down-ARcre
41	4h	0.2628474850277414	Down-ARcre
41	16h	0.2581839658381353	Down-ARcre
41	72h	0.18795796408787327	Down-ARcre
42	Vh	0.22762290265717838	Down-ARcre
42	30m	0.19436048464181455	Down-ARcre
42	4h	0.2701578067570143	Down-ARcre
42	16h	0.2650028118321892	Down-ARcre
42	72h	0.19027619246660168	Down-ARcre
43	Vh	0.21432212216796814	Down-ARcre
43	30m	0.1831674478206683	Down-ARcre
43	4h	0.24739094627982078	Down-ARcre
43	16h	0.25940938318647283	Down-ARcre
43	72h	0.19003255914912137	Down-ARcre
44	Vh	0.23486299481945816	Down-ARcre
44	30m	0.20103786438796253	Down-ARcre
44	4h	0.2841072915186114	Down-ARcre
44	16h	0.2823973055437346	Down-ARcre
44	72h	0.20564036519642023	Down-ARcre
45	Vh	0.19540222506114718	Down-ARcre
45	30m	0.16780226096953402	Down-ARcre
45	4h	0.23622801951363503	Down-ARcre
45	16h	0.23108001536812703	Down-ARcre
45	72h	0.17310084356695474	Down-ARcre
46	Vh	0.21890363622084355	Down-ARcre
46	30m	0.1847646782353862	Down-ARcre
46	4h	0.2530696592062831	Down-ARcre
46	16h	0.26326435116001695	Down-ARcre
46	72h	0.18860664119261644	Down-ARcre
47	Vh	0.18300033485880074	Down-ARcre
47	30m	0.15244383666027084	Down-ARcre
47	4h	0.21851714558230098	Down-ARcre
47	16h	0.2107551800819582	Down-ARcre
47	72h	0.15538708738891271	Down-ARcre
48	Vh	0.245290781719115	Down-ARcre
48	30m	0.2092719599050379	Down-ARcre
48	4h	0.28876157445390105	Down-ARcre
48	16h	0.2920418267218956	Down-ARcre
48	72h	0.2010025365382299	Down-ARcre
49	Vh	0.23386268708666944	Down-ARcre
49	30m	0.19967463719465012	Down-ARcre
49	4h	0.2859411027700874	Down-ARcre
49	16h	0.2767322333633185	Down-ARcre
49	72h	0.19699663810023577	Down-ARcre
50	Vh	0.22857163802709488	Down-ARcre
50	30m	0.19778640091718822	Down-ARcre
50	4h	0.26505415964223494	Down-ARcre
50	16h	0.2633985428001814	Down-ARcre
50	72h	0.18968854336360313	Down-ARcre
51	Vh	0.21501376776830694	Down-ARcre
51	30m	0.18074852345952053	Down-ARcre
51	4h	0.24798498697160856	Down-ARcre
51	16h	0.24890275779619406	Down-ARcre
51	72h	0.1801789963937927	Down-ARcre
52	Vh	0.23977993517470306	Down-ARcre
52	30m	0.20601202219196574	Down-ARcre
52	4h	0.2889122704502895	Down-ARcre
52	16h	0.2947396481251109	Down-ARcre
52	72h	0.20709415670886544	Down-ARcre
53	Vh	0.1939752961935974	Down-ARcre
53	30m	0.1679817905918058	Down-ARcre
53	4h	0.23774000244588533	Down-ARcre
53	16h	0.2335677904438516	Down-ARcre
53	72h	0.1711127487103908	Down-ARcre
54	Vh	0.21880326132018962	Down-ARcre
54	30m	0.19607843137254954	Down-ARcre
54	4h	0.2755290061247812	Down-ARcre
54	16h	0.27160255661771004	Down-ARcre
54	72h	0.20339432009535913	Down-ARcre
55	Vh	0.2141381000063916	Down-ARcre
55	30m	0.17944072143625342	Down-ARcre
55	4h	0.24872699489165445	Down-ARcre
55	16h	0.2542835065903555	Down-ARcre
55	72h	0.18687972395662222	Down-ARcre
56	Vh	0.25846610972353873	Down-ARcre
56	30m	0.21631927046798335	Down-ARcre
56	4h	0.306903258843366	Down-ARcre
56	16h	0.294957983193277	Down-ARcre
56	72h	0.20929361843747463	Down-ARcre
57	Vh	0.26130503027132146	Down-ARcre
57	30m	0.21997589518292532	Down-ARcre
57	4h	0.2964786447202069	Down-ARcre
57	16h	0.3138813751175766	Down-ARcre
57	72h	0.2220475976650213	Down-ARcre
58	Vh	0.21465090709180834	Down-ARcre
58	30m	0.18422735695895245	Down-ARcre
58	4h	0.2599038271523627	Down-ARcre
58	16h	0.25747808827920526	Down-ARcre
58	72h	0.18993116566988627	Down-ARcre
59	Vh	0.21260137101223633	Down-ARcre
59	30m	0.18997699638514653	Down-ARcre
59	4h	0.2674922600619208	Down-ARcre
59	16h	0.2560292663059279	Down-ARcre
59	72h	0.19066209040512566	Down-ARcre
60	Vh	0.24752823257290618	Down-ARcre
60	30m	0.21355715529121633	Down-ARcre
60	4h	0.2947786256277975	Down-ARcre
60	16h	0.2969264730033906	Down-ARcre
60	72h	0.2166935667795307	Down-ARcre
61	Vh	0.23364015532863552	Down-ARcre
61	30m	0.19359025099634627	Down-ARcre
61	4h	0.28262840746054657	Down-ARcre
61	16h	0.2684471527220794	Down-ARcre
61	72h	0.19639597930893288	Down-ARcre
62	Vh	0.221045412983847	Down-ARcre
62	30m	0.19787684291432564	Down-ARcre
62	4h	0.2680057201037022	Down-ARcre
62	16h	0.26952492094171754	Down-ARcre
62	72h	0.19132831480527177	Down-ARcre
63	Vh	0.20317212578828592	Down-ARcre
63	30m	0.17929101259271998	Down-ARcre
63	4h	0.256937882395174	Down-ARcre
63	16h	0.24027691040274218	Down-ARcre
63	72h	0.17873334699733595	Down-ARcre
64	Vh	0.242767598842816	Down-ARcre
64	30m	0.20704578506594534	Down-ARcre
64	4h	0.28966897656607515	Down-ARcre
64	16h	0.2882299440922339	Down-ARcre
64	72h	0.20701541344756375	Down-ARcre
65	Vh	0.2287787156282626	Down-ARcre
65	30m	0.19513401033560598	Down-ARcre
65	4h	0.28256565244751003	Down-ARcre
65	16h	0.27655744364904805	Down-ARcre
65	72h	0.18810014937051042	Down-ARcre
66	Vh	0.19457695947011466	Down-ARcre
66	30m	0.16288504481355703	Down-ARcre
66	4h	0.22459974930383064	Down-ARcre
66	16h	0.22781259093200398	Down-ARcre
66	72h	0.16347715996077491	Down-ARcre
67	Vh	0.2353979614659557	Down-ARcre
67	30m	0.20353939812947736	Down-ARcre
67	4h	0.29384333328728673	Down-ARcre
67	16h	0.28504369512345906	Down-ARcre
67	72h	0.2046167864736256	Down-ARcre
68	Vh	0.2176730151520066	Down-ARcre
68	30m	0.18633629111353048	Down-ARcre
68	4h	0.25814666510295503	Down-ARcre
68	16h	0.2581426047316271	Down-ARcre
68	72h	0.18669996532414587	Down-ARcre
69	Vh	0.2356915739268681	Down-ARcre
69	30m	0.19379084967320243	Down-ARcre
69	4h	0.27118687129326136	Down-ARcre
69	16h	0.2806113649128543	Down-ARcre
69	72h	0.20144254317359606	Down-ARcre
70	Vh	0.21840117185910476	Down-ARcre
70	30m	0.18414149443561198	Down-ARcre
70	4h	0.25593638080917686	Down-ARcre
70	16h	0.25919653575715956	Down-ARcre
70	72h	0.18989073173781934	Down-ARcre
71	Vh	0.25944241591853223	Down-ARcre
71	30m	0.2266241558864217	Down-ARcre
71	4h	0.3100282639740306	Down-ARcre
71	16h	0.3038867319158271	Down-ARcre
71	72h	0.21697211081402298	Down-ARcre
72	Vh	0.20432223320950318	Down-ARcre
72	30m	0.17340012928248177	Down-ARcre
72	4h	0.24268239817554776	Down-ARcre
72	16h	0.2460682152333352	Down-ARcre
72	72h	0.1770885308318813	Down-ARcre
73	Vh	0.24268206000818493	Down-ARcre
73	30m	0.21377824672469897	Down-ARcre
73	4h	0.3028949753387063	Down-ARcre
73	16h	0.29232548282470844	Down-ARcre
73	72h	0.20648969940399114	Down-ARcre
74	Vh	0.22980315940255122	Down-ARcre
74	30m	0.19213992573773683	Down-ARcre
74	4h	0.2759621578164195	Down-ARcre
74	16h	0.2686213091344597	Down-ARcre
74	72h	0.17909322699198998	Down-ARcre
75	Vh	0.20713779857072334	Down-ARcre
75	30m	0.17709980783293383	Down-ARcre
75	4h	0.2422007048956984	Down-ARcre
75	16h	0.24853569877231876	Down-ARcre
75	72h	0.17638176753199578	Down-ARcre
76	Vh	0.20165652467883652	Down-ARcre
76	30m	0.181988317148491	Down-ARcre
76	4h	0.25464058875408674	Down-ARcre
76	16h	0.25088146852459625	Down-ARcre
76	72h	0.1829284817709824	Down-ARcre
77	Vh	0.26209787741052964	Down-ARcre
77	30m	0.22338300653594828	Down-ARcre
77	4h	0.3118411864463154	Down-ARcre
77	16h	0.30552830467880765	Down-ARcre
77	72h	0.2174626286158028	Down-ARcre
78	Vh	0.22621304818417043	Down-ARcre
78	30m	0.19461251021401246	Down-ARcre
78	4h	0.26842956374066507	Down-ARcre
78	16h	0.27292282341100443	Down-ARcre
78	72h	0.1976580837897438	Down-ARcre
79	Vh	0.21260054824068683	Down-ARcre
79	30m	0.1778555935923906	Down-ARcre
79	4h	0.26693367975552107	Down-ARcre
79	16h	0.25832129456364694	Down-ARcre
79	72h	0.18261047532959282	Down-ARcre
80	Vh	0.2308769356424922	Down-ARcre
80	30m	0.19034063771660034	Down-ARcre
80	4h	0.2681805727730663	Down-ARcre
80	16h	0.26981927992154786	Down-ARcre
80	72h	0.19115131669212587	Down-ARcre
81	Vh	0.22985167221250835	Down-ARcre
81	30m	0.19438205041069503	Down-ARcre
81	4h	0.2724305015793225	Down-ARcre
81	16h	0.2744081779053079	Down-ARcre
81	72h	0.19125228412581205	Down-ARcre
82	Vh	0.24825673827041864	Down-ARcre
82	30m	0.20492345813108845	Down-ARcre
82	4h	0.2945378399308259	Down-ARcre
82	16h	0.29154099513350445	Down-ARcre
82	72h	0.20116439770615324	Down-ARcre
83	Vh	0.2304935596842172	Down-ARcre
83	30m	0.19918347699740618	Down-ARcre
83	4h	0.26934686474140485	Down-ARcre
83	16h	0.2729821834829742	Down-ARcre
83	72h	0.2017753822840617	Down-ARcre
84	Vh	0.22664896420318634	Down-ARcre
84	30m	0.19000314985431876	Down-ARcre
84	4h	0.26525521079500924	Down-ARcre
84	16h	0.2673659762735756	Down-ARcre
84	72h	0.18632605126166135	Down-ARcre
85	Vh	0.21717157836151668	Down-ARcre
85	30m	0.18015944084760382	Down-ARcre
85	4h	0.2533887830210992	Down-ARcre
85	16h	0.2566052669137649	Down-ARcre
85	72h	0.1845957914621497	Down-ARcre
86	Vh	0.24640466312011639	Down-ARcre
86	30m	0.21448666741962977	Down-ARcre
86	4h	0.2928423888639438	Down-ARcre
86	16h	0.2962998190128857	Down-ARcre
86	72h	0.20616466071310985	Down-ARcre
87	Vh	0.21959190180137106	Down-ARcre
87	30m	0.18709425072382996	Down-ARcre
87	4h	0.25590520161989316	Down-ARcre
87	16h	0.26024643196043246	Down-ARcre
87	72h	0.19196597436641824	Down-ARcre
88	Vh	0.22479112598846654	Down-ARcre
88	30m	0.18813122353887252	Down-ARcre
88	4h	0.26587651563699694	Down-ARcre
88	16h	0.2663353548486428	Down-ARcre
88	72h	0.18489294738241988	Down-ARcre
89	Vh	0.2384615384615391	Down-ARcre
89	30m	0.2041111289545529	Down-ARcre
89	4h	0.2778884462151407	Down-ARcre
89	16h	0.28716128473725167	Down-ARcre
89	72h	0.2036358081271013	Down-ARcre
90	Vh	0.22129748659071824	Down-ARcre
90	30m	0.1891615452151012	Down-ARcre
90	4h	0.26981628232441734	Down-ARcre
90	16h	0.25986477243317146	Down-ARcre
90	72h	0.19067650012235635	Down-ARcre
91	Vh	0.23231156014303794	Down-ARcre
91	30m	0.20165644345196074	Down-ARcre
91	4h	0.2841492872452629	Down-ARcre
91	16h	0.27595577118803133	Down-ARcre
91	72h	0.19837033371040727	Down-ARcre
92	Vh	0.2465988124202999	Down-ARcre
92	30m	0.21039688947041232	Down-ARcre
92	4h	0.2960489994702268	Down-ARcre
92	16h	0.2964776029662294	Down-ARcre
92	72h	0.21065733522324642	Down-ARcre
93	Vh	0.24881923572348716	Down-ARcre
93	30m	0.20956929780459208	Down-ARcre
93	4h	0.28805666688528975	Down-ARcre
93	16h	0.30228788440162957	Down-ARcre
93	72h	0.21034482758620743	Down-ARcre
94	Vh	0.2162479331894741	Down-ARcre
94	30m	0.19018065941973097	Down-ARcre
94	4h	0.2550431499019587	Down-ARcre
94	16h	0.2529887697359224	Down-ARcre
94	72h	0.18179937225753112	Down-ARcre
95	Vh	0.2534409369831821	Down-ARcre
95	30m	0.21657021998432563	Down-ARcre
95	4h	0.302038658629129	Down-ARcre
95	16h	0.299256463312035	Down-ARcre
95	72h	0.20682575839044298	Down-ARcre
96	Vh	0.2168232719783753	Down-ARcre
96	30m	0.18307501451303757	Down-ARcre
96	4h	0.254391746803822	Down-ARcre
96	16h	0.2542368936640187	Down-ARcre
96	72h	0.18392446333622864	Down-ARcre
97	Vh	0.2340547844978838	Down-ARcre
97	30m	0.20128536999018137	Down-ARcre
97	4h	0.2927592000133089	Down-ARcre
97	16h	0.2784559769853886	Down-ARcre
97	72h	0.1923906058066988	Down-ARcre
98	Vh	0.24281061905731155	Down-ARcre
98	30m	0.2075626549635863	Down-ARcre
98	4h	0.2927524818426108	Down-ARcre
98	16h	0.29094840586703985	Down-ARcre
98	72h	0.20716076787109045	Down-ARcre
99	Vh	0.21969181190994938	Down-ARcre
99	30m	0.18869688538806176	Down-ARcre
99	4h	0.2487185745667571	Down-ARcre
99	16h	0.26367809087127686	Down-ARcre
99	72h	0.1905285768949809	Down-ARcre
0	Vh	0.9199448600716048	High-cre
0	30m	0.9294533899409454	High-cre
0	4h	1.0055012437288255	High-cre
0	16h	0.9349976417295008	High-cre
0	72h	0.908333685192363	High-cre
1	Vh	0.9359314556749931	High-cre
1	30m	0.9494477429296229	High-cre
1	4h	0.998307172503178	High-cre
1	16h	1.0058264809950703	High-cre
1	72h	0.9664254230831985	High-cre
2	Vh	0.8453999439158032	High-cre
2	30m	0.8414813162269171	High-cre
2	4h	0.9160834859397431	High-cre
2	16h	0.85748035334797	High-cre
2	72h	0.8569018546460583	High-cre
3	Vh	0.8673893778060386	High-cre
3	30m	0.8741859118059125	High-cre
3	4h	0.9147665332452002	High-cre
3	16h	0.8679094421421933	High-cre
3	72h	0.8542585248349069	High-cre
4	Vh	0.8360910331850149	High-cre
4	30m	0.8658632142247399	High-cre
4	4h	0.8915884146839679	High-cre
4	16h	0.8703927524219124	High-cre
4	72h	0.8219313855584162	High-cre
5	Vh	0.8324153185630232	High-cre
5	30m	0.8331825131916161	High-cre
5	4h	0.9043611659670928	High-cre
5	16h	0.8658948769524972	High-cre
5	72h	0.8573036313765768	High-cre
6	Vh	0.8144083752503781	High-cre
6	30m	0.8861533639344965	High-cre
6	4h	0.89935659919688	High-cre
6	16h	0.8824666064348612	High-cre
6	72h	0.8360022564048826	High-cre
7	Vh	0.947832617158129	High-cre
7	30m	0.9711472997438494	High-cre
7	4h	1.0604682023003984	High-cre
7	16h	1.00286894698159	High-cre
7	72h	0.9623705648891367	High-cre
8	Vh	0.86931432829004	High-cre
8	30m	0.8830491170142275	High-cre
8	4h	0.9548307026322691	High-cre
8	16h	0.9072049192833509	High-cre
8	72h	0.8639350774487844	High-cre
9	Vh	0.812394724392598	High-cre
9	30m	0.8043747196649405	High-cre
9	4h	0.8480708365636723	High-cre
9	16h	0.8337683228424848	High-cre
9	72h	0.8165516259873308	High-cre
10	Vh	0.8548852598009522	High-cre
10	30m	0.8871580230047243	High-cre
10	4h	0.9632368010659405	High-cre
10	16h	0.8781090669727762	High-cre
10	72h	0.8436464807477815	High-cre
11	Vh	0.902582850089057	High-cre
11	30m	0.9237992945348166	High-cre
11	4h	0.964968760614816	High-cre
11	16h	0.978070728564427	High-cre
11	72h	0.8909782987822435	High-cre
12	Vh	0.865400025750716	High-cre
12	30m	0.9085890081784163	High-cre
12	4h	0.9635256007764011	High-cre
12	16h	0.9304779341824224	High-cre
12	72h	0.8847143733799825	High-cre
13	Vh	0.9103940221259158	High-cre
13	30m	0.9645524871560265	High-cre
13	4h	0.9463097877598002	High-cre
13	16h	0.9674377804568806	High-cre
13	72h	0.9161605751610055	High-cre
14	Vh	0.8561147252261305	High-cre
14	30m	0.8638702972884427	High-cre
14	4h	0.8790016921407633	High-cre
14	16h	0.8889091778816807	High-cre
14	72h	0.8720013091303583	High-cre
15	Vh	0.8766099335469447	High-cre
15	30m	0.9116235727656061	High-cre
15	4h	0.9604067514392891	High-cre
15	16h	0.9176261916525433	High-cre
15	72h	0.8640200253824981	High-cre
16	Vh	0.9167903705505728	High-cre
16	30m	0.9345593131777407	High-cre
16	4h	1.031643804420791	High-cre
16	16h	0.9611848934490899	High-cre
16	72h	0.9203010475872486	High-cre
17	Vh	0.9298899807422628	High-cre
17	30m	0.9661972586875279	High-cre
17	4h	1.0109944106150355	High-cre
17	16h	0.9994575093745037	High-cre
17	72h	0.9190572736291834	High-cre
18	Vh	0.9290272562601147	High-cre
18	30m	0.9445821337254066	High-cre
18	4h	1.0175114220032406	High-cre
18	16h	0.9815262986332769	High-cre
18	72h	0.9030902881625867	High-cre
19	Vh	0.9050781339592193	High-cre
19	30m	0.9430759130178858	High-cre
19	4h	1.015845840179306	High-cre
19	16h	0.9525317802591061	High-cre
19	72h	0.9008306284992257	High-cre
20	Vh	0.8596707107584733	High-cre
20	30m	0.8645896592775171	High-cre
20	4h	0.9064346228929091	High-cre
20	16h	0.9400688988325713	High-cre
20	72h	0.857421185058956	High-cre
21	Vh	0.8551793043245995	High-cre
21	30m	0.8476110422800454	High-cre
21	4h	0.9020627493476291	High-cre
21	16h	0.9098375161132641	High-cre
21	72h	0.8587138296595517	High-cre
22	Vh	0.9149725575355803	High-cre
22	30m	0.9535782057682305	High-cre
22	4h	0.9972406050111876	High-cre
22	16h	0.9667522289793927	High-cre
22	72h	0.9227001687524715	High-cre
23	Vh	0.8470044076835155	High-cre
23	30m	0.8672817279271419	High-cre
23	4h	0.9306793910807961	High-cre
23	16h	0.911851002442835	High-cre
23	72h	0.8683726286796428	High-cre
24	Vh	0.781935731337866	High-cre
24	30m	0.7921184520577638	High-cre
24	4h	0.8728788354450872	High-cre
24	16h	0.8108130903821803	High-cre
24	72h	0.7913390460745019	High-cre
25	Vh	0.8338866846409655	High-cre
25	30m	0.8516780370585395	High-cre
25	4h	0.9115882390563201	High-cre
25	16h	0.8750634780429639	High-cre
25	72h	0.8506469630791914	High-cre
26	Vh	0.9157225140257422	High-cre
26	30m	0.9464230894045812	High-cre
26	4h	1.0096529169512276	High-cre
26	16h	0.9640527970933661	High-cre
26	72h	0.9152901143504846	High-cre
27	Vh	0.8646307274065947	High-cre
27	30m	0.8926299410927303	High-cre
27	4h	0.9573831592990214	High-cre
27	16h	0.8895378322476495	High-cre
27	72h	0.8497621969136113	High-cre
28	Vh	0.8358570248326702	High-cre
28	30m	0.8660881303957788	High-cre
28	4h	0.9263841823135777	High-cre
28	16h	0.8678387638579355	High-cre
28	72h	0.8235721312670613	High-cre
29	Vh	0.8525101386535651	High-cre
29	30m	0.8914750476314209	High-cre
29	4h	0.9400504099202869	High-cre
29	16h	0.9071540209809144	High-cre
29	72h	0.877019659969642	High-cre
30	Vh	0.8780026842177074	High-cre
30	30m	0.8888422285952532	High-cre
30	4h	0.9516664762712682	High-cre
30	16h	0.9159179119876235	High-cre
30	72h	0.8705219904956741	High-cre
31	Vh	0.8912716114965944	High-cre
31	30m	0.9109412121571727	High-cre
31	4h	0.933694939423136	High-cre
31	16h	0.9022607299787188	High-cre
31	72h	0.8851118170714533	High-cre
32	Vh	0.8915566767744124	High-cre
32	30m	0.8919334205766877	High-cre
32	4h	0.9316388923919492	High-cre
32	16h	0.8713498223233271	High-cre
32	72h	0.8770697230582062	High-cre
33	Vh	0.9164442048899004	High-cre
33	30m	0.9207024270094645	High-cre
33	4h	0.9381508375732889	High-cre
33	16h	0.943539844167483	High-cre
33	72h	0.9102878483081981	High-cre
34	Vh	0.8916248158552927	High-cre
34	30m	0.9394040123479045	High-cre
34	4h	0.9717275120950143	High-cre
34	16h	0.9314853645206502	High-cre
34	72h	0.9301333237366851	High-cre
35	Vh	0.7601344741023297	High-cre
35	30m	0.7677437087583583	High-cre
35	4h	0.8235024169715153	High-cre
35	16h	0.7829866414314804	High-cre
35	72h	0.751441882356183	High-cre
36	Vh	0.7007379746925717	High-cre
36	30m	0.7368077207816597	High-cre
36	4h	0.7878803747583698	High-cre
36	16h	0.7598810641786128	High-cre
36	72h	0.7201737593637086	High-cre
37	Vh	0.9606084442532763	High-cre
37	30m	0.9432576240782711	High-cre
37	4h	0.9662209186084574	High-cre
37	16h	1.0092276937626623	High-cre
37	72h	0.9541063949604152	High-cre
38	Vh	0.8364175218114578	High-cre
38	30m	0.8709923329991238	High-cre
38	4h	0.8871911811550013	High-cre
38	16h	0.913656124416212	High-cre
38	72h	0.8671274008039118	High-cre
39	Vh	0.808699626371963	High-cre
39	30m	0.8438406317973826	High-cre
39	4h	0.8618788965636425	High-cre
39	16h	0.8644100266475226	High-cre
39	72h	0.8250279404439481	High-cre
40	Vh	0.8608504774112611	High-cre
40	30m	0.8558266008387312	High-cre
40	4h	0.937851325125964	High-cre
40	16h	0.8855290933375696	High-cre
40	72h	0.8794926597052319	High-cre
41	Vh	0.8437900504282171	High-cre
41	30m	0.8404702416958097	High-cre
41	4h	0.9051406700599364	High-cre
41	16h	0.8678304449688227	High-cre
41	72h	0.8413891781383409	High-cre
42	Vh	0.8682821670374795	High-cre
42	30m	0.8823731828196264	High-cre
42	4h	0.9303144681188731	High-cre
42	16h	0.8907505443405382	High-cre
42	72h	0.8517666701471571	High-cre
43	Vh	0.8175454864502237	High-cre
43	30m	0.8315581442407027	High-cre
43	4h	0.8519145878791474	High-cre
43	16h	0.8719494245469231	High-cre
43	72h	0.8506760516263796	High-cre
44	Vh	0.8958999631328195	High-cre
44	30m	0.9126876823454025	High-cre
44	4h	0.9783508645210311	High-cre
44	16h	0.949218432416755	High-cre
44	72h	0.9205440094243258	High-cre
45	Vh	0.7453743249885914	High-cre
45	30m	0.7618020472056535	High-cre
45	4h	0.8134739727372183	High-cre
45	16h	0.7767262847223	High-cre
45	72h	0.7748816455351802	High-cre
46	Vh	0.8350219657662556	High-cre
46	30m	0.8388093778817808	High-cre
46	4h	0.8714697836338021	High-cre
46	16h	0.8849070788340943	High-cre
46	72h	0.844292965156282	High-cre
47	Vh	0.6980665190756142	High-cre
47	30m	0.6920766512959166	High-cre
47	4h	0.7524848698897522	High-cre
47	16h	0.7084086771859276	High-cre
47	72h	0.695586454055995	High-cre
48	Vh	0.9356774253343083	High-cre
48	30m	0.9500694839108402	High-cre
48	4h	0.9943783367802843	High-cre
48	16h	0.9816364374558518	High-cre
48	72h	0.899782884126986	High-cre
49	Vh	0.8920842251038644	High-cre
49	30m	0.9064987951357102	High-cre
49	4h	0.984665770462586	High-cre
49	16h	0.9301764981310554	High-cre
49	72h	0.8818505788330546	High-cre
50	Vh	0.8719011789792475	High-cre
50	30m	0.8979264299395128	High-cre
50	4h	0.9127395669600002	High-cre
50	16h	0.8853581354689125	High-cre
50	72h	0.8491360734698356	High-cre
51	Vh	0.8201838129704183	High-cre
51	30m	0.8205765190843376	High-cre
51	4h	0.8539602243049664	High-cre
51	16h	0.8366336397034805	High-cre
51	72h	0.8065668216255453	High-cre
52	Vh	0.9146559476010258	High-cre
52	30m	0.9352697594659344	High-cre
52	4h	0.9948972729806135	High-cre
52	16h	0.9907045898533036	High-cre
52	72h	0.9270518711782916	High-cre
53	Vh	0.7399312132680169	High-cre
53	30m	0.7626170900602043	High-cre
53	4h	0.8186806318166149	High-cre
53	16h	0.7850884110996674	High-cre
53	72h	0.765981988074306	High-cre
54	Vh	0.8346390792674079	High-cre
54	30m	0.8901724539909595	High-cre
54	4h	0.948810711270117	High-cre
54	16h	0.9129341816369378	High-cre
54	72h	0.9104896440729329	High-cre
55	Vh	0.8168435221075703	High-cre
55	30m	0.8146392554687689	High-cre
55	4h	0.8565154001548295	High-cre
55	16h	0.8547198814464323	High-cre
55	72h	0.8365624628551036	High-cre
56	Vh	0.9859355593690026	High-cre
56	30m	0.9820634247738933	High-cre
56	4h	1.0568509769981016	High-cre
56	16h	0.9914384767108543	High-cre
56	72h	0.9368977072148856	High-cre
57	Vh	0.9967648039507241	High-cre
57	30m	0.998664060412595	High-cre
57	4h	1.020952812663158	High-cre
57	16h	1.0550454306929617	High-cre
57	72h	0.9939905798278387	High-cre
58	Vh	0.8187996576378707	High-cre
58	30m	0.8363700040257355	High-cre
58	4h	0.8950039002085288	High-cre
58	16h	0.8654577878052722	High-cre
58	72h	0.8502221662239908	High-cre
59	Vh	0.81098157075901	High-cre
59	30m	0.8624726742773849	High-cre
59	4h	0.9211354009445445	High-cre
59	16h	0.8605878811336155	High-cre
59	72h	0.8534941327259078	High-cre
60	Vh	0.9442123251765074	High-cre
60	30m	0.9695237546638407	High-cre
60	4h	1.0150986329274998	High-cre
60	16h	0.9980551362012366	High-cre
60	72h	0.9700233929712916	High-cre
61	Vh	0.8912353634346528	High-cre
61	30m	0.8788764148705286	High-cre
61	4h	0.9732581846077479	High-cre
61	16h	0.9023279630907471	High-cre
61	72h	0.8791617446077614	High-cre
62	Vh	0.8431919106504573	High-cre
62	30m	0.8983370257096447	High-cre
62	4h	0.9229035501289203	High-cre
62	16h	0.9059506515508362	High-cre
62	72h	0.8564764697777849	High-cre
63	Vh	0.7750131098484212	High-cre
63	30m	0.8139595953567441	High-cre
63	4h	0.8847903833297229	High-cre
63	16h	0.8076396897601071	High-cre
63	72h	0.8000954078524514	High-cre
64	Vh	0.9260525823589757	High-cre
64	30m	0.9399629183612477	High-cre
64	4h	0.9975030634853559	High-cre
64	16h	0.9688236053811358	High-cre
64	72h	0.9266993789163538	High-cre
65	Vh	0.8726910897755157	High-cre
65	30m	0.88588489627147	High-cre
65	4h	0.9730420816667458	High-cre
65	16h	0.9295889797117034	High-cre
65	72h	0.8420256670398992	High-cre
66	Vh	0.7422262964405045	High-cre
66	30m	0.7394784783065664	High-cre
66	4h	0.7734309025582152	High-cre
66	16h	0.7657435329735707	High-cre
66	72h	0.731801463860721	High-cre
67	Vh	0.8979406277306752	High-cre
67	30m	0.9240443441354722	High-cre
67	4h	1.0118778635307428	High-cre
67	16h	0.9581137076871524	High-cre
67	72h	0.915961984584296	High-cre
68	Vh	0.830327682739468	High-cre
68	30m	0.8459443109933343	High-cre
68	4h	0.8889529431881987	High-cre
68	16h	0.8676914184132856	High-cre
68	72h	0.8357577777821591	High-cre
69	Vh	0.8990606313017313	High-cre
69	30m	0.879787108694395	High-cre
69	4h	0.9338581511173059	High-cre
69	16h	0.9432153731355428	High-cre
69	72h	0.9017525629490712	High-cre
70	Vh	0.8331052832190395	High-cre
70	30m	0.8359801985148854	High-cre
70	4h	0.8813416160093133	High-cre
70	16h	0.8712339832192956	High-cre
70	72h	0.8500411647270029	High-cre
71	Vh	0.9896597419920393	High-cre
71	30m	1.0288463629931304	High-cre
71	4h	1.0676122336166	High-cre
71	16h	1.0214505649974033	High-cre
71	72h	0.9712702884534498	High-cre
72	Vh	0.7794002684004077	High-cre
72	30m	0.7872156948892536	High-cre
72	4h	0.835700248275855	High-cre
72	16h	0.8271059282299063	High-cre
72	72h	0.7927324289632274	High-cre
73	Vh	0.925726288985891	High-cre
73	30m	0.9705274831337287	High-cre
73	4h	1.0430480660940276	High-cre
73	16h	0.9825898870673452	High-cre
73	72h	0.9243460330009312	High-cre
74	Vh	0.8765988962834007	High-cre
74	30m	0.8722921129383674	High-cre
74	4h	0.9503023109038959	High-cre
74	16h	0.9029133528005983	High-cre
74	72h	0.8017064017488783	High-cre
75	Vh	0.7901404231244595	High-cre
75	30m	0.804011789753845	High-cre
75	4h	0.8340414910005468	High-cre
75	16h	0.8353998489257092	High-cre
75	72h	0.7895686205291723	High-cre
76	Vh	0.769231752171689	High-cre
76	30m	0.8262050330561597	High-cre
76	4h	0.8768794310700933	High-cre
76	16h	0.8432846546350987	High-cre
76	72h	0.8188748249232161	High-cre
77	Vh	0.9997891702342786	High-cre
77	30m	1.0141319354507137	High-cre
77	4h	1.0738552070319913	High-cre
77	16h	1.0269683624203434	High-cre
77	72h	0.9734660792628713	High-cre
78	Vh	0.8629041866904206	High-cre
78	30m	0.8835173485521931	High-cre
78	4h	0.9243630965785304	High-cre
78	16h	0.9173719774349176	High-cre
78	72h	0.8848115241049354	High-cre
79	Vh	0.8109784322441433	High-cre
79	30m	0.807442966041199	High-cre
79	4h	0.9192118757764661	High-cre
79	16h	0.8682920462482859	High-cre
79	72h	0.8174512769524667	High-cre
80	Vh	0.8806948846468102	High-cre
80	30m	0.8641235621089882	High-cre
80	4h	0.9235056721628946	High-cre
80	16h	0.9069400766052443	High-cre
80	72h	0.8556841421013569	High-cre
81	Vh	0.8767839515096847	High-cre
81	30m	0.8824710888119998	High-cre
81	4h	0.9381407119731322	High-cre
81	16h	0.9223646803998105	High-cre
81	72h	0.8561361203213819	High-cre
82	Vh	0.9469912569024065	High-cre
82	30m	0.9303278097848071	High-cre
82	4h	1.0142694641527832	High-cre
82	16h	0.9799529986768517	High-cre
82	72h	0.9005074516424538	High-cre
83	Vh	0.8792324724556151	High-cre
83	30m	0.9042689870174851	High-cre
83	4h	0.927521911061266	High-cre
83	16h	0.9175715036816527	High-cre
83	72h	0.9032425089961356	High-cre
84	Vh	0.8645670163144128	High-cre
84	30m	0.8625914078763355	High-cre
84	4h	0.9134319059988132	High-cre
84	16h	0.8986938185947907	High-cre
84	72h	0.8340839607281441	High-cre
85	Vh	0.8284149199287123	High-cre
85	30m	0.8179021550016458	High-cre
85	4h	0.872568717274138	High-cre
85	16h	0.8625239845712507	High-cre
85	72h	0.8263384955240397	High-cre
86	Vh	0.9399263974078296	High-cre
86	30m	0.9737436277348978	High-cre
86	4h	1.0084310148536793	High-cre
86	16h	0.995948772199677	High-cre
86	72h	0.9228910053392361	High-cre
87	Vh	0.8376473989840096	High-cre
87	30m	0.8493853563015986	High-cre
87	4h	0.8812342474633399	High-cre
87	16h	0.8747629858291192	High-cre
87	72h	0.8593309370342734	High-cre
88	Vh	0.8574801732408428	High-cre
88	30m	0.8540930879425891	High-cre
88	4h	0.9155714291558594	High-cre
88	16h	0.8952296040495908	High-cre
88	72h	0.8276687066526205	High-cre
89	Vh	0.9096268387470492	High-cre
89	30m	0.9266399331965292	High-cre
89	4h	0.9569356708227217	High-cre
89	16h	0.9652315344307045	High-cre
89	72h	0.9115706592751556	High-cre
90	Vh	0.8441534615975372	High-cre
90	30m	0.8587706242147248	High-cre
90	4h	0.9291383957903515	High-cre
90	16h	0.8734801185670322	High-cre
90	72h	0.8535586374687464	High-cre
91	Vh	0.8861673518532187	High-cre
91	30m	0.9154959567666747	High-cre
91	4h	0.9784954808568389	High-cre
91	16h	0.9275665858040315	High-cre
91	72h	0.8879998932612216	High-cre
92	Vh	0.9406669923704818	High-cre
92	30m	0.9551765286008995	High-cre
92	4h	1.019473287799475	High-cre
92	16h	0.9965463551163299	High-cre
92	72h	0.9430023516823983	High-cre
93	Vh	0.9491369395283722	High-cre
93	30m	0.9514193621501645	High-cre
93	4h	0.9919509195694413	High-cre
93	16h	1.0160763794038903	High-cre
93	72h	0.9416034189733419	High-cre
94	Vh	0.824891616156584	High-cre
94	30m	0.8633972799161297	High-cre
94	4h	0.8782656892155212	High-cre
94	16h	0.8503678991037155	High-cre
94	72h	0.8138203941085324	High-cre
95	Vh	0.9667667155233284	High-cre
95	30m	0.9832027053425235	High-cre
95	4h	1.0400992569007095	High-cre
95	16h	1.0058869026696144	High-cre
95	72h	0.925850392743222	High-cre
96	Vh	0.8270862828820155	High-cre
96	30m	0.8311385081608537	High-cre
96	4h	0.8760225198100221	High-cre
96	16h	0.8545632020164267	High-cre
96	72h	0.8233333117699435	High-cre
97	Vh	0.8928169930043893	High-cre
97	30m	0.9138113279588512	High-cre
97	4h	1.0081445460217737	High-cre
97	16h	0.9359704954062044	High-cre
97	72h	0.8612317891757785	High-cre
98	Vh	0.926216685727453	High-cre
98	30m	0.942309445421651	High-cre
98	4h	1.008121411352912	High-cre
98	16h	0.9779611359942477	High-cre
98	72h	0.9273500543987331	High-cre
99	Vh	0.8380285125036626	High-cre
99	30m	0.8566611245843405	High-cre
99	4h	0.8564864039537857	High-cre
99	16h	0.8862977768062104	High-cre
99	72h	0.8528964627994633	High-cre
