# Supplementary material for: Decoding the epigenetics and chromatin loop dynamics of androgen receptor-mediated transcription
Source: Nat Commun. 2024 Nov 3;15:9494. doi: 10.1038/s41467-024-53758-5 (PMC11532539; doi:10.1038/s41467-024-53758-5)
Supplement: Supplementary file 9 — Source data [file 41467_2024_53758_MOESM9_ESM.zip › source/fig4a.tsv]

Promoter	logTMM_0m	logTMM_30m	logTMM_4h	logTMM_16h	logTMM_72h	TimeClass	Gene
chr1:10090390-10095390	19.70311858563577	44.33956530991014	24.671550469501778	28.600992380656223	26.49539082643618	1	UBE4B
chr19:8064587-8069587	0.7736024574497182	3.114530105997454	1.9128994336340932	1.9310666493216713	1.4604494086696902	1	ELAVL1
chr19:56152413-56157413	11.347097861951752	28.27615222929235	10.690321805647342	10.66797029253382	18.411093711157445	1	ZNF581
chr19:49125709-49130709	0.7736024574497182	3.9851806107400405	3.1788256194977063	2.6669925731334554	1.7882101012690348	1	SPHK2
chr18:33707388-33712388	19.49645320257349	50.55680948076588	26.920693619264043	27.58835533473076	32.81435579198659	1	ELP2
chr17:79987000-79992000	4.074677670310869	9.957043506280513	5.710677991224932	7.541762917702262	5.565862309674855	1	RAC3
chr17:79194299-79199299	4.951612819291727	13.328770928732403	7.539516495826984	8.277688841514047	6.094855008141949	1	AZI1
chr17:7459414-7464414	10.676828096033173	25.027115444498087	22.111677788097204	17.656310966008725	19.94624643896329	1	TNFSF13
chr17:58466995-58471995	14.081236000425463	35.10684958843623	24.615509850147085	31.632992312958525	29.945282342242656	1	USP32
chr17:47305390-47310390	0.8769351489808576	3.2372207436550844	2.503832062049878	1.9310666493216713	1.0579853969341897	1	PHOSPHO1
chr17:42013231-42018231	3.301075212861152	10.70500337336547	5.0917250531318	5.333985146266911	6.49731901987745	1	RP11-527L4.2
chr16:89235675-89240675	2.5274727554114333	6.474441487310169	5.035684433777105	5.333985146266911	3.0474275040709746	1	CDH15
chr16:55540410-55545410	8.922957798071458	18.932561911299985	14.516120672915527	7.265051795588582	10.401499915014863	1	LPCAT2
chr16:29872557-29877557	0.8769351489808576	6.854329441422234	1.2659261858636128	1.9310666493216713	1.7882101012690348	1	CDIPT
chr16:27212316-27217316	6.498817734191164	15.560834488848094	7.539516495826984	6.529125871776798	6.2960870140097	1	KDM8
chr15:44116678-44121678	2.424140063880294	6.474441487310169	5.710677991224932	6.069911070078695	2.5184348056038797	1	WDR76
chr14:91881621-91886621	16.402043372774617	35.36404690489067	26.021537584397432	14.806814713290844	14.104448804284528	1	CCDC88C
chr14:69617220-69622220	24.087794330540056	52.18723589373259	36.12092676162899	36.32525897794291	21.60792785350073	1	DCAF5
chr14:65168815-65173815	2.5274727554114333	6.977020079079865	4.416731495683972	3.4029184969452393	4.507876912740665	1	PLEKHG3
chr14:54905649-54910649	15.061503840937462	33.50005525774787	24.64353015982443	20.0465924170285	24.051659339968452	1	CNIH1
chr13:52731496-52736496	4.951612819291727	10.95038464868073	6.92056355773385	6.069911070078695	10.602731920882615	1	NEK3
chr13:31771573-31776573	8.356020723684018	20.29397496667309	12.631241548958782	12.139822140157388	11.258253306081304	1	B3GALTL
chr12:58117554-58122554	1.650537606430576	6.597132124967799	2.5318523717272257	5.333985146266911	1.2592174028019398	1	AGAP2-AS1
chr11:79149195-79154195	2.630805446942573	6.597132124967799	3.150805309820359	2.6669925731334554	3.9788842142735703	1	TENM4
chr11:65151570-65156570	16.712041447368037	36.234697409633256	25.96549696504274	30.626266472507155	28.686064939440712	1	FRMD8
chr11:63703968-63708968	4.178010361842009	14.69018398410551	7.56753680550433	8.736903643212148	7.681833103543235	1	NAA40
chr2:111877747-111882747	29.709676915750364	60.513852987046384	41.07255026637405	45.615584865382424	47.24656528887047	1	BCL2L11
chr2:118769209-118774209	10.883493479095451	24.524536852728392	15.754026549101793	20.78251834084028	9.87250721654777	1	CCDC93
chr2:169102151-169107151	3.301075212861152	8.963702363880298	3.769758247913491	5.05727402415323	2.5184348056038797	1	STK39
chr2:71691332-71696332	1.5472049148994365	4.107871248397671	1.2659261858636128	1.4718518476235682	0.7302247043348451	1	DYSF
chrX:12806989-12811989	3.197742521330012	7.970361221480081	7.595557115181678	2.6669925731334554	2.71966681147163	1	PRPS2
chr9:88354301-88359301	4.951612819291727	10.95038464868073	6.329630929318064	5.793199947965014	4.306644906872915	1	AGTPBP1
chr9:72433336-72438336	0.8769351489808576	2.991839468339824	0.6189529380931327	1.9310666493216713	1.9894421071367852	1	C9orf135
chr9:116340440-116345440	4.074677670310869	9.466280955649992	6.329630929318064	6.9883406734749	5.565862309674855	1	RGS3
chr9:114421115-114426115	8.0460226490906	19.791396374903396	16.935891805933363	13.334962865667277	10.729260607614208	1	GNG10
chr8:144888347-144893347	0.7736024574497182	3.3599113813127146	0.6469732477704802	1.9310666493216713	1.9894421071367852	1	SCRIB
chr8:142374867-142379867	3.301075212861152	8.472939813249777	7.5114961861496345	0.7359259238117841	2.71966681147163	1	GPR20
chr8:13421852-13426852	0.0	4.107871248397671	1.9128994336340932	1.9310666493216713	0.5289926984670948	1	C8orf48
chr7:156739917-156744917	12.894302776851188	28.141645550495543	17.075993354320104	26.116503487107188	24.505948719299393	1	NOM1
chr7:133809552-133814552	2.424140063880294	8.215742496795341	3.7417379382361435	3.1262073748315586	3.4498915158064754	1	LRGUK
chr7:119911222-119916222	7.685750957765439	16.688682310045117	12.01228861086565	5.610696268380591	9.87250721654777	1	KCND2
chr6:71274120-71279120	17.278978521755477	43.21171748871312	40.59369887666766	28.04757013642886	26.16763013383683	1	C6orf57
chr11:62430281-62435281	1790.3557713039802	5265.341875985371	2975.8575780469387	2736.076146219346	1958.1806426276935	1	METTL12
chr6:56505294-56510294	1.650537606430576	4.978521753140257	0.0	0.7359259238117841	1.2592174028019398	1	DST
chr6:161410259-161415259	15.52510822379376	32.87478602832054	22.05563716874251	25.380577563295407	21.659753221096167	1	MAP3K4
chr5:72919483-72924483	3.301075212861152	8.338433134452972	5.0917250531318	3.1262073748315586	4.105412901005165	1	ARHGEF28
chr5:59187125-59192125	0.7736024574497182	3.482602018970345	1.2659261858636128	1.1951407255098871	1.7882101012690348	1	PDE4D
chr5:100236470-100241470	0.8769351489808576	5.358409707252322	0.6469732477704802	0.0	1.7882101012690348	1	ST8SIA4
chr4:7938228-7943228	0.8769351489808576	3.2372207436550844	2.5598726814045736	1.9310666493216713	1.7882101012690348	1	AC097381.1
chr4:110622129-110627129	8.0460226490906	17.179444860675638	10.1834501062636	15.44853319457337	13.44892741908584	1	CASP6
chr4:107234201-107239201	4.951612819291727	10.962200689819905	10.07136886755421	7.724266597286684	3.9788842142735703	1	AIMP1
chr3:50123841-50128841	128.68887422678552	324.885370310123	303.25937228852865	226.29389412433028	267.58673282766927	1	RBM5
chr3:183870676-183875676	9.903225638583454	22.157966613815894	16.963912115610707	13.976681346949801	18.359268343562004	1	DVL3
chr3:169753217-169758217	17.485643904817756	35.989316134317995	18.369939849861062	11.586399895930027	15.892658905553565	1	GPR160
chr20:20346265-20351265	0.8769351489808576	3.73979933542478	0.6469732477704802	2.9437036952471365	1.2592174028019398	1	INSM1
chr2:74690037-74695037	9.129623181133738	21.04193483375805	12.01228861086565	16.00195543880073	8.61328981374583	1	MOGS
chr6:35263129-35268129	4.074677670310869	11.95554183222012	11.281254434063126	9.655333246608357	8.084297115278734	1	DEF6
chr11:22693819-22698819	1.650537606430576	4.855831115482626	3.769758247913491	4.598059222455126	2.5184348056038797	1	GAS2
chr19:36263917-36268917	10.366830021439755	22.672361246724765	18.31389923050637	9.655333246608357	11.586013998680649	1	ARHGAP33
chr1:25661908-25666908	9.026290489602598	19.680521778384943	12.631241548958782	19.128162813632287	11.131724619349708	1	TMEM50A
chr1:110227962-110232962	0.8769351489808576	5.971862895540473	0.0	1.1951407255098871	2.5184348056038797	1	GSTM1
chr1:93643773-93648773	13.771237925832047	30.7535970647233	28.52536964644731	18.392236889820506	8.739818500477423	1	CCDC18
chr1:22107599-22112599	4.951612819291727	10.95038464868073	6.301610619640718	6.9883406734749	5.7670943155426055	1	USP48
chr1:26144788-26149788	2.424140063880294	7.099710716737494	6.329630929318064	5.793199947965014	3.248659509938725	1	AL020996.1
chr1:94881469-94886469	7.479085574703161	17.056754223018007	8.158469433920114	13.334962865667277	6.825079712476795	1	ABCD3
chr1:23343441-23348441	9.696560255521176	25.65238467392541	14.600181601947572	16.461170240498838	10.401499915014863	1	KDM1A
chr1:17378165-17383165	29.039407149831785	62.74591654716208	44.92636944331959	34.299984886091984	49.16130407687109	1	SDHB
chr1:226494934-226499934	1.650537606430576	5.358409707252322	5.007664124099756	1.4718518476235682	2.5184348056038797	1	LIN9
chr10:135169029-135174029	6.498817734191164	18.79805523250318	11.984268301188301	14.895110950346009	10.803963926750365	1	FUOM
chr18:57362112-57367112	0.7736024574497182	1.6186103718275422	3.769758247913491	1.9310666493216713	2.5184348056038797	2	CCBE1
chr19:1399042-1404042	16.505376064305757	21.164625471415675	44.84230851428754	23.820429478616674	25.563934116233582	2	GAMT
chr19:14014765-14019765	1.650537606430576	3.9851806107400405	4.472772115038667	2.6669925731334554	3.248659509938725	2	C19orf57
chr19:19624338-19629338	14.648173074812902	26.76841645398326	31.197323566561273	18.392236889820506	15.237137520354874	2	TSSK6
chr19:23183478-23188478	4.074677670310869	3.9851806107400405	13.785086496113006	4.598059222455126	9.268811198944519	2	ZNF728
chr19:40730064-40735064	0.7736024574497182	1.6186103718275422	2.5598726814045736	1.9310666493216713	1.2592174028019398	2	CNTD2
chr19:37698914-37703914	19.49645320257349	32.126826161235584	41.74754382382188	33.75247384733871	21.78628190782776	2	CTC-454I21.3
chr18:53253360-53258360	1.650537606430576	4.855831115482626	5.73869830090228	3.4029184969452393	1.9894421071367852	2	TCF4
chr19:42495879-42500879	0.8769351489808576	2.366570238912498	3.122785000143011	1.4718518476235682	1.2592174028019398	2	ATP1A3
chr19:44436911-44441911	4.178010361842009	7.970361221480081	12.23645108828443	7.541762917702262	7.0263117183445445	2	ZNF45
chr19:46364048-46369048	39.92290062892724	54.66468072916355	91.73511188540442	35.677629291186285	60.17256947400321	2	SYMPK
chr19:51355671-51360671	262.3321467309304	294.27809596533564	1521.299060383789	1378.0282999204956	504.7935022338222	2	KLK3
chr10:15410558-15415558	5.828547968272584	11.698344515765687	13.334255416083957	12.139822140157388	9.343514518080674	2	FAM171A1
chr19:58190847-58195847	24.1380679472718	33.74543653306313	49.821952328709955	39.35725891024521	35.45931928432206	2	ZNF551
chrX:69672446-69677446	51.320272107610734	91.86908719891866	115.22980934845762	81.46389542520494	75.20240552397632	2	DLG3
chr18:46892567-46897567	2.424140063880294	2.366570238912498	10.211470415940946	6.529125871776798	3.0474275040709746	2	DYM
chr10:733106-738106	10.470162712970895	20.662046879645985	25.290503407594912	13.794177667365382	13.523630738221994	2	DIP2C
chr18:24126000-24131000	10.006558330114594	20.29397496667309	24.052597531408644	18.392236889820506	12.390942022151648	2	KCTD1
chr15:41783573-41788573	2.5274727554114333	3.3599113813127146	7.004624486765893	4.415555542870704	2.8461954982032243	2	ITPKA
chr15:93196688-93201688	15.061503840937462	31.121668977696196	41.66348289478984	16.461170240498838	25.788044073642048	2	FAM174B
chr16:22215103-22220103	8.252688032152879	19.668705737245766	19.747947274434065	10.20875549083572	13.776688111685184	2	EEF2K
chr16:23462001-23467001	4.951612819291727	8.093051859137711	11.449376292127212	10.66797029253382	6.825079712476795	2	COG7
chr16:67963817-67968817	0.8769351489808576	0.8706505047425862	3.2068459291750537	1.9310666493216713	1.2592174028019398	2	CTRL
chr16:836122-841122	8.149355340621739	15.315453213532837	17.4988041246718	9.472829567023934	7.152840405076139	2	CHTF18
chr16:85782197-85787197	10.676828096033173	11.943725791080945	27.03528098316492	9.472829567023934	13.575456105817434	2	C16orf74
chr17:16118023-16123023	40.2831723202524	79.18921758189194	83.2098723004873	56.101051478331826	56.866015131955045	2	PIGL
chr1:26183403-26188403	4.848280127760588	7.467782629710385	13.8411271154677	6.069911070078695	6.169558327278106	2	AUNIP
chr17:18159730-18164730	34.97128780963551	46.43712219122903	74.43495605366556	64.46703655690104	53.84753504393879	2	FLII
chr17:36900381-36905381	0.8769351489808576	0.747959867084956	3.1788256194977063	1.9310666493216713	1.2592174028019398	2	PCGF2
chr1:38394921-38399921	14.958171149406322	29.882946559980716	33.53303377054707	24.185436837785524	26.49539082643618	2	INPP5B
chr17:45906493-45911493	1.650537606430576	2.4892608765701283	4.444751805361319	3.4029184969452393	1.9894421071367852	2	LRRC46
chr17:48635929-48640929	0.7736024574497182	3.2372207436550844	4.444751805361319	1.1951407255098871	3.3751881966703197	2	CACNA1G
chr17:49241139-49246139	14.441507691750626	25.78689135272222	33.89980392154408	23.908725715671835	30.273043034841997	2	NME1-NME2
chr17:75134561-75139561	5.621882585210306	13.819533479362924	14.544140982592875	14.253392469063483	12.442767389747086	2	SEC14L1
chr17:8053253-8058253	40.799835777908086	46.70613554882264	83.91789841799545	54.346577303120476	52.20873158094207	2	PER1
chr19:58190913-58195913	24.1380679472718	33.74543653306313	49.821952328709955	39.35725891024521	35.45931928432206	2	AC003006.7
chr17:36828687-36833687	25.221668479314935	44.573130544086226	53.84389336371957	32.82813303846841	38.685100842720075	2	C17orf96
chr18:12305558-12310558	0.8769351489808576	2.366570238912498	3.1788256194977063	3.1262073748315586	0.5289926984670948	2	TUBB6
chr2:27590853-27595853	28.83274176676951	50.691316159562675	62.733396974442215	45.06216262115505	46.03917325366397	2	EIF2B4
chr2:17932625-17937625	10.780160787564313	18.55267395718792	23.461664902992858	19.40487393574597	17.301282946627815	2	GEN1
chr6:147827563-147832563	2.5274727554114333	5.481100344909953	8.130449124242768	5.333985146266911	1.7882101012690348	2	SAMD5
chr1:205647087-205652087	38.06569763943438	31.624247569465886	98.09526924959133	84.87863633309837	32.31431050957422	2	SLC45A3
chr6:4133331-4138331	17.485643904817756	30.876287702380928	42.31045614256031	28.877703502769908	30.422449673114308	2	ECI2
chr1:150519398-150524398	19.03284881971719	31.378866294150626	45.46126145238067	30.626266472507155	30.221217667246556	2	ADAMTSL4
chr7:73611482-73616482	1.650537606430576	3.9851806107400405	5.0917250531318	1.9310666493216713	1.9894421071367852	2	LAT2
chr1:150519397-150524397	19.03284881971719	31.378866294150626	45.46126145238067	30.626266472507155	30.221217667246556	2	AL356356.1
chr8:135722781-135727781	7.375752883172021	78.09681788411244	87.68515054071747	53.87554009047418	40.7263683174523	2	ZFAT
chr1:146711834-146716834	15.83510629838718	26.020456586898305	35.47395351385851	19.128162813632287	20.54994245656654	2	CHD1L
chr6:1310175-1315175	0.7736024574497182	3.114530105997454	3.2068459291750537	1.1951407255098871	0.7302247043348451	2	FOXQ1
chr8:145688560-145693560	10.780160787564313	14.702000025244685	24.531448921115043	16.184459118385156	17.025347621623908	2	CYHR1
chr8:27334313-27339313	1.5472049148994365	2.366570238912498	5.0917250531318	2.6669925731334554	1.2592174028019398	2	CHRNA2
chr8:75894250-75899250	0.7736024574497182	0.747959867084956	2.5598726814045736	1.9310666493216713	2.3172027997361297	2	CRISPLD1
chr9:102859038-102864038	7.5824182662343	14.81287462176314	18.397960159538407	13.058251743553596	17.025347621623908	2	INVS
chr9:104498362-104503362	1.5472049148994365	2.366570238912498	5.119745362809147	1.9310666493216713	1.7882101012690348	2	GRIN3A
chr9:134404155-134409155	6.498817734191164	9.466280955649992	18.5100413982478	8.919407322796573	10.93049261348196	2	UCK1
chr9:134612961-134617961	10.883493479095451	17.179444860675638	23.153441496542037	14.806814713290844	9.142282512212924	2	RAPGEF1
chr9:140006670-140011670	19.70311858563577	36.11200677197563	40.90442840830997	30.897066389146737	19.342550421360038	2	DPP7
chr1:110690608-110695608	1.5472049148994365	2.366570238912498	4.444751805361319	3.1262073748315586	2.5184348056038797	2	SLC6A17
chr8:17432201-17437201	1.650537606430576	3.2372207436550844	5.0917250531318	2.6669925731334554	3.0474275040709746	2	PDGFRL
chr2:132282953-132287953	3.301075212861152	2.366570238912498	8.186489743597463	3.8621332986433425	3.248659509938725	2	CCDC74A
chr5:53603906-53608906	7.375752883172021	14.310296029993445	15.866107787811185	10.573762850004563	11.861949323684554	2	ARL15
chr5:172569018-172574018	17.278978521755477	33.868127170720754	36.12092676162899	17.562103523479465	18.612325717025193	2	BNIP1
chr2:227661975-227666975	2.424140063880294	4.855831115482626	10.211470415940946	6.805836993890479	5.565862309674855	2	IRS1
chr15:36869312-36874312	4.074677670310869	12.458120423989817	13.166133558019872	6.069911070078695	5.364630303807104	2	C15orf41
chr2:47627608-47632608	4.178010361842009	7.970361221480081	9.592517477847814	5.05727402415323	4.507876912740665	2	MSH2
chr2:54555571-54560571	1.650537606430576	3.8624899730824103	6.385671548672761	4.598059222455126	2.5184348056038797	2	C2orf73
chr2:61695404-61700404	11.450430553482892	23.653886347985807	26.04955789407478	20.140799859557752	25.437405429501986	2	USP34
chr2:64065574-64070574	4.074677670310869	3.2372207436550844	9.480436239138424	4.598059222455126	4.835637605340009	2	UGP2
chr1:231374456-231379456	16.0920452981812	34.11350844603602	43.71648387681067	21.153436905483225	40.04189951619889	2	GNPAT
chr20:19995260-20000260	12.01736762787033	24.647227490386022	25.486645575336347	18.57474056940493	20.400535818294227	2	NAA20
chr5:175662903-175667903	5.725215276741446	4.733140477824996	12.743322787668173	11.863111018043709	5.036869611207759	2	SIMC1
chr20:31986867-31991867	49.87639988424244	101.22449355805021	110.41828739209927	103.2590508119707	71.75251400816987	2	CDK5RAP1
chr3:111802696-111807696	2.424140063880294	2.243879601254868	6.245570000286023	4.598059222455126	2.5184348056038797	2	C3orf52
chr3:178787567-178792567	6.395485042660024	7.345091992052755	14.009248973531786	4.874770344568808	6.2960870140097	2	ZMAT3
chr3:184029783-184034783	128.17499622719748	222.00681825682773	270.205189907688	207.2540275477532	247.90568269119717	2	EIF4G1
chr3:49754628-49759628	17.382311213286616	26.523035178667996	37.33081232813791	27.58835533473076	24.505948719299393	2	AMIGO3
chr4:13544174-13549174	6.705483117253443	9.588971593307622	15.191114230363356	10.66797029253382	5.7670943155426055	2	NKX3-2
chr4:56499965-56504965	2.424140063880294	4.978521753140257	7.56753680550433	3.4029184969452393	2.9208988173393804	2	NMU
chr4:6574402-6579402	18.052580979205196	36.73727600140295	38.79288068174296	35.589333054131124	30.422449673114308	2	MAN2B2
chr5:14579384-14584384	10.006558330114594	16.56599167238749	21.94355593003312	8.460192521098469	11.384781992812897	2	FAM105A
chr22:24319519-24324519	5.054945510822867	9.588971593307622	13.95320835417709	5.05727402415323	6.422615700741294	2	DDT
chr15:23084669-23089669	3.197742521330012	5.726481620225213	8.270550672629506	4.598059222455126	3.0474275040709746	2	NIPA1
chr19:54603677-54608677	11.347097861951752	21.667204063185373	24.671550469501778	22.071866508879427	23.72389864736911	2	NDUFA3
chr11:61682497-61687497	11.553763245014032	13.696842841705294	29.032241345831054	17.9330220881224	19.216021734628445	2	RAB3IL1
chr14:54417673-54422673	0.8769351489808576	2.4892608765701283	5.035684433777105	2.6669925731334554	3.248659509938725	2	BMP4
chr14:45602650-45607650	7.375752883172021	15.560834488848094	16.372979487194925	7.724266597286684	7.555304416811639	2	FANCM
chr11:18415325-18420325	10.573495404502033	20.78473751730361	22.92677289393177	14.624311033706423	10.602731920882615	2	LDHA
chr11:133936320-133941320	0.7736024574497182	2.366570238912498	3.1788256194977063	0.7359259238117841	2.5184348056038797	2	JAM3
chr10:99203274-99208274	12.22403301093261	18.67536459484555	26.556429593458525	18.209733210236084	15.967362224689719	2	EXOSC1
chr10:115936849-115941849	5.054945510822867	7.099710716737494	12.715302477990825	4.598059222455126	5.968326321410355	2	TDRD1
chr12:21652027-21657027	9.026290489602598	15.192762575875207	22.027616859065162	20.0465924170285	14.90937682775553	2	RECQL
chr11:57333257-57338257	3.197742521330012	5.849172257882843	8.186489743597463	2.6669925731334554	3.7776522084058195	2	UBE2L6
chr13:76053750-76058750	13.204300851444605	18.55267395718792	27.710274540612748	14.253392469063483	16.62288360988841	2	TBC1D4
chr11:7039177-7044177	1.650537606430576	4.978521753140257	5.6266170621928895	2.6669925731334554	2.3172027997361297	2	NLRP14
chr12:12963780-12968780	9.799892947052317	12.826192336962709	23.066874442318507	15.266029514988949	13.322398732354245	2	DDX47
chr11:67769093-67774093	20.27005566002321	32.74027934952373	43.041490319362836	35.31262193201745	37.09812274731879	2	UNC93B1
chr12:91503108-91508108	0.0	2.366570238912498	2.5598726814045736	2.207777771435352	1.2592174028019398	2	LUM
chr11:60607044-60612044	14.287901383487743	23.285814435012917	30.55035031879079	27.68256277726002	19.08949304789685	2	CCDC86
chr10:103345489-103350489	12.22403301093261	26.76841645398326	31.057222018174542	19.864088737444074	26.696622832303923	2	POLL
chr14:74957959-74962959	17.382311213286616	29.257677330553392	40.11484748696126	19.033955371103033	26.041101447105238	2	ISCA2
chr11:89865197-89870197	1.650537606430576	1.6186103718275422	4.416731495683972	1.4718518476235682	2.8461954982032243	2	NAALAD2
chr12:12221373-12226373	0.8769351489808576	2.4892608765701283	4.416731495683972	3.1262073748315586	3.248659509938725	2	BCL2L14
chr4:96467857-96472857	0.8769351489808576	2.366570238912498	1.2379058761862654	4.598059222455126	1.2592174028019398	3	UNC5C
chr3:180317481-180322481	17.382311213286616	21.667204063185373	28.6934915045114	36.32525897794291	25.1843480560388	3	TTC14
chr5:140807685-140812685	1.650537606430576	3.8624899730824103	1.2659261858636128	4.598059222455126	2.190674113004535	3	PCDHGA12
chr11:6500177-6505177	145.04064398282839	161.02583480142914	165.01872911710723	300.3516125126809	176.07239589937714	3	TIMM10B
chr11:64792380-64797380	4.951612819291727	11.330272602792796	7.56753680550433	19.95829617997334	19.08949304789685	3	SNX15
chr5:133447902-133452902	1.650537606430576	2.366570238912498	1.2379058761862654	4.874770344568808	1.2592174028019398	3	TCF7
chr3:49724432-49729432	18.619518053592635	22.169782654955068	28.32922747870588	42.577673727606026	37.95487613838523	3	RNF123
chr3:69245921-69250921	0.7736024574497182	0.747959867084956	1.8848791239567455	3.4029184969452393	2.5184348056038797	3	FRMD4B
chr5:111090455-111095455	29.709676915750364	38.969339561518645	36.06488614227429	72.36789562829804	37.880172819249076	3	NREP
chr4:143764943-143769943	0.7736024574497182	1.6186103718275422	1.9128994336340932	3.1262073748315586	1.2592174028019398	3	INPP4B
chr4:964844-969844	10.573495404502033	14.947381300559945	13.19415386769722	23.726222036087414	17.025347621623908	3	DGKQ
chr4:160022830-160027830	2.5274727554114333	4.978521753140257	3.797778557590839	6.805836993890479	3.248659509938725	3	RAPGEF2
chr5:102895994-102900994	30.173281298606664	49.440777700708026	41.07255026637405	66.29798455821935	47.37309397560206	3	NUDT12
chr4:169237458-169242458	114.093760226772	107.69893504536037	118.82893961311552	232.84075361252937	198.06597927758662	3	DDX60
chr4:186344639-186349639	11.553763245014032	11.084891327477536	11.365315363095169	27.58835533473076	11.660717317816804	3	UFSP2
chr4:2934086-2939086	24.501125096664616	26.902923132780067	25.178422168885522	51.4970810504026	37.62711544578589	3	MFSD10
chr1:227920197-227925197	52.97080971404131	64.85528946962015	54.35076506310331	107.69233997126368	88.12234024459508	3	SNAP47
chr4:36243631-36248631	5.828547968272584	10.336931460392579	4.416731495683972	14.624311033706423	6.49731901987745	3	ARAP2
chr10:12108471-12113471	20.890051809210046	23.040433159697653	42.5346186199791	45.615584865382424	35.660551290189815	3	DHTKD1
chr11:6253346-6258346	14.958171149406322	18.79805523250318	25.909456345688042	34.39419232862124	29.140354318771653	3	FAM160A2
chr1:209823174-209828174	1.650537606430576	2.366570238912498	2.503832062049878	12.504829499326235	8.538586494609673	3	LAMB3
chr11:63301793-63306793	201.92416868471472	244.81368618234927	155.9891239579979	741.6770016313178	416.48533856387076	3	RARRES3
chr3:157825357-157830357	9.903225638583454	13.819533479362924	16.541101345259012	23.267007234389315	16.093890911421312	3	RSRC1
chr1:8583498-8588498	6.602150425722304	7.345091992052755	10.155429796586251	14.712607270761584	6.825079712476795	3	RERE
chr22:42473199-42478199	17.485643904817756	10.58231273570784	17.160054283352146	38.80383666601785	19.87154311982713	3	SMDT1
chr2:122404552-122409552	26.09860362829579	20.79655355844279	35.980825213242255	54.89408834187374	31.934724449379438	3	CLASP1
chr2:153189251-153194251	3.301075212861152	2.366570238912498	3.150805309820359	8.183481398984789	3.0474275040709746	3	FMNL2
chr12:110009117-110014117	12.997635468382327	15.192762575875207	19.072953716986238	27.034933090503397	19.79683980069098	3	MVK
chr2:207021418-207026418	10.676828096033173	14.32211207113262	15.275175159395397	26.946636853448236	9.142282512212924	3	NDUFS1
chr2:220023075-220028075	7.272420191640881	9.711662230965253	12.01228861086565	18.763155454463448	8.739818500477423	3	NHEJ1
chr2:220039188-220044188	5.725215276741446	11.83285119456249	6.976604177088545	15.171822072459689	7.8830651094109845	3	CNPPD1
chr2:228676070-228681070	0.7736024574497182	0.0	1.8848791239567455	3.679629619058921	3.0474275040709746	3	CCL20
chr2:24344736-24349736	0.7736024574497182	0.747959867084956	2.503832062049878	5.333985146266911	1.2592174028019398	3	RP11-507M3.1
chr2:27432654-27437654	31.05021644758752	29.257677330553392	49.99007418677404	66.39219200074861	48.68413674599944	3	SLC5A6
chr2:44586603-44591603	5.725215276741446	9.086393001537928	13.19415386769722	15.354325752044112	9.343514518080674	3	CAMKMT
chr10:105612801-105617801	4.178010361842009	5.358409707252322	5.710677991224932	10.944681414647503	9.671275210680019	3	SH3PXD2A
chr11:78283409-78288409	10.676828096033173	15.315453213532837	13.362275725761307	26.116503487107188	18.209861705289693	3	NARS2
chr11:76742885-76747885	1.650537606430576	2.4892608765701283	0.6189529380931327	5.793199947965014	1.2592174028019398	3	B3GNT6
chr11:70242112-70247112	89.69596782163853	104.5844049393629	113.84929579869312	203.50383530806135	121.18975341004486	3	CTTN
chr2:74053586-74058586	9.799892947052317	21.04193483375805	15.191114230363356	22.436873868048274	18.158036337694256	3	STAMBP
chr2:99345089-99350089	6.705483117253443	7.970361221480081	10.802403044356732	14.530103591177165	14.25385544255684	3	MGAT4A
chr20:1204279-1209279	0.7736024574497182	2.366570238912498	1.8848791239567455	3.1262073748315586	2.3172027997361297	3	RAD21L1
chr22:36633189-36638189	272.03149244451924	313.3097164320149	272.51037367680493	565.078424738386	445.2461068224477	3	APOL2
chr22:30640340-30645340	6.395485042660024	10.45962209805021	6.948583867411197	17.19709616431062	11.384781992812897	3	LIF
chr5:141300920-141305920	29.503011532688085	42.96633621339785	50.524966195835134	64.37282911437177	55.00310171154985	3	KIAA0141
chr22:24178693-24183693	16.712041447368037	20.171284329015464	30.55035031879079	39.628058826884796	21.86098522696392	3	DERL3
chr21:45550987-45555987	21.146990809004066	20.29397496667309	35.52999413321321	55.26500690651668	34.65439126085107	3	C21orf33
chr20:8110324-8115324	1.650537606430576	4.107871248397671	3.769758247913491	5.516488825851332	1.9894421071367852	3	PLCB1
chr3:129144994-129149994	0.7736024574497182	2.4892608765701283	1.2659261858636128	2.6669925731334554	2.5184348056038797	3	EFCAB12
chr20:50382673-50387673	17.278978521755477	17.056754223018007	18.90483185892215	47.81745143134368	23.902252701696142	3	ATP9A
chr20:36659370-36664370	13.100968159913467	24.1564649397555	22.111677788097204	36.87277001669617	20.147478444831037	3	TTI1
chr20:34127270-34132270	21.353656192066346	27.63906695872585	36.739879699722124	45.24466630073948	39.74308623965426	3	ERGIC3
chr11:66056841-66061841	406.3758101248409	517.9135659974716	63.2682889835033	1323.7068548194964	74.54688413877764	3	TMEM151A
chr15:101140239-101145239	5.725215276741446	14.56749334644788	16.429020106549622	17.656310966008725	12.5921740280194	3	ASB7
chr1:229475764-229480764	19.39312051104235	31.746938207123513	18.876811549244806	45.42716998032391	31.20449974504459	3	CCSAP
chr11:67118517-67123517	17.278978521755477	23.653886347985807	21.520745159681418	39.72817747488815	31.733492443511686	3	POLD4
chr20:4801791-4806791	2.424140063880294	3.114530105997454	3.8257988672681864	6.069911070078695	2.5184348056038797	3	RASSF2
chr22:29135332-29140332	102.74666236482025	72.22401354395126	87.01266310846111	241.8484571723811	127.81967058116791	3	CHEK2
chr5:64918043-64923043	25.634999245439495	53.30326767379044	46.27635655821524	58.20871060176381	30.5489783598459	3	TRAPPC13
chr5:16614667-16619667	5.621882585210306	14.56749334644788	14.009248973531786	16.184459118385156	13.575456105817434	3	FAM134B
chr8:145740891-145745891	4.074677670310869	6.474441487310169	5.682657681547584	9.378622124494676	5.364630303807104	3	LRRC14
chr8:6418284-6423284	9.129623181133738	14.199421433474988	17.019952734965408	30.62035526703306	20.60176782416198	3	ANGPT2
chr10:92614955-92619955	7.942689957559461	8.595630450907407	11.449376292127212	17.838814645593146	10.93049261348196	3	HTR7
chr8:98878568-98883568	2.424140063880294	4.733140477824996	2.5318523717272257	6.2524147496631155	4.6344055994722595	3	MATN2
chr9:101567481-101572481	0.8769351489808576	3.2372207436550844	3.1788256194977063	5.05727402415323	0.5289926984670948	3	GALNT12
chr10:91149803-91154803	742.4794129778297	778.4361840262634	748.5291459963923	2084.8929010147567	1551.9548667115944	3	IFIT1
chr10:91085151-91090151	472.1068145139441	426.39069326690594	390.69735229253297	996.6483619624114	909.7446521666078	3	IFIT3
chr1:145435969-145440969	234.68912364580285	211.4599536445374	239.51223191531898	483.72647037213267	397.16566609405146	3	TXNIP
chr9:115246984-115251984	5.828547968272584	11.207581965135166	8.326591291984201	15.171822072459689	7.8830651094109845	3	C9orf147
chr9:116035369-116040369	25.634999245439495	31.758754248262694	27.76631515996744	52.598014333383226	33.11923853304523	3	CDC26
chr9:130475845-130480845	14.081236000425463	18.932561911299985	21.576785779036115	36.69026633711176	33.544580496321444	3	TTC16
chr9:131180259-131185259	2.424140063880294	2.366570238912498	4.416731495683972	7.447555475173004	2.5184348056038797	3	CERCAM
chr10:91059212-91064212	1581.3994086790126	1543.8053246665147	1438.9172667476648	4093.0666304284464	3027.468648864531	3	IFIT2
chr10:90609075-90614075	4.848280127760588	11.330272602792796	5.035684433777105	17.656310966008725	10.326796595878708	3	ANKRD22
chr9:139978621-139983621	13.100968159913467	18.55267395718792	25.85341572633335	29.336918304468014	16.36982623642522	3	AL807752.1
chr10:81317651-81322651	3.301075212861152	6.3517508496525386	3.122785000143011	8.642696200682892	5.23810161707551	3	SFTPA2
chr9:32550051-32555051	27.955806617788646	58.15909878927307	52.465885939146574	65.9329771990505	35.660551290189815	3	TOPORS
chr9:5337373-5342373	16.968980447162057	14.56749334644788	25.234462788240215	37.9796145051509	30.600803727441345	3	RLN1
chr10:51546998-51551998	10.780160787564313	19.925903053700203	8.861483301045292	46.53401446877863	24.454123351703956	3	MSMB
chr9:96336189-96341189	22.64392210717176	31.50155693180826	35.642075371922594	50.67285888953566	33.44699922564457	3	PHF2
chr9:98077484-98082484	3.301075212861152	5.726481620225213	5.063704743454451	9.655333246608357	4.835637605340009	3	FANCC
chr9:99614270-99619270	18.619518053592635	35.352230863751494	37.33081232813791	46.25730334666494	26.16763013383683	3	ZNF782
chrX:10122524-10127524	12.534031085526028	19.18975922775442	7.595557115181678	30.07875543375389	7.555304416811639	3	CLCN4
chrX:105852660-105857660	0.7736024574497182	0.0	3.122785000143011	3.4029184969452393	3.0474275040709746	3	CXorf57
chrX:152107745-152112745	5.931880659803724	14.064914754678183	12.659261858636128	14.070888789479062	4.6344055994722595	3	ZNF185
chrX:48364882-48369882	10.676828096033173	14.187605392335815	21.520745159681418	25.839792364993507	16.82411561575616	3	PORCN
chrX:48812361-48817361	23.881128947477777	21.667204063185373	24.052597531408644	49.383510721496506	45.45835518760143	3	OTUD5
chrX:53348022-53353022	14.648173074812902	25.14980608215572	16.400999796872274	30.808770152091576	25.03494141776649	3	IQSEC2
chrX:54832304-54837304	1.5472049148994365	1.495919734169912	2.5318523717272257	5.05727402415323	3.0474275040709746	3	MAGED2
chr1:149868650-149873650	27.38886954340121	40.83333120866145	44.47553836329054	56.8369774021436	56.71660849368274	3	BOLA1
chr8:11321776-11326776	0.7736024574497182	2.366570238912498	1.2939464955409605	2.6669925731334554	1.7882101012690348	3	FAM167A
chr8:10694886-10699886	13.204300851444605	15.940722442960162	19.663886345402023	29.79613310616611	21.257289209360668	3	PINX1
chr7:93631187-93636187	51.733602873735286	70.23733125915082	93.90520635651762	108.41644348412727	84.06875271118535	3	BET1
chr11:61557582-61562582	332.12111604193854	584.2720610161348	89.23378594854603	1364.5418767828394	122.44897081284681	3	TMEM258
chr5:64062257-64067257	7.479085574703161	16.934063585360377	13.278214796729262	19.40487393574597	12.5921740280194	3	CWC27
chr5:64918092-64923092	25.634999245439495	53.30326767379044	46.27635655821524	58.20871060176381	30.5489783598459	3	CTC-534A2.2
chr1:207203601-207208601	90.46957027908826	134.3564769028252	193.6306658177781	209.58556878908826	113.80673358304625	3	C1orf116
chr5:82370889-82375889	43.74063929944409	55.82797667377808	10.1834501062636	158.85988089534203	15.513072845358781	3	XRCC4
chr6:131891784-131896784	0.7736024574497182	0.8706505047425862	1.856858814279398	6.529125871776798	5.364630303807104	3	ARG1
chr6:150344107-150349107	13.204300851444605	16.811372947702747	9.564497168170465	33.19905160311135	15.76613021882197	3	RAET1L
chr6:26362992-26367992	5.725215276741446	3.9851806107400405	8.861483301045292	12.599036941855495	6.221383694873545	3	BTN3A2
chr6:28315227-28320227	7.479085574703161	12.200923107535381	12.715302477990825	19.033955371103033	15.162434201218721	3	ZKSCAN3
chr6:30582986-30587986	2.5274727554114333	5.481100344909953	6.301610619640718	8.460192521098469	3.5764202025380696	3	MRPS18B
chr6:31742571-31747571	0.8769351489808576	0.747959867084956	2.503832062049878	3.1262073748315586	1.7882101012690348	3	VWA7
chr6:31844278-31849278	7.272420191640881	7.847670583822451	8.861483301045292	16.64367392008326	15.490194893818062	3	SLC44A4
chr6:33242417-33247417	2.5274727554114333	2.366570238912498	3.1788256194977063	6.069911070078695	3.248659509938725	3	B3GALT4
chr6:39194726-39199726	11.450430553482892	11.710160556904862	10.746362425002037	26.57571828880529	10.52802860174646	3	KCNK5
chr5:143547896-143552896	12.22403301093261	19.177943186615245	13.8411271154677	27.494147892201497	19.417253740496193	3	KCTD16
chr11:504800-509800	31.05021644758752	61.38450349178896	62.817457903474256	82.40005864502344	55.10675244674073	3	RNH1
chr6:41746184-41751184	110.73962593911145	90.76487146	115.84625616135925	308.71168638577603	199.26730184827915	3	PRICKLE4
chr6:49428591-49433591	12.534031085526028	11.084891327477536	9.452415929461075	35.12420704695893	17.88210101269035	3	CENPQ
chr11:47427682-47432682	13.410966234506885	18.172786003075853	20.114717425431067	28.600992380656223	14.179152123420685	3	SLC39A13
chr1:171452190-171457190	11.657095936545169	19.177943186615245	15.219134540040704	24.550444196954366	14.380384129288434	3	PRRC2C
chr6:74228811-74233811	4.951612819291727	10.58231273570784	8.861483301045292	14.624311033706423	11.660717317816804	3	EEF1A1
chr7:103627463-103632463	7.375752883172021	7.467782629710385	9.508456548815772	19.864088737444074	6.825079712476795	3	RELN
chr7:138791894-138796894	168.8156547807074	174.08559237256793	192.64494272868794	388.5389599001952	282.0768371566626	3	ZC3HAV1
chr11:40313164-40318164	2.5274727554114333	3.2372207436550844	1.9128994336340932	6.805836993890479	3.9788842142735703	3	LRRC4C
chr7:29600927-29605927	0.8769351489808576	2.366570238912498	2.5598726814045736	5.516488825851332	3.0474275040709746	3	PRR15
chr7:43943688-43948688	5.828547968272584	12.07823246987775	8.214510053274811	16.737881362612512	8.41205780787808	3	URGCP-MRPS24
chr7:43943725-43948725	5.828547968272584	12.07823246987775	8.214510053274811	16.737881362612512	8.41205780787808	3	URGCP
chr7:73150697-73155697	9.903225638583454	10.45962209805021	23.601766451379596	32.36891823677031	15.967362224689719	3	ABHD11
chr11:2920923-2925923	9.696560255521176	9.711662230965253	13.250194487051914	20.965022020424705	14.305680810152278	3	SLC22A18
chr7:86847403-86852403	36.465433649735544	43.70248003934364	51.28402068231499	80.84582176581881	22.792441937166515	3	TMEM243
chr6:41712635-41717635	1.650537606430576	0.747959867084956	2.5318523717272257	5.333985146266911	0.5289926984670948	3	PGC
chr1:248843129-248848129	138.9020979399624	112.8237795184366	134.5269255428626	444.61636655663074	209.5133256605077	3	OR14I1
chrX:85401125-85406125	0.8769351489808576	0.747959867084956	0.0	6.71162955136122	2.5184348056038797	3	DACH2
chr15:90790262-90795262	5.828547968272584	6.3517508496525386	11.928227681833606	15.542740637102627	7.354072410943889	3	TTLL13
chr16:19532633-19537633	11.553763245014032	24.6590435315252	19.523784797015285	25.00965899865247	19.670311113959382	3	CCP110
chr16:1659611-1664611	16.505376064305757	18.67536459484555	18.82077092989011	34.84749592484525	20.87770314916588	3	IFT140
chr16:11033817-11038817	16.76231506409978	26.511219137528826	24.671550469501778	35.31262193201745	28.15707224097362	3	DEXI
chr19:35604722-35609722	109.55547817360485	140.56190503254174	163.10833580866463	229.54977617453568	145.52341753953124	3	FXYD3
chr12:48149928-48154928	5.725215276741446	9.466280955649992	5.0917250531318	13.058251743553596	9.01575382548133	3	RAPGEF3
chr19:36703066-36708066	10.883493479095451	12.948882974620338	11.337295053417822	26.022296044577935	9.671275210680019	3	ZNF565
chr19:36907058-36912058	5.828547968272584	11.83285119456249	11.449376292127212	17.10288872178136	8.941050506345174	3	ZFP82
chr14:60950262-60955262	0.0	2.6119515142277585	1.2659261858636128	3.4029184969452393	1.2592174028019398	3	C14orf39
chr15:91070657-91075657	19.70311858563577	30.37370911061124	28.948180416799012	42.20675516296309	24.505948719299393	3	CRTC3
chr12:4755713-4760713	12.79097008532005	17.436642177130075	14.009248973531786	27.58835533473076	17.42781163335941	3	AKAP3
chr15:90790288-90795288	5.828547968272584	6.3517508496525386	11.928227681833606	15.542740637102627	7.354072410943889	3	RP11-697E2.6
chr17:6913451-6918451	5.725215276741446	9.086393001537928	10.127409486908904	13.334962865667277	12.115006697147743	3	RNASEK
chr1:33644767-33649767	29.399678841156945	35.36404690489067	29.144322584540447	61.5174216561798	37.29935475318654	3	TRIM62
chr17:8922359-8927359	0.7736024574497182	2.4892608765701283	1.9128994336340932	2.6669925731334554	1.9894421071367852	3	NTN1
chr17:56830730-56835730	2.424140063880294	2.366570238912498	3.1788256194977063	6.069911070078695	2.8461954982032243	3	PPM1E
chr12:58163883-58168883	9.696560255521176	12.826192336962709	11.365315363095169	23.35530347144448	5.565862309674855	3	METTL21B
chr12:121474545-121479545	241.9559729213084	226.8862814545887	242.01857010256032	695.0842469528545	470.5341056136773	3	OASL
chr16:19725278-19730278	1.650537606430576	2.366570238912498	1.2659261858636128	5.516488825851332	1.2592174028019398	3	IQCK
chr15:85521171-85526171	5.621882585210306	6.3517508496525386	6.329630929318064	13.334962865667277	9.87250721654777	3	PDE8A
chr16:2022080-2027080	2.424140063880294	4.855831115482626	4.444751805361319	6.71162955136122	3.9788842142735703	3	TBL3
chr14:59727673-59732673	1.5472049148994365	1.6186103718275422	1.9128994336340932	4.138844420757024	2.71966681147163	3	DAAM1
chr10:104501227-104506227	13.977903308894323	17.559332814787705	15.866107787811185	32.36891823677031	16.093890911421312	3	WBP1L
chr1:54353007-54358007	11.243765170420613	18.18460204421503	15.754026549101793	24.644651639483623	12.316238703015493	3	YIPF1
chr12:58002718-58007718	4.178010361842009	3.9851806107400405	6.301610619640718	9.932044368722035	6.2960870140097	3	ARHGEF25
chr16:28933648-28938648	32.804086745549235	42.96633621339785	42.45055769094705	69.78919929221975	39.21409354118717	3	RABEP2
chr12:54017691-54022691	42.50064700107042	38.723958286203384	56.23564418706006	89.65919923513792	50.82298549140854	3	ATF7
chr16:28547995-28552995	334.8524687223446	339.75732513758203	303.3434332175607	771.0490153235742	593.8048129370218	3	NUPR1
chr1:59040666-59045666	5.725215276741446	3.114530105997454	5.710677991224932	14.253392469063483	8.81452181961358	3	TACSTD2
chr17:74637420-74642420	4.951612819291727	12.580811061647449	10.774382734679385	16.278666560914413	4.835637605340009	3	ST6GALNAC1
chr1:43635515-43640515	8.149355340621739	8.963702363880298	8.833462991367945	18.57474056940493	14.961202195350968	3	WDR65
chr19:19172308-19177308	5.621882585210306	11.83285119456249	10.746362425002037	12.781540621439914	10.602731920882615	3	SLC25A42
chr16:23650213-23655213	20.68338642614777	33.7572525742023	48.0491544434626	60.598992052783586	25.03494141776649	3	DCTN5
chr12:54017263-54022263	42.50064700107042	38.723958286203384	56.23564418706006	89.65919923513792	50.82298549140854	3	RP11-793H13.10
chr14:58709049-58714049	61.069891437931304	112.18669424787011	121.55693415258418	136.09309505591318	101.9508537238757	3	PSMA3
chr19:2737546-2742546	21.97365234125318	33.120167303635796	36.739879699722124	48.27666623304178	37.62711544578589	3	AC006538.4
chr17:7135364-7140364	23.77779625594664	27.148304408095328	25.318523717272257	48.918384714324304	30.62368167898206	3	DVL2
chr19:2737650-2742650	21.97365234125318	33.120167303635796	36.739879699722124	48.27666623304178	37.62711544578589	3	SLC39A3
chr17:36759683-36764683	4.951612819291727	4.733140477824996	10.774382734679385	13.240755423138019	6.094855008141949	3	SRCIN1
chr19:32834000-32839000	7.5824182662343	10.58231273570784	7.623577424859025	17.10288872178136	8.285529121146485	3	ZNF507
chr16:83838948-83843948	11.553763245014032	13.696842841705294	16.457040416226967	24.4621479598992	18.411093711157445	3	HSBP1
chr15:85257447-85262447	20.993384500741183	30.7535970647233	24.671550469501778	43.867021895645166	36.11484066952076	3	SEC11A
chr12:97298501-97303501	75.46112551295019	84.42493665148663	66.13889119655018	160.3786505417021	113.13440371082083	3	NEDD1
chr19:52954329-52959329	5.725215276741446	11.698344515765687	12.01228861086565	15.44853319457337	13.19587004562265	3	ZNF578
chr17:16392967-16397967	1.650537606430576	3.3599113813127146	1.9128994336340932	4.598059222455126	2.5184348056038797	3	FAM211A
chr1:27690849-27695849	15.52510822379376	23.163123797355286	26.416328045071786	37.432103466397635	28.760768258576867	3	MAP3K6
chr10:102788390-102793390	3.301075212861152	2.4892608765701283	5.73869830090228	8.277688841514047	3.7776522084058195	3	PDZD7
chr12:124153160-124158160	7.479085574703161	21.53269738438857	17.019952734965408	27.865066456844445	8.41205780787808	3	TCTN2
chr16:67968490-67973490	3.301075212861152	11.452963240450426	5.682657681547584	18.668948011934187	9.87250721654777	3	PSMB10
chr17:40948310-40953310	1.650537606430576	1.6186103718275422	3.150805309820359	4.321348100341446	1.0579853969341897	3	CNTD1
chr19:55475180-55480180	8.149355340621739	11.710160556904862	16.541101345259012	18.392236889820506	11.206427938485865	3	NLRP7
chr19:56109235-56114235	9.799892947052317	15.683525126505726	13.925188044499743	28.96599973982507	26.368862139704582	3	ZNF524
chr15:41848732-41853732	5.725215276741446	6.474441487310169	12.096349539897693	18.57474056940493	11.660717317816804	3	TYRO3
chr1:84942450-84947450	35.795163883816976	66.60840652024449	62.70537666476486	75.12909564396075	56.33702243348795	3	RPF1
chr17:38976347-38981347	3.301075212861152	4.107871248397671	8.861483301045292	20.417510981671438	5.565862309674855	3	KRT10
chr17:18126401-18131401	12.12070031940147	14.81287462176314	15.89412809748853	29.70783686911095	17.025347621623908	3	LLGL1
chr13:53022257-53027257	28.98634807503239	42.831829534601056	56.263664496737405	62.441762465050104	49.615593456202035	3	VPS36
chr15:32160380-32165380	4.848280127760588	7.222401354395124	3.797778557590839	13.42325910272244	10.073739222415519	3	OTUD7A
chr13:86371123-86376123	1.650537606430576	3.9851806107400405	4.416731495683972	4.598059222455126	4.306644906872915	3	SLITRK6
chr15:31616558-31621558	9.232955872664876	10.336931460392579	11.984268301188301	22.531081310577527	15.035905514487123	3	KLF13
chr15:42126483-42131483	0.0	0.747959867084956	3.1788256194977063	6.2524147496631155	0.7302247043348451	3	JMJD7-PLA2G4B
chr19:41220508-41225508	18.412852670530356	25.51787799512861	35.44593320418116	40.281599719115505	27.375022169043334	3	ITPKC
chr14:55031830-55036830	1.650537606430576	3.9851806107400405	5.007664124099756	5.333985146266911	1.9894421071367852	3	SAMD4A
chr15:44089795-44094795	49.153071043524456	55.42445663738768	51.98703454944017	99.68545104638922	85.00020942138795	3	SERINC4
chr16:57517907-57522907	4.951612819291727	9.957043506280513	5.710677991224932	11.403896216345606	5.036869611207759	3	DOK4
chr19:42461042-42466042	8.922957798071458	8.215742496795341	15.697985929747098	20.140799859557752	15.967362224689719	3	RABAC1
chr12:28340871-28345871	15.6284409153249	15.560834488848094	24.475408301760346	47.169821744587054	27.30031884990718	3	CCDC91
chr19:44553662-44558662	3.197742521330012	3.9851806107400405	4.416731495683972	8.000977719400366	3.9788842142735703	3	ZNF223
chr16:87422906-87427906	1.650537606430576	4.855831115482626	1.9128994336340932	7.724266597286684	3.7776522084058195	3	MAP1LC3B
chr19:45391977-45396977	14.287901383487743	19.791396374903396	12.068329230220346	45.886384782022006	15.490194893818062	3	TOMM40
chr1:36020893-36025893	86.29155991724625	82.9408329584559	98.40599878123363	185.2117170662442	126.73273776817899	3	NCDN
chr19:51374195-51379195	4.848280127760588	7.222401354395124	38.540697894646826	48.647584797684715	11.787246004548397	3	KLK2
chr1:41247184-41252184	4.074677670310869	4.107871248397671	9.536476858493117	11.586399895930027	6.825079712476795	3	KCNQ4
chr17:43042939-43047939	3.301075212861152	7.222401354395124	11.421355982449864	14.530103591177165	12.189710016283898	3	C1QL1
chr19:47217353-47222353	2.5274727554114333	4.733140477824996	6.3576512389954125	6.9883406734749	5.43933362294326	3	PRKD2
chr12:58164336-58169336	9.696560255521176	12.826192336962709	11.365315363095169	23.35530347144448	5.565862309674855	3	RP11-571M6.15
chr15:59039473-59044473	16.402043372774617	18.67536459484555	22.70261041651299	36.69026633711176	17.680869006822597	3	ADAM10
chr16:90036442-90041442	10.676828096033173	12.07823246987775	13.250194487051914	28.96599973982507	17.42781163335941	3	CENPBD1
chr15:44578429-44583429	15.1648365324686	19.177943186615245	20.19877835446311	41.47082923915131	15.438369526222623	3	CASC4
chr12:132626493-132631493	9.903225638583454	14.824690662902317	11.421355982449864	21.51844426465206	15.691426899685814	3	NOC4L
chr1:7998426-8003426	4.848280127760588	7.099710716737494	8.861483301045292	12.32232581974181	8.084297115278734	3	TNFRSF9
chr15:65319465-65324465	31.7204862135061	38.35588637323049	53.4516090282367	68.22905120754102	53.11731033960395	3	MTFMT
chr12:58146381-58151381	1.650537606430576	1.495919734169912	2.5318523717272257	5.05727402415323	2.5184348056038797	3	MARCH9
chr16:81810363-81815363	7.375752883172021	8.215742496795341	5.710677991224932	17.4738072864243	17.554340320091	4	PLCG2
chr7:155434595-155439595	5.725215276741446	4.855831115482626	10.802403044356732	11.309688773816347	13.724862744089744	4	AC009403.2
chr19:748626-753626	4.951612819291727	3.9851806107400405	5.710677991224932	10.20875549083572	12.189710016283898	4	MISP
chr7:123172218-123177218	9.129623181133738	10.45962209805021	14.656222221302265	13.058251743553596	19.54378242722779	4	IQUB
chr1:161733584-161738584	49.46306911811788	69.98013394269638	48.66810738155573	60.32819213614401	104.53792238410173	4	ATF6
chr16:84176293-84181293	17.382311213286616	29.514874647007826	34.74291933705599	31.173777511260422	43.267681074596894	4	HSDL1
chr6:84566862-84571862	68.70258332089735	67.73625434144151	86.42173048004534	90.21853268483937	138.7440937301359	4	CYB5R4
chr16:89765603-89770603	52.713870714247285	61.38450349178896	74.46548248853438	66.58651809128122	124.46129087152431	4	SPATA2L
chr14:105938655-105943655	21.353656192066346	26.277653903352743	36.739879699722124	37.614607145982056	46.493462632994905	4	CRIP2
chr17:17873699-17878699	12.22403301093261	26.277653903352743	22.842711964899728	21.153436905483225	31.733492443511686	4	LRRC48
chr6:41037777-41042777	12.327365702463748	23.78839302678261	13.869147425145046	15.542740637102627	30.16939229965112	4	OARD1
chr1:153947664-153952664	32.13381697963066	43.45709876402838	48.78018862026512	63.27189583139115	65.50825236175561	4	JTB
chr16:75179980-75184980	2.424140063880294	4.978521753140257	5.063704743454451	6.2524147496631155	6.623847706609045	4	ZFP1
chr8:37651924-37656924	1.650537606430576	2.4892608765701283	1.9128994336340932	1.9310666493216713	4.709108918608416	4	GPR124
chr7:44238148-44243148	29.399678841156945	46.84064222761945	45.57334269109006	56.55435507455583	65.55400826483702	4	YKT6
chrX:54554144-54559144	16.505376064305757	27.270995045752954	32.4072091330702	25.75149612793835	34.63151330931035	4	GNL3L
chrX:49641970-49646970	3.301075212861152	4.855831115482626	5.063704743454451	4.598059222455126	8.486761127014235	4	USP27X
chrX:49089427-49094427	9.799892947052317	16.186103718275422	11.956247991510955	13.888385109894639	22.2405712871587	4	CCDC22
chrX:49018382-49023382	0.8769351489808576	1.7413010094851724	1.2659261858636128	4.138844420757024	4.835637605340009	4	MAGIX
chrX:43512967-43517967	92.53343865164338	131.59820266866143	141.58759064898322	90.21853268483937	237.6535894144546	4	MAOA
chrX:23923418-23928418	4.951612819291727	4.855831115482626	8.298570982306853	7.724266597286684	12.390942022151648	4	CXorf58
chr15:41950110-41955110	37.39542787351581	66.7429131990413	47.90905289507586	50.855362569120075	77.99677565458413	4	MGA
chrX:133938767-133943767	12.327365702463748	18.79805523250318	16.541101345259012	35.860132970770714	39.71413882359954	4	FAM122C
chr1:10530083-10535083	8.252688032152879	8.963702363880298	8.861483301045292	15.542740637102627	21.60792785350073	4	DFFA
chr15:42563940-42568940	9.232955872664876	15.070071938217575	5.73869830090228	4.598059222455126	21.80915985936848	4	GANC
chr10:43930074-43935074	24.91167040472152	22.035275976158264	25.34654402694961	27.58835533473076	62.78858555028397	4	ZNF487
chr15:60882240-60887240	25.634999245439495	34.61608703780571	30.27014722201732	26.487422051750134	69.68836858189692	4	RORA
chr9:34649689-34654689	8.0460226490906	5.849172257882843	7.56753680550433	11.863111018043709	18.158036337694256	4	IL11RA
chr9:17576621-17581621	14.854838457875182	10.962200689819905	10.155429796586251	14.347599911592738	33.39517385804913	4	SH3GL2
chr9:140119518-140124518	1.650537606430576	3.2372207436550844	3.8257988672681864	2.6669925731334554	7.555304416811639	4	RNF224
chr15:71143960-71148960	21.766986958190902	29.50305860586865	35.44593320418116	32.73983680141325	46.91880459627112	4	LARP6
chr15:74282189-74287189	7.272420191640881	9.209083639195558	12.743322787668173	10.20875549083572	20.222181763967196	4	STOML1
chr16:58032777-58037777	14.751505766344042	24.892608765701283	32.2951278943608	21.97765906635017	36.77036205471945	4	USB1
chr16:50056673-50061673	7.375752883172021	10.45962209805021	9.536476858493117	12.599036941855495	18.0833330185581	4	CNEP1R1
chr8:107667582-107672582	7.479085574703161	15.940722442960162	12.068329230220346	15.266029514988949	17.100050940760067	4	OXR1
chr8:120426046-120431046	15.731773606856041	33.36554857895106	13.278214796729262	24.921362761597305	39.81778955879042	4	NOV
chr11:128389699-128394699	4.074677670310869	4.978521753140257	6.892543248056503	6.9883406734749	13.322398732354245	4	ETS1
chr11:111780238-111785238	1.650537606430576	3.3599113813127146	2.503832062049878	2.6669925731334554	4.835637605340009	4	CRYAB
chr16:69342759-69347759	11.553763245014032	16.688682310045117	17.075993354320104	15.171822072459689	27.628079542506523	4	VPS4A
chr10:99183417-99188417	25.221668479314935	36.97084123557903	30.41024877040406	39.539762589829635	53.19201365874011	4	PGAM1
chr9:123602762-123607762	4.951612819291727	4.733140477824996	4.416731495683972	9.655333246608357	11.861949323684554	4	PSMD5
chr9:130690576-130695576	0.0	1.6186103718275422	1.9128994336340932	2.6669925731334554	3.248659509938725	4	PIP5KL1
chr15:89176884-89181884	16.608708755836897	18.18460204421503	20.19877835446311	34.299984886091984	36.695658735583294	4	ISG20
chr9:131215908-131220908	72.8303200660076	67.50268910726543	54.63096815987679	94.53988078518083	150.1517536744895	4	ODF2
chr9:135750914-135755914	12.430698393994888	19.177943186615245	22.70261041651299	24.644651639483623	33.015587797854344	4	C9orf9
chr9:137964768-137969768	3.301075212861152	6.597132124967799	3.8257988672681864	3.8621332986433425	8.009593796142578	4	OLFM1
chr1:11738771-11743771	9.799892947052317	11.95554183222012	12.687282168313477	14.98931839287527	27.955840235105867	4	MAD2L2
chr6:33376238-33381238	7.272420191640881	10.962200689819905	8.24253036295216	12.875748063969173	22.53938456370333	4	PHF1
chr5:177537944-177542944	1.650537606430576	1.6186103718275422	1.9128994336340932	3.1262073748315586	4.306644906872915	4	N4BP3
chr6:32819438-32824438	1.650537606430576	2.4892608765701283	2.5318523717272257	5.793199947965014	6.825079712476795	4	PSMB9
chr2:84741079-84746079	73.70725521498846	50.81400679722031	54.406805682458014	64.74374767901472	150.33010772881653	4	DNAH6
chr2:9693417-9698417	13.977903308894323	22.035275976158264	20.84575160223359	22.348577630993113	32.99270984631363	4	ADAM17
chr19:45841511-45846511	29.039407149831785	38.71214224506421	42.338476452237664	41.38253300209614	62.93799218855628	4	KLC3
chr20:1307383-1312383	16.505376064305757	26.523035178667996	19.69190665507937	57.01948108172803	58.378289908220175	4	SDCBP2
chr19:45278626-45283626	9.799892947052317	14.32211207113262	12.068329230220346	17.4738072864243	23.999833972373015	4	CBLC
chr20:32396610-32401610	25.32500117084608	35.36404690489067	38.11788712429512	46.80481438541821	61.253432822478125	4	CHMP4B
chr19:42210037-42215037	0.0	1.495919734169912	0.6189529380931327	2.6669925731334554	3.3751881966703197	4	CEACAM5
chr12:42536181-42541181	23.46779818135322	23.408505072670543	20.76169067320155	33.934977526923134	51.62791351487954	4	GXYLT1
chr12:133655097-133660097	25.634999245439495	38.09868905677605	38.06184650494043	37.337896023868375	79.05476105151831	4	ZNF140
chr20:49637144-49642144	27.07887146880779	30.76541310586248	30.382228460726708	43.03688852930413	57.8782446258078	4	KCNG1
chr20:61901637-61906637	34.55795704351095	33.120167303635796	48.161235682171984	54.71749586776342	72.6092673992363	4	ARFGAP1
chr20:62691997-62696997	4.951612819291727	7.345091992052755	5.035684433777105	12.32232581974181	12.643999395614838	4	TCEA2
chr19:39388002-39393002	30.946883756056383	41.09052852511588	43.01347000968549	49.295214484441345	71.77539195971057	4	SIRT2
chr21:34772702-34777702	1.650537606430576	4.107871248397671	3.769758247913491	4.138844420757024	4.507876912740665	4	IFNGR2
chr21:34911944-34916944	49.2564037350556	55.2781339174517	54.43482599213536	84.60192521098469	100.69163632107376	4	GART
chr21:43784203-43789203	24.1380679472718	22.648729164446415	15.13507361100866	43.77281445311591	53.26671697787626	4	TFF1
chr19:3760162-3765162	9.129623181133738	13.451461566390034	15.387256398104787	20.323303539142174	26.443565458840737	4	MRPL54
chr11:65428065-65433065	57.45881815047673	60.893740941158455	79.30251862937857	105.66706587941276	117.3373978825029	4	RELA
chr19:39894987-39899987	1110.0298502961248	1220.7839460035348	1257.6096190723947	1930.5605167212368	2224.655225107412	4	ZFP36
chr22:44205685-44210685	6.705483117253443	10.214240822734949	8.24253036295216	14.806814713290844	19.290725053764596	4	EFCAB6
chr19:47536087-47541087	3.197742521330012	1.6186103718275422	2.5318523717272257	1.9310666493216713	8.285529121146485	4	NPAS1
chr2:64369088-64374088	57.355485458945594	71.72143495218155	87.32088651491195	69.98352538275236	116.88917796768595	4	PELI1
chr1:24826887-24831887	16.608708755836897	15.818031805302532	14.037269283209133	18.668948011934187	38.357340150120734	4	RCAN3
chr12:123846890-123851890	176.45113212174107	178.68422617159615	170.3371227728493	236.797094353702	403.565403843252	4	SBNO1
chr12:120552143-120557143	28.729409075238365	41.33590980043114	42.45055769094705	43.68451821606075	60.21832537708465	4	RAB35
chr19:5678559-5683559	4.074677670310869	4.855831115482626	4.416731495683972	3.8621332986433425	12.465645341287804	4	HSD11B1L
chr1:235489385-235494385	36.20849464994153	54.787371366821176	59.01967934588342	51.77379217251628	80.515210460188	4	GGPS1
chr2:170427883-170432883	3.301075212861152	7.345091992052755	4.416731495683972	4.598059222455126	7.8830651094109845	4	FASTKD1
chr1:25867571-25872571	10.780160787564313	10.45962209805021	22.30781995583864	17.4738072864243	23.798601966505263	4	LDLRAP1
chr2:200320968-200325968	2.424140063880294	2.4892608765701283	2.5318523717272257	5.05727402415323	5.893623002274198	4	SATB2
chr2:69662260-69667260	9.903225638583454	14.064914754678183	18.988892787954192	17.562103523479465	21.60792785350073	4	NFU1
chr19:54661120-54666120	47.14226174576872	58.527170702245954	64.56223547904426	80.19228087358809	101.74962171800794	4	LENG1
chr19:53604187-53609187	104.7044125877766	158.86919771441438	131.06789682659144	175.0088727808826	218.73638095637077	4	ZNF160
chr2:230784712-230789712	10.780160787564313	14.824690662902317	10.830423354034078	17.4738072864243	25.788044073642048	4	FBXO36
chr2:24270084-24275084	0.0	2.366570238912498	1.2659261858636128	1.4718518476235682	2.5184348056038797	4	FKBP1B
chr19:52487579-52492579	18.516185362061496	36.491894726087686	33.7291759382885	33.47576272522503	38.10428277665754	4	ZNF350
chr11:8006367-8011367	36.311827341472664	54.162102137393845	58.372706098112936	52.692221775912486	80.61886119537888	4	EIF3F
chr19:51012110-51017110	5.725215276741446	9.466280955649992	5.682657681547584	8.736903643212148	14.90937682775553	4	JOSD2
chr19:49147069-49152069	1.5472049148994365	3.3599113813127146	2.5318523717272257	1.9310666493216713	4.306644906872915	4	CA11
chr19:47985025-47990025	2.5274727554114333	2.4892608765701283	3.150805309820359	3.8621332986433425	6.698551025745201	4	KPTN
chr2:220091979-220096979	26.61526708595149	40.465259295688554	29.875356761342967	52.598014333383226	56.009261740888604	4	ANKZF1
chr22:51036614-51041614	6.498817734191164	7.099710716737494	15.107053301331312	8.736903643212148	18.158036337694256	4	MAPK8IP2
chr22:51110570-51115570	1.650537606430576	2.366570238912498	3.797778557590839	4.598059222455126	5.6923909964064485	4	SHANK3
chr10:105989598-105994598	9.903225638583454	19.791396374903396	20.22679866414046	16.184459118385156	21.00423183589748	4	WDR96
chr5:121462708-121467708	1.650537606430576	2.366570238912498	3.1788256194977063	3.5854221765296614	4.507876912740665	4	ZNF474
chr12:96585660-96590660	6.602150425722304	12.948882974620338	16.48506072590432	6.529125871776798	19.417253740496193	4	ELK3
chr5:138737256-138742256	9.129623181133738	7.970361221480081	15.303195469072747	12.599036941855495	19.46907910809163	4	SPATA24
chr5:138859875-138864875	1.650537606430576	1.6186103718275422	2.5598726814045736	3.4029184969452393	4.507876912740665	4	TMEM173
chr1:27716648-27721648	1.650537606430576	2.4892608765701283	3.150805309820359	0.7359259238117841	6.2960870140097	4	GPR3
chr11:61346120-61351120	10.780160787564313	13.07157361227797	13.19415386769722	22.625288753106787	28.23177556010977	4	SYT7
chr1:208415165-208420165	5.054945510822867	6.597132124967799	6.3576512389954125	11.032977651702666	12.316238703015493	4	PLXNA2
chr13:103246853-103251853	11.450430553482892	19.925903053700203	15.13507361100866	19.864088737444074	25.966398127969082	4	TPP2
chr1:26853758-26858758	12.894302776851188	18.55267395718792	22.78667134554503	26.21071092963645	30.198339715705842	4	RPS6KA1
chr17:48130974-48135974	6.498817734191164	6.3517508496525386	8.861483301045292	15.266029514988949	22.792441937166515	4	ITGA3
chr5:890439-895439	18.722850745123772	18.67536459484555	35.24979103643973	17.750518408537978	40.54801426312527	4	BRD9
chr6:116935142-116940142	1.650537606430576	2.366570238912498	1.9128994336340932	2.207777771435352	4.709108918608416	4	RSPH4A
chr11:57422735-57427735	13.771237925832047	19.423324461930505	20.22679866414046	23.820429478616674	28.887296945308464	4	CLP1
chr17:42198143-42203143	10.573495404502033	22.78323584324322	17.750986911767928	11.863111018043709	26.16763013383683	4	HDAC5
chr11:57414877-57419877	0.8769351489808576	0.8706505047425862	0.0	2.6669925731334554	3.904180895137414	4	YPEL4
chr1:206641291-206646291	2.424140063880294	9.834352868622883	8.24253036295216	7.541762917702262	9.87250721654777	4	IKBKE
chr6:30522451-30527451	4.178010361842009	7.099710716737494	7.56753680550433	8.460192521098469	13.322398732354245	4	GNL1
chr17:36859295-36864295	12.22403301093261	22.917742522040026	18.397960159538407	20.140799859557752	41.00230364245621	4	MLLT6
chr17:4632229-4637229	31.256881830649803	51.42745998550846	52.01505485911752	58.30882924976717	74.14442012704214	4	MED11
chr1:20832154-20837154	8.252688032152879	13.942224117020555	9.452415929461075	13.058251743553596	17.83027564509491	4	MUL1
chr12:8232307-8237307	75.09806836355737	110.45720927952411	117.50697280789723	131.78356936651994	212.27874837506076	4	NECAP1
chr12:75782202-75787202	61.223497746194184	61.27362889527052	46.444478416279324	72.37380683377214	127.65812501386759	4	CAPS2
chr3:127389281-127394281	7.375752883172021	7.099710716737494	12.715302477990825	9.472829567023934	16.54818029075225	4	ABTB1
chr3:130743227-130748227	9.903225638583454	19.925903053700203	11.421355982449864	11.403896216345606	23.522666641501356	4	NEK11
chr19:2838942-2843942	3.301075212861152	5.726481620225213	6.92056355773385	4.138844420757024	9.671275210680019	4	ZNF555
chr11:65119738-65124738	61.689887587118136	72.22401354395126	80.93521496623919	70.90786619162267	133.22398732354245	4	TIGD3
chr12:51982520-51987520	3.197742521330012	4.855831115482626	3.150805309820359	6.2524147496631155	9.470043204812269	4	SCN8A
chr3:49589422-49594422	4.074677670310869	9.834352868622883	4.444751805361319	6.9883406734749	14.70814482188778	4	BSN
chr11:63991122-63996122	7.479085574703161	4.855831115482626	11.47739660180456	8.919407322796573	16.62288360988841	4	TRPT1
chr1:220860687-220865687	8.459353415215158	17.804714090102962	12.01228861086565	15.81945175921631	24.12636265910461	4	C1orf115
chr19:17334513-17339513	50.496396033429264	54.67649677030272	61.83424093957561	93.25053261714169	104.86568307670107	4	OCEL1
chr3:69786086-69791086	17.692309287880033	15.818031805302532	19.55180510669263	23.543718356503	39.46715091465037	4	MITF
chr1:2123713-2128713	36.725158107597224	60.391162349388765	90.5837730634417	83.8659992871729	94.26902062033247	4	C1orf86
chr19:13856093-13861093	29.142739841362925	35.241356267233044	42.338476452237664	44.78545149904138	61.98365752681297	4	CCDC130
chr19:10652094-10657094	41.470105543826676	55.66983791270293	62.14246434602642	80.00977719400366	93.5098484999429	4	ATG4D
chr4:174289594-174294594	18.259246362267472	29.269493371692562	34.883020885442726	28.04757013642886	44.0726090980679	4	SAP30
chr4:186454266-186459266	7.479085574703161	2.4892608765701283	11.47739660180456	8.919407322796573	17.807397693554194	4	PDLIM3
chr4:2008202-2013202	6.602150425722304	9.588971593307622	12.01228861086565	8.000977719400366	16.57105824229297	4	NELFA
chr18:45933293-45938293	2.5274727554114333	2.366570238912498	1.2659261858636128	5.05727402415323	7.681833103543235	4	ZBTB7C
chr18:40855115-40860115	49.30946280985499	51.672841260823716	45.03845068202898	62.16505134293642	152.1930211492217	4	SYT4
chr4:74603723-74608723	29.349405224425205	22.672361246724765	17.132033973674794	53.88736250142237	61.57512405056346	4	IL8
chr17:27914145-27919145	25.995270936764655	34.98415895077861	35.9528049035649	53.05722913508133	57.04436918628208	4	GIT1
chr20:30604521-30609521	3.9713449787797304	2.4892608765701283	2.5318523717272257	2.6669925731334554	10.476203234151022	4	CCM2L
