# Supplementary material for: Decoding the epigenetics and chromatin loop dynamics of androgen receptor-mediated transcription
Source: Nat Commun. 2024 Nov 3;15:9494. doi: 10.1038/s41467-024-53758-5 (PMC11532539; doi:10.1038/s41467-024-53758-5)
Supplement: Supplementary file 9 — Source data [file 41467_2024_53758_MOESM9_ESM.zip › source/fig2b_arcre.tsv]

Enhancer	Signal	Time	TMM_signal	Gene_Set	Enhancer_Set
chr1:37912245-37917245	ATAC	Vh	10.199679649803258	Down	ARcre
chr1:37912245-37917245	ATAC	30m	11.75842180900519	Down	ARcre
chr1:37912245-37917245	ATAC	4h	14.461783578724894	Down	ARcre
chr1:37912245-37917245	ATAC	16h	12.531761127335397	Down	ARcre
chr1:37912245-37917245	ATAC	72h	7.587858172522901	Down	ARcre
chr1:37912245-37917245	H3K27ac	Vh	9.0231072378719	Down	ARcre
chr1:37912245-37917245	H3K27ac	30m	13.30187427770078	Down	ARcre
chr1:37912245-37917245	H3K27ac	4h	15.45663102463856	Down	ARcre
chr1:37912245-37917245	H3K27ac	16h	13.51976579126525	Down	ARcre
chr1:37912245-37917245	H3K27ac	72h	3.737358674044287	Down	ARcre
chr1:37912245-37917245	H3K4me3	Vh	1.7451809366648965	Down	ARcre
chr1:37912245-37917245	H3K4me3	30m	1.549369056283194	Down	ARcre
chr1:37912245-37917245	H3K4me3	4h	2.1247855926333314	Down	ARcre
chr1:37912245-37917245	H3K4me3	16h	1.836685420183748	Down	ARcre
chr1:37912245-37917245	H3K4me3	72h	2.686875948921789	Down	ARcre
chr1:37912245-37917245	RNAseq	Vh	0.621871852341542	Down	ARcre
chr1:37912245-37917245	RNAseq	30m	0.6465196425962185	Down	ARcre
chr1:37912245-37917245	RNAseq	4h	1.023107170338879	Down	ARcre
chr1:37912245-37917245	RNAseq	16h	1.7491588962779114	Down	ARcre
chr1:37912245-37917245	RNAseq	72h	1.1291294622623438	Down	ARcre
chr1:37912245-37917245	AR	Vh	15.613109554830732	Down	ARcre
chr1:37912245-37917245	AR	30m	36.41982741870012	Down	ARcre
chr1:37912245-37917245	AR	4h	57.7468328162056	Down	ARcre
chr1:37912245-37917245	AR	16h	27.28242494575316	Down	ARcre
chr1:37912245-37917245	AR	72h	22.59855564844887	Down	ARcre
chr1:37912245-37917245	FOXA1	Vh	10.086936303094674	Down	ARcre
chr1:37912245-37917245	FOXA1	30m	20.892150660607676	Down	ARcre
chr1:37912245-37917245	FOXA1	4h	22.97406448544964	Down	ARcre
chr1:37912245-37917245	FOXA1	16h	28.600120681845308	Down	ARcre
chr1:37912245-37917245	FOXA1	72h	19.276389694117714	Down	ARcre
chr1:37962505-37967505	ATAC	Vh	28.70350550404553	Down	ARcre
chr1:37962505-37967505	ATAC	30m	27.5514702821441	Down	ARcre
chr1:37962505-37967505	ATAC	4h	28.092022198816004	Down	ARcre
chr1:37962505-37967505	ATAC	16h	42.731368533984224	Down	ARcre
chr1:37962505-37967505	ATAC	72h	25.990837737740662	Down	ARcre
chr1:37962505-37967505	H3K27ac	Vh	82.81300055725492	Down	ARcre
chr1:37962505-37967505	H3K27ac	30m	94.04567152992394	Down	ARcre
chr1:37962505-37967505	H3K27ac	4h	81.03403592058514	Down	ARcre
chr1:37962505-37967505	H3K27ac	16h	91.7381275725913	Down	ARcre
chr1:37962505-37967505	H3K27ac	72h	38.92236136209311	Down	ARcre
chr1:37962505-37967505	H3K4me3	Vh	1.9580969552742369	Down	ARcre
chr1:37962505-37967505	H3K4me3	30m	1.8282150225209408	Down	ARcre
chr1:37962505-37967505	H3K4me3	4h	0.8507404880272131	Down	ARcre
chr1:37962505-37967505	H3K4me3	16h	1.4903164920366945	Down	ARcre
chr1:37962505-37967505	H3K4me3	72h	1.434001224958392	Down	ARcre
chr1:37962505-37967505	RNAseq	Vh	10.234970426601189	Down	ARcre
chr1:37962505-37967505	RNAseq	30m	8.36804571478898	Down	ARcre
chr1:37962505-37967505	RNAseq	4h	12.981341161176454	Down	ARcre
chr1:37962505-37967505	RNAseq	16h	13.665249704634851	Down	ARcre
chr1:37962505-37967505	RNAseq	72h	6.569553225715956	Down	ARcre
chr1:37962505-37967505	AR	Vh	28.642903986990984	Down	ARcre
chr1:37962505-37967505	AR	30m	67.83797605513705	Down	ARcre
chr1:37962505-37967505	AR	4h	78.95424955646799	Down	ARcre
chr1:37962505-37967505	AR	16h	62.889426260550806	Down	ARcre
chr1:37962505-37967505	AR	72h	7.13924871214928	Down	ARcre
chr1:37962505-37967505	FOXA1	Vh	63.04356334650405	Down	ARcre
chr1:37962505-37967505	FOXA1	30m	76.2008009137838	Down	ARcre
chr1:37962505-37967505	FOXA1	4h	96.54790590583896	Down	ARcre
chr1:37962505-37967505	FOXA1	16h	81.45035366890232	Down	ARcre
chr1:37962505-37967505	FOXA1	72h	48.161776569120654	Down	ARcre
chr1:52031096-52036096	ATAC	Vh	8.25052395859779	Down	ARcre
chr1:52031096-52036096	ATAC	30m	11.50829882815276	Down	ARcre
chr1:52031096-52036096	ATAC	4h	12.94079178563521	Down	ARcre
chr1:52031096-52036096	ATAC	16h	18.45525623472426	Down	ARcre
chr1:52031096-52036096	ATAC	72h	9.887334118667582	Down	ARcre
chr1:52031096-52036096	H3K27ac	Vh	54.882693247036585	Down	ARcre
chr1:52031096-52036096	H3K27ac	30m	60.69322052335048	Down	ARcre
chr1:52031096-52036096	H3K27ac	4h	72.84088728495837	Down	ARcre
chr1:52031096-52036096	H3K27ac	16h	66.68442681311294	Down	ARcre
chr1:52031096-52036096	H3K27ac	72h	38.52408356273647	Down	ARcre
chr1:52031096-52036096	H3K4me3	Vh	0.6392985122112855	Down	ARcre
chr1:52031096-52036096	H3K4me3	30m	0.8571776756993598	Down	ARcre
chr1:52031096-52036096	H3K4me3	4h	0.7455011183099303	Down	ARcre
chr1:52031096-52036096	H3K4me3	16h	0.44581387428072	Down	ARcre
chr1:52031096-52036096	H3K4me3	72h	0.785964641281236	Down	ARcre
chr1:52031096-52036096	RNAseq	Vh	3.485387304235376	Down	ARcre
chr1:52031096-52036096	RNAseq	30m	2.4224474949871846	Down	ARcre
chr1:52031096-52036096	RNAseq	4h	1.3428389745151348	Down	ARcre
chr1:52031096-52036096	RNAseq	16h	3.3246854660697043	Down	ARcre
chr1:52031096-52036096	RNAseq	72h	1.940191694185536	Down	ARcre
chr1:52031096-52036096	AR	Vh	13.209211181737643	Down	ARcre
chr1:52031096-52036096	AR	30m	38.134150952015446	Down	ARcre
chr1:52031096-52036096	AR	4h	70.643281968623	Down	ARcre
chr1:52031096-52036096	AR	16h	36.87761254957724	Down	ARcre
chr1:52031096-52036096	AR	72h	5.652559007806105	Down	ARcre
chr1:52031096-52036096	FOXA1	Vh	25.05015680946524	Down	ARcre
chr1:52031096-52036096	FOXA1	30m	36.60608170314307	Down	ARcre
chr1:52031096-52036096	FOXA1	4h	57.25717737489639	Down	ARcre
chr1:52031096-52036096	FOXA1	16h	37.57741698076018	Down	ARcre
chr1:52031096-52036096	FOXA1	72h	21.341912981758465	Down	ARcre
chr10:74012469-74017469	ATAC	Vh	13.207400701501884	Down	ARcre
chr10:74012469-74017469	ATAC	30m	16.71767112333296	Down	ARcre
chr10:74012469-74017469	ATAC	4h	18.15830277593272	Down	ARcre
chr10:74012469-74017469	ATAC	16h	21.94821152138958	Down	ARcre
chr10:74012469-74017469	ATAC	72h	11.10591518975523	Down	ARcre
chr10:74012469-74017469	H3K27ac	Vh	29.60582239109572	Down	ARcre
chr10:74012469-74017469	H3K27ac	30m	30.301345941206797	Down	ARcre
chr10:74012469-74017469	H3K27ac	4h	37.46806185684701	Down	ARcre
chr10:74012469-74017469	H3K27ac	16h	38.87760192262017	Down	ARcre
chr10:74012469-74017469	H3K27ac	72h	16.13889301661168	Down	ARcre
chr10:74012469-74017469	H3K4me3	Vh	0.7093542208701072	Down	ARcre
chr10:74012469-74017469	H3K4me3	30m	0.3507946859115446	Down	ARcre
chr10:74012469-74017469	H3K4me3	4h	0.6308897090398006	Down	ARcre
chr10:74012469-74017469	H3K4me3	16h	0.7343597223518039	Down	ARcre
chr10:74012469-74017469	H3K4me3	72h	0.5287607654495324	Down	ARcre
chr10:74012469-74017469	RNAseq	Vh	0.3801339249234622	Down	ARcre
chr10:74012469-74017469	RNAseq	30m	0.0	Down	ARcre
chr10:74012469-74017469	RNAseq	4h	0.0	Down	ARcre
chr10:74012469-74017469	RNAseq	16h	0.0	Down	ARcre
chr10:74012469-74017469	RNAseq	72h	1.3382807680193296	Down	ARcre
chr10:74012469-74017469	AR	Vh	15.956916484964678	Down	ARcre
chr10:74012469-74017469	AR	30m	79.90628620960506	Down	ARcre
chr10:74012469-74017469	AR	4h	108.60218935143784	Down	ARcre
chr10:74012469-74017469	AR	16h	65.09065003139831	Down	ARcre
chr10:74012469-74017469	AR	72h	17.302871466643115	Down	ARcre
chr10:74012469-74017469	FOXA1	Vh	9.50243992147659	Down	ARcre
chr10:74012469-74017469	FOXA1	30m	23.346215379687337	Down	ARcre
chr10:74012469-74017469	FOXA1	4h	22.399080118331515	Down	ARcre
chr10:74012469-74017469	FOXA1	16h	20.838943684511825	Down	ARcre
chr10:74012469-74017469	FOXA1	72h	18.611645903612995	Down	ARcre
chr10:75335207-75340207	ATAC	Vh	8.766465210995769	Down	ARcre
chr10:75335207-75340207	ATAC	30m	8.526757057010391	Down	ARcre
chr10:75335207-75340207	ATAC	4h	8.173361810488368	Down	ARcre
chr10:75335207-75340207	ATAC	16h	10.26007973877234	Down	ARcre
chr10:75335207-75340207	ATAC	72h	10.266820735138143	Down	ARcre
chr10:75335207-75340207	H3K27ac	Vh	40.70569972364308	Down	ARcre
chr10:75335207-75340207	H3K27ac	30m	42.83287230730297	Down	ARcre
chr10:75335207-75340207	H3K27ac	4h	41.63796839608951	Down	ARcre
chr10:75335207-75340207	H3K27ac	16h	42.6950128733936	Down	ARcre
chr10:75335207-75340207	H3K27ac	72h	38.193028786223245	Down	ARcre
chr10:75335207-75340207	H3K4me3	Vh	2.345250591905808	Down	ARcre
chr10:75335207-75340207	H3K4me3	30m	2.041482747970873	Down	ARcre
chr10:75335207-75340207	H3K4me3	4h	2.0495399883810475	Down	ARcre
chr10:75335207-75340207	H3K4me3	16h	1.5785791441700106	Down	ARcre
chr10:75335207-75340207	H3K4me3	72h	1.648289039265436	Down	ARcre
chr10:75335207-75340207	RNAseq	Vh	0.8331460969722165	Down	ARcre
chr10:75335207-75340207	RNAseq	30m	10.735906276483728	Down	ARcre
chr10:75335207-75340207	RNAseq	4h	0.9184489888237838	Down	ARcre
chr10:75335207-75340207	RNAseq	16h	0.7414161302918089	Down	ARcre
chr10:75335207-75340207	RNAseq	72h	14.947678094500992	Down	ARcre
chr10:75335207-75340207	AR	Vh	3.6296642160838752	Down	ARcre
chr10:75335207-75340207	AR	30m	8.778309274062009	Down	ARcre
chr10:75335207-75340207	AR	4h	8.549604778296791	Down	ARcre
chr10:75335207-75340207	AR	16h	3.331616658249726	Down	ARcre
chr10:75335207-75340207	AR	72h	7.892400224639753	Down	ARcre
chr10:75335207-75340207	FOXA1	Vh	7.356432592958225	Down	ARcre
chr10:75335207-75340207	FOXA1	30m	6.954068600881449	Down	ARcre
chr10:75335207-75340207	FOXA1	4h	10.182979734568669	Down	ARcre
chr10:75335207-75340207	FOXA1	16h	5.624070073007642	Down	ARcre
chr10:75335207-75340207	FOXA1	72h	8.685272652943222	Down	ARcre
chr11:12069961-12074961	ATAC	Vh	13.627639965077528	Down	ARcre
chr11:12069961-12074961	ATAC	30m	14.845126955190034	Down	ARcre
chr11:12069961-12074961	ATAC	4h	17.435226558473143	Down	ARcre
chr11:12069961-12074961	ATAC	16h	16.82251741041004	Down	ARcre
chr11:12069961-12074961	ATAC	72h	11.01294578434825	Down	ARcre
chr11:12069961-12074961	H3K27ac	Vh	32.688541115395054	Down	ARcre
chr11:12069961-12074961	H3K27ac	30m	38.20708681517157	Down	ARcre
chr11:12069961-12074961	H3K27ac	4h	37.985985441332	Down	ARcre
chr11:12069961-12074961	H3K27ac	16h	48.77899338023884	Down	ARcre
chr11:12069961-12074961	H3K27ac	72h	30.262909615803505	Down	ARcre
chr11:12069961-12074961	H3K4me3	Vh	1.0754608255444134	Down	ARcre
chr11:12069961-12074961	H3K4me3	30m	1.2700641342311787	Down	ARcre
chr11:12069961-12074961	H3K4me3	4h	0.8260554413085998	Down	ARcre
chr11:12069961-12074961	H3K4me3	16h	1.097652658126003	Down	ARcre
chr11:12069961-12074961	H3K4me3	72h	1.122879650497218	Down	ARcre
chr11:12069961-12074961	RNAseq	Vh	0.0	Down	ARcre
chr11:12069961-12074961	RNAseq	30m	0.0	Down	ARcre
chr11:12069961-12074961	RNAseq	4h	0.0	Down	ARcre
chr11:12069961-12074961	RNAseq	16h	0.0	Down	ARcre
chr11:12069961-12074961	RNAseq	72h	0.0	Down	ARcre
chr11:12069961-12074961	AR	Vh	12.721943963023715	Down	ARcre
chr11:12069961-12074961	AR	30m	39.67025857456534	Down	ARcre
chr11:12069961-12074961	AR	4h	37.62913146723651	Down	ARcre
chr11:12069961-12074961	AR	16h	30.700568909691786	Down	ARcre
chr11:12069961-12074961	AR	72h	17.45193270349019	Down	ARcre
chr11:12069961-12074961	FOXA1	Vh	37.90696282604224	Down	ARcre
chr11:12069961-12074961	FOXA1	30m	42.13151667668076	Down	ARcre
chr11:12069961-12074961	FOXA1	4h	44.70225484888893	Down	ARcre
chr11:12069961-12074961	FOXA1	16h	41.34116686099856	Down	ARcre
chr11:12069961-12074961	FOXA1	72h	26.92566314632441	Down	ARcre
chr11:12267856-12272856	ATAC	Vh	27.186616083352156	Down	ARcre
chr11:12267856-12272856	ATAC	30m	30.951736382704123	Down	ARcre
chr11:12267856-12272856	ATAC	4h	32.06171221732471	Down	ARcre
chr11:12267856-12272856	ATAC	16h	38.43480364698252	Down	ARcre
chr11:12267856-12272856	ATAC	72h	23.10018359013974	Down	ARcre
chr11:12267856-12272856	H3K27ac	Vh	111.10825642849186	Down	ARcre
chr11:12267856-12272856	H3K27ac	30m	134.23903626723234	Down	ARcre
chr11:12267856-12272856	H3K27ac	4h	117.14276624360905	Down	ARcre
chr11:12267856-12272856	H3K27ac	16h	138.14815488660236	Down	ARcre
chr11:12267856-12272856	H3K27ac	72h	87.59564092130279	Down	ARcre
chr11:12267856-12272856	H3K4me3	Vh	1.421740980696374	Down	ARcre
chr11:12267856-12272856	H3K4me3	30m	1.326523178047877	Down	ARcre
chr11:12267856-12272856	H3K4me3	4h	1.9768711761607984	Down	ARcre
chr11:12267856-12272856	H3K4me3	16h	1.292728942076404	Down	ARcre
chr11:12267856-12272856	H3K4me3	72h	1.9716282605960973	Down	ARcre
chr11:12267856-12272856	RNAseq	Vh	2.19552286891488	Down	ARcre
chr11:12267856-12272856	RNAseq	30m	3.3462754895636917	Down	ARcre
chr11:12267856-12272856	RNAseq	4h	1.9508255967146149	Down	ARcre
chr11:12267856-12272856	RNAseq	16h	2.9750076258586	Down	ARcre
chr11:12267856-12272856	RNAseq	72h	3.54920246111494	Down	ARcre
chr11:12267856-12272856	AR	Vh	14.482895333737885	Down	ARcre
chr11:12267856-12272856	AR	30m	85.11153736018545	Down	ARcre
chr11:12267856-12272856	AR	4h	89.63893075278514	Down	ARcre
chr11:12267856-12272856	AR	16h	66.52824002773546	Down	ARcre
chr11:12267856-12272856	AR	72h	13.886231011543105	Down	ARcre
chr11:12267856-12272856	FOXA1	Vh	42.273608475809645	Down	ARcre
chr11:12267856-12272856	FOXA1	30m	72.95597537698568	Down	ARcre
chr11:12267856-12272856	FOXA1	4h	65.20843522408433	Down	ARcre
chr11:12267856-12272856	FOXA1	16h	68.34040463507488	Down	ARcre
chr11:12267856-12272856	FOXA1	72h	34.81660180918132	Down	ARcre
chr14:57071512-57076512	ATAC	Vh	8.608440513237488	Down	ARcre
chr14:57071512-57076512	ATAC	30m	8.396844192288498	Down	ARcre
chr14:57071512-57076512	ATAC	4h	5.891828557999033	Down	ARcre
chr14:57071512-57076512	ATAC	16h	7.367359344425322	Down	ARcre
chr14:57071512-57076512	ATAC	72h	9.24968907936083	Down	ARcre
chr14:57071512-57076512	H3K27ac	Vh	22.36848161265168	Down	ARcre
chr14:57071512-57076512	H3K27ac	30m	26.1692728674259	Down	ARcre
chr14:57071512-57076512	H3K27ac	4h	26.05225158775512	Down	ARcre
chr14:57071512-57076512	H3K27ac	16h	21.701822301752944	Down	ARcre
chr14:57071512-57076512	H3K27ac	72h	21.987640836887905	Down	ARcre
chr14:57071512-57076512	H3K4me3	Vh	1.199461720383828	Down	ARcre
chr14:57071512-57076512	H3K4me3	30m	1.0748566335719685	Down	ARcre
chr14:57071512-57076512	H3K4me3	4h	0.8165161412184924	Down	ARcre
chr14:57071512-57076512	H3K4me3	16h	0.5877386611776141	Down	ARcre
chr14:57071512-57076512	H3K4me3	72h	1.0475945011551209	Down	ARcre
chr14:57071512-57076512	RNAseq	Vh	0.989859017623244	Down	ARcre
chr14:57071512-57076512	RNAseq	30m	0.0	Down	ARcre
chr14:57071512-57076512	RNAseq	4h	0.0	Down	ARcre
chr14:57071512-57076512	RNAseq	16h	0.436289681599384	Down	ARcre
chr14:57071512-57076512	RNAseq	72h	10.818309323998829	Down	ARcre
chr14:57071512-57076512	AR	Vh	8.31170900677063	Down	ARcre
chr14:57071512-57076512	AR	30m	18.57763088737437	Down	ARcre
chr14:57071512-57076512	AR	4h	30.13973907170024	Down	ARcre
chr14:57071512-57076512	AR	16h	12.488262644792032	Down	ARcre
chr14:57071512-57076512	AR	72h	10.51273986184619	Down	ARcre
chr14:57071512-57076512	FOXA1	Vh	36.106673777110736	Down	ARcre
chr14:57071512-57076512	FOXA1	30m	31.07847832806362	Down	ARcre
chr14:57071512-57076512	FOXA1	4h	29.62462399476273	Down	ARcre
chr14:57071512-57076512	FOXA1	16h	23.565538735407102	Down	ARcre
chr14:57071512-57076512	FOXA1	72h	18.872818225772196	Down	ARcre
chr14:57071512-57076512	ATAC	Vh	2.853957183850701	Down	ARcre
chr14:57071512-57076512	ATAC	30m	3.8004843438653024	Down	ARcre
chr14:57071512-57076512	ATAC	4h	3.790929244215079	Down	ARcre
chr14:57071512-57076512	ATAC	16h	3.849089491851146	Down	ARcre
chr14:57071512-57076512	ATAC	72h	2.994940483210568	Down	ARcre
chr14:57071512-57076512	H3K27ac	Vh	15.584473066552832	Down	ARcre
chr14:57071512-57076512	H3K27ac	30m	19.937835543949515	Down	ARcre
chr14:57071512-57076512	H3K27ac	4h	19.7240802751624	Down	ARcre
chr14:57071512-57076512	H3K27ac	16h	15.23335206644053	Down	ARcre
chr14:57071512-57076512	H3K27ac	72h	32.51775865365189	Down	ARcre
chr14:57071512-57076512	H3K4me3	Vh	0.4694738983046241	Down	ARcre
chr14:57071512-57076512	H3K4me3	30m	0.678516774887044	Down	ARcre
chr14:57071512-57076512	H3K4me3	4h	0.3589753648026488	Down	ARcre
chr14:57071512-57076512	H3K4me3	16h	0.520011574675876	Down	ARcre
chr14:57071512-57076512	H3K4me3	72h	0.2967599296474478	Down	ARcre
chr14:57071512-57076512	RNAseq	Vh	7.262299933321606	Down	ARcre
chr14:57071512-57076512	RNAseq	30m	11.62898932443744	Down	ARcre
chr14:57071512-57076512	RNAseq	4h	5.7397441532826265	Down	ARcre
chr14:57071512-57076512	RNAseq	16h	10.540324977608895	Down	ARcre
chr14:57071512-57076512	RNAseq	72h	11.244701039091026	Down	ARcre
chr14:57071512-57076512	AR	Vh	1.9223988126536975	Down	ARcre
chr14:57071512-57076512	AR	30m	7.544785042184261	Down	ARcre
chr14:57071512-57076512	AR	4h	8.031223088216237	Down	ARcre
chr14:57071512-57076512	AR	16h	7.942823972376323	Down	ARcre
chr14:57071512-57076512	AR	72h	3.671613623391058	Down	ARcre
chr14:57071512-57076512	FOXA1	Vh	4.857415177933847	Down	ARcre
chr14:57071512-57076512	FOXA1	30m	8.495471285684511	Down	ARcre
chr14:57071512-57076512	FOXA1	4h	13.366149069850351	Down	ARcre
chr14:57071512-57076512	FOXA1	16h	8.233155558186414	Down	ARcre
chr14:57071512-57076512	FOXA1	72h	2.626787857200262	Down	ARcre
chr15:58622407-58627407	ATAC	Vh	31.87964520209652	Down	ARcre
chr15:58622407-58627407	ATAC	30m	36.42197469971158	Down	ARcre
chr15:58622407-58627407	ATAC	4h	29.952955361899583	Down	ARcre
chr15:58622407-58627407	ATAC	16h	36.97602245023868	Down	ARcre
chr15:58622407-58627407	ATAC	72h	34.452426147902834	Down	ARcre
chr15:58622407-58627407	H3K27ac	Vh	115.18571353826312	Down	ARcre
chr15:58622407-58627407	H3K27ac	30m	125.24726876369807	Down	ARcre
chr15:58622407-58627407	H3K27ac	4h	115.7529125984809	Down	ARcre
chr15:58622407-58627407	H3K27ac	16h	123.09552009687454	Down	ARcre
chr15:58622407-58627407	H3K27ac	72h	203.0269390740322	Down	ARcre
chr15:58622407-58627407	H3K4me3	Vh	2.138944729201472	Down	ARcre
chr15:58622407-58627407	H3K4me3	30m	1.617064839458783	Down	ARcre
chr15:58622407-58627407	H3K4me3	4h	1.351420567889497	Down	ARcre
chr15:58622407-58627407	H3K4me3	16h	1.83542442635682	Down	ARcre
chr15:58622407-58627407	H3K4me3	72h	1.9190881439023608	Down	ARcre
chr15:58622407-58627407	RNAseq	Vh	1.0457914532051076	Down	ARcre
chr15:58622407-58627407	RNAseq	30m	1.6171294786127324	Down	ARcre
chr15:58622407-58627407	RNAseq	4h	1.6393580354559678	Down	ARcre
chr15:58622407-58627407	RNAseq	16h	1.251433962136982	Down	ARcre
chr15:58622407-58627407	RNAseq	72h	2.067859699322099	Down	ARcre
chr15:58622407-58627407	AR	Vh	10.282163682054447	Down	ARcre
chr15:58622407-58627407	AR	30m	30.64315864757272	Down	ARcre
chr15:58622407-58627407	AR	4h	32.946445887841925	Down	ARcre
chr15:58622407-58627407	AR	16h	34.840539757091605	Down	ARcre
chr15:58622407-58627407	AR	72h	5.738857618612305	Down	ARcre
chr15:58622407-58627407	FOXA1	Vh	39.88450652550688	Down	ARcre
chr15:58622407-58627407	FOXA1	30m	45.56370682150141	Down	ARcre
chr15:58622407-58627407	FOXA1	4h	41.60797214105097	Down	ARcre
chr15:58622407-58627407	FOXA1	16h	36.92665439204194	Down	ARcre
chr15:58622407-58627407	FOXA1	72h	27.48027659970516	Down	ARcre
chr16:25058427-25063427	ATAC	Vh	21.53419276856538	Down	ARcre
chr16:25058427-25063427	ATAC	30m	22.87450574636776	Down	ARcre
chr16:25058427-25063427	ATAC	4h	21.135644787979277	Down	ARcre
chr16:25058427-25063427	ATAC	16h	28.037089157221185	Down	ARcre
chr16:25058427-25063427	ATAC	72h	25.18585844612093	Down	ARcre
chr16:25058427-25063427	H3K27ac	Vh	34.81684161732282	Down	ARcre
chr16:25058427-25063427	H3K27ac	30m	34.65319218834828	Down	ARcre
chr16:25058427-25063427	H3K27ac	4h	36.28292054340976	Down	ARcre
chr16:25058427-25063427	H3K27ac	16h	24.833989468893453	Down	ARcre
chr16:25058427-25063427	H3K27ac	72h	58.5904489985079	Down	ARcre
chr16:25058427-25063427	H3K4me3	Vh	1.5208380992087738	Down	ARcre
chr16:25058427-25063427	H3K4me3	30m	1.338822165394237	Down	ARcre
chr16:25058427-25063427	H3K4me3	4h	2.025014083651811	Down	ARcre
chr16:25058427-25063427	H3K4me3	16h	2.09622948006995	Down	ARcre
chr16:25058427-25063427	H3K4me3	72h	1.8793803516458425	Down	ARcre
chr16:25058427-25063427	RNAseq	Vh	0.380133926019806	Down	ARcre
chr16:25058427-25063427	RNAseq	30m	1.1031979297614132	Down	ARcre
chr16:25058427-25063427	RNAseq	4h	0.6825542668110675	Down	ARcre
chr16:25058427-25063427	RNAseq	16h	0.6534553619093431	Down	ARcre
chr16:25058427-25063427	RNAseq	72h	0.4908102215010343	Down	ARcre
chr16:25058427-25063427	AR	Vh	10.871131954439257	Down	ARcre
chr16:25058427-25063427	AR	30m	18.71353774151705	Down	ARcre
chr16:25058427-25063427	AR	4h	21.790560916894357	Down	ARcre
chr16:25058427-25063427	AR	16h	18.993576808536744	Down	ARcre
chr16:25058427-25063427	AR	72h	8.037538797359272	Down	ARcre
chr16:25058427-25063427	FOXA1	Vh	26.654120722624423	Down	ARcre
chr16:25058427-25063427	FOXA1	30m	30.90608250082597	Down	ARcre
chr16:25058427-25063427	FOXA1	4h	19.38695604490985	Down	ARcre
chr16:25058427-25063427	FOXA1	16h	28.727418578048557	Down	ARcre
chr16:25058427-25063427	FOXA1	72h	18.19936383055836	Down	ARcre
chr20:37231188-37236188	ATAC	Vh	25.911884562204527	Down	ARcre
chr20:37231188-37236188	ATAC	30m	26.323034270949	Down	ARcre
chr20:37231188-37236188	ATAC	4h	23.48437214888829	Down	ARcre
chr20:37231188-37236188	ATAC	16h	32.907391078454374	Down	ARcre
chr20:37231188-37236188	ATAC	72h	26.957362042886384	Down	ARcre
chr20:37231188-37236188	H3K27ac	Vh	21.368933945883214	Down	ARcre
chr20:37231188-37236188	H3K27ac	30m	25.986534994598863	Down	ARcre
chr20:37231188-37236188	H3K27ac	4h	27.27621976746726	Down	ARcre
chr20:37231188-37236188	H3K27ac	16h	24.003993387730603	Down	ARcre
chr20:37231188-37236188	H3K27ac	72h	19.88240464110137	Down	ARcre
chr20:37231188-37236188	H3K4me3	Vh	0.6229170932959046	Down	ARcre
chr20:37231188-37236188	H3K4me3	30m	0.5452421108750705	Down	ARcre
chr20:37231188-37236188	H3K4me3	4h	0.6193854517155781	Down	ARcre
chr20:37231188-37236188	H3K4me3	16h	0.6680721887743694	Down	ARcre
chr20:37231188-37236188	H3K4me3	72h	0.6921839431578911	Down	ARcre
chr20:37231188-37236188	RNAseq	Vh	4.078770736491167	Down	ARcre
chr20:37231188-37236188	RNAseq	30m	3.327873938719804	Down	ARcre
chr20:37231188-37236188	RNAseq	4h	3.3513686167430805	Down	ARcre
chr20:37231188-37236188	RNAseq	16h	2.369134397458535	Down	ARcre
chr20:37231188-37236188	RNAseq	72h	3.7624574239890007	Down	ARcre
chr20:37231188-37236188	AR	Vh	13.672619808580375	Down	ARcre
chr20:37231188-37236188	AR	30m	82.59368984093517	Down	ARcre
chr20:37231188-37236188	AR	4h	94.8133926970238	Down	ARcre
chr20:37231188-37236188	AR	16h	88.27195797617584	Down	ARcre
chr20:37231188-37236188	AR	72h	12.489850945276013	Down	ARcre
chr20:37231188-37236188	FOXA1	Vh	82.07612857613542	Down	ARcre
chr20:37231188-37236188	FOXA1	30m	98.07459765474388	Down	ARcre
chr20:37231188-37236188	FOXA1	4h	130.801960901453	Down	ARcre
chr20:37231188-37236188	FOXA1	16h	114.95937733542198	Down	ARcre
chr20:37231188-37236188	FOXA1	72h	52.16769488338679	Down	ARcre
chr20:43670662-43675662	ATAC	Vh	6.37140649211746	Down	ARcre
chr20:43670662-43675662	ATAC	30m	5.957285926497311	Down	ARcre
chr20:43670662-43675662	ATAC	4h	8.29430374680291	Down	ARcre
chr20:43670662-43675662	ATAC	16h	14.067561073368363	Down	ARcre
chr20:43670662-43675662	ATAC	72h	7.024248114667795	Down	ARcre
chr20:43670662-43675662	H3K27ac	Vh	12.804229760551925	Down	ARcre
chr20:43670662-43675662	H3K27ac	30m	21.74339281070175	Down	ARcre
chr20:43670662-43675662	H3K27ac	4h	34.74076757238439	Down	ARcre
chr20:43670662-43675662	H3K27ac	16h	23.21568461097158	Down	ARcre
chr20:43670662-43675662	H3K27ac	72h	9.804045338391978	Down	ARcre
chr20:43670662-43675662	H3K4me3	Vh	0.6748071099959209	Down	ARcre
chr20:43670662-43675662	H3K4me3	30m	0.580913574466061	Down	ARcre
chr20:43670662-43675662	H3K4me3	4h	1.5715543109298538	Down	ARcre
chr20:43670662-43675662	H3K4me3	16h	1.0745987636549683	Down	ARcre
chr20:43670662-43675662	H3K4me3	72h	1.105333712537047	Down	ARcre
chr20:43670662-43675662	RNAseq	Vh	0.0	Down	ARcre
chr20:43670662-43675662	RNAseq	30m	0.0	Down	ARcre
chr20:43670662-43675662	RNAseq	4h	0.0	Down	ARcre
chr20:43670662-43675662	RNAseq	16h	0.8044766092889242	Down	ARcre
chr20:43670662-43675662	RNAseq	72h	0.7396272536363396	Down	ARcre
chr20:43670662-43675662	AR	Vh	9.968187546449638	Down	ARcre
chr20:43670662-43675662	AR	30m	12.908493452524098	Down	ARcre
chr20:43670662-43675662	AR	4h	6.682372339142913	Down	ARcre
chr20:43670662-43675662	AR	16h	10.60622169183569	Down	ARcre
chr20:43670662-43675662	AR	72h	8.327815942798308	Down	ARcre
chr20:43670662-43675662	FOXA1	Vh	5.597163273738793	Down	ARcre
chr20:43670662-43675662	FOXA1	30m	6.667813021080912	Down	ARcre
chr20:43670662-43675662	FOXA1	4h	19.121646114947048	Down	ARcre
chr20:43670662-43675662	FOXA1	16h	13.686472196639905	Down	ARcre
chr20:43670662-43675662	FOXA1	72h	6.421185470394667	Down	ARcre
chr3:42109826-42114826	ATAC	Vh	3.7899870095229504	Down	ARcre
chr3:42109826-42114826	ATAC	30m	4.147050729343074	Down	ARcre
chr3:42109826-42114826	ATAC	4h	4.78040325719036	Down	ARcre
chr3:42109826-42114826	ATAC	16h	7.801360360350448	Down	ARcre
chr3:42109826-42114826	ATAC	72h	5.729458054278888	Down	ARcre
chr3:42109826-42114826	H3K27ac	Vh	23.93720713594428	Down	ARcre
chr3:42109826-42114826	H3K27ac	30m	24.398714356505003	Down	ARcre
chr3:42109826-42114826	H3K27ac	4h	28.98858149472045	Down	ARcre
chr3:42109826-42114826	H3K27ac	16h	25.65246572052025	Down	ARcre
chr3:42109826-42114826	H3K27ac	72h	35.645064057333954	Down	ARcre
chr3:42109826-42114826	H3K4me3	Vh	1.0388411928415426	Down	ARcre
chr3:42109826-42114826	H3K4me3	30m	1.053598753784596	Down	ARcre
chr3:42109826-42114826	H3K4me3	4h	0.652542847418826	Down	ARcre
chr3:42109826-42114826	H3K4me3	16h	0.9982325045028256	Down	ARcre
chr3:42109826-42114826	H3K4me3	72h	0.6642250711606434	Down	ARcre
chr3:42109826-42114826	RNAseq	Vh	0.0	Down	ARcre
chr3:42109826-42114826	RNAseq	30m	0.4015684457446201	Down	ARcre
chr3:42109826-42114826	RNAseq	4h	0.0	Down	ARcre
chr3:42109826-42114826	RNAseq	16h	0.6406014807787056	Down	ARcre
chr3:42109826-42114826	RNAseq	72h	0.5581344819432492	Down	ARcre
chr3:42109826-42114826	AR	Vh	10.533254938791895	Down	ARcre
chr3:42109826-42114826	AR	30m	13.559207194917487	Down	ARcre
chr3:42109826-42114826	AR	4h	20.371013034145573	Down	ARcre
chr3:42109826-42114826	AR	16h	9.663709605608084	Down	ARcre
chr3:42109826-42114826	AR	72h	10.175390746876502	Down	ARcre
chr3:42109826-42114826	FOXA1	Vh	8.762663270755967	Down	ARcre
chr3:42109826-42114826	FOXA1	30m	11.756410342655911	Down	ARcre
chr3:42109826-42114826	FOXA1	4h	15.970956096438604	Down	ARcre
chr3:42109826-42114826	FOXA1	16h	7.915867109353227	Down	ARcre
chr3:42109826-42114826	FOXA1	72h	9.473086100139149	Down	ARcre
chr3:42109826-42114826	ATAC	Vh	32.932969300299646	Down	ARcre
chr3:42109826-42114826	ATAC	30m	30.685620222658432	Down	ARcre
chr3:42109826-42114826	ATAC	4h	31.799719397340954	Down	ARcre
chr3:42109826-42114826	ATAC	16h	31.696461130573383	Down	ARcre
chr3:42109826-42114826	ATAC	72h	26.81733176356031	Down	ARcre
chr3:42109826-42114826	H3K27ac	Vh	41.386474831095086	Down	ARcre
chr3:42109826-42114826	H3K27ac	30m	36.89859754457952	Down	ARcre
chr3:42109826-42114826	H3K27ac	4h	43.53080635839776	Down	ARcre
chr3:42109826-42114826	H3K27ac	16h	40.37316944090372	Down	ARcre
chr3:42109826-42114826	H3K27ac	72h	47.1961834232506	Down	ARcre
chr3:42109826-42114826	H3K4me3	Vh	4.150987107397959	Down	ARcre
chr3:42109826-42114826	H3K4me3	30m	5.159369513615792	Down	ARcre
chr3:42109826-42114826	H3K4me3	4h	3.1956556119154573	Down	ARcre
chr3:42109826-42114826	H3K4me3	16h	3.156958665347911	Down	ARcre
chr3:42109826-42114826	H3K4me3	72h	3.4378695084366515	Down	ARcre
chr3:42109826-42114826	RNAseq	Vh	0.4876057453245747	Down	ARcre
chr3:42109826-42114826	RNAseq	30m	0.4085547122754587	Down	ARcre
chr3:42109826-42114826	RNAseq	4h	1.5414141983588658	Down	ARcre
chr3:42109826-42114826	RNAseq	16h	0.6406014807787057	Down	ARcre
chr3:42109826-42114826	RNAseq	72h	0.7135231970247603	Down	ARcre
chr3:42109826-42114826	AR	Vh	12.105903441967518	Down	ARcre
chr3:42109826-42114826	AR	30m	25.502986375445943	Down	ARcre
chr3:42109826-42114826	AR	4h	43.51035717760662	Down	ARcre
chr3:42109826-42114826	AR	16h	25.12581385715789	Down	ARcre
chr3:42109826-42114826	AR	72h	13.870540355032889	Down	ARcre
chr3:42109826-42114826	FOXA1	Vh	25.502728785555547	Down	ARcre
chr3:42109826-42114826	FOXA1	30m	40.946425193209215	Down	ARcre
chr3:42109826-42114826	FOXA1	4h	30.346892030071245	Down	ARcre
chr3:42109826-42114826	FOXA1	16h	30.637543124487145	Down	ARcre
chr3:42109826-42114826	FOXA1	72h	32.74887332505495	Down	ARcre
chr3:42584097-42589097	ATAC	Vh	30.199570325203467	Down	ARcre
chr3:42584097-42589097	ATAC	30m	40.81200564071678	Down	ARcre
chr3:42584097-42589097	ATAC	4h	50.60370755203828	Down	ARcre
chr3:42584097-42589097	ATAC	16h	51.34298552930333	Down	ARcre
chr3:42584097-42589097	ATAC	72h	27.460964767737075	Down	ARcre
chr3:42584097-42589097	H3K27ac	Vh	34.24044234527384	Down	ARcre
chr3:42584097-42589097	H3K27ac	30m	36.82995174063675	Down	ARcre
chr3:42584097-42589097	H3K27ac	4h	48.42964415574106	Down	ARcre
chr3:42584097-42589097	H3K27ac	16h	47.3702234847312	Down	ARcre
chr3:42584097-42589097	H3K27ac	72h	10.681193473409412	Down	ARcre
chr3:42584097-42589097	H3K4me3	Vh	0.9218570179621092	Down	ARcre
chr3:42584097-42589097	H3K4me3	30m	1.560744758160037	Down	ARcre
chr3:42584097-42589097	H3K4me3	4h	1.8082082805370705	Down	ARcre
chr3:42584097-42589097	H3K4me3	16h	1.8330795928999568	Down	ARcre
chr3:42584097-42589097	H3K4me3	72h	1.2702802004464786	Down	ARcre
chr3:42584097-42589097	RNAseq	Vh	0.4427961227434519	Down	ARcre
chr3:42584097-42589097	RNAseq	30m	0.6501912039419169	Down	ARcre
chr3:42584097-42589097	RNAseq	4h	0.4310701692278927	Down	ARcre
chr3:42584097-42589097	RNAseq	16h	0.729060185852417	Down	ARcre
chr3:42584097-42589097	RNAseq	72h	1.014717094706699	Down	ARcre
chr3:42584097-42589097	AR	Vh	17.921337613844404	Down	ARcre
chr3:42584097-42589097	AR	30m	116.79844002501164	Down	ARcre
chr3:42584097-42589097	AR	4h	146.49328460229165	Down	ARcre
chr3:42584097-42589097	AR	16h	76.73200707963439	Down	ARcre
chr3:42584097-42589097	AR	72h	20.99017574654439	Down	ARcre
chr3:42584097-42589097	FOXA1	Vh	25.67416497318257	Down	ARcre
chr3:42584097-42589097	FOXA1	30m	43.6625127920749	Down	ARcre
chr3:42584097-42589097	FOXA1	4h	53.20283076518229	Down	ARcre
chr3:42584097-42589097	FOXA1	16h	52.027197154247865	Down	ARcre
chr3:42584097-42589097	FOXA1	72h	27.039983086910908	Down	ARcre
chr3:42584097-42589097	ATAC	Vh	5.129537670245239	Down	ARcre
chr3:42584097-42589097	ATAC	30m	4.9547290815843645	Down	ARcre
chr3:42584097-42589097	ATAC	4h	6.626369333634454	Down	ARcre
chr3:42584097-42589097	ATAC	16h	6.490645481913365	Down	ARcre
chr3:42584097-42589097	ATAC	72h	5.48288589728982	Down	ARcre
chr3:42584097-42589097	H3K27ac	Vh	1.5780581053744325	Down	ARcre
chr3:42584097-42589097	H3K27ac	30m	2.5553791298895354	Down	ARcre
chr3:42584097-42589097	H3K27ac	4h	3.1055078552139888	Down	ARcre
chr3:42584097-42589097	H3K27ac	16h	2.0163241208611504	Down	ARcre
chr3:42584097-42589097	H3K27ac	72h	1.4572134754841974	Down	ARcre
chr3:42584097-42589097	H3K4me3	Vh	0.5444708195141309	Down	ARcre
chr3:42584097-42589097	H3K4me3	30m	0.7157061730206611	Down	ARcre
chr3:42584097-42589097	H3K4me3	4h	0.3326254033059555	Down	ARcre
chr3:42584097-42589097	H3K4me3	16h	0.3561108328300238	Down	ARcre
chr3:42584097-42589097	H3K4me3	72h	0.4114612890896265	Down	ARcre
chr3:42584097-42589097	RNAseq	Vh	44.95985370952536	Down	ARcre
chr3:42584097-42589097	RNAseq	30m	32.57075955119648	Down	ARcre
chr3:42584097-42589097	RNAseq	4h	57.105345199405576	Down	ARcre
chr3:42584097-42589097	RNAseq	16h	32.8926582020935	Down	ARcre
chr3:42584097-42589097	RNAseq	72h	45.41300277826832	Down	ARcre
chr3:42584097-42589097	AR	Vh	6.3712659858551	Down	ARcre
chr3:42584097-42589097	AR	30m	8.46999077247288	Down	ARcre
chr3:42584097-42589097	AR	4h	6.343776137919737	Down	ARcre
chr3:42584097-42589097	AR	16h	7.814516978616272	Down	ARcre
chr3:42584097-42589097	AR	72h	11.50125122198994	Down	ARcre
chr3:42584097-42589097	FOXA1	Vh	8.194335859536382	Down	ARcre
chr3:42584097-42589097	FOXA1	30m	5.66211069265285	Down	ARcre
chr3:42584097-42589097	FOXA1	4h	9.565109906780055	Down	ARcre
chr3:42584097-42589097	FOXA1	16h	7.514925121408791	Down	ARcre
chr3:42584097-42589097	FOXA1	72h	5.482389195075688	Down	ARcre
chr3:168920231-168925231	ATAC	Vh	4.344202407012516	Down	ARcre
chr3:168920231-168925231	ATAC	30m	5.327404341138712	Down	ARcre
chr3:168920231-168925231	ATAC	4h	5.852136014991944	Down	ARcre
chr3:168920231-168925231	ATAC	16h	7.209625365228041	Down	ARcre
chr3:168920231-168925231	ATAC	72h	4.3110226251288415	Down	ARcre
chr3:168920231-168925231	H3K27ac	Vh	3.528828255853181	Down	ARcre
chr3:168920231-168925231	H3K27ac	30m	3.949677006014429	Down	ARcre
chr3:168920231-168925231	H3K27ac	4h	2.8238349605349797	Down	ARcre
chr3:168920231-168925231	H3K27ac	16h	4.373782125850186	Down	ARcre
chr3:168920231-168925231	H3K27ac	72h	3.1150113452167294	Down	ARcre
chr3:168920231-168925231	H3K4me3	Vh	0.8033595744654892	Down	ARcre
chr3:168920231-168925231	H3K4me3	30m	0.7787004585700227	Down	ARcre
chr3:168920231-168925231	H3K4me3	4h	0.7259734239321681	Down	ARcre
chr3:168920231-168925231	H3K4me3	16h	0.3310732451695822	Down	ARcre
chr3:168920231-168925231	H3K4me3	72h	0.6026828319298208	Down	ARcre
chr3:168920231-168925231	RNAseq	Vh	0.0	Down	ARcre
chr3:168920231-168925231	RNAseq	30m	0.0	Down	ARcre
chr3:168920231-168925231	RNAseq	4h	0.0	Down	ARcre
chr3:168920231-168925231	RNAseq	16h	0.0	Down	ARcre
chr3:168920231-168925231	RNAseq	72h	0.0	Down	ARcre
chr3:168920231-168925231	AR	Vh	8.168315732249656	Down	ARcre
chr3:168920231-168925231	AR	30m	8.704803515627312	Down	ARcre
chr3:168920231-168925231	AR	4h	15.18188624125463	Down	ARcre
chr3:168920231-168925231	AR	16h	19.229237890833936	Down	ARcre
chr3:168920231-168925231	AR	72h	4.279626563162013	Down	ARcre
chr3:168920231-168925231	FOXA1	Vh	9.518526711012855	Down	ARcre
chr3:168920231-168925231	FOXA1	30m	12.94493083234638	Down	ARcre
chr3:168920231-168925231	FOXA1	4h	22.330594668659664	Down	ARcre
chr3:168920231-168925231	FOXA1	16h	13.36275948299568	Down	ARcre
chr3:168920231-168925231	FOXA1	72h	9.853015470638372	Down	ARcre
chr3:170582909-170587909	ATAC	Vh	11.834541926399268	Down	ARcre
chr3:170582909-170587909	ATAC	30m	15.383084003031325	Down	ARcre
chr3:170582909-170587909	ATAC	4h	16.760213824627808	Down	ARcre
chr3:170582909-170587909	ATAC	16h	22.344949334185767	Down	ARcre
chr3:170582909-170587909	ATAC	72h	13.86796052708379	Down	ARcre
chr3:170582909-170587909	H3K27ac	Vh	14.193008154667138	Down	ARcre
chr3:170582909-170587909	H3K27ac	30m	21.933196938002304	Down	ARcre
chr3:170582909-170587909	H3K27ac	4h	22.91985688176882	Down	ARcre
chr3:170582909-170587909	H3K27ac	16h	18.799170271537264	Down	ARcre
chr3:170582909-170587909	H3K27ac	72h	8.036742268876129	Down	ARcre
chr3:170582909-170587909	H3K4me3	Vh	9.345365288140696	Down	ARcre
chr3:170582909-170587909	H3K4me3	30m	7.295591281201936	Down	ARcre
chr3:170582909-170587909	H3K4me3	4h	8.203893312799984	Down	ARcre
chr3:170582909-170587909	H3K4me3	16h	8.972847815316484	Down	ARcre
chr3:170582909-170587909	H3K4me3	72h	8.49488167023762	Down	ARcre
chr3:170582909-170587909	RNAseq	Vh	286.5834991383254	Down	ARcre
chr3:170582909-170587909	RNAseq	30m	274.6343635026839	Down	ARcre
chr3:170582909-170587909	RNAseq	4h	348.9098924019541	Down	ARcre
chr3:170582909-170587909	RNAseq	16h	378.7793357348249	Down	ARcre
chr3:170582909-170587909	RNAseq	72h	145.11685188687363	Down	ARcre
chr3:170582909-170587909	AR	Vh	11.259907492097891	Down	ARcre
chr3:170582909-170587909	AR	30m	39.19218763397068	Down	ARcre
chr3:170582909-170587909	AR	4h	33.561993160263484	Down	ARcre
chr3:170582909-170587909	AR	16h	30.99578870017408	Down	ARcre
chr3:170582909-170587909	AR	72h	5.436812480790605	Down	ARcre
chr3:170582909-170587909	FOXA1	Vh	22.395903536884585	Down	ARcre
chr3:170582909-170587909	FOXA1	30m	35.00604577836115	Down	ARcre
chr3:170582909-170587909	FOXA1	4h	34.267740680153345	Down	ARcre
chr3:170582909-170587909	FOXA1	16h	17.907737083651945	Down	ARcre
chr3:170582909-170587909	FOXA1	72h	22.045593098502668	Down	ARcre
chr3:170582909-170587909	ATAC	Vh	37.81199381997792	Down	ARcre
chr3:170582909-170587909	ATAC	30m	36.717474483370125	Down	ARcre
chr3:170582909-170587909	ATAC	4h	35.58541765934662	Down	ARcre
chr3:170582909-170587909	ATAC	16h	40.35025931250127	Down	ARcre
chr3:170582909-170587909	ATAC	72h	38.95857827666465	Down	ARcre
chr3:170582909-170587909	H3K27ac	Vh	56.17029913131316	Down	ARcre
chr3:170582909-170587909	H3K27ac	30m	56.06642480489903	Down	ARcre
chr3:170582909-170587909	H3K27ac	4h	55.03253721306319	Down	ARcre
chr3:170582909-170587909	H3K27ac	16h	53.40639945851807	Down	ARcre
chr3:170582909-170587909	H3K27ac	72h	55.12485912043496	Down	ARcre
chr3:170582909-170587909	H3K4me3	Vh	67.28855030975232	Down	ARcre
chr3:170582909-170587909	H3K4me3	30m	63.849263119433175	Down	ARcre
chr3:170582909-170587909	H3K4me3	4h	67.1336425851528	Down	ARcre
chr3:170582909-170587909	H3K4me3	16h	63.50444323308864	Down	ARcre
chr3:170582909-170587909	H3K4me3	72h	63.513279973656914	Down	ARcre
chr3:170582909-170587909	RNAseq	Vh	16.312320796798446	Down	ARcre
chr3:170582909-170587909	RNAseq	30m	42.86662527003325	Down	ARcre
chr3:170582909-170587909	RNAseq	4h	20.111651014627597	Down	ARcre
chr3:170582909-170587909	RNAseq	16h	27.91699596055552	Down	ARcre
chr3:170582909-170587909	RNAseq	72h	9.149511561810646	Down	ARcre
chr3:170582909-170587909	AR	Vh	10.623002230975372	Down	ARcre
chr3:170582909-170587909	AR	30m	16.704999107756958	Down	ARcre
chr3:170582909-170587909	AR	4h	19.84096602435693	Down	ARcre
chr3:170582909-170587909	AR	16h	7.602665997091789	Down	ARcre
chr3:170582909-170587909	AR	72h	5.31128722870886	Down	ARcre
chr3:170582909-170587909	FOXA1	Vh	22.564293776889496	Down	ARcre
chr3:170582909-170587909	FOXA1	30m	15.172618898032436	Down	ARcre
chr3:170582909-170587909	FOXA1	4h	21.63399719931014	Down	ARcre
chr3:170582909-170587909	FOXA1	16h	18.60666892272494	Down	ARcre
chr3:170582909-170587909	FOXA1	72h	16.893551870191914	Down	ARcre
chr4:70143585-70148585	ATAC	Vh	9.104892009839666	Down	ARcre
chr4:70143585-70148585	ATAC	30m	11.165576072396068	Down	ARcre
chr4:70143585-70148585	ATAC	4h	9.911509275525566	Down	ARcre
chr4:70143585-70148585	ATAC	16h	15.15297389149317	Down	ARcre
chr4:70143585-70148585	ATAC	72h	8.894841085912073	Down	ARcre
chr4:70143585-70148585	H3K27ac	Vh	16.630457651514217	Down	ARcre
chr4:70143585-70148585	H3K27ac	30m	21.94766727377642	Down	ARcre
chr4:70143585-70148585	H3K27ac	4h	25.59240373449016	Down	ARcre
chr4:70143585-70148585	H3K27ac	16h	18.53640836919744	Down	ARcre
chr4:70143585-70148585	H3K27ac	72h	3.9672369985023823	Down	ARcre
chr4:70143585-70148585	H3K4me3	Vh	0.8011667631451929	Down	ARcre
chr4:70143585-70148585	H3K4me3	30m	0.7943351822236172	Down	ARcre
chr4:70143585-70148585	H3K4me3	4h	0.3810778453081759	Down	ARcre
chr4:70143585-70148585	H3K4me3	16h	0.5621696017034873	Down	ARcre
chr4:70143585-70148585	H3K4me3	72h	0.4690373713696956	Down	ARcre
chr4:70143585-70148585	RNAseq	Vh	7.171114503601041	Down	ARcre
chr4:70143585-70148585	RNAseq	30m	7.05631587369743	Down	ARcre
chr4:70143585-70148585	RNAseq	4h	9.23814117621209	Down	ARcre
chr4:70143585-70148585	RNAseq	16h	9.62929057259649	Down	ARcre
chr4:70143585-70148585	RNAseq	72h	7.080797190109436	Down	ARcre
chr4:70143585-70148585	AR	Vh	9.812819855965593	Down	ARcre
chr4:70143585-70148585	AR	30m	32.74211658620363	Down	ARcre
chr4:70143585-70148585	AR	4h	38.35656659034626	Down	ARcre
chr4:70143585-70148585	AR	16h	20.240292720647357	Down	ARcre
chr4:70143585-70148585	AR	72h	4.44045579239175	Down	ARcre
chr4:70143585-70148585	FOXA1	Vh	27.99008345479168	Down	ARcre
chr4:70143585-70148585	FOXA1	30m	31.6290403549031	Down	ARcre
chr4:70143585-70148585	FOXA1	4h	44.911021764405405	Down	ARcre
chr4:70143585-70148585	FOXA1	16h	32.04350381385672	Down	ARcre
chr4:70143585-70148585	FOXA1	72h	11.91856894857549	Down	ARcre
chr5:81458811-81463811	ATAC	Vh	17.983502594265392	Down	ARcre
chr5:81458811-81463811	ATAC	30m	17.053577443904448	Down	ARcre
chr5:81458811-81463811	ATAC	4h	16.10626935209082	Down	ARcre
chr5:81458811-81463811	ATAC	16h	19.673585148295	Down	ARcre
chr5:81458811-81463811	ATAC	72h	18.931050699973373	Down	ARcre
chr5:81458811-81463811	H3K27ac	Vh	36.70566535280612	Down	ARcre
chr5:81458811-81463811	H3K27ac	30m	42.30786637046552	Down	ARcre
chr5:81458811-81463811	H3K27ac	4h	38.69633902311331	Down	ARcre
chr5:81458811-81463811	H3K27ac	16h	43.91695922903169	Down	ARcre
chr5:81458811-81463811	H3K27ac	72h	30.557461796057105	Down	ARcre
chr5:81458811-81463811	H3K4me3	Vh	1.3011753873330751	Down	ARcre
chr5:81458811-81463811	H3K4me3	30m	1.349295576901116	Down	ARcre
chr5:81458811-81463811	H3K4me3	4h	1.235594400683363	Down	ARcre
chr5:81458811-81463811	H3K4me3	16h	1.0340635359607224	Down	ARcre
chr5:81458811-81463811	H3K4me3	72h	0.7074498361913795	Down	ARcre
chr5:81458811-81463811	RNAseq	Vh	3.30347203072622	Down	ARcre
chr5:81458811-81463811	RNAseq	30m	4.798016668879869	Down	ARcre
chr5:81458811-81463811	RNAseq	4h	4.72932165635496	Down	ARcre
chr5:81458811-81463811	RNAseq	16h	3.610521208349267	Down	ARcre
chr5:81458811-81463811	RNAseq	72h	3.150854842506976	Down	ARcre
chr5:81458811-81463811	AR	Vh	5.139591686963088	Down	ARcre
chr5:81458811-81463811	AR	30m	33.296645200342205	Down	ARcre
chr5:81458811-81463811	AR	4h	35.62359497379687	Down	ARcre
chr5:81458811-81463811	AR	16h	27.628302951181173	Down	ARcre
chr5:81458811-81463811	AR	72h	4.522831739070395	Down	ARcre
chr5:81458811-81463811	FOXA1	Vh	22.78844237960064	Down	ARcre
chr5:81458811-81463811	FOXA1	30m	28.56008459202089	Down	ARcre
chr5:81458811-81463811	FOXA1	4h	38.19028712763343	Down	ARcre
chr5:81458811-81463811	FOXA1	16h	24.38206586639313	Down	ARcre
chr5:81458811-81463811	FOXA1	72h	14.722230706699523	Down	ARcre
chr5:160632406-160637406	ATAC	Vh	6.929822537824776	Down	ARcre
chr5:160632406-160637406	ATAC	30m	8.383009854576947	Down	ARcre
chr5:160632406-160637406	ATAC	4h	8.43140072547815	Down	ARcre
chr5:160632406-160637406	ATAC	16h	9.187900055569251	Down	ARcre
chr5:160632406-160637406	ATAC	72h	6.909262992628831	Down	ARcre
chr5:160632406-160637406	H3K27ac	Vh	9.154453419066344	Down	ARcre
chr5:160632406-160637406	H3K27ac	30m	9.553119305660116	Down	ARcre
chr5:160632406-160637406	H3K27ac	4h	10.86072063986996	Down	ARcre
chr5:160632406-160637406	H3K27ac	16h	8.993732980132835	Down	ARcre
chr5:160632406-160637406	H3K27ac	72h	3.879764022681792	Down	ARcre
chr5:160632406-160637406	H3K4me3	Vh	0.6183888610174052	Down	ARcre
chr5:160632406-160637406	H3K4me3	30m	0.5016773887834981	Down	ARcre
chr5:160632406-160637406	H3K4me3	4h	0.4696483778967973	Down	ARcre
chr5:160632406-160637406	H3K4me3	16h	0.2674884468635183	Down	ARcre
chr5:160632406-160637406	H3K4me3	72h	0.3922222245718432	Down	ARcre
chr5:160632406-160637406	RNAseq	Vh	0.0	Down	ARcre
chr5:160632406-160637406	RNAseq	30m	0.0	Down	ARcre
chr5:160632406-160637406	RNAseq	4h	0.0	Down	ARcre
chr5:160632406-160637406	RNAseq	16h	0.0	Down	ARcre
chr5:160632406-160637406	RNAseq	72h	0.0	Down	ARcre
chr5:160632406-160637406	AR	Vh	12.324306304894778	Down	ARcre
chr5:160632406-160637406	AR	30m	21.69236015341509	Down	ARcre
chr5:160632406-160637406	AR	4h	26.99155687588349	Down	ARcre
chr5:160632406-160637406	AR	16h	32.93452133694844	Down	ARcre
chr5:160632406-160637406	AR	72h	6.48416380284767	Down	ARcre
chr5:160632406-160637406	FOXA1	Vh	23.76553359198636	Down	ARcre
chr5:160632406-160637406	FOXA1	30m	19.6944891719649	Down	ARcre
chr5:160632406-160637406	FOXA1	4h	35.333938792095644	Down	ARcre
chr5:160632406-160637406	FOXA1	16h	27.36807776637615	Down	ARcre
chr5:160632406-160637406	FOXA1	72h	11.040080276870638	Down	ARcre
chr6:25640274-25645274	ATAC	Vh	11.130845923200896	Down	ARcre
chr6:25640274-25645274	ATAC	30m	10.311891182225567	Down	ARcre
chr6:25640274-25645274	ATAC	4h	7.243937450555162	Down	ARcre
chr6:25640274-25645274	ATAC	16h	9.768986154668788	Down	ARcre
chr6:25640274-25645274	ATAC	72h	9.041613324102537	Down	ARcre
chr6:25640274-25645274	H3K27ac	Vh	43.89254360004374	Down	ARcre
chr6:25640274-25645274	H3K27ac	30m	45.45420627458853	Down	ARcre
chr6:25640274-25645274	H3K27ac	4h	38.015179464770966	Down	ARcre
chr6:25640274-25645274	H3K27ac	16h	51.14524645615199	Down	ARcre
chr6:25640274-25645274	H3K27ac	72h	38.37228979493277	Down	ARcre
chr6:25640274-25645274	H3K4me3	Vh	1.1336729816655424	Down	ARcre
chr6:25640274-25645274	H3K4me3	30m	0.8690175651063681	Down	ARcre
chr6:25640274-25645274	H3K4me3	4h	0.8316556326855132	Down	ARcre
chr6:25640274-25645274	H3K4me3	16h	1.049560236792495	Down	ARcre
chr6:25640274-25645274	H3K4me3	72h	0.7880952494890431	Down	ARcre
chr6:25640274-25645274	RNAseq	Vh	0.0	Down	ARcre
chr6:25640274-25645274	RNAseq	30m	0.0	Down	ARcre
chr6:25640274-25645274	RNAseq	4h	0.0	Down	ARcre
chr6:25640274-25645274	RNAseq	16h	0.0	Down	ARcre
chr6:25640274-25645274	RNAseq	72h	0.0	Down	ARcre
chr6:25640274-25645274	AR	Vh	18.26213067019162	Down	ARcre
chr6:25640274-25645274	AR	30m	17.788461966553022	Down	ARcre
chr6:25640274-25645274	AR	4h	16.795813152341445	Down	ARcre
chr6:25640274-25645274	AR	16h	16.341962633528134	Down	ARcre
chr6:25640274-25645274	AR	72h	4.820954212764541	Down	ARcre
chr6:25640274-25645274	FOXA1	Vh	44.6379336815383	Down	ARcre
chr6:25640274-25645274	FOXA1	30m	41.92570387914825	Down	ARcre
chr6:25640274-25645274	FOXA1	4h	46.27157403155171	Down	ARcre
chr6:25640274-25645274	FOXA1	16h	38.56786320235543	Down	ARcre
chr6:25640274-25645274	FOXA1	72h	31.078321081084415	Down	ARcre
chr6:123089923-123094923	ATAC	Vh	8.154332666076728	Down	ARcre
chr6:123089923-123094923	ATAC	30m	11.047170400862225	Down	ARcre
chr6:123089923-123094923	ATAC	4h	10.811072426550334	Down	ARcre
chr6:123089923-123094923	ATAC	16h	10.791444157299388	Down	ARcre
chr6:123089923-123094923	ATAC	72h	9.72237621134188	Down	ARcre
chr6:123089923-123094923	H3K27ac	Vh	13.070928187006638	Down	ARcre
chr6:123089923-123094923	H3K27ac	30m	19.466000365671672	Down	ARcre
chr6:123089923-123094923	H3K27ac	4h	25.661415908878197	Down	ARcre
chr6:123089923-123094923	H3K27ac	16h	19.01855170566222	Down	ARcre
chr6:123089923-123094923	H3K27ac	72h	4.332612315363932	Down	ARcre
chr6:123089923-123094923	H3K4me3	Vh	0.8738292834935747	Down	ARcre
chr6:123089923-123094923	H3K4me3	30m	0.7721733339870567	Down	ARcre
chr6:123089923-123094923	H3K4me3	4h	1.0564866592110207	Down	ARcre
chr6:123089923-123094923	H3K4me3	16h	1.0164161600818638	Down	ARcre
chr6:123089923-123094923	H3K4me3	72h	1.3014348403290124	Down	ARcre
chr6:123089923-123094923	RNAseq	Vh	0.0	Down	ARcre
chr6:123089923-123094923	RNAseq	30m	0.0	Down	ARcre
chr6:123089923-123094923	RNAseq	4h	0.0	Down	ARcre
chr6:123089923-123094923	RNAseq	16h	0.0	Down	ARcre
chr6:123089923-123094923	RNAseq	72h	0.0	Down	ARcre
chr6:123089923-123094923	AR	Vh	6.652438493023436	Down	ARcre
chr6:123089923-123094923	AR	30m	38.9913577487635	Down	ARcre
chr6:123089923-123094923	AR	4h	31.862632403675423	Down	ARcre
chr6:123089923-123094923	AR	16h	22.83225246802036	Down	ARcre
chr6:123089923-123094923	AR	72h	2.4281290949562657	Down	ARcre
chr6:123089923-123094923	FOXA1	Vh	14.731872979041771	Down	ARcre
chr6:123089923-123094923	FOXA1	30m	13.696651188675588	Down	ARcre
chr6:123089923-123094923	FOXA1	4h	18.68009453939551	Down	ARcre
chr6:123089923-123094923	FOXA1	16h	22.159608184341337	Down	ARcre
chr6:123089923-123094923	FOXA1	72h	8.542879848277222	Down	ARcre
chr6:123122120-123127120	ATAC	Vh	8.229012678280277	Down	ARcre
chr6:123122120-123127120	ATAC	30m	8.056656263784628	Down	ARcre
chr6:123122120-123127120	ATAC	4h	5.878099667569921	Down	ARcre
chr6:123122120-123127120	ATAC	16h	7.411397078778615	Down	ARcre
chr6:123122120-123127120	ATAC	72h	9.951414397357397	Down	ARcre
chr6:123122120-123127120	H3K27ac	Vh	24.83690476982522	Down	ARcre
chr6:123122120-123127120	H3K27ac	30m	26.13561991308305	Down	ARcre
chr6:123122120-123127120	H3K27ac	4h	28.788174220101475	Down	ARcre
chr6:123122120-123127120	H3K27ac	16h	29.454281885959045	Down	ARcre
chr6:123122120-123127120	H3K27ac	72h	7.049353129729843	Down	ARcre
chr6:123122120-123127120	H3K4me3	Vh	0.8249771705824052	Down	ARcre
chr6:123122120-123127120	H3K4me3	30m	0.7330106259976457	Down	ARcre
chr6:123122120-123127120	H3K4me3	4h	0.8271173064726746	Down	ARcre
chr6:123122120-123127120	H3K4me3	16h	0.6289881876263053	Down	ARcre
chr6:123122120-123127120	H3K4me3	72h	0.7694723501871259	Down	ARcre
chr6:123122120-123127120	RNAseq	Vh	6.813908705897007	Down	ARcre
chr6:123122120-123127120	RNAseq	30m	4.4797776980865605	Down	ARcre
chr6:123122120-123127120	RNAseq	4h	5.653248541283897	Down	ARcre
chr6:123122120-123127120	RNAseq	16h	7.759914969069821	Down	ARcre
chr6:123122120-123127120	RNAseq	72h	6.741184426595746	Down	ARcre
chr6:123122120-123127120	AR	Vh	19.347480617671643	Down	ARcre
chr6:123122120-123127120	AR	30m	7.635389156340067	Down	ARcre
chr6:123122120-123127120	AR	4h	18.283008146135344	Down	ARcre
chr6:123122120-123127120	AR	16h	19.03832079796413	Down	ARcre
chr6:123122120-123127120	AR	72h	8.594557103472017	Down	ARcre
chr6:123122120-123127120	FOXA1	Vh	36.78200156137951	Down	ARcre
chr6:123122120-123127120	FOXA1	30m	19.816304473809787	Down	ARcre
chr6:123122120-123127120	FOXA1	4h	26.564629108323505	Down	ARcre
chr6:123122120-123127120	FOXA1	16h	26.68845267591725	Down	ARcre
chr6:123122120-123127120	FOXA1	72h	11.38540756254407	Down	ARcre
chr8:25099014-25104014	ATAC	Vh	3.743928570287089	Down	ARcre
chr8:25099014-25104014	ATAC	30m	5.638749425313625	Down	ARcre
chr8:25099014-25104014	ATAC	4h	9.145120869837127	Down	ARcre
chr8:25099014-25104014	ATAC	16h	8.740901170393329	Down	ARcre
chr8:25099014-25104014	ATAC	72h	4.521799836560613	Down	ARcre
chr8:25099014-25104014	H3K27ac	Vh	7.6970527793402	Down	ARcre
chr8:25099014-25104014	H3K27ac	30m	9.10113855898512	Down	ARcre
chr8:25099014-25104014	H3K27ac	4h	11.892578536389038	Down	ARcre
chr8:25099014-25104014	H3K27ac	16h	10.850734750160576	Down	ARcre
chr8:25099014-25104014	H3K27ac	72h	9.95511337843308	Down	ARcre
chr8:25099014-25104014	H3K4me3	Vh	0.5682823285379907	Down	ARcre
chr8:25099014-25104014	H3K4me3	30m	0.5643680881791499	Down	ARcre
chr8:25099014-25104014	H3K4me3	4h	0.4328594201279707	Down	ARcre
chr8:25099014-25104014	H3K4me3	16h	0.8141440054275789	Down	ARcre
chr8:25099014-25104014	H3K4me3	72h	0.4403256760101254	Down	ARcre
chr8:25099014-25104014	RNAseq	Vh	12.315209293615768	Down	ARcre
chr8:25099014-25104014	RNAseq	30m	43.2958774716554	Down	ARcre
chr8:25099014-25104014	RNAseq	4h	10.576089593079605	Down	ARcre
chr8:25099014-25104014	RNAseq	16h	73.47086335706182	Down	ARcre
chr8:25099014-25104014	RNAseq	72h	41.38819048255028	Down	ARcre
chr8:25099014-25104014	AR	Vh	15.346944094794702	Down	ARcre
chr8:25099014-25104014	AR	30m	20.1223185131078	Down	ARcre
chr8:25099014-25104014	AR	4h	24.930061871013336	Down	ARcre
chr8:25099014-25104014	AR	16h	21.57065585244589	Down	ARcre
chr8:25099014-25104014	AR	72h	6.797976933052034	Down	ARcre
chr8:25099014-25104014	FOXA1	Vh	13.208467608717104	Down	ARcre
chr8:25099014-25104014	FOXA1	30m	18.34037657515962	Down	ARcre
chr8:25099014-25104014	FOXA1	4h	26.14360866632628	Down	ARcre
chr8:25099014-25104014	FOXA1	16h	18.568063990359533	Down	ARcre
chr8:25099014-25104014	FOXA1	72h	11.342176018585612	Down	ARcre
chr8:25263273-25268273	ATAC	Vh	6.053600348062998	Down	ARcre
chr8:25263273-25268273	ATAC	30m	15.29009253938839	Down	ARcre
chr8:25263273-25268273	ATAC	4h	21.328383840175785	Down	ARcre
chr8:25263273-25268273	ATAC	16h	27.6027514078717	Down	ARcre
chr8:25263273-25268273	ATAC	72h	10.32693093571094	Down	ARcre
chr8:25263273-25268273	H3K27ac	Vh	10.699415727949146	Down	ARcre
chr8:25263273-25268273	H3K27ac	30m	20.835046776008777	Down	ARcre
chr8:25263273-25268273	H3K27ac	4h	31.0449869118512	Down	ARcre
chr8:25263273-25268273	H3K27ac	16h	20.552086198130315	Down	ARcre
chr8:25263273-25268273	H3K27ac	72h	9.673566105205408	Down	ARcre
chr8:25263273-25268273	H3K4me3	Vh	0.7417017881878054	Down	ARcre
chr8:25263273-25268273	H3K4me3	30m	0.7519848099382314	Down	ARcre
chr8:25263273-25268273	H3K4me3	4h	1.4360637010158002	Down	ARcre
chr8:25263273-25268273	H3K4me3	16h	1.0652282499620995	Down	ARcre
chr8:25263273-25268273	H3K4me3	72h	1.3390073918051653	Down	ARcre
chr8:25263273-25268273	RNAseq	Vh	11.437922170414302	Down	ARcre
chr8:25263273-25268273	RNAseq	30m	16.584395135822007	Down	ARcre
chr8:25263273-25268273	RNAseq	4h	12.423045388412987	Down	ARcre
chr8:25263273-25268273	RNAseq	16h	12.019200972712914	Down	ARcre
chr8:25263273-25268273	RNAseq	72h	12.872791537754416	Down	ARcre
chr8:25263273-25268273	AR	Vh	17.13800557380971	Down	ARcre
chr8:25263273-25268273	AR	30m	50.96621983429586	Down	ARcre
chr8:25263273-25268273	AR	4h	88.41671251020475	Down	ARcre
chr8:25263273-25268273	AR	16h	61.66651068817929	Down	ARcre
chr8:25263273-25268273	AR	72h	14.302033409063888	Down	ARcre
chr8:25263273-25268273	FOXA1	Vh	13.606888810539084	Down	ARcre
chr8:25263273-25268273	FOXA1	30m	51.28787068841024	Down	ARcre
chr8:25263273-25268273	FOXA1	4h	52.34199535615212	Down	ARcre
chr8:25263273-25268273	FOXA1	16h	49.28927272942772	Down	ARcre
chr8:25263273-25268273	FOXA1	72h	11.903429066674692	Down	ARcre
chr8:25845511-25850511	ATAC	Vh	4.941346983320222	Down	ARcre
chr8:25845511-25850511	ATAC	30m	8.01550205357306	Down	ARcre
chr8:25845511-25850511	ATAC	4h	13.37062050011617	Down	ARcre
chr8:25845511-25850511	ATAC	16h	15.527838810871108	Down	ARcre
chr8:25845511-25850511	ATAC	72h	4.172654765445907	Down	ARcre
chr8:25845511-25850511	H3K27ac	Vh	3.0269193162987515	Down	ARcre
chr8:25845511-25850511	H3K27ac	30m	3.939566757645434	Down	ARcre
chr8:25845511-25850511	H3K27ac	4h	7.887250023430628	Down	ARcre
chr8:25845511-25850511	H3K27ac	16h	5.960916815299757	Down	ARcre
chr8:25845511-25850511	H3K27ac	72h	2.311594626282815	Down	ARcre
chr8:25845511-25850511	H3K4me3	Vh	0.5268635858445293	Down	ARcre
chr8:25845511-25850511	H3K4me3	30m	0.4620592928847358	Down	ARcre
chr8:25845511-25850511	H3K4me3	4h	0.1851622718434863	Down	ARcre
chr8:25845511-25850511	H3K4me3	16h	0.6277289688896645	Down	ARcre
chr8:25845511-25850511	H3K4me3	72h	0.5959558534127527	Down	ARcre
chr8:25845511-25850511	RNAseq	Vh	0.0	Down	ARcre
chr8:25845511-25850511	RNAseq	30m	0.0	Down	ARcre
chr8:25845511-25850511	RNAseq	4h	0.0	Down	ARcre
chr8:25845511-25850511	RNAseq	16h	0.0	Down	ARcre
chr8:25845511-25850511	RNAseq	72h	0.0	Down	ARcre
chr8:25845511-25850511	AR	Vh	13.891002976838417	Down	ARcre
chr8:25845511-25850511	AR	30m	28.20742427595007	Down	ARcre
chr8:25845511-25850511	AR	4h	31.091184034582227	Down	ARcre
chr8:25845511-25850511	AR	16h	28.362051210028287	Down	ARcre
chr8:25845511-25850511	AR	72h	7.00195546768487	Down	ARcre
chr8:25845511-25850511	FOXA1	Vh	7.798816668234747	Down	ARcre
chr8:25845511-25850511	FOXA1	30m	22.75888867723057	Down	ARcre
chr8:25845511-25850511	FOXA1	4h	43.42893820034072	Down	ARcre
chr8:25845511-25850511	FOXA1	16h	24.67849224085987	Down	ARcre
chr8:25845511-25850511	FOXA1	72h	9.076062021550774	Down	ARcre
chr8:26057408-26062408	ATAC	Vh	30.902066072801464	Down	ARcre
chr8:26057408-26062408	ATAC	30m	28.23419147816801	Down	ARcre
chr8:26057408-26062408	ATAC	4h	19.393264400075527	Down	ARcre
chr8:26057408-26062408	ATAC	16h	32.0073011302784	Down	ARcre
chr8:26057408-26062408	ATAC	72h	29.30424727837056	Down	ARcre
chr8:26057408-26062408	H3K27ac	Vh	157.14110905618162	Down	ARcre
chr8:26057408-26062408	H3K27ac	30m	169.93079614952015	Down	ARcre
chr8:26057408-26062408	H3K27ac	4h	162.0362257857498	Down	ARcre
chr8:26057408-26062408	H3K27ac	16h	181.63722785313075	Down	ARcre
chr8:26057408-26062408	H3K27ac	72h	172.44418604958645	Down	ARcre
chr8:26057408-26062408	H3K4me3	Vh	2.100690392305457	Down	ARcre
chr8:26057408-26062408	H3K4me3	30m	1.9411398248439649	Down	ARcre
chr8:26057408-26062408	H3K4me3	4h	1.912521318976996	Down	ARcre
chr8:26057408-26062408	H3K4me3	16h	1.8303797785096252	Down	ARcre
chr8:26057408-26062408	H3K4me3	72h	1.6296529072298322	Down	ARcre
chr8:26057408-26062408	RNAseq	Vh	0.7606854155551994	Down	ARcre
chr8:26057408-26062408	RNAseq	30m	0.0	Down	ARcre
chr8:26057408-26062408	RNAseq	4h	0.3728951012226325	Down	ARcre
chr8:26057408-26062408	RNAseq	16h	0.0	Down	ARcre
chr8:26057408-26062408	RNAseq	72h	0.4972683357040215	Down	ARcre
chr8:26057408-26062408	AR	Vh	17.95405092884267	Down	ARcre
chr8:26057408-26062408	AR	30m	28.753371380669005	Down	ARcre
chr8:26057408-26062408	AR	4h	35.561762752816044	Down	ARcre
chr8:26057408-26062408	AR	16h	35.3177164314659	Down	ARcre
chr8:26057408-26062408	AR	72h	5.472116457938596	Down	ARcre
chr8:26057408-26062408	FOXA1	Vh	82.22405093316078	Down	ARcre
chr8:26057408-26062408	FOXA1	30m	75.13528116960445	Down	ARcre
chr8:26057408-26062408	FOXA1	4h	106.84209247176892	Down	ARcre
chr8:26057408-26062408	FOXA1	16h	74.21409731482089	Down	ARcre
chr8:26057408-26062408	FOXA1	72h	59.08087586209904	Down	ARcre
chr8:26057408-26062408	ATAC	Vh	22.924609734308568	Down	ARcre
chr8:26057408-26062408	ATAC	30m	23.40124810355832	Down	ARcre
chr8:26057408-26062408	ATAC	4h	18.54781835644538	Down	ARcre
chr8:26057408-26062408	ATAC	16h	22.79652067931197	Down	ARcre
chr8:26057408-26062408	ATAC	72h	24.248130101395887	Down	ARcre
chr8:26057408-26062408	H3K27ac	Vh	177.09483897633925	Down	ARcre
chr8:26057408-26062408	H3K27ac	30m	189.8198243182473	Down	ARcre
chr8:26057408-26062408	H3K27ac	4h	168.34283623850737	Down	ARcre
chr8:26057408-26062408	H3K27ac	16h	187.0020827175155	Down	ARcre
chr8:26057408-26062408	H3K27ac	72h	213.28890127736312	Down	ARcre
chr8:26057408-26062408	H3K4me3	Vh	1.0458724692530974	Down	ARcre
chr8:26057408-26062408	H3K4me3	30m	0.6747219346051182	Down	ARcre
chr8:26057408-26062408	H3K4me3	4h	0.9830463963489356	Down	ARcre
chr8:26057408-26062408	H3K4me3	16h	0.721577168119386	Down	ARcre
chr8:26057408-26062408	H3K4me3	72h	0.5172996776102368	Down	ARcre
chr8:26057408-26062408	RNAseq	Vh	0.0	Down	ARcre
chr8:26057408-26062408	RNAseq	30m	0.0	Down	ARcre
chr8:26057408-26062408	RNAseq	4h	0.9071484013689546	Down	ARcre
chr8:26057408-26062408	RNAseq	16h	0.0	Down	ARcre
chr8:26057408-26062408	RNAseq	72h	0.5090468986211352	Down	ARcre
chr8:26057408-26062408	AR	Vh	21.40450575431061	Down	ARcre
chr8:26057408-26062408	AR	30m	39.55141121346448	Down	ARcre
chr8:26057408-26062408	AR	4h	57.23737192794484	Down	ARcre
chr8:26057408-26062408	AR	16h	38.55688177314693	Down	ARcre
chr8:26057408-26062408	AR	72h	6.080129397709551	Down	ARcre
chr8:26057408-26062408	FOXA1	Vh	89.67566404585874	Down	ARcre
chr8:26057408-26062408	FOXA1	30m	69.46051582992983	Down	ARcre
chr8:26057408-26062408	FOXA1	4h	92.12900170231345	Down	ARcre
chr8:26057408-26062408	FOXA1	16h	80.3986072988381	Down	ARcre
chr8:26057408-26062408	FOXA1	72h	53.14545010724175	Down	ARcre
