# Supplementary material for: Decoding the epigenetics and chromatin loop dynamics of androgen receptor-mediated transcription
Source: Nat Commun. 2024 Nov 3;15:9494. doi: 10.1038/s41467-024-53758-5 (PMC11532539; doi:10.1038/s41467-024-53758-5)
Supplement: Supplementary file 9 — Source data [file 41467_2024_53758_MOESM9_ESM.zip › source/fig5b.tsv]

Bin	EX	CI	Operation	Time
0	0.0	0.9105415965118815	Avg	Vh
1	0.0	0.9915060144463355	Avg	Vh
2	0.0	0.9139848092452724	Avg	Vh
3	0.0	2.0524240032355183	Avg	Vh
4	0.0	0.526689547465924	Avg	Vh
5	0.0	1.5012801605613961	Avg	Vh
6	0.0	1.2765070329961477	Avg	Vh
7	0.0	0.9575669415987218	Avg	Vh
8	0.0	1.2787122832509834	Avg	Vh
9	0.0	1.6920356224180748	Avg	Vh
10	0.0	0.9249666167008647	Avg	Vh
11	0.0	0.8946115873084338	Avg	Vh
12	0.0	1.657540606630587	Avg	Vh
13	0.0	1.2944683062153342	Avg	Vh
14	0.0	1.261893629641777	Avg	Vh
15	0.0	0.9693705040835949	Avg	Vh
16	0.0	0.9361782178352803	Avg	Vh
17	0.0	0.6295962681382903	Avg	Vh
18	0.0	0.8691860897876859	Avg	Vh
19	0.0019269355126159255	0.7131647169699389	Avg	Vh
20	0.007833002067739821	1.3039863495200021	Avg	Vh
21	0.01067627425307266	0.5643279125829399	Avg	Vh
22	0.013689436178504499	0.7586356495897444	Avg	Vh
23	0.016035393428959002	0.6676697111763721	Avg	Vh
24	0.019181386695466547	0.9355301173846341	Avg	Vh
25	0.02266639020663473	0.6274445777046221	Avg	Vh
26	0.025713910925881586	0.6909750892318535	Avg	Vh
27	0.028821626735479448	0.8056819914370643	Avg	Vh
28	0.03263099522869599	0.9163157291220883	Avg	Vh
29	0.036230698939603914	0.8446868031485681	Avg	Vh
30	0.040110767052215494	1.0196090380295713	Avg	Vh
31	0.04350401735857711	0.8565740622514442	Avg	Vh
32	0.04617257909915776	0.5980924365864766	Avg	Vh
33	0.049329810628019895	0.8303459227366125	Avg	Vh
34	0.0536155887282262	0.8142070789833364	Avg	Vh
35	0.05812946796095826	1.1547271558812198	Avg	Vh
36	0.0624533887399456	0.6555785258112559	Avg	Vh
37	0.06640460094362595	0.8816346893503861	Avg	Vh
38	0.07101855452904295	1.6694452752801456	Avg	Vh
39	0.0756049014390574	0.7256054681125732	Avg	Vh
40	0.07997737401515606	0.7588590477859237	Avg	Vh
41	0.08373520120582041	0.7288432095569939	Avg	Vh
42	0.08768812766207994	1.1546755698688527	Avg	Vh
43	0.09427972189317459	0.7314968820464187	Avg	Vh
44	0.10071116151758559	0.6163376225304787	Avg	Vh
45	0.10510882669473215	0.8930457732920503	Avg	Vh
46	0.11022129589495702	1.1196459548948974	Avg	Vh
47	0.11537223840441113	0.6545214116381621	Avg	Vh
48	0.12269355610923646	1.7092782065402299	Avg	Vh
49	0.1300830123660246	0.8896427792048374	Avg	Vh
50	0.1379477769075577	0.8850387750507278	Avg	Vh
51	0.14417820322712707	1.775505511995716	Avg	Vh
52	0.15114913756763668	1.7939562869675652	Avg	Vh
53	0.15770834739864192	1.1238148398760535	Avg	Vh
54	0.1633732377207513	0.8386334514215028	Avg	Vh
55	0.16982454495442628	1.2195597502218631	Avg	Vh
56	0.17608583681692813	0.8084646644061262	Avg	Vh
57	0.18340948925742162	0.8076456023693964	Avg	Vh
58	0.19232359639835991	1.2562953383393691	Avg	Vh
59	0.20276540476964067	1.5368247590300612	Avg	Vh
60	0.21229345881023826	1.084508974359684	Avg	Vh
61	0.22534698076904444	0.6601706030516926	Avg	Vh
62	0.23703932515597917	1.050993005612531	Avg	Vh
63	0.2497289596155509	1.8886172257897789	Avg	Vh
64	0.26174288556121056	0.9163827762178082	Avg	Vh
65	0.27258034696138933	0.9618715458981432	Avg	Vh
66	0.28307617047882994	1.1342684805136212	Avg	Vh
67	0.29249073254267716	1.102818274564053	Avg	Vh
68	0.3054495455227757	0.861537920975658	Avg	Vh
69	0.3180606685583709	0.7162458098534237	Avg	Vh
70	0.33123241544229437	1.4139610821420285	Avg	Vh
71	0.34502836241320517	1.0121613552488322	Avg	Vh
72	0.3548896205650985	1.1595426492540293	Avg	Vh
73	0.3668881785746336	1.2221477303955002	Avg	Vh
74	0.38182546580142057	0.9260730663711891	Avg	Vh
75	0.39482589199269946	0.8219539585040484	Avg	Vh
76	0.40848005263443116	1.2411085107278286	Avg	Vh
77	0.42212489539450493	1.1626532641821603	Avg	Vh
78	0.4356713682698679	1.2830835064393293	Avg	Vh
79	0.4484472486443019	1.3961362768460668	Avg	Vh
80	0.4587453368924212	1.427267885202759	Avg	Vh
81	0.47359347808355556	1.3396256798672266	Avg	Vh
82	0.48666784809631813	0.7624280679954218	Avg	Vh
83	0.4984611653862477	0.9868484328498635	Avg	Vh
84	0.5143400003167303	0.9001399762346577	Avg	Vh
85	0.5264023202450485	1.1750509594940552	Avg	Vh
86	0.5391168765721737	1.8558623137853882	Avg	Vh
87	0.5504881252063636	1.02856610294586	Avg	Vh
88	0.5665699275556665	1.6711643644529854	Avg	Vh
89	0.5803160346933702	0.7781644552167599	Avg	Vh
90	0.5956812533043824	1.1803524446426987	Avg	Vh
91	0.6146107549893821	0.9635506785174475	Avg	Vh
92	0.6306968236000801	0.8151099213984067	Avg	Vh
93	0.6466851720305913	2.818418574875978	Avg	Vh
94	0.6605403754586177	1.254094576748208	Avg	Vh
95	0.6741328054429426	0.8323929889899787	Avg	Vh
96	0.6898209290429894	0.8034300761855591	Avg	Vh
97	0.7037450084535903	0.8426179384929398	Avg	Vh
98	0.7207407500961659	0.8858560190034573	Avg	Vh
99	0.7375041567297568	1.1041230998706695	Avg	Vh
100	0.7529934676714928	0.9057624337691137	Avg	Vh
101	0.7652491183863251	1.5039117644781366	Avg	Vh
102	0.7817938141443308	1.1566031278047728	Avg	Vh
103	0.7964579219594816	1.4522425425242755	Avg	Vh
104	0.8068009910594226	1.2978017314710089	Avg	Vh
105	0.8208757252678819	1.3631442059755494	Avg	Vh
106	0.8365395730793819	0.794502983445907	Avg	Vh
107	0.8508401543902105	0.951798453849765	Avg	Vh
108	0.8676689646521577	1.9286224303170627	Avg	Vh
109	0.8807919629886218	0.8873258067447936	Avg	Vh
110	0.8935333773735118	1.0922805618269775	Avg	Vh
111	0.9053539425877424	1.2252863186540233	Avg	Vh
112	0.9172086590106349	0.7588273848504099	Avg	Vh
113	0.9293710036284392	1.4404719084250155	Avg	Vh
114	0.941815165125915	1.735174997821811	Avg	Vh
115	0.9560081108876282	0.6465709361524626	Avg	Vh
116	0.9715881071413768	1.4157009322737648	Avg	Vh
117	0.986238416303381	1.1706993786757685	Avg	Vh
118	0.9981646103181838	1.0478543432189011	Avg	Vh
119	1.0080838003789891	1.8832049199501333	Avg	Vh
120	1.0252267687276113	0.7802233206229972	Avg	Vh
121	1.0400199456938144	0.8477435966961769	Avg	Vh
122	1.05345293963696	0.8766157338562024	Avg	Vh
123	1.0673014717372582	0.973215756707371	Avg	Vh
124	1.079521125075361	1.2880204763466587	Avg	Vh
125	1.092083589108083	0.7622135418494582	Avg	Vh
126	1.1058703877288227	0.8822591577709438	Avg	Vh
127	1.1198246907507308	1.2664305525922723	Avg	Vh
128	1.1349813545063636	1.1710060966161706	Avg	Vh
129	1.145864602498505	0.9472219100588489	Avg	Vh
130	1.1544268797143424	1.4609906830965846	Avg	Vh
131	1.1634169901015812	1.7892333214116067	Avg	Vh
132	1.178628249487403	1.0008548291402897	Avg	Vh
133	1.1897295483388937	0.9209655435497379	Avg	Vh
134	1.2014380708599433	1.0804583876163532	Avg	Vh
135	1.2131287610160593	0.7882601658398258	Avg	Vh
136	1.227456958743496	1.0894433956981617	Avg	Vh
137	1.2365327832351016	0.8671368361400122	Avg	Vh
138	1.2486192599516424	0.9820134406869117	Avg	Vh
139	1.257610992329195	0.8864407617473726	Avg	Vh
140	1.2664530756142278	1.1565628826580578	Avg	Vh
141	1.2770133799544319	1.0148007147923315	Avg	Vh
142	1.289247830083948	1.0287008807241669	Avg	Vh
143	1.300413356719163	0.8683860911324436	Avg	Vh
144	1.3155452660269504	1.2744516378273678	Avg	Vh
145	1.3277704398205077	0.9155057159825121	Avg	Vh
146	1.3368269388115395	1.9658020962833336	Avg	Vh
147	1.3454992828762897	1.3685030551313746	Avg	Vh
148	1.3541589367836664	1.2168064713346798	Avg	Vh
149	1.365723774482292	1.7942262039962429	Avg	Vh
150	1.3770276089101938	1.109264615859919	Avg	Vh
151	1.3849581180515265	0.9993986287997214	Avg	Vh
152	1.3947981687784472	0.8595469181538161	Avg	Vh
153	1.404142194721548	0.8863937661654098	Avg	Vh
154	1.4134370852059073	1.0479083157635278	Avg	Vh
155	1.422844700468589	0.8990959188688343	Avg	Vh
156	1.4327556273311606	0.8772153554579566	Avg	Vh
157	1.4438458835191037	1.062707949861008	Avg	Vh
158	1.4537294244635752	1.334250385671864	Avg	Vh
159	1.465020198425914	0.8336676051758157	Avg	Vh
160	1.4749486486863777	1.6523470697309361	Avg	Vh
161	1.4829084846309775	1.043483135482422	Avg	Vh
162	1.4944142944325234	0.6931005155705879	Avg	Vh
163	1.5068287021803948	1.4288043792503224	Avg	Vh
164	1.5172360247029235	1.0357776138110995	Avg	Vh
165	1.5266230744267153	1.0917074720357123	Avg	Vh
166	1.5380529781260786	0.9334294247509674	Avg	Vh
167	1.548400241904386	1.231606265219655	Avg	Vh
168	1.5575602738102887	0.7616115089318217	Avg	Vh
169	1.5660742848457603	0.9152336148624639	Avg	Vh
170	1.5750978099435935	1.5071933514145899	Avg	Vh
171	1.5852486093264062	1.0291311839744626	Avg	Vh
172	1.59446666066029	0.7088370862797333	Avg	Vh
173	1.601488095839237	1.1320397173278294	Avg	Vh
174	1.6099972053871752	1.1369031251097912	Avg	Vh
175	1.6168715648446834	0.7568542166490932	Avg	Vh
176	1.624010232269762	0.93058830405838	Avg	Vh
177	1.6315538870564785	0.9299813915395899	Avg	Vh
178	1.6393616920418546	1.0662469815321234	Avg	Vh
179	1.6485897472588575	1.0223058026333363	Avg	Vh
180	1.6563960272076796	0.8718450857898447	Avg	Vh
181	1.6642461480329098	1.1435712974553378	Avg	Vh
182	1.6719477449985565	1.976434131059172	Avg	Vh
183	1.680414419505412	1.1873133705251002	Avg	Vh
184	1.6892416894392825	0.9277333102436771	Avg	Vh
185	1.697499878743362	1.2591121160927585	Avg	Vh
186	1.7046519657351278	0.8426122257454535	Avg	Vh
187	1.7116531518994054	1.033496632377021	Avg	Vh
188	1.7212371622551796	1.409320676903235	Avg	Vh
189	1.7291289100948206	0.9890891604716034	Avg	Vh
190	1.7383453450074813	0.9510654183193334	Avg	Vh
191	1.746136030508437	1.248164104544101	Avg	Vh
192	1.752889080964155	2.048155051082345	Avg	Vh
193	1.7603769864836765	1.5774021477502043	Avg	Vh
194	1.7687928685551315	0.7991787191130136	Avg	Vh
195	1.778061796201414	1.1920965939279018	Avg	Vh
196	1.7854669325298342	1.2023723757759088	Avg	Vh
197	1.7938089710002985	1.1345881874799923	Avg	Vh
198	1.8029747496448902	0.9661713992182516	Avg	Vh
199	1.8124339095165474	0.812964570236903	Avg	Vh
200	1.8191876762167707	1.214147596996991	Avg	Vh
201	1.827228786142675	1.114832450781307	Avg	Vh
202	1.8353840151367076	0.9748504011931819	Avg	Vh
203	1.8419953950724408	1.3768423895376134	Avg	Vh
204	1.8481900118950352	1.0326888828162968	Avg	Vh
205	1.8565455150664594	1.517555374485995	Avg	Vh
206	1.864362871557037	0.8099971243695826	Avg	Vh
207	1.870282265184407	1.6132750716904198	Avg	Vh
208	1.8769960798024388	1.5527081893678791	Avg	Vh
209	1.8834212059989213	1.192991922927027	Avg	Vh
210	1.8910740474700751	1.0596548844810794	Avg	Vh
211	1.8988040330526248	1.1476192304511614	Avg	Vh
212	1.9059242181444997	1.0481748900369936	Avg	Vh
213	1.9152355046983798	1.2427891149729446	Avg	Vh
214	1.9231317912138186	0.9613819916164118	Avg	Vh
215	1.9330271331674038	0.8938537911148242	Avg	Vh
216	1.9395681782535161	1.2463892998524377	Avg	Vh
217	1.946056824829568	1.0695677219194404	Avg	Vh
218	1.953879954102268	0.9268881351811118	Avg	Vh
219	1.9620124693949124	1.1707888962714958	Avg	Vh
220	1.9702775174231542	1.3889821149730808	Avg	Vh
221	1.9767605613498347	0.9550893433920148	Avg	Vh
222	1.9836288644846674	1.0015544239493166	Avg	Vh
223	1.9898845798222076	0.962838841459515	Avg	Vh
224	1.9951957793722517	1.0254964435187457	Avg	Vh
225	2.0048648395280706	1.0249046847235002	Avg	Vh
226	2.0117247648808942	1.4476516255522005	Avg	Vh
227	2.0186637248920345	1.1508056253874717	Avg	Vh
228	2.026822131109883	1.810464649989687	Avg	Vh
229	2.034395288906849	1.1852268582949221	Avg	Vh
230	2.0417801358154675	0.9470114458806564	Avg	Vh
231	2.0484793143147066	1.1954020814354358	Avg	Vh
232	2.0552521925241054	1.2071826974686053	Avg	Vh
233	2.0640120241948967	1.3880405500688937	Avg	Vh
234	2.0690953763418465	1.2617935960014923	Avg	Vh
235	2.0747377733920085	1.049906937872874	Avg	Vh
236	2.0795486967124055	0.9605605486544257	Avg	Vh
237	2.0874666431153917	0.8827687985516683	Avg	Vh
238	2.096413982673507	1.2880773249787842	Avg	Vh
239	2.1026968517787235	1.180833124743834	Avg	Vh
240	2.10737429640796	0.8550250625663517	Avg	Vh
241	2.113507727624517	1.076899148011474	Avg	Vh
242	2.1204109618361127	1.017511509937853	Avg	Vh
243	2.1258148660447924	0.8729263462537703	Avg	Vh
244	2.133980375943298	1.328493775236146	Avg	Vh
245	2.141688148776547	0.9661981070935522	Avg	Vh
246	2.1467523823004178	1.4925648674967127	Avg	Vh
247	2.15297528979639	1.2995948827230004	Avg	Vh
248	2.159813051264034	1.871644620947612	Avg	Vh
249	2.165921750444454	1.0422845881401523	Avg	Vh
250	2.1725088702005935	1.1742220098961926	Avg	Vh
251	2.1808372776023712	0.8233629717044428	Avg	Vh
252	2.1881955531084714	1.7141854051023317	Avg	Vh
253	2.194779553604635	0.9704107666513245	Avg	Vh
254	2.20174318030399	1.1333887848003978	Avg	Vh
255	2.2085142367580244	1.0078288528320987	Avg	Vh
256	2.215715666795582	1.1806866173045774	Avg	Vh
257	2.221191536851404	1.0915078314675943	Avg	Vh
258	2.227296264446309	1.1934728189869346	Avg	Vh
259	2.2349349357961605	1.1925369208205323	Avg	Vh
260	2.240994185564178	1.1801711991939108	Avg	Vh
261	2.2487298993270612	1.6347949600159877	Avg	Vh
262	2.255603870413287	1.3772689643865348	Avg	Vh
263	2.2615665734417068	1.0522240230858269	Avg	Vh
264	2.268857507270397	1.713684244207336	Avg	Vh
265	2.2756030496096047	1.3748233828169218	Avg	Vh
266	2.28056299441073	1.2747546907835683	Avg	Vh
267	2.2876737760514474	1.0745006523287577	Avg	Vh
268	2.294384589242835	1.1499678201230747	Avg	Vh
269	2.3012093669832496	0.8599506525691383	Avg	Vh
270	2.3073516132582235	1.654448438215534	Avg	Vh
271	2.3152981268855712	2.05984146984791	Avg	Vh
272	2.3232323775333374	0.915364780632221	Avg	Vh
273	2.3319019818983997	0.9857590589153932	Avg	Vh
274	2.336418140779908	1.355181412322701	Avg	Vh
275	2.3426954149260415	1.4322076189571729	Avg	Vh
276	2.351475000857674	2.0068041588159473	Avg	Vh
277	2.360263705325602	1.0335735847106478	Avg	Vh
278	2.366682473642351	1.2457190211462774	Avg	Vh
279	2.3727041315656376	0.9962997170285932	Avg	Vh
280	2.3789782238448223	1.2064375680878068	Avg	Vh
281	2.3853322261390906	1.0514513855665581	Avg	Vh
282	2.3924268536019557	2.3970031497592736	Avg	Vh
283	2.4021758273183496	2.091750054716039	Avg	Vh
284	2.4115699916803592	1.0823084654448503	Avg	Vh
285	2.4190857645412236	0.7978596116601941	Avg	Vh
286	2.4251424350438313	1.2081918179016369	Avg	Vh
287	2.4351330600880714	0.9735354853895933	Avg	Vh
288	2.44307504863754	1.3068475733455611	Avg	Vh
289	2.451770142968094	1.1054559688492502	Avg	Vh
290	2.4594292797563804	0.9105061565012703	Avg	Vh
291	2.466902240751489	1.42966111396952	Avg	Vh
292	2.4748053617273853	1.1828772586852982	Avg	Vh
293	2.4819734617580185	1.0464089288893883	Avg	Vh
294	2.487349026818205	1.2486147595967143	Avg	Vh
295	2.495955905096672	2.30552294228049	Avg	Vh
296	2.503599005613923	1.6447600629333101	Avg	Vh
297	2.511258398432774	0.9831383186828733	Avg	Vh
298	2.517499398727286	1.2193072778252523	Avg	Vh
299	2.524062272299707	1.325438133880911	Avg	Vh
300	2.5305993770570634	1.003661909770977	Avg	Vh
301	2.538260444579448	1.0727357979533547	Avg	Vh
302	2.54478636642409	1.268637980493678	Avg	Vh
303	2.550531535666706	1.2516233411613877	Avg	Vh
304	2.558655120429573	1.1917422117009182	Avg	Vh
305	2.566288283692038	1.286955133868804	Avg	Vh
306	2.5731511520649963	1.3135612992703727	Avg	Vh
307	2.5788330687834526	1.1434839124737992	Avg	Vh
308	2.5853625942741583	1.890064895177466	Avg	Vh
309	2.5903142729461526	0.9898476942459093	Avg	Vh
310	2.5967832111918563	1.2047676943780354	Avg	Vh
311	2.604581786597101	1.2381538928781286	Avg	Vh
312	2.612463609414237	1.1333349435235711	Avg	Vh
313	2.6200526498730583	1.1491097397109928	Avg	Vh
314	2.6266730624211787	1.2012203197069853	Avg	Vh
315	2.632816247510675	1.1708980523196566	Avg	Vh
316	2.6382564412557996	1.1025970779302212	Avg	Vh
317	2.643771665924442	1.687554339452022	Avg	Vh
318	2.6510175068334694	1.3704097038477143	Avg	Vh
319	2.6576025268956767	1.258056613417767	Avg	Vh
320	2.6654055883599073	1.4495755307225675	Avg	Vh
321	2.674884254090653	0.9798846473440337	Avg	Vh
322	2.682851908378574	1.343749421509911	Avg	Vh
323	2.6904015513567954	1.135907670626623	Avg	Vh
324	2.6960879191941673	1.0867862785202353	Avg	Vh
325	2.702527143296231	1.1403086345750097	Avg	Vh
326	2.7097144514214704	1.6451527048526646	Avg	Vh
327	2.714788844524445	1.336100663002517	Avg	Vh
328	2.723121865199869	1.40129451908505	Avg	Vh
329	2.7300654697365343	1.136004974722155	Avg	Vh
330	2.737010627793531	1.585105658557262	Avg	Vh
331	2.7431766155522883	0.9861153689453847	Avg	Vh
332	2.7501474965779904	1.4111337099912697	Avg	Vh
333	2.7590587367195276	1.4581327932345254	Avg	Vh
334	2.766225920621614	1.3723576869994611	Avg	Vh
335	2.775354105672869	1.6459014588592529	Avg	Vh
336	2.7821107903346234	2.084010777155524	Avg	Vh
337	2.789245950279183	1.633068558787793	Avg	Vh
338	2.7969941243157996	1.8430869804175074	Avg	Vh
339	2.805822134383706	1.111047309326914	Avg	Vh
340	2.8134662584737544	1.2488050758133593	Avg	Vh
341	2.821971510542572	1.2182795224036571	Avg	Vh
342	2.8288229173116366	1.101669876066178	Avg	Vh
343	2.8395164895832674	1.3679686257874544	Avg	Vh
344	2.8475689850415034	1.1802917390004728	Avg	Vh
345	2.854107629055042	1.181583434472415	Avg	Vh
346	2.8610356941478234	1.2941800733128865	Avg	Vh
347	2.86979138901754	1.2593740844017531	Avg	Vh
348	2.879316224025651	1.1598539884102277	Avg	Vh
349	2.888093923609584	1.5450484250467915	Avg	Vh
350	2.893965905265049	1.672373244105193	Avg	Vh
351	2.89989342974771	1.1039207289629225	Avg	Vh
352	2.9078283428163987	1.6274200551802336	Avg	Vh
353	2.915106708888301	1.4057792367269022	Avg	Vh
354	2.9235690836313473	1.534897763590713	Avg	Vh
355	2.932435658862846	1.5459731557071827	Avg	Vh
356	2.9409288800010223	1.4115523780902195	Avg	Vh
357	2.948191072201061	1.289004057833715	Avg	Vh
358	2.9558585865978175	1.1497880854125244	Avg	Vh
359	2.963609151716472	1.8345066470296338	Avg	Vh
360	2.9737815720420024	1.3829366060579276	Avg	Vh
361	2.9812410698174934	1.069125022046986	Avg	Vh
362	2.9916452251999472	1.5358737844772994	Avg	Vh
363	3.003912857513429	1.5412504651262051	Avg	Vh
364	3.0100008302119483	1.5399557017089032	Avg	Vh
365	3.0183245094587323	1.3002235475625126	Avg	Vh
366	3.0276579032296054	1.5374429726383108	Avg	Vh
367	3.0353348117407983	1.513274269803994	Avg	Vh
368	3.0427532318708934	1.2740135000794068	Avg	Vh
369	3.051317446432104	1.3612165402937264	Avg	Vh
370	3.0589854775406913	1.778091097338968	Avg	Vh
371	3.065242200569159	1.140555532448209	Avg	Vh
372	3.072243345958691	1.9607507138298477	Avg	Vh
373	3.080390154387091	1.2642064132371755	Avg	Vh
374	3.08904680188741	1.485965582607853	Avg	Vh
375	3.0981102836691576	2.7785954319534234	Avg	Vh
376	3.1060304481673713	1.2248989526405072	Avg	Vh
377	3.115485086824789	1.304920538593947	Avg	Vh
378	3.122391639094429	1.2369689979823468	Avg	Vh
379	3.1310607829186305	1.0978784261054955	Avg	Vh
380	3.1383727235600234	1.4418839840769289	Avg	Vh
381	3.1489123420311915	1.427384253405353	Avg	Vh
382	3.1567910740174328	1.7856209541072376	Avg	Vh
383	3.165607574543409	1.3940247278214042	Avg	Vh
384	3.1757020221010763	1.2255746508201155	Avg	Vh
385	3.1871189133010827	1.6973492075254923	Avg	Vh
386	3.1976131932511174	1.3197489567161573	Avg	Vh
387	3.2047602806267603	1.2483401561071206	Avg	Vh
388	3.215179575587477	1.1714943378072378	Avg	Vh
389	3.22746994952704	2.49950315094288	Avg	Vh
390	3.2382375915937134	1.1823735359120147	Avg	Vh
391	3.2473711762930946	1.1532684762959629	Avg	Vh
392	3.2554391886817857	1.052111509608687	Avg	Vh
393	3.263181389876442	1.6980721464629709	Avg	Vh
394	3.27254579682406	2.1550967149670104	Avg	Vh
395	3.281262791562432	1.7697372796334492	Avg	Vh
396	3.289714444295104	1.6266141921288173	Avg	Vh
397	3.298531440923908	1.0172923247424623	Avg	Vh
398	3.30798211269876	1.2552538519723895	Avg	Vh
399	3.3170136140459134	1.0852380357351614	Avg	Vh
400	3.32575414297532	1.4401253702435466	Avg	Vh
401	3.3337636600395717	1.5350348082201362	Avg	Vh
402	3.3443667767575294	1.7273620834314882	Avg	Vh
403	3.355164333763218	2.347206634531142	Avg	Vh
404	3.3656418151032717	1.36281155091582	Avg	Vh
405	3.3746140039713026	1.544833384723607	Avg	Vh
406	3.383272970028641	1.6136384353921593	Avg	Vh
407	3.3945870167523435	1.314333187736539	Avg	Vh
408	3.4054654982957064	1.2034498742957778	Avg	Vh
409	3.414257897427655	1.7358127111892712	Avg	Vh
410	3.4259122569516443	1.3459395366990103	Avg	Vh
411	3.43595712577051	1.5372782905270188	Avg	Vh
412	3.4475764830477265	1.400467005663608	Avg	Vh
413	3.4570421001778597	1.2537775446368904	Avg	Vh
414	3.4660075673693176	1.5411382854241833	Avg	Vh
415	3.476880539798452	1.3170059163023544	Avg	Vh
416	3.4898585802023288	1.236917746077533	Avg	Vh
417	3.497672970024514	1.4704639600790341	Avg	Vh
418	3.5056128140846203	1.7787031869998324	Avg	Vh
419	3.5174024557087153	1.7373050125180434	Avg	Vh
420	3.5276014669173463	1.3467893511269713	Avg	Vh
421	3.5367562614452854	1.479073340653973	Avg	Vh
422	3.5500120938170556	1.3509833903640904	Avg	Vh
423	3.5640044003096296	2.4214525840824157	Avg	Vh
424	3.577068443390884	2.1513170814889127	Avg	Vh
425	3.5879974626820736	1.7279876736128825	Avg	Vh
426	3.599948125831268	1.4498076285854118	Avg	Vh
427	3.609878089199344	1.5833221495467864	Avg	Vh
428	3.6229811932227123	1.0896695241456333	Avg	Vh
429	3.6391618584369194	1.6513257582619578	Avg	Vh
430	3.6510763751421087	1.4572838656971354	Avg	Vh
431	3.6613411854994062	1.2003007243635124	Avg	Vh
432	3.6704983821556003	1.4017655191345113	Avg	Vh
433	3.679844502712718	2.143030887064304	Avg	Vh
434	3.690929784042118	1.537089559348824	Avg	Vh
435	3.7052352732807132	1.3573410971157762	Avg	Vh
436	3.718900175542219	1.2517115772996572	Avg	Vh
437	3.7321373584056214	1.459179437406716	Avg	Vh
438	3.74996724635717	1.6461220511442471	Avg	Vh
439	3.764255237688853	1.559248427077218	Avg	Vh
440	3.7779432930572097	2.077935867684234	Avg	Vh
441	3.7941991070509875	1.5274980958620972	Avg	Vh
442	3.8124447444429523	1.4987080539157156	Avg	Vh
443	3.8278469182166264	1.760217949909007	Avg	Vh
444	3.839625746556179	3.2723930249977786	Avg	Vh
445	3.853479123322712	2.0086149201663095	Avg	Vh
446	3.8742153347503434	1.6762692329615643	Avg	Vh
447	3.896030914968601	2.0362904918087223	Avg	Vh
448	3.91470016973699	1.2547213738867882	Avg	Vh
449	3.9369289639689424	1.753220635464337	Avg	Vh
450	3.9509997057090662	2.469037265665689	Avg	Vh
451	3.9666680321019037	1.5732275556760782	Avg	Vh
452	3.9849525318554653	1.3938433748739596	Avg	Vh
453	3.9997104968129737	1.03097827048797	Avg	Vh
454	4.020446367453694	1.8772822029541139	Avg	Vh
455	4.035906035763304	1.6811252743856702	Avg	Vh
456	4.056763894430062	1.274230879635727	Avg	Vh
457	4.081279374874342	2.11339670336725	Avg	Vh
458	4.105603699100219	2.1575540936233493	Avg	Vh
459	4.125856488540731	1.3783457394690282	Avg	Vh
460	4.145870880948947	1.608917608363831	Avg	Vh
461	4.165563205719498	2.126327752759406	Avg	Vh
462	4.183877426677766	1.5079182172069892	Avg	Vh
463	4.204084602199348	1.7215579111755388	Avg	Vh
464	4.2238616146571015	3.624376192618916	Avg	Vh
465	4.240836648130243	1.3779968202711228	Avg	Vh
466	4.259716189383788	1.754944403420084	Avg	Vh
467	4.280678215163411	1.7252092271349377	Avg	Vh
468	4.30338922208168	1.840640379454686	Avg	Vh
469	4.326012272114412	1.5400463637459214	Avg	Vh
470	4.352512687928116	1.4489292147231925	Avg	Vh
471	4.375880440893162	2.795302321753951	Avg	Vh
472	4.4048409436145395	1.6418651047626758	Avg	Vh
473	4.426163557129549	3.0746586822173185	Avg	Vh
474	4.449549605568865	2.238343469021757	Avg	Vh
475	4.4787082640109865	1.4989786642032583	Avg	Vh
476	4.508521858948535	2.0080838096941935	Avg	Vh
477	4.542908736723514	1.7995443812187955	Avg	Vh
478	4.579425262020509	1.6229727535510967	Avg	Vh
479	4.605326228348595	2.077984142772415	Avg	Vh
480	4.641057410021767	1.1442942208400377	Avg	Vh
481	4.6645766159672055	1.5033675059873355	Avg	Vh
482	4.691064022653788	1.9298509358235338	Avg	Vh
483	4.724123855584463	1.7988183106058302	Avg	Vh
484	4.765192170743772	2.558196090828785	Avg	Vh
485	4.811111417407985	1.8729442980854711	Avg	Vh
486	4.86320094637409	1.631133237629548	Avg	Vh
487	4.8995456460686055	1.7358146192817736	Avg	Vh
488	4.950644538528165	1.8965253350141724	Avg	Vh
489	4.998518693290773	1.843618810713652	Avg	Vh
490	5.054952035393786	1.3476228658311467	Avg	Vh
491	5.100634029798378	3.2464028660961777	Avg	Vh
492	5.154571208074386	1.789835697399357	Avg	Vh
493	5.2370776007377575	1.449909438072564	Avg	Vh
494	5.312189857207758	1.6921551151909149	Avg	Vh
495	5.373700197711271	2.506077534111765	Avg	Vh
496	5.468679706822694	1.281677871746931	Avg	Vh
497	5.584457482235425	2.168685821833175	Avg	Vh
498	5.729530227282272	2.1318268693718867	Avg	Vh
499	5.836281015982901	1.4319283359192725	Avg	Vh
500	6.078219500046766	2.3840421364554123	Avg	Vh
501	6.4415766567235515	1.9184723891017668	Avg	Vh
502	6.777745789946067	1.7646845082623577	Avg	Vh
503	7.119064565495313	1.8410380574548668	Avg	Vh
504	7.557571494011517	1.5538760131735196	Avg	Vh
505	8.263505634708283	2.032599572978323	Avg	Vh
0	0.0	1.9901517463562193	Max	Vh
1	0.0	3.0677721684771573	Max	Vh
2	0.0	3.4438974918153527	Max	Vh
3	0.0	3.820022815153548	Max	Vh
4	0.0	0.8462819775109399	Max	Vh
5	0.0	2.1274588601316684	Max	Vh
6	0.0	2.5623537652414567	Max	Vh
7	0.0	1.998165780234164	Max	Vh
8	0.0	5.136461446837233	Max	Vh
9	0.0	5.042430116002684	Max	Vh
10	0.0	3.643714069838769	Max	Vh
11	0.0	4.384210800160841	Max	Vh
12	0.0	2.3037676054464473	Max	Vh
13	0.0	2.468322434406908	Max	Vh
14	0.0	4.489996047349709	Max	Vh
15	0.0	2.726908594201918	Max	Vh
16	0.0	2.2802597727378107	Max	Vh
17	0.0	1.26942296626641	Max	Vh
18	0.0	1.751333536793473	Max	Vh
19	0.0019269355126159255	2.056935362005757	Max	Vh
20	0.007833002067739821	1.9746579475255266	Max	Vh
21	0.01067627425307266	0.9873289737627633	Max	Vh
22	0.013689436178504499	1.8688727003366592	Max	Vh
23	0.016035393428959002	1.4574856279355077	Max	Vh
24	0.019181386695466547	1.6455482896046052	Max	Vh
25	0.02266639020663473	1.2694229662664098	Max	Vh
26	0.025713910925881586	2.233244107320536	Max	Vh
27	0.028821626735479448	2.021673612942801	Max	Vh
28	0.03263099522869599	1.9981657802341635	Max	Vh
29	0.036230698939603914	1.8571187839823404	Max	Vh
30	0.040110767052215494	2.256751940029173	Max	Vh
31	0.04350401735857711	1.9864118638798451	Max	Vh
32	0.04617257909915776	1.2341612172034542	Max	Vh
33	0.049329810628019895	2.0686892783600754	Max	Vh
34	0.0536155887282262	2.3155215218007665	Max	Vh
35	0.05812946796095826	2.4330606853439525	Max	Vh
36	0.0624533887399456	1.5632708751243751	Max	Vh
37	0.06640460094362595	2.6563850960760056	Max	Vh
38	0.07101855452904295	4.866121370687904	Max	Vh
39	0.0756049014390574	1.810103118565066	Max	Vh
40	0.07997737401515606	2.3037676054464473	Max	Vh
41	0.08373520120582041	1.6220404568959683	Max	Vh
42	0.08768812766207994	3.220573081083299	Max	Vh
43	0.09427972189317459	5.018922283294047	Max	Vh
44	0.10071116151758559	1.9981657802341635	Max	Vh
45	0.10510882669473215	2.6446311797216873	Max	Vh
46	0.11022129589495702	3.855284564216504	Max	Vh
47	0.11537223840441113	1.4809934606441448	Max	Vh
48	0.12269355610923646	5.101199697774277	Max	Vh
49	0.1300830123660246	3.408635742752397	Max	Vh
50	0.1379477769075577	4.254917720263337	Max	Vh
51	0.14417820322712707	4.57227346182994	Max	Vh
52	0.15114913756763668	4.854367454333586	Max	Vh
53	0.15770834739864192	5.06593794871132	Max	Vh
54	0.1633732377207513	2.5153380998241825	Max	Vh
55	0.16982454495442628	4.1608863894287875	Max	Vh
56	0.17608583681692813	2.268505856383492	Max	Vh
57	0.18340948925742162	2.6093694306587314	Max	Vh
58	0.19232359639835991	3.714237567964681	Max	Vh
59	0.20276540476964067	3.3851279100437597	Max	Vh
60	0.21229345881023826	3.596698404421495	Max	Vh
61	0.22534698076904444	2.1157049437773496	Max	Vh
62	0.23703932515597917	4.913137036105179	Max	Vh
63	0.2497289596155509	5.030676199648365	Max	Vh
64	0.26174288556121056	3.138295666603069	Max	Vh
65	0.27258034696138933	2.856201674099422	Max	Vh
66	0.28307617047882994	3.5261749062955827	Max	Vh
67	0.29249073254267716	4.196148138491743	Max	Vh
68	0.3054495455227757	2.738662510556236	Max	Vh
69	0.3180606685583709	1.998165780234164	Max	Vh
70	0.33123241544229437	3.855284564216504	Max	Vh
71	0.34502836241320517	3.702483651610362	Max	Vh
72	0.3548896205650985	4.619289127247214	Max	Vh
73	0.3668881785746336	3.6084523207758132	Max	Vh
74	0.38182546580142057	3.2910965792092104	Max	Vh
75	0.39482589199269946	4.81910570527063	Max	Vh
76	0.40848005263443116	3.914054145988097	Max	Vh
77	0.42212489539450493	3.937561978696735	Max	Vh
78	0.4356713682698679	4.360702967452204	Max	Vh
79	0.4484472486443019	4.0433472258856025	Max	Vh
80	0.4587453368924212	4.607535210892895	Max	Vh
81	0.47359347808355556	4.066855058594239	Max	Vh
82	0.48666784809631813	2.62112334701305	Max	Vh
83	0.4984611653862477	3.4438974918153527	Max	Vh
84	0.5143400003167303	2.7974320923278295	Max	Vh
85	0.5264023202450485	3.655467986193088	Max	Vh
86	0.5391168765721737	5.218738861317463	Max	Vh
87	0.5504881252063636	3.89054631327946	Max	Vh
88	0.5665699275556665	4.325441218389248	Max	Vh
89	0.5803160346933702	2.233244107320536	Max	Vh
90	0.5956812533043824	4.548765629121302	Max	Vh
91	0.6146107549893821	3.2910965792092104	Max	Vh
92	0.6306968236000801	3.0912800011857944	Max	Vh
93	0.6466851720305913	6.135544336954314	Max	Vh
94	0.6605403754586177	7.557768215826866	Max	Vh
95	0.6741328054429426	4.149132473074469	Max	Vh
96	0.6898209290429894	2.6681390124303244	Max	Vh
97	0.7037450084535903	3.4909131572326273	Max	Vh
98	0.7207407500961659	4.031593309531283	Max	Vh
99	0.7375041567297568	4.043347225885602	Max	Vh
100	0.7529934676714928	4.595781294538576	Max	Vh
101	0.7652491183863251	6.523423576646828	Max	Vh
102	0.7817938141443308	4.57227346182994	Max	Vh
103	0.7964579219594816	4.278425552971974	Max	Vh
104	0.8068009910594226	5.15996927954587	Max	Vh
105	0.8208757252678819	4.254917720263337	Max	Vh
106	0.8365395730793819	3.1853113320203432	Max	Vh
107	0.8508401543902105	3.161803499311706	Max	Vh
108	0.8676689646521577	7.487244717700954	Max	Vh
109	0.8807919629886218	3.349866160980804	Max	Vh
110	0.8935333773735118	3.5614366553585386	Max	Vh
111	0.9053539425877424	3.596698404421495	Max	Vh
112	0.9172086590106349	3.4203896591067156	Max	Vh
113	0.9293710036284392	5.065937948711321	Max	Vh
114	0.941815165125915	8.721405934904407	Max	Vh
115	0.9560081108876282	2.4800763507612267	Max	Vh
116	0.9715881071413768	5.336278024860649	Max	Vh
117	0.986238416303381	3.514420989941265	Max	Vh
118	0.9981646103181838	3.678975818901725	Max	Vh
119	1.0080838003789891	6.558685325709785	Max	Vh
120	1.0252267687276113	2.750416426910555	Max	Vh
121	1.0400199456938144	3.1970652483746616	Max	Vh
122	1.05345293963696	4.4429803819324345	Max	Vh
123	1.0673014717372582	4.019839393176965	Max	Vh
124	1.079521125075361	5.712403348198844	Max	Vh
125	1.092083589108083	2.9032173395166967	Max	Vh
126	1.1058703877288227	3.7377454006733175	Max	Vh
127	1.1198246907507308	3.843530647862185	Max	Vh
128	1.1349813545063636	3.9140541459880973	Max	Vh
129	1.145864602498505	4.043347225885602	Max	Vh
130	1.1544268797143424	3.667221902547406	Max	Vh
131	1.1634169901015812	4.607535210892895	Max	Vh
132	1.178628249487403	4.231409887554699	Max	Vh
133	1.1897295483388937	3.173557415666025	Max	Vh
134	1.2014380708599433	5.477325021112472	Max	Vh
135	1.2131287610160593	3.643714069838769	Max	Vh
136	1.227456958743496	3.8905463132794598	Max	Vh
137	1.2365327832351016	2.926725172225334	Max	Vh
138	1.2486192599516424	5.371539773923604	Max	Vh
139	1.257610992329195	4.019839393176965	Max	Vh
140	1.2664530756142278	5.806434679033393	Max	Vh
141	1.2770133799544319	4.631043043601532	Max	Vh
142	1.289247830083948	5.254000610380419	Max	Vh
143	1.300413356719163	3.9610698114053715	Max	Vh
144	1.3155452660269504	7.369705554157768	Max	Vh
145	1.3277704398205077	4.3254412183892486	Max	Vh
146	1.3368269388115395	5.947481675285217	Max	Vh
147	1.3454992828762897	9.14454692365988	Max	Vh
148	1.3541589367836664	5.641879850072932	Max	Vh
149	1.365723774482292	6.2530835004975005	Max	Vh
150	1.3770276089101938	4.948398785168135	Max	Vh
151	1.3849581180515265	4.431226465578116	Max	Vh
152	1.3947981687784472	3.8905463132794598	Max	Vh
153	1.404142194721548	3.4438974918153527	Max	Vh
154	1.4134370852059073	6.0532669224740845	Max	Vh
155	1.422844700468589	3.46740532452399	Max	Vh
156	1.4327556273311606	3.9375619786967344	Max	Vh
157	1.4438458835191037	5.06593794871132	Max	Vh
158	1.4537294244635752	3.784761066090592	Max	Vh
159	1.465020198425914	3.8082688987992293	Max	Vh
160	1.4749486486863777	4.689812625373126	Max	Vh
161	1.4829084846309775	3.6907297352560438	Max	Vh
162	1.4944142944325234	3.1500495829573874	Max	Vh
163	1.5068287021803948	5.947481675285217	Max	Vh
164	1.5172360247029235	4.760336123499037	Max	Vh
165	1.5266230744267153	6.018005173411129	Max	Vh
166	1.5380529781260786	5.700649431844526	Max	Vh
167	1.548400241904386	4.0786089749485575	Max	Vh
168	1.5575602738102887	2.7739242596191915	Max	Vh
169	1.5660742848457603	4.513503880058346	Max	Vh
170	1.5750978099435935	5.371539773923605	Max	Vh
171	1.5852486093264062	6.0885286715370395	Max	Vh
172	1.59446666066029	3.173557415666025	Max	Vh
173	1.601488095839237	4.384210800160841	Max	Vh
174	1.6099972053871752	4.489996047349709	Max	Vh
175	1.6168715648446834	2.997248670351246	Max	Vh
176	1.624010232269762	5.3245241085063295	Max	Vh
177	1.6315538870564785	4.172640305783107	Max	Vh
178	1.6393616920418546	4.595781294538576	Max	Vh
179	1.6485897472588575	4.619289127247214	Max	Vh
180	1.6563960272076796	3.443897491815353	Max	Vh
181	1.6642461480329098	4.584027378184257	Max	Vh
182	1.6719477449985565	6.382376580395005	Max	Vh
183	1.680414419505412	4.6427969599558505	Max	Vh
184	1.6892416894392825	4.207902054846063	Max	Vh
185	1.697499878743362	3.373373993689441	Max	Vh
186	1.7046519657351278	4.7250743744360815	Max	Vh
187	1.7116531518994054	4.701566541727444	Max	Vh
188	1.7212371622551796	7.0523498125911654	Max	Vh
189	1.7291289100948206	3.514420989941264	Max	Vh
190	1.7383453450074813	4.501749963704028	Max	Vh
191	1.746136030508437	5.336278024860649	Max	Vh
192	1.752889080964155	5.336278024860649	Max	Vh
193	1.7603769864836765	6.0532669224740845	Max	Vh
194	1.7687928685551315	3.232326997437618	Max	Vh
195	1.778061796201414	5.171723195900188	Max	Vh
196	1.7854669325298342	5.935727758930898	Max	Vh
197	1.7938089710002985	7.393213386866406	Max	Vh
198	1.8029747496448902	4.384210800160841	Max	Vh
199	1.8124339095165474	4.325441218389248	Max	Vh
200	1.8191876762167707	6.100282587891359	Max	Vh
201	1.827228786142675	6.4176383294579615	Max	Vh
202	1.8353840151367076	4.548765629121302	Max	Vh
203	1.8419953950724408	5.547848519238383	Max	Vh
204	1.8481900118950352	5.465571104758154	Max	Vh
205	1.8565455150664594	6.17080608601727	Max	Vh
206	1.864362871557037	3.620206237130132	Max	Vh
207	1.870282265184407	3.5731905717128574	Max	Vh
208	1.8769960798024388	4.971906617876772	Max	Vh
209	1.8834212059989213	6.2530835004975005	Max	Vh
210	1.8910740474700751	5.653633766427252	Max	Vh
211	1.8988040330526248	4.384210800160841	Max	Vh
212	1.9059242181444997	5.84169642809635	Max	Vh
213	1.9152355046983798	7.075857645299803	Max	Vh
214	1.9231317912138186	4.348949051097886	Max	Vh
215	1.9330271331674038	4.019839393176965	Max	Vh
216	1.9395681782535161	6.640962740190015	Max	Vh
217	1.946056824829568	4.278425552971974	Max	Vh
218	1.953879954102268	4.866121370687904	Max	Vh
219	1.9620124693949124	5.371539773923605	Max	Vh
220	1.9702775174231542	5.50083285382111	Max	Vh
221	1.9767605613498347	5.06593794871132	Max	Vh
222	1.9836288644846674	3.9728237277596903	Max	Vh
223	1.9898845798222076	5.759419013616118	Max	Vh
224	1.9951957793722517	4.7250743744360815	Max	Vh
225	2.0048648395280706	5.171723195900188	Max	Vh
226	2.0117247648808942	7.498998634055273	Max	Vh
227	2.0186637248920345	4.537011712766984	Max	Vh
228	2.026822131109883	6.335360914977731	Max	Vh
229	2.034395288906849	4.572273461829939	Max	Vh
230	2.0417801358154675	4.830859621624949	Max	Vh
231	2.0484793143147066	5.6066181010099765	Max	Vh
232	2.0552521925241054	6.946564565402299	Max	Vh
233	2.0640120241948967	4.960152701522453	Max	Vh
234	2.0690953763418465	5.559602435592702	Max	Vh
235	2.0747377733920085	5.336278024860649	Max	Vh
236	2.0795486967124055	4.607535210892895	Max	Vh
237	2.0874666431153917	4.266671636617655	Max	Vh
238	2.096413982673507	6.323606998623412	Max	Vh
239	2.1026968517787235	6.42939224581228	Max	Vh
240	2.10737429640796	3.7730071497362743	Max	Vh
241	2.113507727624517	6.0532669224740845	Max	Vh
242	2.1204109618361127	5.042430116002684	Max	Vh
243	2.1258148660447924	3.820022815153548	Max	Vh
244	2.133980375943298	5.101199697774277	Max	Vh
245	2.141688148776547	4.913137036105179	Max	Vh
246	2.1467523823004178	5.442063272049516	Max	Vh
247	2.15297528979639	6.382376580395005	Max	Vh
248	2.159813051264034	8.251249280731663	Max	Vh
249	2.165921750444454	5.630125933718614	Max	Vh
250	2.1725088702005935	5.8887120935136235	Max	Vh
251	2.1808372776023712	4.372456883806524	Max	Vh
252	2.1881955531084714	8.838945098447594	Max	Vh
253	2.194779553604635	5.042430116002683	Max	Vh
254	2.20174318030399	7.769338710204602	Max	Vh
255	2.2085142367580244	5.383293690277923	Max	Vh
256	2.215715666795582	6.0885286715370395	Max	Vh
257	2.221191536851404	7.09936547800844	Max	Vh
258	2.227296264446309	5.254000610380419	Max	Vh
259	2.2349349357961605	8.462819775109399	Max	Vh
260	2.240994185564178	4.466488214641072	Max	Vh
261	2.2487298993270612	6.394130496749324	Max	Vh
262	2.255603870413287	5.2892623594433745	Max	Vh
263	2.2615665734417068	4.57227346182994	Max	Vh
264	2.268857507270397	7.404967303220724	Max	Vh
265	2.2756030496096047	5.265754526734737	Max	Vh
266	2.28056299441073	7.040595896236847	Max	Vh
267	2.2876737760514474	5.089445781419958	Max	Vh
268	2.294384589242835	7.0523498125911654	Max	Vh
269	2.3012093669832496	5.876958177159305	Max	Vh
270	2.3073516132582235	6.829025401859112	Max	Vh
271	2.3152981268855712	7.910385706456425	Max	Vh
272	2.3232323775333374	4.6427969599558505	Max	Vh
273	2.3319019818983997	5.430309355695198	Max	Vh
274	2.336418140779908	7.3814594705120875	Max	Vh
275	2.3426954149260415	12.482659168286364	Max	Vh
276	2.351475000857674	6.570439242064103	Max	Vh
277	2.360263705325602	5.4890789374667905	Max	Vh
278	2.366682473642351	4.854367454333587	Max	Vh
279	2.3727041315656376	4.795597872561993	Max	Vh
280	2.3789782238448223	6.970072398110935	Max	Vh
281	2.3853322261390906	5.4890789374667905	Max	Vh
282	2.3924268536019557	8.121956200834159	Max	Vh
283	2.4021758273183496	6.476407911229554	Max	Vh
284	2.4115699916803592	7.534260383118229	Max	Vh
285	2.4190857645412236	5.348031941214967	Max	Vh
286	2.4251424350438313	4.995414450585409	Max	Vh
287	2.4351330600880714	4.337195134743567	Max	Vh
288	2.44307504863754	6.276591333206138	Max	Vh
289	2.451770142968094	7.09936547800844	Max	Vh
290	2.4594292797563804	5.077691865065639	Max	Vh
291	2.466902240751489	7.475490801346635	Max	Vh
292	2.4748053617273853	7.0523498125911654	Max	Vh
293	2.4819734617580185	6.793763652796157	Max	Vh
294	2.487349026818205	6.358868747686367	Max	Vh
295	2.495955905096672	9.755750574084445	Max	Vh
296	2.503599005613923	8.486327607818037	Max	Vh
297	2.511258398432774	5.065937948711321	Max	Vh
298	2.517499398727286	6.300099165914775	Max	Vh
299	2.524062272299707	8.121956200834159	Max	Vh
300	2.5305993770570634	5.265754526734737	Max	Vh
301	2.538260444579448	5.018922283294047	Max	Vh
302	2.54478636642409	5.900466009867943	Max	Vh
303	2.550531535666706	6.60570099112706	Max	Vh
304	2.558655120429573	6.887794983630706	Max	Vh
305	2.566288283692038	8.70965201855009	Max	Vh
306	2.5731511520649963	8.121956200834159	Max	Vh
307	2.5788330687834526	8.404050193337806	Max	Vh
308	2.5853625942741583	5.336278024860649	Max	Vh
309	2.5903142729461526	5.453817188403836	Max	Vh
310	2.5967832111918563	7.675307379370053	Max	Vh
311	2.604581786597101	7.546014299472547	Max	Vh
312	2.612463609414237	7.651799546661415	Max	Vh
313	2.6200526498730583	6.864287150922068	Max	Vh
314	2.6266730624211787	7.2169046415516265	Max	Vh
315	2.632816247510675	8.074940535416884	Max	Vh
316	2.6382564412557996	6.323606998623412	Max	Vh
317	2.643771665924442	5.618372017364297	Max	Vh
318	2.6510175068334694	7.2521663906145815	Max	Vh
319	2.6576025268956767	5.065937948711321	Max	Vh
320	2.6654055883599073	6.464653994875236	Max	Vh
321	2.674884254090653	5.336278024860649	Max	Vh
322	2.682851908378574	7.0993654780084405	Max	Vh
323	2.6904015513567954	4.14913247307447	Max	Vh
324	2.6960879191941673	5.618372017364295	Max	Vh
325	2.702527143296231	5.301016275797694	Max	Vh
326	2.7097144514214704	6.605700991127058	Max	Vh
327	2.714788844524445	5.030676199648365	Max	Vh
328	2.723121865199869	6.464653994875236	Max	Vh
329	2.7300654697365343	6.805517569150474	Max	Vh
330	2.737010627793531	9.426640916163526	Max	Vh
331	2.7431766155522883	5.4890789374667905	Max	Vh
332	2.7501474965779904	7.7458308774959646	Max	Vh
333	2.7590587367195276	8.756667683967365	Max	Vh
334	2.766225920621614	6.323606998623412	Max	Vh
335	2.775354105672869	4.1608863894287875	Max	Vh
336	2.7821107903346234	11.213236202019955	Max	Vh
337	2.789245950279183	7.111119394362759	Max	Vh
338	2.7969941243157996	9.567687912415348	Max	Vh
339	2.805822134383706	5.195231028608825	Max	Vh
340	2.8134662584737544	6.112036504245677	Max	Vh
341	2.821971510542572	6.358868747686367	Max	Vh
342	2.8288229173116366	7.075857645299803	Max	Vh
343	2.8395164895832674	9.14454692365988	Max	Vh
344	2.8475689850415034	6.441146162166598	Max	Vh
345	2.854107629055042	6.864287150922069	Max	Vh
346	2.8610356941478234	9.14454692365988	Max	Vh
347	2.86979138901754	7.310935972386176	Max	Vh
348	2.879316224025651	5.8887120935136235	Max	Vh
349	2.888093923609584	10.272922893674465	Max	Vh
350	2.893965905265049	8.815437265738957	Max	Vh
351	2.89989342974771	8.54509718958963	Max	Vh
352	2.9078283428163987	7.663553463015734	Max	Vh
353	2.915106708888301	7.86337004103915	Max	Vh
354	2.9235690836313473	7.957401371873699	Max	Vh
355	2.932435658862846	9.955567152107864	Max	Vh
356	2.9409288800010223	6.840779318213431	Max	Vh
357	2.948191072201061	6.311853082269093	Max	Vh
358	2.9558585865978175	6.065020838828402	Max	Vh
359	2.963609151716472	7.675307379370053	Max	Vh
360	2.9737815720420024	7.886877873747787	Max	Vh
361	2.9812410698174934	6.241329584143182	Max	Vh
362	2.9916452251999472	9.779258406793083	Max	Vh
363	3.003912857513429	7.158135059780034	Max	Vh
364	3.0100008302119483	9.367871334391932	Max	Vh
365	3.0183245094587323	6.59394707477274	Max	Vh
366	3.0276579032296054	7.957401371873699	Max	Vh
367	3.0353348117407983	8.968238178345098	Max	Vh
368	3.0427532318708934	7.933893539165061	Max	Vh
369	3.051317446432104	7.111119394362759	Max	Vh
370	3.0589854775406913	11.036927456705175	Max	Vh
371	3.065242200569159	5.430309355695198	Max	Vh
372	3.072243345958691	11.08394312212245	Max	Vh
373	3.080390154387091	6.6174549074813775	Max	Vh
374	3.08904680188741	9.732242741375808	Max	Vh
375	3.0981102836691576	9.743996657730127	Max	Vh
376	3.1060304481673713	7.028841979882528	Max	Vh
377	3.115485086824789	8.498081524172356	Max	Vh
378	3.122391639094429	6.053266922474084	Max	Vh
379	3.1310607829186305	5.242246694026099	Max	Vh
380	3.1383727235600234	8.063186619062567	Max	Vh
381	3.1489123420311915	8.885960763864869	Max	Vh
382	3.1567910740174328	10.037844566588094	Max	Vh
383	3.165607574543409	7.933893539165062	Max	Vh
384	3.1757020221010763	6.829025401859112	Max	Vh
385	3.1871189133010827	8.979992094699417	Max	Vh
386	3.1976131932511174	9.90855148669059	Max	Vh
387	3.2047602806267603	6.182560002371589	Max	Vh
388	3.215179575587477	5.724157264553163	Max	Vh
389	3.22746994952704	10.096614148359686	Max	Vh
390	3.2382375915937134	7.663553463015734	Max	Vh
391	3.2473711762930946	5.606618101009977	Max	Vh
392	3.2554391886817857	4.983660534231091	Max	Vh
393	3.263181389876442	11.624623274421106	Max	Vh
394	3.27254579682406	9.414886999809205	Max	Vh
395	3.281262791562432	11.025173540350856	Max	Vh
396	3.289714444295104	9.179808672722833	Max	Vh
397	3.298531440923908	4.031593309531283	Max	Vh
398	3.30798211269876	7.44022905228368	Max	Vh
399	3.3170136140459134	5.230492777671782	Max	Vh
400	3.32575414297532	9.579441828769667	Max	Vh
401	3.3337636600395717	10.555016886178112	Max	Vh
402	3.3443667767575294	8.897714680219188	Max	Vh
403	3.355164333763218	10.214153311902873	Max	Vh
404	3.3656418151032717	7.346197721449131	Max	Vh
405	3.3746140039713026	10.696063882429934	Max	Vh
406	3.383272970028641	7.7458308774959646	Max	Vh
407	3.3945870167523435	9.55593399606103	Max	Vh
408	3.4054654982957064	7.7693387102046	Max	Vh
409	3.414257897427655	11.601115441712468	Max	Vh
410	3.4259122569516443	8.850699014801911	Max	Vh
411	3.43595712577051	8.650882436778497	Max	Vh
412	3.4475764830477265	8.110202284479842	Max	Vh
413	3.4570421001778597	9.649965326895579	Max	Vh
414	3.4660075673693176	7.828108291976194	Max	Vh
415	3.476880539798452	9.438394832517844	Max	Vh
416	3.4898585802023288	6.382376580395005	Max	Vh
417	3.497672970024514	7.287428139677538	Max	Vh
418	3.5056128140846203	12.35336608838886	Max	Vh
419	3.5174024557087153	12.083026012239532	Max	Vh
420	3.5276014669173463	8.28651102979462	Max	Vh
421	3.5367562614452854	9.649965326895579	Max	Vh
422	3.5500120938170556	5.724157264553163	Max	Vh
423	3.5640044003096296	18.406633010862944	Max	Vh
424	3.577068443390884	10.249415060965827	Max	Vh
425	3.5879974626820736	10.966403958579262	Max	Vh
426	3.599948125831268	11.789178103381564	Max	Vh
427	3.609878089199344	9.90855148669059	Max	Vh
428	3.6229811932227123	6.570439242064103	Max	Vh
429	3.6391618584369194	10.56677080253243	Max	Vh
430	3.6510763751421087	10.613786467949703	Max	Vh
431	3.6613411854994062	8.944730345636463	Max	Vh
432	3.6704983821556003	7.593029964889822	Max	Vh
433	3.679844502712718	13.10561673506525	Max	Vh
434	3.690929784042118	12.0007485977593	Max	Vh
435	3.7052352732807132	8.098448368125522	Max	Vh
436	3.718900175542219	9.027007760116692	Max	Vh
437	3.7321373584056214	10.002582817525138	Max	Vh
438	3.74996724635717	8.580358938652585	Max	Vh
439	3.764255237688853	5.641879850072932	Max	Vh
440	3.7779432930572097	16.57302205958924	Max	Vh
441	3.7941991070509875	10.9899117912879	Max	Vh
442	3.8124447444429523	9.30910175262034	Max	Vh
443	3.8278469182166264	10.178891562839915	Max	Vh
444	3.839625746556179	14.974489435401908	Max	Vh
445	3.853479123322712	10.872372627744715	Max	Vh
446	3.8742153347503434	12.635460080892505	Max	Vh
447	3.896030914968601	13.058601069647976	Max	Vh
448	3.91470016973699	6.970072398110935	Max	Vh
449	3.9369289639689424	12.894046240687514	Max	Vh
450	3.9509997057090662	17.17247179365949	Max	Vh
451	3.9666680321019037	9.250332170848747	Max	Vh
452	3.9849525318554653	9.285593919911701	Max	Vh
453	3.9997104968129737	6.26483741685182	Max	Vh
454	4.020446367453694	20.945478943395766	Max	Vh
455	4.035906035763304	10.449231638989245	Max	Vh
456	4.056763894430062	8.639128520424178	Max	Vh
457	4.081279374874342	13.070354986002293	Max	Vh
458	4.105603699100219	11.448314529106327	Max	Vh
459	4.125856488540731	9.55593399606103	Max	Vh
460	4.145870880948947	9.990828901170818	Max	Vh
461	4.165563205719498	14.821688522795766	Max	Vh
462	4.183877426677766	11.460068445460644	Max	Vh
463	4.204084602199348	12.76475316079001	Max	Vh
464	4.2238616146571015	14.692395442898261	Max	Vh
465	4.240836648130243	9.12103909095124	Max	Vh
466	4.259716189383788	11.00166570764222	Max	Vh
467	4.280678215163411	10.754833464201527	Max	Vh
468	4.30338922208168	8.592112855006903	Max	Vh
469	4.326012272114412	8.098448368125522	Max	Vh
470	4.352512687928116	9.955567152107863	Max	Vh
471	4.375880440893162	11.777424187027247	Max	Vh
472	4.4048409436145395	13.375956811214579	Max	Vh
473	4.426163557129549	10.519755137115155	Max	Vh
474	4.449549605568865	9.109285174596922	Max	Vh
475	4.4787082640109865	10.625540384304022	Max	Vh
476	4.508521858948535	11.130958787539724	Max	Vh
477	4.542908736723514	9.485410497935117	Max	Vh
478	4.579425262020509	11.695146772547018	Max	Vh
479	4.605326228348595	14.657133693835306	Max	Vh
480	4.641057410021767	7.393213386866406	Max	Vh
481	4.6645766159672055	9.027007760116692	Max	Vh
482	4.691064022653788	14.11645354153665	Max	Vh
483	4.724123855584463	10.696063882429934	Max	Vh
484	4.765192170743772	12.177057343074079	Max	Vh
485	4.811111417407985	12.85878449162456	Max	Vh
486	4.86320094637409	11.307267532854503	Max	Vh
487	4.8995456460686055	13.0115854042307	Max	Vh
488	4.950644538528165	11.577607609003831	Max	Vh
489	4.998518693290773	12.35336608838886	Max	Vh
490	5.054952035393786	9.661719243249898	Max	Vh
491	5.100634029798378	14.70414935925258	Max	Vh
492	5.154571208074386	15.456400005928971	Max	Vh
493	5.2370776007377575	8.979992094699417	Max	Vh
494	5.312189857207758	12.52967483370364	Max	Vh
495	5.373700197711271	18.535926090760448	Max	Vh
496	5.468679706822694	7.640045630307096	Max	Vh
497	5.584457482235425	13.023339320585018	Max	Vh
498	5.729530227282272	17.959984189398835	Max	Vh
499	5.836281015982901	12.576690499120915	Max	Vh
500	6.078219500046766	17.25474920813972	Max	Vh
501	6.4415766567235515	13.834359549033003	Max	Vh
502	6.777745789946067	14.175223123308244	Max	Vh
503	7.119064565495313	16.608283808652196	Max	Vh
504	7.557571494011517	12.858784491624558	Max	Vh
505	8.263505634708283	17.572104949706322	Max	Vh
0	0.0	4.487858971648924	Sum	Vh
1	0.0	10.037844566588094	Sum	Vh
2	0.0	11.730408521609972	Sum	Vh
3	0.0	9.72048882502149	Sum	Vh
4	0.0	1.892380533045296	Sum	Vh
5	0.0	4.31368730203493	Sum	Vh
6	0.0	9.14454692365988	Sum	Vh
7	0.0	6.076774755182721	Sum	Vh
8	0.0	13.093862818710932	Sum	Vh
9	0.0	14.751165024669856	Sum	Vh
10	0.0	11.00166570764222	Sum	Vh
11	0.0	13.223155898608436	Sum	Vh
12	0.0	5.101199697774276	Sum	Vh
13	0.0	4.795597872561993	Sum	Vh
14	0.0	17.195979626368125	Sum	Vh
15	0.0	5.254000610380419	Sum	Vh
16	0.0	7.087611561654122	Sum	Vh
17	0.0	3.1030339175401127	Sum	Vh
18	0.0	5.465571104758154	Sum	Vh
19	0.0019269355126159255	6.311853082269093	Sum	Vh
20	0.007833002067739821	4.019839393176965	Sum	Vh
21	0.01067627425307266	3.197065248374662	Sum	Vh
22	0.013689436178504499	5.07769186506564	Sum	Vh
23	0.016035393428959002	4.008085476822646	Sum	Vh
24	0.019181386695466547	5.782926846324756	Sum	Vh
25	0.02266639020663473	3.667221902547406	Sum	Vh
26	0.025713910925881586	5.853450344450668	Sum	Vh
27	0.028821626735479448	7.969155288228018	Sum	Vh
28	0.03263099522869599	4.1608863894287875	Sum	Vh
29	0.036230698939603914	4.47824213099539	Sum	Vh
30	0.040110767052215494	6.065020838828402	Sum	Vh
31	0.04350401735857711	4.360702967452204	Sum	Vh
32	0.04617257909915776	3.643714069838769	Sum	Vh
33	0.049329810628019895	5.148215363191551	Sum	Vh
34	0.0536155887282262	6.911302816339343	Sum	Vh
35	0.05812946796095826	6.100282587891359	Sum	Vh
36	0.0624533887399456	4.125624640365832	Sum	Vh
37	0.06640460094362595	7.851616124684831	Sum	Vh
38	0.07101855452904295	15.820771412912848	Sum	Vh
39	0.0756049014390574	5.618372017364297	Sum	Vh
40	0.07997737401515606	6.17080608601727	Sum	Vh
41	0.08373520120582041	4.619289127247214	Sum	Vh
42	0.08768812766207994	11.130958787539724	Sum	Vh
43	0.09427972189317459	15.233075595196919	Sum	Vh
44	0.10071116151758559	4.619289127247214	Sum	Vh
45	0.10510882669473215	7.193396808842989	Sum	Vh
46	0.11022129589495702	10.002582817525136	Sum	Vh
47	0.11537223840441113	3.820022815153548	Sum	Vh
48	0.12269355610923646	17.101948295533578	Sum	Vh
49	0.1300830123660246	7.404967303220724	Sum	Vh
50	0.1379477769075577	12.694229662664098	Sum	Vh
51	0.14417820322712707	13.234909814962755	Sum	Vh
52	0.15114913756763668	10.23766114461151	Sum	Vh
53	0.15770834739864192	16.796346470321293	Sum	Vh
54	0.1633732377207513	7.275674223323219	Sum	Vh
55	0.16982454495442628	17.560351033352003	Sum	Vh
56	0.17608583681692813	5.66538768278157	Sum	Vh
57	0.18340948925742162	7.816354375621875	Sum	Vh
58	0.19232359639835991	11.742162437964291	Sum	Vh
59	0.20276540476964067	10.837110878681758	Sum	Vh
60	0.21229345881023826	9.109285174596923	Sum	Vh
61	0.22534698076904444	6.829025401859112	Sum	Vh
62	0.23703932515597917	15.174306013425326	Sum	Vh
63	0.2497289596155509	17.60736669876928	Sum	Vh
64	0.26174288556121056	11.671638939838381	Sum	Vh
65	0.27258034696138933	8.004417037290972	Sum	Vh
66	0.28307617047882994	9.450148748872163	Sum	Vh
67	0.29249073254267716	13.281925480380028	Sum	Vh
68	0.3054495455227757	9.732242741375808	Sum	Vh
69	0.3180606685583709	7.075857645299803	Sum	Vh
70	0.33123241544229437	10.625540384304022	Sum	Vh
71	0.34502836241320517	11.025173540350856	Sum	Vh
72	0.3548896205650985	12.694229662664098	Sum	Vh
73	0.3668881785746336	14.069437876119375	Sum	Vh
74	0.38182546580142057	11.518838027232238	Sum	Vh
75	0.39482589199269946	14.304516203205749	Sum	Vh
76	0.40848005263443116	13.587527305592312	Sum	Vh
77	0.42212489539450493	12.459151335577726	Sum	Vh
78	0.4356713682698679	11.718654605255654	Sum	Vh
79	0.4484472486443019	12.012502514113619	Sum	Vh
80	0.4587453368924212	16.40846723062878	Sum	Vh
81	0.47359347808355556	12.412135670160453	Sum	Vh
82	0.48666784809631813	7.4167212195750425	Sum	Vh
83	0.4984611653862477	11.530591943586556	Sum	Vh
84	0.5143400003167303	8.721405934904407	Sum	Vh
85	0.5264023202450485	14.939227686338954	Sum	Vh
86	0.5391168765721737	15.797263580204213	Sum	Vh
87	0.5504881252063636	14.092945708828013	Sum	Vh
88	0.5665699275556665	10.613786467949705	Sum	Vh
89	0.5803160346933702	8.063186619062567	Sum	Vh
90	0.5956812533043824	16.47899072875469	Sum	Vh
91	0.6146107549893821	8.921222512927825	Sum	Vh
92	0.6306968236000801	9.332609585328976	Sum	Vh
93	0.6466851720305913	12.318104339325902	Sum	Vh
94	0.6605403754586177	24.424638184274073	Sum	Vh
95	0.6741328054429426	10.39046205721765	Sum	Vh
96	0.6898209290429894	9.55593399606103	Sum	Vh
97	0.7037450084535903	12.694229662664098	Sum	Vh
98	0.7207407500961659	13.622789054655268	Sum	Vh
99	0.7375041567297568	10.778341296910167	Sum	Vh
100	0.7529934676714928	14.198730956016881	Sum	Vh
101	0.7652491183863251	16.40846723062878	Sum	Vh
102	0.7817938141443308	14.762918941024175	Sum	Vh
103	0.7964579219594816	15.738493998432618	Sum	Vh
104	0.8068009910594226	13.916636963513234	Sum	Vh
105	0.8208757252678819	10.508001220760837	Sum	Vh
106	0.8365395730793819	11.648131107129743	Sum	Vh
107	0.8508401543902105	10.084860232005367	Sum	Vh
108	0.8676689646521577	15.985326241873308	Sum	Vh
109	0.8807919629886218	12.165303426719762	Sum	Vh
110	0.8935333773735118	13.035093236939337	Sum	Vh
111	0.9053539425877424	9.12103909095124	Sum	Vh
112	0.9172086590106349	13.975406545284827	Sum	Vh
113	0.9293710036284392	12.41213567016045	Sum	Vh
114	0.941815165125915	24.789009591257944	Sum	Vh
115	0.9560081108876282	8.298264946148938	Sum	Vh
116	0.9715881071413768	16.13812715447945	Sum	Vh
117	0.986238416303381	11.65988502348406	Sum	Vh
118	0.9981646103181838	13.693312552781181	Sum	Vh
119	1.0080838003789891	17.654382364186553	Sum	Vh
120	1.0252267687276113	10.23766114461151	Sum	Vh
121	1.0400199456938144	8.979992094699417	Sum	Vh
122	1.05345293963696	18.065769436587704	Sum	Vh
123	1.0673014717372582	15.362368675094423	Sum	Vh
124	1.079521125075361	17.41930403710018	Sum	Vh
125	1.092083589108083	10.966403958579262	Sum	Vh
126	1.1058703877288227	11.342529281917459	Sum	Vh
127	1.1198246907507308	13.564019472883677	Sum	Vh
128	1.1349813545063636	12.658967913601144	Sum	Vh
129	1.145864602498505	14.12820745789097	Sum	Vh
130	1.1544268797143424	13.517003807466402	Sum	Vh
131	1.1634169901015812	14.057683959765056	Sum	Vh
132	1.178628249487403	15.65621658395239	Sum	Vh
133	1.1897295483388937	11.213236202019955	Sum	Vh
134	1.2014380708599433	18.86503574868137	Sum	Vh
135	1.2131287610160593	12.059518179530894	Sum	Vh
136	1.227456958743496	11.624623274421106	Sum	Vh
137	1.2365327832351016	10.06135239929673	Sum	Vh
138	1.2486192599516424	14.339777952268705	Sum	Vh
139	1.257610992329195	13.28192548038003	Sum	Vh
140	1.2664530756142278	19.464485482751616	Sum	Vh
141	1.2770133799544319	15.47990783863761	Sum	Vh
142	1.289247830083948	15.197813846133963	Sum	Vh
143	1.300413356719163	12.024256430467938	Sum	Vh
144	1.3155452660269504	24.883040922092494	Sum	Vh
145	1.3277704398205077	14.281008370497112	Sum	Vh
146	1.3368269388115395	17.231241375431082	Sum	Vh
147	1.3454992828762897	27.128038945767354	Sum	Vh
148	1.3541589367836664	17.054932630116305	Sum	Vh
149	1.365723774482292	15.7267400820783	Sum	Vh
150	1.3770276089101938	15.64446266759807	Sum	Vh
151	1.3849581180515265	17.125456128242217	Sum	Vh
152	1.3947981687784472	16.890377801155843	Sum	Vh
153	1.404142194721548	11.965486848696344	Sum	Vh
154	1.4134370852059073	18.27733993096544	Sum	Vh
155	1.422844700468589	12.153549510365442	Sum	Vh
156	1.4327556273311606	15.115536431653732	Sum	Vh
157	1.4438458835191037	17.877706774918607	Sum	Vh
158	1.4537294244635752	13.411218560277534	Sum	Vh
159	1.465020198425914	13.916636963513234	Sum	Vh
160	1.4749486486863777	16.196896736251045	Sum	Vh
161	1.4829084846309775	11.530591943586556	Sum	Vh
162	1.4944142944325234	11.883209434216115	Sum	Vh
163	1.5068287021803948	20.91021719433281	Sum	Vh
164	1.5172360247029235	22.591027233000368	Sum	Vh
165	1.5266230744267153	20.157966547656414	Sum	Vh
166	1.5380529781260786	20.933725027041447	Sum	Vh
167	1.548400241904386	12.106533844948167	Sum	Vh
168	1.5575602738102887	12.365120004743178	Sum	Vh
169	1.5660742848457603	16.573022059589242	Sum	Vh
170	1.5750978099435935	16.596529892297877	Sum	Vh
171	1.5852486093264062	17.771921527729738	Sum	Vh
172	1.59446666066029	12.259334757554312	Sum	Vh
173	1.601488095839237	14.022422210702102	Sum	Vh
174	1.6099972053871752	15.221321678842601	Sum	Vh
175	1.6168715648446834	13.810851716324366	Sum	Vh
176	1.624010232269762	19.993411718695953	Sum	Vh
177	1.6315538870564785	15.903048827393079	Sum	Vh
178	1.6393616920418546	14.469071032166207	Sum	Vh
179	1.6485897472588575	14.375039701331659	Sum	Vh
180	1.6563960272076796	14.104699625182331	Sum	Vh
181	1.6642461480329098	14.939227686338953	Sum	Vh
182	1.6719477449985565	19.464485482751616	Sum	Vh
183	1.680414419505412	13.17614023319116	Sum	Vh
184	1.6892416894392825	15.456400005928971	Sum	Vh
185	1.697499878743362	15.233075595196919	Sum	Vh
186	1.7046519657351278	13.94014479622187	Sum	Vh
187	1.7116531518994054	19.558516813586166	Sum	Vh
188	1.7212371622551796	22.55576548393741	Sum	Vh
189	1.7291289100948206	15.515169587700564	Sum	Vh
190	1.7383453450074813	19.393961984625708	Sum	Vh
191	1.746136030508437	20.393044874742788	Sum	Vh
192	1.752889080964155	16.584775975943558	Sum	Vh
193	1.7603769864836765	17.384042288037225	Sum	Vh
194	1.7687928685551315	13.223155898608436	Sum	Vh
195	1.778061796201414	23.01416822175584	Sum	Vh
196	1.7854669325298342	22.23840974237081	Sum	Vh
197	1.7938089710002985	24.988826169281364	Sum	Vh
198	1.8029747496448902	12.365120004743178	Sum	Vh
199	1.8124339095165474	14.245746621434154	Sum	Vh
200	1.8191876762167707	20.428306623805746	Sum	Vh
201	1.827228786142675	17.84244502585565	Sum	Vh
202	1.8353840151367076	22.56751940029173	Sum	Vh
203	1.8419953950724408	19.417469817334343	Sum	Vh
204	1.8481900118950352	17.313518789911313	Sum	Vh
205	1.8565455150664594	20.58110753641189	Sum	Vh
206	1.864362871557037	13.775589967261412	Sum	Vh
207	1.870282265184407	12.071272095885213	Sum	Vh
208	1.8769960798024388	16.467236812400373	Sum	Vh
209	1.8834212059989213	25.212150580013418	Sum	Vh
210	1.8910740474700751	18.85328183232705	Sum	Vh
211	1.8988040330526248	15.280091260614192	Sum	Vh
212	1.9059242181444997	19.570270729940486	Sum	Vh
213	1.9152355046983798	19.828856889735494	Sum	Vh
214	1.9231317912138186	15.997080158227627	Sum	Vh
215	1.9330271331674038	15.914802743747398	Sum	Vh
216	1.9395681782535161	28.103614003175792	Sum	Vh
217	1.946056824829568	15.045012933527822	Sum	Vh
218	1.953879954102268	16.196896736251045	Sum	Vh
219	1.9620124693949124	21.004248525167355	Sum	Vh
220	1.9702775174231542	15.291845176968511	Sum	Vh
221	1.9767605613498347	13.681558636426862	Sum	Vh
222	1.9836288644846674	16.185142819896726	Sum	Vh
223	1.9898845798222076	17.91296852398156	Sum	Vh
224	1.9951957793722517	17.478073618871772	Sum	Vh
225	2.0048648395280706	18.394879094508624	Sum	Vh
226	2.0117247648808942	27.65696518171169	Sum	Vh
227	2.0186637248920345	16.690561223132423	Sum	Vh
228	2.026822131109883	22.967152556338565	Sum	Vh
229	2.034395288906849	19.2646689047282	Sum	Vh
230	2.0417801358154675	18.33610951273703	Sum	Vh
231	2.0484793143147066	19.52325506452321	Sum	Vh
232	2.0552521925241054	22.508749818520137	Sum	Vh
233	2.0640120241948967	14.257500537788474	Sum	Vh
234	2.0690953763418465	20.263751794845284	Sum	Vh
235	2.0747377733920085	15.162552097071007	Sum	Vh
236	2.0795486967124055	16.631791641360834	Sum	Vh
237	2.0874666431153917	15.538677420409204	Sum	Vh
238	2.096413982673507	24.906548754801133	Sum	Vh
239	2.1026968517787235	22.355948905913998	Sum	Vh
240	2.10737429640796	15.785509663849894	Sum	Vh
241	2.113507727624517	22.06210099705603	Sum	Vh
242	2.1204109618361127	20.663384950892112	Sum	Vh
243	2.1258148660447924	15.926556660101717	Sum	Vh
244	2.133980375943298	22.25016365872513	Sum	Vh
245	2.141688148776547	20.36953704203415	Sum	Vh
246	2.1467523823004178	18.418386927217263	Sum	Vh
247	2.15297528979639	19.734825558900944	Sum	Vh
248	2.159813051264034	23.366785712385393	Sum	Vh
249	2.165921750444454	22.708566396543556	Sum	Vh
250	2.1725088702005935	26.775421455137792	Sum	Vh
251	2.1808372776023712	15.64446266759807	Sum	Vh
252	2.1881955531084714	28.127121835884438	Sum	Vh
253	2.194779553604635	18.994328828578873	Sum	Vh
254	2.20174318030399	23.62537187218041	Sum	Vh
255	2.2085142367580244	19.417469817334347	Sum	Vh
256	2.215715666795582	23.53134054134586	Sum	Vh
257	2.221191536851404	23.625371872180402	Sum	Vh
258	2.227296264446309	17.007916964699028	Sum	Vh
259	2.2349349357961605	26.740159706074838	Sum	Vh
260	2.240994185564178	18.38312517815431	Sum	Vh
261	2.2487298993270612	22.08560882976467	Sum	Vh
262	2.255603870413287	14.915719853630316	Sum	Vh
263	2.2615665734417068	15.338860842385786	Sum	Vh
264	2.268857507270397	24.671470427714763	Sum	Vh
265	2.2756030496096047	18.26558601461112	Sum	Vh
266	2.28056299441073	24.330606853439523	Sum	Vh
267	2.2876737760514474	20.05218130046755	Sum	Vh
268	2.294384589242835	22.34419498955968	Sum	Vh
269	2.3012093669832496	19.18239149024797	Sum	Vh
270	2.3073516132582235	26.63437445888597	Sum	Vh
271	2.3152981268855712	23.143461301653343	Sum	Vh
272	2.3232323775333374	19.758333391609582	Sum	Vh
273	2.3319019818983997	17.889460691272923	Sum	Vh
274	2.336418140779908	20.945478943395766	Sum	Vh
275	2.3426954149260415	36.14329278952973	Sum	Vh
276	2.351475000857674	22.47348806945718	Sum	Vh
277	2.360263705325602	16.984409131990393	Sum	Vh
278	2.366682473642351	20.957232859750082	Sum	Vh
279	2.3727041315656376	19.67605597712935	Sum	Vh
280	2.3789782238448223	23.225738716133574	Sum	Vh
281	2.3853322261390906	19.60553247900344	Sum	Vh
282	2.3924268536019557	26.646128375240288	Sum	Vh
283	2.4021758273183496	22.132624495181943	Sum	Vh
284	2.4115699916803592	26.011416892107082	Sum	Vh
285	2.4190857645412236	19.170637573893654	Sum	Vh
286	2.4251424350438313	17.17247179365949	Sum	Vh
287	2.4351330600880714	18.84152791597273	Sum	Vh
288	2.44307504863754	23.84869628291246	Sum	Vh
289	2.451770142968094	27.609949516294414	Sum	Vh
290	2.4594292797563804	18.60644958888636	Sum	Vh
291	2.466902240751489	24.224821606250657	Sum	Vh
292	2.4748053617273853	24.060266777290195	Sum	Vh
293	2.4819734617580185	18.747496585138183	Sum	Vh
294	2.487349026818205	25.576521986997296	Sum	Vh
295	2.495955905096672	32.02942206551821	Sum	Vh
296	2.503599005613923	30.383873775913607	Sum	Vh
297	2.511258398432774	16.53776031052628	Sum	Vh
298	2.517499398727286	23.366785712385393	Sum	Vh
299	2.524062272299707	31.53575757863683	Sum	Vh
300	2.5305993770570634	17.807183276792692	Sum	Vh
301	2.538260444579448	21.615452175591923	Sum	Vh
302	2.54478636642409	18.982574912224553	Sum	Vh
303	2.550531535666706	28.996911646104014	Sum	Vh
304	2.558655120429573	23.225738716133574	Sum	Vh
305	2.566288283692038	27.668719098066006	Sum	Vh
306	2.5731511520649963	28.044844421404203	Sum	Vh
307	2.5788330687834526	26.38754221544528	Sum	Vh
308	2.5853625942741583	20.04042738411323	Sum	Vh
309	2.5903142729461526	21.65071392465488	Sum	Vh
310	2.5967832111918563	24.83602525667522	Sum	Vh
311	2.604581786597101	27.245578109310536	Sum	Vh
312	2.612463609414237	21.298096434025318	Sum	Vh
313	2.6200526498730583	25.29442799449365	Sum	Vh
314	2.6266730624211787	23.695895370306317	Sum	Vh
315	2.632816247510675	33.54567727522531	Sum	Vh
316	2.6382564412557996	23.83694236655814	Sum	Vh
317	2.643771665924442	21.9798235825758	Sum	Vh
318	2.6510175068334694	25.964401226689812	Sum	Vh
319	2.6576025268956767	17.689644113249507	Sum	Vh
320	2.6654055883599073	22.08560882976467	Sum	Vh
321	2.674884254090653	20.88670936162417	Sum	Vh
322	2.682851908378574	26.64612837524029	Sum	Vh
323	2.6904015513567954	19.34694631920843	Sum	Vh
324	2.6960879191941673	15.46815392228329	Sum	Vh
325	2.702527143296231	17.25474920813972	Sum	Vh
326	2.7097144514214704	24.530423431462943	Sum	Vh
327	2.714788844524445	19.758333391609582	Sum	Vh
328	2.723121865199869	23.566602290408813	Sum	Vh
329	2.7300654697365343	24.154298108124745	Sum	Vh
330	2.737010627793531	25.999662975752766	Sum	Vh
331	2.7431766155522883	21.65071392465488	Sum	Vh
332	2.7501474965779904	26.081940390232994	Sum	Vh
333	2.7590587367195276	28.43272366109672	Sum	Vh
334	2.766225920621614	25.02408791834432	Sum	Vh
335	2.775354105672869	13.552265556529358	Sum	Vh
336	2.7821107903346234	32.487824803336636	Sum	Vh
337	2.789245950279183	21.662467841009196	Sum	Vh
338	2.7969941243157996	35.696643968065615	Sum	Vh
339	2.805822134383706	20.76917019808098	Sum	Vh
340	2.8134662584737544	21.74474525548943	Sum	Vh
341	2.821971510542572	28.879372482560825	Sum	Vh
342	2.8288229173116366	21.791760920906704	Sum	Vh
343	2.8395164895832674	32.699395297714375	Sum	Vh
344	2.8475689850415034	24.119036359061788	Sum	Vh
345	2.854107629055042	22.42647240403991	Sum	Vh
346	2.8610356941478234	27.210316360247578	Sum	Vh
347	2.86979138901754	26.270003051902094	Sum	Vh
348	2.879316224025651	23.77817278478655	Sum	Vh
349	2.888093923609584	31.006831342692493	Sum	Vh
350	2.893965905265049	27.269085942019174	Sum	Vh
351	2.89989342974771	33.193059784595754	Sum	Vh
352	2.9078283428163987	25.5177524052257	Sum	Vh
353	2.915106708888301	26.175971721067544	Sum	Vh
354	2.9235690836313473	25.43547499074547	Sum	Vh
355	2.932435658862846	27.16330069483031	Sum	Vh
356	2.9409288800010223	27.845027843380784	Sum	Vh
357	2.948191072201061	25.62353765241457	Sum	Vh
358	2.9558585865978175	23.98974327916428	Sum	Vh
359	2.963609151716472	25.999662975752766	Sum	Vh
360	2.9737815720420024	27.76275042890056	Sum	Vh
361	2.9812410698174934	19.69956380983799	Sum	Vh
362	2.9916452251999472	31.100862673527043	Sum	Vh
363	3.003912857513429	27.198562443893266	Sum	Vh
364	3.0100008302119483	30.736491266543165	Sum	Vh
365	3.0183245094587323	27.280839858373493	Sum	Vh
366	3.0276579032296054	26.869452785972342	Sum	Vh
367	3.0353348117407983	31.347694916967736	Sum	Vh
368	3.0427532318708934	27.98607483963261	Sum	Vh
369	3.051317446432104	25.082857500115914	Sum	Vh
370	3.0589854775406913	35.13245598305833	Sum	Vh
371	3.065242200569159	23.025922138110158	Sum	Vh
372	3.072243345958691	41.42080123261878	Sum	Vh
373	3.080390154387091	21.627206091946242	Sum	Vh
374	3.08904680188741	26.23474130283914	Sum	Vh
375	3.0981102836691576	31.54751149499115	Sum	Vh
376	3.1060304481673713	23.62537187218041	Sum	Vh
377	3.115485086824789	25.14162708188751	Sum	Vh
378	3.122391639094429	21.063018106938948	Sum	Vh
379	3.1310607829186305	21.932807917158524	Sum	Vh
380	3.1383727235600234	29.65513096194585	Sum	Vh
381	3.1489123420311915	33.122536286469845	Sum	Vh
382	3.1567910740174328	30.90104609550363	Sum	Vh
383	3.165607574543409	28.703063737246048	Sum	Vh
384	3.1757020221010763	31.159632255298632	Sum	Vh
385	3.1871189133010827	25.317935827202287	Sum	Vh
386	3.1976131932511174	33.76900168595737	Sum	Vh
387	3.2047602806267603	32.170469061770035	Sum	Vh
388	3.215179575587477	21.074772023293267	Sum	Vh
389	3.22746994952704	31.06560092446409	Sum	Vh
390	3.2382375915937134	30.442643357685203	Sum	Vh
391	3.2473711762930946	25.16513491459614	Sum	Vh
392	3.2554391886817857	17.76016761137542	Sum	Vh
393	3.263181389876442	37.859364577260244	Sum	Vh
394	3.27254579682406	34.47423666721648	Sum	Vh
395	3.281262791562432	38.282505566015715	Sum	Vh
396	3.289714444295104	31.324187084259094	Sum	Vh
397	3.298531440923908	17.2429952917854	Sum	Vh
398	3.30798211269876	24.354114686148158	Sum	Vh
399	3.3170136140459134	20.01691955140459	Sum	Vh
400	3.32575414297532	35.95523012786063	Sum	Vh
401	3.3337636600395717	27.245578109310536	Sum	Vh
402	3.3443667767575294	35.34402647743607	Sum	Vh
403	3.355164333763218	31.418218415093644	Sum	Vh
404	3.3656418151032717	33.16955195188712	Sum	Vh
405	3.3746140039713026	34.87386982326332	Sum	Vh
406	3.383272970028641	29.396544802150842	Sum	Vh
407	3.3945870167523435	36.47240244745065	Sum	Vh
408	3.4054654982957064	32.5230865523996	Sum	Vh
409	3.414257897427655	39.23457279071552	Sum	Vh
410	3.4259122569516443	29.126204726001514	Sum	Vh
411	3.43595712577051	28.02133658869557	Sum	Vh
412	3.4475764830477265	34.82685415784604	Sum	Vh
413	3.4570421001778597	36.31960153484451	Sum	Vh
414	3.4660075673693176	25.11811924917887	Sum	Vh
415	3.476880539798452	33.76900168595736	Sum	Vh
416	3.4898585802023288	27.468902520042594	Sum	Vh
417	3.497672970024514	24.671470427714763	Sum	Vh
418	3.5056128140846203	40.151378266352374	Sum	Vh
419	3.5174024557087153	38.18847423518117	Sum	Vh
420	3.5276014669173463	38.16496640247253	Sum	Vh
421	3.5367562614452854	30.724737350188846	Sum	Vh
422	3.5500120938170556	23.27275438155085	Sum	Vh
423	3.5640044003096296	51.55267713004142	Sum	Vh
424	3.577068443390884	34.41546708544489	Sum	Vh
425	3.5879974626820736	35.21473339753855	Sum	Vh
426	3.599948125831268	31.136124422589997	Sum	Vh
427	3.609878089199344	31.30067925155046	Sum	Vh
428	3.6229811932227123	26.516835295342783	Sum	Vh
429	3.6391618584369194	34.43897491815353	Sum	Vh
430	3.6510763751421087	39.39912761967598	Sum	Vh
431	3.6613411854994062	29.84319362361495	Sum	Vh
432	3.6704983821556003	32.86395012667484	Sum	Vh
433	3.679844502712718	42.64320853346791	Sum	Vh
434	3.690929784042118	42.60794678440496	Sum	Vh
435	3.7052352732807132	36.57818769463952	Sum	Vh
436	3.718900175542219	32.170469061770035	Sum	Vh
437	3.7321373584056214	32.87570404302915	Sum	Vh
438	3.74996724635717	26.28175696825641	Sum	Vh
439	3.764255237688853	27.327855523790767	Sum	Vh
440	3.7779432930572097	49.16663211011474	Sum	Vh
441	3.7941991070509875	37.23640701048136	Sum	Vh
442	3.8124447444429523	38.2119820678898	Sum	Vh
443	3.8278469182166264	33.87478693314623	Sum	Vh
444	3.839625746556179	45.182054466000736	Sum	Vh
445	3.853479123322712	38.55284564216504	Sum	Vh
446	3.8742153347503434	35.990491876923585	Sum	Vh
447	3.896030914968601	43.56001400910477	Sum	Vh
448	3.91470016973699	22.41471848768559	Sum	Vh
449	3.9369289639689424	38.01216548986638	Sum	Vh
450	3.9509997057090662	51.12953614128595	Sum	Vh
451	3.9666680321019037	33.46339986074508	Sum	Vh
452	3.9849525318554653	29.220236056836065	Sum	Vh
453	3.9997104968129737	25.012334001990002	Sum	Vh
454	4.020446367453694	51.764247624419156	Sum	Vh
455	4.035906035763304	33.968818263980786	Sum	Vh
456	4.056763894430062	31.230155753424548	Sum	Vh
457	4.081279374874342	44.077186328694786	Sum	Vh
458	4.105603699100219	41.17396898917809	Sum	Vh
459	4.125856488540731	33.80426343502032	Sum	Vh
460	4.145870880948947	36.20206237130132	Sum	Vh
461	4.165563205719498	48.63770587417041	Sum	Vh
462	4.183877426677766	36.70748077453702	Sum	Vh
463	4.204084602199348	41.27975423636696	Sum	Vh
464	4.2238616146571015	47.09794283175467	Sum	Vh
465	4.240836648130243	42.52566936992473	Sum	Vh
466	4.259716189383788	42.596192868050636	Sum	Vh
467	4.280678215163411	38.729154387479824	Sum	Vh
468	4.30338922208168	34.59177583075967	Sum	Vh
469	4.326012272114412	34.28617400554739	Sum	Vh
470	4.352512687928116	32.429055221565044	Sum	Vh
471	4.375880440893162	30.301596361433376	Sum	Vh
472	4.4048409436145395	47.89720914384834	Sum	Vh
473	4.426163557129549	31.700312407597295	Sum	Vh
474	4.449549605568865	33.32235286449326	Sum	Vh
475	4.4787082640109865	36.14329278952973	Sum	Vh
476	4.508521858948535	34.74457674336581	Sum	Vh
477	4.542908736723514	35.00316290316082	Sum	Vh
478	4.579425262020509	42.40813020638155	Sum	Vh
479	4.605326228348595	53.49207332850399	Sum	Vh
480	4.641057410021767	28.973403813395375	Sum	Vh
481	4.6645766159672055	44.441557735678664	Sum	Vh
482	4.691064022653788	52.02283378421417	Sum	Vh
483	4.724123855584463	41.73815697418539	Sum	Vh
484	4.765192170743772	40.257163513541244	Sum	Vh
485	4.811111417407985	43.031087773160436	Sum	Vh
486	4.86320094637409	47.074434999046034	Sum	Vh
487	4.8995456460686055	38.68213872206255	Sum	Vh
488	4.950644538528165	46.61603226122761	Sum	Vh
489	4.998518693290773	44.26524899036389	Sum	Vh
490	5.054952035393786	33.60444685699691	Sum	Vh
491	5.100634029798378	51.89354070431666	Sum	Vh
492	5.154571208074386	55.19639119988019	Sum	Vh
493	5.2370776007377575	28.09186008682148	Sum	Vh
494	5.312189857207758	40.48048792427329	Sum	Vh
495	5.373700197711271	51.17655180670323	Sum	Vh
496	5.468679706822694	32.95798145750938	Sum	Vh
497	5.584457482235425	46.968649751857164	Sum	Vh
498	5.729530227282272	47.02741933362876	Sum	Vh
499	5.836281015982901	40.31593309531283	Sum	Vh
500	6.078219500046766	46.95689583550285	Sum	Vh
501	6.4415766567235515	48.849276368548146	Sum	Vh
502	6.777745789946067	48.12053355458039	Sum	Vh
503	7.119064565495313	57.07701781657117	Sum	Vh
504	7.557571494011517	37.0130825997493	Sum	Vh
505	8.263505634708283	62.930468161021835	Sum	Vh
0	0.0	1.3962935910910608	Avg	Vh
1	0.0	2.167897365255147	Avg	Vh
2	0.0	1.122393570756917	Avg	Vh
3	0.0	3.7021829814109974	Avg	Vh
4	0.0	0.845149437383256	Avg	Vh
5	0.0	1.3080521215121925	Avg	Vh
6	0.0	1.942368861604159	Avg	Vh
7	0.0	0.8830335789289482	Avg	Vh
8	0.0	1.758932671212308	Avg	Vh
9	0.0	2.2830292747084964	Avg	Vh
10	0.0	1.4106432103583797	Avg	Vh
11	0.0	1.0529708019510353	Avg	Vh
12	0.0	3.5712773189309894	Avg	Vh
13	0.0	1.2845203087095793	Avg	Vh
14	0.0	1.6106785553569112	Avg	Vh
15	0.0	0.7601728554877358	Avg	Vh
16	0.0	0.977382592717606	Avg	Vh
17	0.0	0.9626813361607046	Avg	Vh
18	0.0	1.0643970983422968	Avg	Vh
19	0.0019269355126159255	0.7593158159247366	Avg	Vh
20	0.007833002067739821	0.9683245208592126	Avg	Vh
21	0.01067627425307266	0.6128090664147475	Avg	Vh
22	0.013689436178504499	0.9307285849117377	Avg	Vh
23	0.016035393428959002	1.1369569190916244	Avg	Vh
24	0.019181386695466547	1.3065940755414767	Avg	Vh
25	0.02266639020663473	0.7481472481362075	Avg	Vh
26	0.025713910925881586	0.7388071180524962	Avg	Vh
27	0.028821626735479448	0.649716834316394	Avg	Vh
28	0.03263099522869599	1.1052344148476512	Avg	Vh
29	0.036230698939603914	1.059347904871894	Avg	Vh
30	0.040110767052215494	1.057865597153995	Avg	Vh
31	0.04350401735857711	1.4168481206504842	Avg	Vh
32	0.04617257909915776	0.9377111309423474	Avg	Vh
33	0.049329810628019895	1.0742376606233044	Avg	Vh
34	0.0536155887282262	0.7131957777144591	Avg	Vh
35	0.05812946796095826	1.847280341912193	Avg	Vh
36	0.0624533887399456	0.7086526329746635	Avg	Vh
37	0.06640460094362595	1.2168944779677933	Avg	Vh
38	0.07101855452904295	2.66771475553839	Avg	Vh
39	0.0756049014390574	1.0373915484462688	Avg	Vh
40	0.07997737401515606	1.3073270743782066	Avg	Vh
41	0.08373520120582041	0.9603216735457809	Avg	Vh
42	0.08768812766207994	2.047019707236069	Avg	Vh
43	0.09427972189317459	1.0693801717389213	Avg	Vh
44	0.10071116151758559	0.7105705649283294	Avg	Vh
45	0.10510882669473215	0.9272044257127804	Avg	Vh
46	0.11022129589495702	1.3928712587687548	Avg	Vh
47	0.11537223840441113	0.9491526427688199	Avg	Vh
48	0.12269355610923646	2.0762724442797817	Avg	Vh
49	0.1300830123660246	1.6358177346358262	Avg	Vh
50	0.1379477769075577	1.233094871816317	Avg	Vh
51	0.14417820322712707	3.007722283022106	Avg	Vh
52	0.15114913756763668	2.4099213283682723	Avg	Vh
53	0.15770834739864192	1.5288645092439617	Avg	Vh
54	0.1633732377207513	1.4959935900398889	Avg	Vh
55	0.16982454495442628	2.179488750405911	Avg	Vh
56	0.17608583681692813	1.0125996498509584	Avg	Vh
57	0.18340948925742162	1.1849466795819124	Avg	Vh
58	0.19232359639835991	2.2206210588530904	Avg	Vh
59	0.20276540476964067	3.056281829184024	Avg	Vh
60	0.21229345881023826	1.6237872593469302	Avg	Vh
61	0.22534698076904444	0.9468122431657114	Avg	Vh
62	0.23703932515597917	1.6990563730991441	Avg	Vh
63	0.2497289596155509	1.8869252788409645	Avg	Vh
64	0.26174288556121056	1.441166588450966	Avg	Vh
65	0.27258034696138933	1.6359102025418102	Avg	Vh
66	0.28307617047882994	1.7418351584326075	Avg	Vh
67	0.29249073254267716	1.6295504043128828	Avg	Vh
68	0.3054495455227757	1.5108550350678567	Avg	Vh
69	0.3180606685583709	1.297671614814118	Avg	Vh
70	0.33123241544229437	2.4838156107308196	Avg	Vh
71	0.34502836241320517	1.2630540644235508	Avg	Vh
72	0.3548896205650985	1.8973672533224817	Avg	Vh
73	0.3668881785746336	2.037044845917351	Avg	Vh
74	0.38182546580142057	1.3229559975781988	Avg	Vh
75	0.39482589199269946	1.296666360491491	Avg	Vh
76	0.40848005263443116	1.9478439499841982	Avg	Vh
77	0.42212489539450493	1.5028072705895732	Avg	Vh
78	0.4356713682698679	1.9316085474779126	Avg	Vh
79	0.4484472486443019	2.659742109322502	Avg	Vh
80	0.4587453368924212	1.9001413173867088	Avg	Vh
81	0.47359347808355556	1.9900196377699573	Avg	Vh
82	0.48666784809631813	0.8477575171259372	Avg	Vh
83	0.4984611653862477	1.1592770212120034	Avg	Vh
84	0.5143400003167303	1.6453222482036525	Avg	Vh
85	0.5264023202450485	1.4254424622902908	Avg	Vh
86	0.5391168765721737	5.119501635838238	Avg	Vh
87	0.5504881252063636	1.7310724344834094	Avg	Vh
88	0.5665699275556665	2.908319657414276	Avg	Vh
89	0.5803160346933702	1.0158489920265321	Avg	Vh
90	0.5956812533043824	2.2067209189638706	Avg	Vh
91	0.6146107549893821	1.4778485085356072	Avg	Vh
92	0.6306968236000801	1.2777118671237864	Avg	Vh
93	0.6466851720305913	2.7466986233305715	Avg	Vh
94	0.6605403754586177	1.8011982441705225	Avg	Vh
95	0.6741328054429426	1.7762860949537735	Avg	Vh
96	0.6898209290429894	1.4755102768951958	Avg	Vh
97	0.7037450084535903	1.3355883246673848	Avg	Vh
98	0.7207407500961659	1.9031139760013602	Avg	Vh
99	0.7375041567297568	1.8815844712883818	Avg	Vh
100	0.7529934676714928	1.2547920361035632	Avg	Vh
101	0.7652491183863251	2.523740174392649	Avg	Vh
102	0.7817938141443308	1.7211741086541932	Avg	Vh
103	0.7964579219594816	3.620786638563814	Avg	Vh
104	0.8068009910594226	1.6099653350588476	Avg	Vh
105	0.8208757252678819	1.5179604325720448	Avg	Vh
106	0.8365395730793819	1.1727642206251971	Avg	Vh
107	0.8508401543902105	1.956189462098649	Avg	Vh
108	0.8676689646521577	2.213342218279945	Avg	Vh
109	0.8807919629886218	1.3540585521152366	Avg	Vh
110	0.8935333773735118	2.5628844959843944	Avg	Vh
111	0.9053539425877424	1.4024341776623575	Avg	Vh
112	0.9172086590106349	1.5325205733430913	Avg	Vh
113	0.9293710036284392	3.2942599648293913	Avg	Vh
114	0.941815165125915	2.275707850232483	Avg	Vh
115	0.9560081108876282	1.4980860947407628	Avg	Vh
116	0.9715881071413768	2.9584340726884415	Avg	Vh
117	0.986238416303381	1.5365814112483809	Avg	Vh
118	0.9981646103181838	1.581594976485103	Avg	Vh
119	1.0080838003789891	4.660739997533621	Avg	Vh
120	1.0252267687276113	1.363701086557381	Avg	Vh
121	1.0400199456938144	1.5214074356526444	Avg	Vh
122	1.05345293963696	1.4571612383414467	Avg	Vh
123	1.0673014717372582	1.759325106623021	Avg	Vh
124	1.079521125075361	1.7651716833809021	Avg	Vh
125	1.092083589108083	1.499011523012976	Avg	Vh
126	1.1058703877288227	1.8694415179922315	Avg	Vh
127	1.1198246907507308	1.653459682414723	Avg	Vh
128	1.1349813545063636	2.0356568158658046	Avg	Vh
129	1.145864602498505	1.3210724455482694	Avg	Vh
130	1.1544268797143424	1.7824118573461354	Avg	Vh
131	1.1634169901015812	2.563941866354982	Avg	Vh
132	1.178628249487403	1.696373194033567	Avg	Vh
133	1.1897295483388937	1.4397393822323346	Avg	Vh
134	1.2014380708599433	1.7770955076860715	Avg	Vh
135	1.2131287610160593	1.4760983658098032	Avg	Vh
136	1.227456958743496	2.2111740904172605	Avg	Vh
137	1.2365327832351016	1.688650093013907	Avg	Vh
138	1.2486192599516424	1.6719485959672304	Avg	Vh
139	1.257610992329195	1.2465863683594693	Avg	Vh
140	1.2664530756142278	1.9917823217258661	Avg	Vh
141	1.2770133799544319	1.5306852480331792	Avg	Vh
142	1.289247830083948	1.813805292002015	Avg	Vh
143	1.300413356719163	1.5378214749185983	Avg	Vh
144	1.3155452660269504	2.153497388103112	Avg	Vh
145	1.3277704398205077	1.8734000641234945	Avg	Vh
146	1.3368269388115395	3.5494697579150363	Avg	Vh
147	1.3454992828762897	2.2599961400464066	Avg	Vh
148	1.3541589367836664	1.2112184446296927	Avg	Vh
149	1.365723774482292	3.075249733073416	Avg	Vh
150	1.3770276089101938	1.9860599266369297	Avg	Vh
151	1.3849581180515265	2.0067653486022685	Avg	Vh
152	1.3947981687784472	1.6334691806496155	Avg	Vh
153	1.404142194721548	1.7757791385441564	Avg	Vh
154	1.4134370852059073	1.9700320167042846	Avg	Vh
155	1.422844700468589	1.532032763753444	Avg	Vh
156	1.4327556273311606	1.5065652673661947	Avg	Vh
157	1.4438458835191037	1.666492538685499	Avg	Vh
158	1.4537294244635752	2.453912068537198	Avg	Vh
159	1.465020198425914	1.5603811656161064	Avg	Vh
160	1.4749486486863777	3.351821987161173	Avg	Vh
161	1.4829084846309775	2.365616922479759	Avg	Vh
162	1.4944142944325234	1.4951190356658117	Avg	Vh
163	1.5068287021803948	2.4646431128762005	Avg	Vh
164	1.5172360247029235	1.666332364538964	Avg	Vh
165	1.5266230744267153	2.3777047300418785	Avg	Vh
166	1.5380529781260786	1.7229080403592238	Avg	Vh
167	1.548400241904386	1.5761651226979625	Avg	Vh
168	1.5575602738102887	1.5734208368968865	Avg	Vh
169	1.5660742848457603	1.5626819844643303	Avg	Vh
170	1.5750978099435935	2.4013925261335474	Avg	Vh
171	1.5852486093264062	2.0386616477230772	Avg	Vh
172	1.59446666066029	1.3499796331728362	Avg	Vh
173	1.601488095839237	2.8164627291460365	Avg	Vh
174	1.6099972053871752	2.7328710561164717	Avg	Vh
175	1.6168715648446834	1.5712348872393687	Avg	Vh
176	1.624010232269762	1.6720230330482162	Avg	Vh
177	1.6315538870564785	1.9675828862365712	Avg	Vh
178	1.6393616920418546	1.6167166308617207	Avg	Vh
179	1.6485897472588575	1.7802662975520118	Avg	Vh
180	1.6563960272076796	1.9660947682281624	Avg	Vh
181	1.6642461480329098	1.6512901555695345	Avg	Vh
182	1.6719477449985565	4.41000470747129	Avg	Vh
183	1.680414419505412	2.2662545410237613	Avg	Vh
184	1.6892416894392825	1.4972808566371858	Avg	Vh
185	1.697499878743362	1.9430212791747243	Avg	Vh
186	1.7046519657351278	1.7668107148565086	Avg	Vh
187	1.7116531518994054	1.8152129465507807	Avg	Vh
188	1.7212371622551796	2.730615874007878	Avg	Vh
189	1.7291289100948206	1.9797952042185958	Avg	Vh
190	1.7383453450074813	1.763458390303636	Avg	Vh
191	1.746136030508437	2.0262377607826574	Avg	Vh
192	1.752889080964155	3.597533504124361	Avg	Vh
193	1.7603769864836765	2.9080045405544954	Avg	Vh
194	1.7687928685551315	1.638689005489301	Avg	Vh
195	1.778061796201414	1.8328425408495257	Avg	Vh
196	1.7854669325298342	1.6230727814113837	Avg	Vh
197	1.7938089710002985	2.2446765528445103	Avg	Vh
198	1.8029747496448902	1.9572786033435026	Avg	Vh
199	1.8124339095165474	1.727441799520136	Avg	Vh
200	1.8191876762167707	2.046396026009476	Avg	Vh
201	1.827228786142675	2.2030115678234536	Avg	Vh
202	1.8353840151367076	1.920432905702853	Avg	Vh
203	1.8419953950724408	2.1700016162497873	Avg	Vh
204	1.8481900118950352	2.0327799632487924	Avg	Vh
205	1.8565455150664594	2.3378611032179424	Avg	Vh
206	1.864362871557037	1.594456408187765	Avg	Vh
207	1.870282265184407	3.4230722833769183	Avg	Vh
208	1.8769960798024388	4.703375398076837	Avg	Vh
209	1.8834212059989213	1.8580220094771553	Avg	Vh
210	1.8910740474700751	2.2820517020744875	Avg	Vh
211	1.8988040330526248	1.6503841548538656	Avg	Vh
212	1.9059242181444997	1.702224602648301	Avg	Vh
213	1.9152355046983798	1.9694496496691616	Avg	Vh
214	1.9231317912138186	1.5109257501816584	Avg	Vh
215	1.9330271331674038	1.9427016410187068	Avg	Vh
216	1.9395681782535161	1.9200948532139097	Avg	Vh
217	1.946056824829568	2.6776785430870875	Avg	Vh
218	1.953879954102268	1.963781235689386	Avg	Vh
219	1.9620124693949124	1.9038360664133864	Avg	Vh
220	1.9702775174231542	3.053432309564904	Avg	Vh
221	1.9767605613498347	1.7276584413277418	Avg	Vh
222	1.9836288644846674	1.6292287452329561	Avg	Vh
223	1.9898845798222076	2.0097715859637075	Avg	Vh
224	1.9951957793722517	1.7507930921246984	Avg	Vh
225	2.0048648395280706	1.664712071409972	Avg	Vh
226	2.0117247648808942	2.269103500495677	Avg	Vh
227	2.0186637248920345	2.6958511362712874	Avg	Vh
228	2.026822131109883	2.130326461115979	Avg	Vh
229	2.034395288906849	2.330496699489983	Avg	Vh
230	2.0417801358154675	1.7845277954194574	Avg	Vh
231	2.0484793143147066	2.275078334640498	Avg	Vh
232	2.0552521925241054	2.0533853839195504	Avg	Vh
233	2.0640120241948967	3.080863408407824	Avg	Vh
234	2.0690953763418465	2.583724414468323	Avg	Vh
235	2.0747377733920085	2.212244523386375	Avg	Vh
236	2.0795486967124055	1.972667758301985	Avg	Vh
237	2.0874666431153917	1.7913380899784237	Avg	Vh
238	2.096413982673507	1.9980416166903034	Avg	Vh
239	2.1026968517787235	1.9794046983068616	Avg	Vh
240	2.10737429640796	1.7942681975000645	Avg	Vh
241	2.113507727624517	1.955313214292338	Avg	Vh
242	2.1204109618361127	2.026344539092716	Avg	Vh
243	2.1258148660447924	1.7306009492954817	Avg	Vh
244	2.133980375943298	2.1934444749952093	Avg	Vh
245	2.141688148776547	1.9100262046667082	Avg	Vh
246	2.1467523823004178	2.750997930109599	Avg	Vh
247	2.15297528979639	2.6105632237939256	Avg	Vh
248	2.159813051264034	3.579270878192814	Avg	Vh
249	2.165921750444454	1.9761378664546936	Avg	Vh
250	2.1725088702005935	1.9374943448197188	Avg	Vh
251	2.1808372776023712	1.6718990828854252	Avg	Vh
252	2.1881955531084714	3.635666333660162	Avg	Vh
253	2.194779553604635	1.8672388149064676	Avg	Vh
254	2.20174318030399	2.1395753806277678	Avg	Vh
255	2.2085142367580244	1.4482709347772293	Avg	Vh
256	2.215715666795582	2.040114169886218	Avg	Vh
257	2.221191536851404	1.939206308514127	Avg	Vh
258	2.227296264446309	1.6686074979316583	Avg	Vh
259	2.2349349357961605	1.966786960694969	Avg	Vh
260	2.240994185564178	2.260848403493962	Avg	Vh
261	2.2487298993270612	2.5678882043985602	Avg	Vh
262	2.255603870413287	3.162529118694814	Avg	Vh
263	2.2615665734417068	1.622251905761361	Avg	Vh
264	2.268857507270397	2.5213620504090812	Avg	Vh
265	2.2756030496096047	2.27938036077953	Avg	Vh
266	2.28056299441073	2.6683794064301143	Avg	Vh
267	2.2876737760514474	1.7685891212756097	Avg	Vh
268	2.294384589242835	2.0547203966152976	Avg	Vh
269	2.3012093669832496	1.749638024571027	Avg	Vh
270	2.3073516132582235	2.4227816492679217	Avg	Vh
271	2.3152981268855712	4.319768541356278	Avg	Vh
272	2.3232323775333374	1.778341814010997	Avg	Vh
273	2.3319019818983997	1.6573547561473285	Avg	Vh
274	2.336418140779908	2.6949656804724484	Avg	Vh
275	2.3426954149260415	2.797945257922261	Avg	Vh
276	2.351475000857674	2.4271348052583206	Avg	Vh
277	2.360263705325602	1.7910328840026597	Avg	Vh
278	2.366682473642351	2.3433365644723465	Avg	Vh
279	2.3727041315656376	1.6930694148860193	Avg	Vh
280	2.3789782238448223	1.8825180214488426	Avg	Vh
281	2.3853322261390906	1.8680279660676289	Avg	Vh
282	2.3924268536019557	3.7310164020293746	Avg	Vh
283	2.4021758273183496	2.834393807329308	Avg	Vh
284	2.4115699916803592	2.0197959925791094	Avg	Vh
285	2.4190857645412236	1.4741204583079857	Avg	Vh
286	2.4251424350438313	2.4360095977697003	Avg	Vh
287	2.4351330600880714	1.964130943754862	Avg	Vh
288	2.44307504863754	1.6081407787286326	Avg	Vh
289	2.451770142968094	2.039312408183914	Avg	Vh
290	2.4594292797563804	1.7707546360534345	Avg	Vh
291	2.466902240751489	3.043457069622751	Avg	Vh
292	2.4748053617273853	2.5148804820000974	Avg	Vh
293	2.4819734617580185	1.8686595626165843	Avg	Vh
294	2.487349026818205	2.269845306724592	Avg	Vh
295	2.495955905096672	3.0534803119026956	Avg	Vh
296	2.503599005613923	3.4281590875584893	Avg	Vh
297	2.511258398432774	2.38155004670994	Avg	Vh
298	2.517499398727286	2.136048318437776	Avg	Vh
299	2.524062272299707	2.4664221683054532	Avg	Vh
300	2.5305993770570634	1.8037644801638466	Avg	Vh
301	2.538260444579448	1.9070646229512171	Avg	Vh
302	2.54478636642409	2.00187657049613	Avg	Vh
303	2.550531535666706	2.408841034541991	Avg	Vh
304	2.558655120429573	2.121819501249437	Avg	Vh
305	2.566288283692038	2.106619793342042	Avg	Vh
306	2.5731511520649963	2.6177013139828786	Avg	Vh
307	2.5788330687834526	2.4533532017998496	Avg	Vh
308	2.5853625942741583	4.2782928918272685	Avg	Vh
309	2.5903142729461526	1.794958710335642	Avg	Vh
310	2.5967832111918563	1.8788833058941148	Avg	Vh
311	2.604581786597101	2.5849881363747023	Avg	Vh
312	2.612463609414237	1.7316539765115353	Avg	Vh
313	2.6200526498730583	2.1537411234167907	Avg	Vh
314	2.6266730624211787	2.011705984272441	Avg	Vh
315	2.632816247510675	1.9844630869697166	Avg	Vh
316	2.6382564412557996	2.091741777924227	Avg	Vh
317	2.643771665924442	2.565780994552768	Avg	Vh
318	2.6510175068334694	1.8605529391400444	Avg	Vh
319	2.6576025268956767	1.8612195398849152	Avg	Vh
320	2.6654055883599073	2.353110488263565	Avg	Vh
321	2.674884254090653	1.6319978695934934	Avg	Vh
322	2.682851908378574	2.1845327378314847	Avg	Vh
323	2.6904015513567954	1.7082429362320193	Avg	Vh
324	2.6960879191941673	1.8978719429161521	Avg	Vh
325	2.702527143296231	2.368060324954801	Avg	Vh
326	2.7097144514214704	2.3394797741789457	Avg	Vh
327	2.714788844524445	2.1041152893468906	Avg	Vh
328	2.723121865199869	2.9740112252358073	Avg	Vh
329	2.7300654697365343	2.2256464214478213	Avg	Vh
330	2.737010627793531	3.24742039036246	Avg	Vh
331	2.7431766155522883	2.04045875102977	Avg	Vh
332	2.7501474965779904	2.533678997417397	Avg	Vh
333	2.7590587367195276	2.4871255533185086	Avg	Vh
334	2.766225920621614	2.0024822061037035	Avg	Vh
335	2.775354105672869	3.0125458155477145	Avg	Vh
336	2.7821107903346234	3.6859965101003356	Avg	Vh
337	2.789245950279183	2.448621066682818	Avg	Vh
338	2.7969941243157996	2.8606363480576054	Avg	Vh
339	2.805822134383706	2.2626173162392056	Avg	Vh
340	2.8134662584737544	2.2064592989355085	Avg	Vh
341	2.821971510542572	2.552952011383605	Avg	Vh
342	2.8288229173116366	2.115920746355074	Avg	Vh
343	2.8395164895832674	2.101902108810787	Avg	Vh
344	2.8475689850415034	1.6561481412794103	Avg	Vh
345	2.854107629055042	1.9760538942019832	Avg	Vh
346	2.8610356941478234	2.453587641834018	Avg	Vh
347	2.86979138901754	2.01631111358839	Avg	Vh
348	2.879316224025651	2.000087577246228	Avg	Vh
349	2.888093923609584	2.6605586688847227	Avg	Vh
350	2.893965905265049	2.378028112071762	Avg	Vh
351	2.89989342974771	2.185133798493381	Avg	Vh
352	2.9078283428163987	2.474731229665264	Avg	Vh
353	2.915106708888301	2.377493510436218	Avg	Vh
354	2.9235690836313473	3.6079933828759754	Avg	Vh
355	2.932435658862846	2.897573813416948	Avg	Vh
356	2.9409288800010223	2.281105890130543	Avg	Vh
357	2.948191072201061	2.0058193420711854	Avg	Vh
358	2.9558585865978175	2.3190011277086597	Avg	Vh
359	2.963609151716472	4.069944625673347	Avg	Vh
360	2.9737815720420024	1.8930257838970124	Avg	Vh
361	2.9812410698174934	2.157703406756764	Avg	Vh
362	2.9916452251999472	2.38272703161303	Avg	Vh
363	3.003912857513429	3.1595215505907532	Avg	Vh
364	3.0100008302119483	2.4420361151360974	Avg	Vh
365	3.0183245094587323	2.2550841912199298	Avg	Vh
366	3.0276579032296054	2.855981993902293	Avg	Vh
367	3.0353348117407983	2.916352540403999	Avg	Vh
368	3.0427532318708934	2.750065183925011	Avg	Vh
369	3.051317446432104	2.5433850158129214	Avg	Vh
370	3.0589854775406913	3.587544777572347	Avg	Vh
371	3.065242200569159	2.019763723290106	Avg	Vh
372	3.072243345958691	2.517860540578212	Avg	Vh
373	3.080390154387091	2.015518450621694	Avg	Vh
374	3.08904680188741	2.1547228494213666	Avg	Vh
375	3.0981102836691576	7.362559155206805	Avg	Vh
376	3.1060304481673713	2.347940570092819	Avg	Vh
377	3.115485086824789	2.419199904223109	Avg	Vh
378	3.122391639094429	2.2677022145660892	Avg	Vh
379	3.1310607829186305	1.7871288647010206	Avg	Vh
380	3.1383727235600234	2.3216721119282093	Avg	Vh
381	3.1489123420311915	2.406767843924351	Avg	Vh
382	3.1567910740174328	3.0292603577050987	Avg	Vh
383	3.165607574543409	2.5214775323201972	Avg	Vh
384	3.1757020221010763	2.474998968645858	Avg	Vh
385	3.1871189133010827	2.561645191491948	Avg	Vh
386	3.1976131932511174	2.400637939971603	Avg	Vh
387	3.2047602806267603	2.131865319115069	Avg	Vh
388	3.215179575587477	2.179009941521558	Avg	Vh
389	3.22746994952704	7.909764395367262	Avg	Vh
390	3.2382375915937134	2.213483549598049	Avg	Vh
391	3.2473711762930946	2.2166138686778645	Avg	Vh
392	3.2554391886817857	1.9658463711797896	Avg	Vh
393	3.263181389876442	2.5153048419230823	Avg	Vh
394	3.27254579682406	3.8740809938441805	Avg	Vh
395	3.281262791562432	2.847340264608891	Avg	Vh
396	3.289714444295104	3.8906029154374666	Avg	Vh
397	3.298531440923908	1.9317784168502188	Avg	Vh
398	3.30798211269876	2.2423364406344057	Avg	Vh
399	3.3170136140459134	2.0736070157519375	Avg	Vh
400	3.32575414297532	2.3561296387372153	Avg	Vh
401	3.3337636600395717	2.469858623683156	Avg	Vh
402	3.3443667767575294	2.170322326086934	Avg	Vh
403	3.355164333763218	3.7254544734720447	Avg	Vh
404	3.3656418151032717	2.2564302497330977	Avg	Vh
405	3.3746140039713026	2.679402917102276	Avg	Vh
406	3.383272970028641	2.55756739218134	Avg	Vh
407	3.3945870167523435	2.3882797814624492	Avg	Vh
408	3.4054654982957064	2.369798561798475	Avg	Vh
409	3.414257897427655	2.9551189586797815	Avg	Vh
410	3.4259122569516443	2.857676592399546	Avg	Vh
411	3.43595712577051	2.2050804381007465	Avg	Vh
412	3.4475764830477265	2.5446556958135225	Avg	Vh
413	3.4570421001778597	2.3996247455238398	Avg	Vh
414	3.4660075673693176	1.910772244885043	Avg	Vh
415	3.476880539798452	2.2983726735456345	Avg	Vh
416	3.4898585802023288	2.231411021325413	Avg	Vh
417	3.497672970024514	2.0096670146477074	Avg	Vh
418	3.5056128140846203	3.0840086444924077	Avg	Vh
419	3.5174024557087153	2.9375223179973835	Avg	Vh
420	3.5276014669173463	2.460162909362713	Avg	Vh
421	3.5367562614452854	2.412845794375275	Avg	Vh
422	3.5500120938170556	1.9918693550476951	Avg	Vh
423	3.5640044003096296	3.8287953905020427	Avg	Vh
424	3.577068443390884	3.298118533724316	Avg	Vh
425	3.5879974626820736	3.205096732437696	Avg	Vh
426	3.599948125831268	2.347475254932632	Avg	Vh
427	3.609878089199344	2.6511470317045482	Avg	Vh
428	3.6229811932227123	1.8356767873954039	Avg	Vh
429	3.6391618584369194	2.099381665063264	Avg	Vh
430	3.6510763751421087	2.8849226845313787	Avg	Vh
431	3.6613411854994062	2.3162874141817067	Avg	Vh
432	3.6704983821556003	2.5810345749038515	Avg	Vh
433	3.679844502712718	3.523558582482261	Avg	Vh
434	3.690929784042118	2.5919470032490453	Avg	Vh
435	3.7052352732807132	2.3072292437674555	Avg	Vh
436	3.718900175542219	2.3344838516393778	Avg	Vh
437	3.7321373584056214	2.4342480299878644	Avg	Vh
438	3.74996724635717	2.582051801605494	Avg	Vh
439	3.764255237688853	4.153955317243612	Avg	Vh
440	3.7779432930572097	3.220853515796743	Avg	Vh
441	3.7941991070509875	2.499289064461651	Avg	Vh
442	3.8124447444429523	2.5173531516408074	Avg	Vh
443	3.8278469182166264	3.1224942287174557	Avg	Vh
444	3.839625746556179	4.27113827728047	Avg	Vh
445	3.853479123322712	3.0134128092416796	Avg	Vh
446	3.8742153347503434	2.488064412183768	Avg	Vh
447	3.896030914968601	3.3353021942317698	Avg	Vh
448	3.91470016973699	2.4200001423402986	Avg	Vh
449	3.9369289639689424	2.855711171204953	Avg	Vh
450	3.9509997057090662	3.749148072910475	Avg	Vh
451	3.9666680321019037	2.3839075816477657	Avg	Vh
452	3.9849525318554653	2.5392799119838547	Avg	Vh
453	3.9997104968129737	2.089238244477067	Avg	Vh
454	4.020446367453694	2.5857334480956933	Avg	Vh
455	4.035906035763304	3.008033374151294	Avg	Vh
456	4.056763894430062	2.705459808273567	Avg	Vh
457	4.081279374874342	2.3861656204771657	Avg	Vh
458	4.105603699100219	2.918218815291618	Avg	Vh
459	4.125856488540731	2.6386920948562764	Avg	Vh
460	4.145870880948947	2.336437718833742	Avg	Vh
461	4.165563205719498	3.4391633122911274	Avg	Vh
462	4.183877426677766	2.6046609954801596	Avg	Vh
463	4.204084602199348	3.1068952685468587	Avg	Vh
464	4.2238616146571015	4.053773858108099	Avg	Vh
465	4.240836648130243	2.5413766549703896	Avg	Vh
466	4.259716189383788	2.514812095102051	Avg	Vh
467	4.280678215163411	2.2903978036299373	Avg	Vh
468	4.30338922208168	5.065273198904675	Avg	Vh
469	4.326012272114412	2.723113857916218	Avg	Vh
470	4.352512687928116	2.433561503542912	Avg	Vh
471	4.375880440893162	3.3105277709155887	Avg	Vh
472	4.4048409436145395	2.8913218849998743	Avg	Vh
473	4.426163557129549	8.159558145292504	Avg	Vh
474	4.449549605568865	3.125197866297877	Avg	Vh
475	4.4787082640109865	2.3335567543341447	Avg	Vh
476	4.508521858948535	3.8593248785080387	Avg	Vh
477	4.542908736723514	2.5881030421680746	Avg	Vh
478	4.579425262020509	2.42187794754238	Avg	Vh
479	4.605326228348595	2.9799931193942752	Avg	Vh
480	4.641057410021767	1.83955160036543	Avg	Vh
[truncated: 13,181 more rows]
