# Supplementary material for: Decoding the epigenetics and chromatin loop dynamics of androgen receptor-mediated transcription
Source: Nat Commun. 2024 Nov 3;15:9494. doi: 10.1038/s41467-024-53758-5 (PMC11532539; doi:10.1038/s41467-024-53758-5)
Supplement: Supplementary file 9 — Source data [file 41467_2024_53758_MOESM9_ESM.zip › source/fig3d_H3K27ac.tsv]

Bootstap_step	Time	H3K27ac_CF	Enhancer_Set
0	Vh	2.4915794141641787	ANDR-ARcre
0	30m	2.504090442578092	ANDR-ARcre
0	4h	3.4894266761431036	ANDR-ARcre
0	16h	3.641442622726895	ANDR-ARcre
0	72h	2.6074408226620185	ANDR-ARcre
1	Vh	3.444591782830391	ANDR-ARcre
1	30m	3.48900884155622	ANDR-ARcre
1	4h	5.262118743107348	ANDR-ARcre
1	16h	6.376716668732857	ANDR-ARcre
1	72h	4.330116904806118	ANDR-ARcre
2	Vh	2.7821732875954277	ANDR-ARcre
2	30m	2.7082939135919264	ANDR-ARcre
2	4h	3.777980101370388	ANDR-ARcre
2	16h	4.6909778672032	ANDR-ARcre
2	72h	3.1686798964624856	ANDR-ARcre
3	Vh	3.1019822386239686	ANDR-ARcre
3	30m	3.2168844592100445	ANDR-ARcre
3	4h	4.596220837328233	ANDR-ARcre
3	16h	5.880147671283143	ANDR-ARcre
3	72h	4.02434349242862	ANDR-ARcre
4	Vh	2.74938893306239	ANDR-ARcre
4	30m	2.690372575748075	ANDR-ARcre
4	4h	4.03909881395581	ANDR-ARcre
4	16h	4.423403051647791	ANDR-ARcre
4	72h	3.043837328690698	ANDR-ARcre
5	Vh	2.878450621159358	ANDR-ARcre
5	30m	3.0570302163835636	ANDR-ARcre
5	4h	4.261155326620097	ANDR-ARcre
5	16h	5.441130843789148	ANDR-ARcre
5	72h	3.568545131600215	ANDR-ARcre
6	Vh	3.035709769149321	ANDR-ARcre
6	30m	3.3331003877627654	ANDR-ARcre
6	4h	4.445565576999868	ANDR-ARcre
6	16h	5.360530377592372	ANDR-ARcre
6	72h	3.764648137922593	ANDR-ARcre
7	Vh	3.0288075145669917	ANDR-ARcre
7	30m	3.0347604209145764	ANDR-ARcre
7	4h	4.378412335549088	ANDR-ARcre
7	16h	5.224296515560904	ANDR-ARcre
7	72h	3.5868458562411143	ANDR-ARcre
8	Vh	3.1314982633585497	ANDR-ARcre
8	30m	3.2740163256387453	ANDR-ARcre
8	4h	4.549898551796095	ANDR-ARcre
8	16h	4.948660521477308	ANDR-ARcre
8	72h	3.5028591232022332	ANDR-ARcre
9	Vh	2.769636445628628	ANDR-ARcre
9	30m	2.8458969184517744	ANDR-ARcre
9	4h	4.144653990907649	ANDR-ARcre
9	16h	4.982712154921654	ANDR-ARcre
9	72h	3.455657492354757	ANDR-ARcre
10	Vh	2.6913667607132896	ANDR-ARcre
10	30m	2.8447852282049153	ANDR-ARcre
10	4h	3.9079128103181264	ANDR-ARcre
10	16h	4.656108727992246	ANDR-ARcre
10	72h	3.3451700890330076	ANDR-ARcre
11	Vh	2.7045948493066225	ANDR-ARcre
11	30m	2.826404635928448	ANDR-ARcre
11	4h	3.8907969691941955	ANDR-ARcre
11	16h	4.728046969275019	ANDR-ARcre
11	72h	3.2396016403046466	ANDR-ARcre
12	Vh	3.00416222526774	ANDR-ARcre
12	30m	3.10444946230978	ANDR-ARcre
12	4h	4.430099683929018	ANDR-ARcre
12	16h	5.517864324437353	ANDR-ARcre
12	72h	3.677605591005793	ANDR-ARcre
13	Vh	3.5543854293854085	ANDR-ARcre
13	30m	3.4671070267305923	ANDR-ARcre
13	4h	5.147920061123235	ANDR-ARcre
13	16h	5.5677433549220865	ANDR-ARcre
13	72h	3.6834506406785996	ANDR-ARcre
14	Vh	2.6767232814336457	ANDR-ARcre
14	30m	2.8221592033856875	ANDR-ARcre
14	4h	3.86304028369829	ANDR-ARcre
14	16h	4.805613459616334	ANDR-ARcre
14	72h	3.1980716253443657	ANDR-ARcre
15	Vh	3.1643415390285234	ANDR-ARcre
15	30m	3.25080540586211	ANDR-ARcre
15	4h	4.670504333365323	ANDR-ARcre
15	16h	5.166284956973661	ANDR-ARcre
15	72h	3.4683585488856554	ANDR-ARcre
16	Vh	2.483660130718943	ANDR-ARcre
16	30m	2.528296419598964	ANDR-ARcre
16	4h	3.5167907296984913	ANDR-ARcre
16	16h	3.7474356400623168	ANDR-ARcre
16	72h	2.7054727535891856	ANDR-ARcre
17	Vh	2.824269372553478	ANDR-ARcre
17	30m	3.0573223340135827	ANDR-ARcre
17	4h	4.264736668530714	ANDR-ARcre
17	16h	5.293377332866284	ANDR-ARcre
17	72h	3.6051145798738156	ANDR-ARcre
18	Vh	2.9803310001329697	ANDR-ARcre
18	30m	3.2174220017995383	ANDR-ARcre
18	4h	4.286904761904762	ANDR-ARcre
18	16h	5.51706748219885	ANDR-ARcre
18	72h	3.8662228902727267	ANDR-ARcre
19	Vh	3.154295568929699	ANDR-ARcre
19	30m	3.319491560110428	ANDR-ARcre
19	4h	4.562867472147812	ANDR-ARcre
19	16h	5.933083404154194	ANDR-ARcre
19	72h	3.9199305306024943	ANDR-ARcre
20	Vh	3.090883358373055	ANDR-ARcre
20	30m	3.290690494351821	ANDR-ARcre
20	4h	4.719860100355565	ANDR-ARcre
20	16h	5.476130569644672	ANDR-ARcre
20	72h	3.8094800661400177	ANDR-ARcre
21	Vh	2.805592642041227	ANDR-ARcre
21	30m	2.984960008330244	ANDR-ARcre
21	4h	4.128756886488856	ANDR-ARcre
21	16h	5.028328286998793	ANDR-ARcre
21	72h	3.332510829632089	ANDR-ARcre
22	Vh	2.6680418041804077	ANDR-ARcre
22	30m	2.573402463302052	ANDR-ARcre
22	4h	3.621539437355423	ANDR-ARcre
22	16h	4.053803446535421	ANDR-ARcre
22	72h	2.873573208181253	ANDR-ARcre
23	Vh	3.212591226493894	ANDR-ARcre
23	30m	3.256386792185577	ANDR-ARcre
23	4h	4.793627286777971	ANDR-ARcre
23	16h	5.258426766209669	ANDR-ARcre
23	72h	3.701355215715548	ANDR-ARcre
24	Vh	3.052549429422171	ANDR-ARcre
24	30m	2.932050035048738	ANDR-ARcre
24	4h	4.402116402116418	ANDR-ARcre
24	16h	4.716888052996954	ANDR-ARcre
24	72h	3.386243386243409	ANDR-ARcre
25	Vh	2.8964247282813003	ANDR-ARcre
25	30m	2.865971875253552	ANDR-ARcre
25	4h	4.0426116791451765	ANDR-ARcre
25	16h	4.94498305169664	ANDR-ARcre
25	72h	3.5440298098526104	ANDR-ARcre
26	Vh	2.675090724489066	ANDR-ARcre
26	30m	2.856618773183192	ANDR-ARcre
26	4h	3.7995276624284737	ANDR-ARcre
26	16h	4.678309035424578	ANDR-ARcre
26	72h	3.319385140905227	ANDR-ARcre
27	Vh	2.7366903118406003	ANDR-ARcre
27	30m	2.757101804720851	ANDR-ARcre
27	4h	4.025988198520534	ANDR-ARcre
27	16h	4.575380511916983	ANDR-ARcre
27	72h	3.2811140121845264	ANDR-ARcre
28	Vh	3.1389928234067197	ANDR-ARcre
28	30m	3.1807883540929835	ANDR-ARcre
28	4h	4.4972772385929645	ANDR-ARcre
28	16h	4.930100734731854	ANDR-ARcre
28	72h	3.4018507281553605	ANDR-ARcre
29	Vh	2.540574595369107	ANDR-ARcre
29	30m	2.569473624492089	ANDR-ARcre
29	4h	3.6848672938286064	ANDR-ARcre
29	16h	4.0789125354659905	ANDR-ARcre
29	72h	2.8202194822253426	ANDR-ARcre
30	Vh	3.140860439739021	ANDR-ARcre
30	30m	3.370594339138022	ANDR-ARcre
30	4h	4.7073389151169	ANDR-ARcre
30	16h	5.683375740309819	ANDR-ARcre
30	72h	3.9362549800797004	ANDR-ARcre
31	Vh	2.6313325541353927	ANDR-ARcre
31	30m	2.527356438551171	ANDR-ARcre
31	4h	3.718987926033933	ANDR-ARcre
31	16h	4.191648962813264	ANDR-ARcre
31	72h	2.915534582201262	ANDR-ARcre
32	Vh	2.8681802800152933	ANDR-ARcre
32	30m	2.8643024098375127	ANDR-ARcre
32	4h	4.0913177466224	ANDR-ARcre
32	16h	4.758104435645194	ANDR-ARcre
32	72h	3.23776702351275	ANDR-ARcre
33	Vh	2.796962969482983	ANDR-ARcre
33	30m	2.813293982056124	ANDR-ARcre
33	4h	4.079049092071105	ANDR-ARcre
33	16h	4.671811726150528	ANDR-ARcre
33	72h	3.3835520276472986	ANDR-ARcre
34	Vh	2.7991750451147066	ANDR-ARcre
34	30m	2.89468430795749	ANDR-ARcre
34	4h	4.226618425147841	ANDR-ARcre
34	16h	4.9602408878799205	ANDR-ARcre
34	72h	3.225262913253165	ANDR-ARcre
35	Vh	2.461648132306804	ANDR-ARcre
35	30m	2.6554848660111836	ANDR-ARcre
35	4h	3.6012799399637365	ANDR-ARcre
35	16h	4.206399650255578	ANDR-ARcre
35	72h	3.0105045360496723	ANDR-ARcre
36	Vh	2.907214630452217	ANDR-ARcre
36	30m	2.9676392956575235	ANDR-ARcre
36	4h	4.29246101242599	ANDR-ARcre
36	16h	4.753810926996018	ANDR-ARcre
36	72h	3.315390045887768	ANDR-ARcre
37	Vh	2.818430570639311	ANDR-ARcre
37	30m	2.8992163646001807	ANDR-ARcre
37	4h	4.311972333178755	ANDR-ARcre
37	16h	4.7994867430993775	ANDR-ARcre
37	72h	3.32254158770269	ANDR-ARcre
38	Vh	3.127732281872394	ANDR-ARcre
38	30m	2.9953132795098254	ANDR-ARcre
38	4h	4.328897279910502	ANDR-ARcre
38	16h	5.083427464536346	ANDR-ARcre
38	72h	3.5795310519645316	ANDR-ARcre
39	Vh	2.567374412016934	ANDR-ARcre
39	30m	2.744583745738484	ANDR-ARcre
39	4h	3.7791477891839294	ANDR-ARcre
39	16h	4.248007835106601	ANDR-ARcre
39	72h	3.131963536391276	ANDR-ARcre
40	Vh	2.595882797563458	ANDR-ARcre
40	30m	2.575727543546378	ANDR-ARcre
40	4h	3.7379096760983472	ANDR-ARcre
40	16h	4.481700468349319	ANDR-ARcre
40	72h	2.987249544626608	ANDR-ARcre
41	Vh	2.6513051046685727	ANDR-ARcre
41	30m	2.6710561236204695	ANDR-ARcre
41	4h	3.897669145177458	ANDR-ARcre
41	16h	4.646468593135242	ANDR-ARcre
41	72h	3.278638711637821	ANDR-ARcre
42	Vh	3.00865949905403	ANDR-ARcre
42	30m	3.201579590093839	ANDR-ARcre
42	4h	4.3802534339053825	ANDR-ARcre
42	16h	5.028060481598716	ANDR-ARcre
42	72h	3.48600707449024	ANDR-ARcre
43	Vh	2.025895889651341	ANDR-ARcre
43	30m	2.1279861276229908	ANDR-ARcre
43	4h	2.995939032211144	ANDR-ARcre
43	16h	3.2017598376558	ANDR-ARcre
43	72h	2.4218289085545823	ANDR-ARcre
44	Vh	2.7449642447731755	ANDR-ARcre
44	30m	2.7296812115840052	ANDR-ARcre
44	4h	3.9057775535156436	ANDR-ARcre
44	16h	4.538583731759339	ANDR-ARcre
44	72h	3.094368768431415	ANDR-ARcre
45	Vh	2.7857643023327014	ANDR-ARcre
45	30m	2.8392204853144003	ANDR-ARcre
45	4h	4.037954061514661	ANDR-ARcre
45	16h	4.792229386726118	ANDR-ARcre
45	72h	3.251843828975208	ANDR-ARcre
46	Vh	2.665371618203513	ANDR-ARcre
46	30m	2.7853916634404454	ANDR-ARcre
46	4h	3.9217401654466566	ANDR-ARcre
46	16h	4.172591718046257	ANDR-ARcre
46	72h	3.155280667228953	ANDR-ARcre
47	Vh	3.021193397504302	ANDR-ARcre
47	30m	3.0836301934027563	ANDR-ARcre
47	4h	4.490017550494043	ANDR-ARcre
47	16h	5.197017609126955	ANDR-ARcre
47	72h	3.69035920952071	ANDR-ARcre
48	Vh	2.9541164985356203	ANDR-ARcre
48	30m	3.065755393279083	ANDR-ARcre
48	4h	4.171630651939294	ANDR-ARcre
48	16h	4.999296831942824	ANDR-ARcre
48	72h	3.415178571428587	ANDR-ARcre
49	Vh	2.4777882683322323	ANDR-ARcre
49	30m	2.4750417798411717	ANDR-ARcre
49	4h	3.5586579560065426	ANDR-ARcre
49	16h	3.9937115387204796	ANDR-ARcre
49	72h	2.8285822401614693	ANDR-ARcre
50	Vh	2.857948751328938	ANDR-ARcre
50	30m	2.9864775922934275	ANDR-ARcre
50	4h	4.194722938349416	ANDR-ARcre
50	16h	5.321900140823446	ANDR-ARcre
50	72h	3.5920413932896094	ANDR-ARcre
51	Vh	2.937973375291147	ANDR-ARcre
51	30m	2.804570398786602	ANDR-ARcre
51	4h	4.0862857357285005	ANDR-ARcre
51	16h	4.624129162529784	ANDR-ARcre
51	72h	3.1747118566701054	ANDR-ARcre
52	Vh	2.8212128233283202	ANDR-ARcre
52	30m	3.034048152138885	ANDR-ARcre
52	4h	4.22592718269678	ANDR-ARcre
52	16h	4.5372858391526805	ANDR-ARcre
52	72h	3.297329249287996	ANDR-ARcre
53	Vh	1.9251119251119184	ANDR-ARcre
53	30m	1.87950941298192	ANDR-ARcre
53	4h	2.742336940245068	ANDR-ARcre
53	16h	3.060371148090453	ANDR-ARcre
53	72h	2.1478221383911507	ANDR-ARcre
54	Vh	2.836316233417668	ANDR-ARcre
54	30m	2.931777512129367	ANDR-ARcre
54	4h	4.045780313962141	ANDR-ARcre
54	16h	4.543641891467959	ANDR-ARcre
54	72h	3.1388269195017813	ANDR-ARcre
55	Vh	2.9486868686868557	ANDR-ARcre
55	30m	3.092047519217332	ANDR-ARcre
55	4h	4.118499717992102	ANDR-ARcre
55	16h	5.107424044824404	ANDR-ARcre
55	72h	3.5211400528501473	ANDR-ARcre
56	Vh	2.8298134796571492	ANDR-ARcre
56	30m	2.9378900196842177	ANDR-ARcre
56	4h	4.144148981704145	ANDR-ARcre
56	16h	5.170381247401801	ANDR-ARcre
56	72h	3.412043539325856	ANDR-ARcre
57	Vh	2.670706079710265	ANDR-ARcre
57	30m	2.7913686039179364	ANDR-ARcre
57	4h	3.728924889979064	ANDR-ARcre
57	16h	4.321729984561542	ANDR-ARcre
57	72h	3.0080788269356646	ANDR-ARcre
58	Vh	2.987467659251121	ANDR-ARcre
58	30m	3.258352625259104	ANDR-ARcre
58	4h	4.490067325473888	ANDR-ARcre
58	16h	5.193326524842313	ANDR-ARcre
58	72h	3.561783639503869	ANDR-ARcre
59	Vh	2.9774662901597764	ANDR-ARcre
59	30m	3.160743573553185	ANDR-ARcre
59	4h	4.391576184625159	ANDR-ARcre
59	16h	5.422662703758337	ANDR-ARcre
59	72h	3.780559936908535	ANDR-ARcre
60	Vh	2.411076571909108	ANDR-ARcre
60	30m	2.26972841744568	ANDR-ARcre
60	4h	3.223691128368763	ANDR-ARcre
60	16h	3.944949803283121	ANDR-ARcre
60	72h	2.67460426075454	ANDR-ARcre
61	Vh	2.6099117998691566	ANDR-ARcre
61	30m	2.6435430139133826	ANDR-ARcre
61	4h	3.8169423905965467	ANDR-ARcre
61	16h	4.5093173549606185	ANDR-ARcre
61	72h	3.027588677893245	ANDR-ARcre
62	Vh	2.6968211117844607	ANDR-ARcre
62	30m	2.740692514764075	ANDR-ARcre
62	4h	4.029826185333753	ANDR-ARcre
62	16h	4.508526294041905	ANDR-ARcre
62	72h	3.1558040311902453	ANDR-ARcre
63	Vh	2.9222888686506923	ANDR-ARcre
63	30m	3.2787160046129986	ANDR-ARcre
63	4h	4.39483241944832	ANDR-ARcre
63	16h	5.636706755670745	ANDR-ARcre
63	72h	3.6316945730911008	ANDR-ARcre
64	Vh	3.4682192436202937	ANDR-ARcre
64	30m	3.331303973632994	ANDR-ARcre
64	4h	5.096847497775744	ANDR-ARcre
64	16h	5.917543010716033	ANDR-ARcre
64	72h	3.9379761262072117	ANDR-ARcre
65	Vh	2.4803483635341927	ANDR-ARcre
65	30m	2.4946588949055264	ANDR-ARcre
65	4h	3.501083962507193	ANDR-ARcre
65	16h	4.309563395204891	ANDR-ARcre
65	72h	3.044381491973572	ANDR-ARcre
66	Vh	2.677419041796449	ANDR-ARcre
66	30m	2.763216362966601	ANDR-ARcre
66	4h	3.8086270289660153	ANDR-ARcre
66	16h	4.876514971301687	ANDR-ARcre
66	72h	3.3416252072968677	ANDR-ARcre
67	Vh	2.7265137191457183	ANDR-ARcre
67	30m	2.835780437212926	ANDR-ARcre
67	4h	4.086214027814284	ANDR-ARcre
67	16h	4.5722050200316104	ANDR-ARcre
67	72h	3.2795612627073467	ANDR-ARcre
68	Vh	3.3473867199557934	ANDR-ARcre
68	30m	3.382490400914144	ANDR-ARcre
68	4h	4.844165991094205	ANDR-ARcre
68	16h	5.849877523025662	ANDR-ARcre
68	72h	3.9674378748929118	ANDR-ARcre
69	Vh	2.6822295869914816	ANDR-ARcre
69	30m	2.7298008634348063	ANDR-ARcre
69	4h	3.829789734973421	ANDR-ARcre
69	16h	4.523719282809645	ANDR-ARcre
69	72h	3.2122993802638002	ANDR-ARcre
70	Vh	2.4317866992006194	ANDR-ARcre
70	30m	2.6204084859367662	ANDR-ARcre
70	4h	3.5747777521046293	ANDR-ARcre
70	16h	4.582842596380731	ANDR-ARcre
70	72h	3.0926694329184126	ANDR-ARcre
71	Vh	2.955168740509041	ANDR-ARcre
71	30m	3.00727172434782	ANDR-ARcre
71	4h	4.163738350568113	ANDR-ARcre
71	16h	5.112701119094957	ANDR-ARcre
71	72h	3.480445906432763	ANDR-ARcre
72	Vh	3.0489893799246173	ANDR-ARcre
72	30m	3.0379572118702547	ANDR-ARcre
72	4h	4.397215651606022	ANDR-ARcre
72	16h	5.099926641788654	ANDR-ARcre
72	72h	3.4556679814783244	ANDR-ARcre
73	Vh	2.6958014997496216	ANDR-ARcre
73	30m	2.8417687105351175	ANDR-ARcre
73	4h	3.916546788262409	ANDR-ARcre
73	16h	4.716452071207845	ANDR-ARcre
73	72h	3.2476943346508707	ANDR-ARcre
74	Vh	2.808045360757734	ANDR-ARcre
74	30m	2.682630818493025	ANDR-ARcre
74	4h	3.9979632789128963	ANDR-ARcre
74	16h	4.176667984275415	ANDR-ARcre
74	72h	2.760936132983388	ANDR-ARcre
75	Vh	2.8688130886712324	ANDR-ARcre
75	30m	3.1808919907493203	ANDR-ARcre
75	4h	4.344149132521233	ANDR-ARcre
75	16h	5.22503125073703	ANDR-ARcre
75	72h	3.491214906521621	ANDR-ARcre
76	Vh	2.547048488471072	ANDR-ARcre
76	30m	2.628753962087296	ANDR-ARcre
76	4h	3.692959835167364	ANDR-ARcre
76	16h	4.651541354885448	ANDR-ARcre
76	72h	3.351280796214734	ANDR-ARcre
77	Vh	2.9942011411159135	ANDR-ARcre
77	30m	3.114051032599422	ANDR-ARcre
77	4h	4.4699646725074285	ANDR-ARcre
77	16h	5.030471503384594	ANDR-ARcre
77	72h	3.391685956790138	ANDR-ARcre
78	Vh	2.8259402754497853	ANDR-ARcre
78	30m	2.9901586235926656	ANDR-ARcre
78	4h	4.176819849500635	ANDR-ARcre
78	16h	4.926402251095589	ANDR-ARcre
78	72h	3.470404024847287	ANDR-ARcre
79	Vh	2.7442482264915635	ANDR-ARcre
79	30m	2.7580404183376612	ANDR-ARcre
79	4h	4.013347200554707	ANDR-ARcre
79	16h	4.507473814150724	ANDR-ARcre
79	72h	3.2269503546099485	ANDR-ARcre
80	Vh	2.829920174326805	ANDR-ARcre
80	30m	2.993486416132275	ANDR-ARcre
80	4h	4.328251928894341	ANDR-ARcre
80	16h	5.039036454063489	ANDR-ARcre
80	72h	3.536333496385691	ANDR-ARcre
81	Vh	2.2509773055227513	ANDR-ARcre
81	30m	2.284021164021163	ANDR-ARcre
81	4h	3.3283008041190794	ANDR-ARcre
81	16h	3.5878528639688767	ANDR-ARcre
81	72h	2.601079286010803	ANDR-ARcre
82	Vh	3.079208386217257	ANDR-ARcre
82	30m	3.233431684806328	ANDR-ARcre
82	4h	4.571540173122144	ANDR-ARcre
82	16h	5.927846899515288	ANDR-ARcre
82	72h	4.141274238227172	ANDR-ARcre
83	Vh	2.784128943355428	ANDR-ARcre
83	30m	2.8833178831070474	ANDR-ARcre
83	4h	4.26563363309308	ANDR-ARcre
83	16h	4.768625316533862	ANDR-ARcre
83	72h	3.158829199005749	ANDR-ARcre
84	Vh	3.2452142206016252	ANDR-ARcre
84	30m	3.138007487369608	ANDR-ARcre
84	4h	4.63349593495936	ANDR-ARcre
84	16h	5.5136290753607495	ANDR-ARcre
84	72h	3.7060919735279296	ANDR-ARcre
85	Vh	2.916538658474127	ANDR-ARcre
85	30m	2.8811660665170375	ANDR-ARcre
85	4h	4.1831268704777225	ANDR-ARcre
85	16h	5.2629621401005275	ANDR-ARcre
85	72h	3.591800356506261	ANDR-ARcre
86	Vh	3.417275712318593	ANDR-ARcre
86	30m	3.3293334694989087	ANDR-ARcre
86	4h	4.893227982416251	ANDR-ARcre
86	16h	5.778133160277498	ANDR-ARcre
86	72h	3.87928500029402	ANDR-ARcre
87	Vh	3.4507811029549984	ANDR-ARcre
87	30m	3.452399587541775	ANDR-ARcre
87	4h	5.148554588829631	ANDR-ARcre
87	16h	5.645364899902232	ANDR-ARcre
87	72h	4.0057838053450565	ANDR-ARcre
88	Vh	2.3917389646739315	ANDR-ARcre
88	30m	2.2894080063891384	ANDR-ARcre
88	4h	3.3686025812194114	ANDR-ARcre
88	16h	3.614988020060325	ANDR-ARcre
88	72h	2.5426367081754306	ANDR-ARcre
89	Vh	3.1374969417939855	ANDR-ARcre
89	30m	3.2326826511848505	ANDR-ARcre
89	4h	4.416001814654913	ANDR-ARcre
89	16h	5.865695200786343	ANDR-ARcre
89	72h	4.057699881843266	ANDR-ARcre
90	Vh	2.92876500193572	ANDR-ARcre
90	30m	2.9127214170692413	ANDR-ARcre
90	4h	4.190919697059586	ANDR-ARcre
90	16h	4.476842734818304	ANDR-ARcre
90	72h	3.159169146391288	ANDR-ARcre
91	Vh	3.276264511418889	ANDR-ARcre
91	30m	3.2928462335678845	ANDR-ARcre
91	4h	4.913709261014661	ANDR-ARcre
91	16h	5.5610687482683145	ANDR-ARcre
91	72h	3.6674546887313046	ANDR-ARcre
92	Vh	3.030732583185862	ANDR-ARcre
92	30m	3.247526554373194	ANDR-ARcre
92	4h	4.551222327373942	ANDR-ARcre
92	16h	5.92174014308563	ANDR-ARcre
92	72h	3.807241746538896	ANDR-ARcre
93	Vh	2.766352154897035	ANDR-ARcre
93	30m	2.784317984472176	ANDR-ARcre
93	4h	3.828838244791151	ANDR-ARcre
93	16h	4.571589718797822	ANDR-ARcre
93	72h	3.207059626541873	ANDR-ARcre
94	Vh	3.143705178548368	ANDR-ARcre
94	30m	3.1619830565495333	ANDR-ARcre
94	4h	4.583264162550008	ANDR-ARcre
94	16h	5.324080179632709	ANDR-ARcre
94	72h	3.599838131575924	ANDR-ARcre
95	Vh	2.6584754953950767	ANDR-ARcre
95	30m	2.8720223747970657	ANDR-ARcre
95	4h	3.912414179071602	ANDR-ARcre
95	16h	4.338651898872994	ANDR-ARcre
95	72h	3.182331565507772	ANDR-ARcre
96	Vh	3.0300386303835167	ANDR-ARcre
96	30m	3.0787377508955514	ANDR-ARcre
96	4h	4.525175685889971	ANDR-ARcre
96	16h	5.244891243474786	ANDR-ARcre
96	72h	3.619599283635573	ANDR-ARcre
97	Vh	3.4298865499704365	ANDR-ARcre
97	30m	3.4241089202881696	ANDR-ARcre
97	4h	4.991966631554725	ANDR-ARcre
97	16h	5.867988598948343	ANDR-ARcre
97	72h	3.8829752919166696	ANDR-ARcre
98	Vh	2.8357195733082126	ANDR-ARcre
98	30m	2.84376102057663	ANDR-ARcre
98	4h	3.983710281537691	ANDR-ARcre
98	16h	4.685624805477728	ANDR-ARcre
98	72h	3.2613483749664387	ANDR-ARcre
99	Vh	2.9186771607867827	ANDR-ARcre
99	30m	3.165182532313453	ANDR-ARcre
99	4h	4.406782400672431	ANDR-ARcre
99	16h	5.444703301273264	ANDR-ARcre
99	72h	3.7182361733931435	ANDR-ARcre
100	Vh	2.9128124177847816	ANDR-ARcre
100	30m	2.768384621221872	ANDR-ARcre
100	4h	3.950833119347207	ANDR-ARcre
100	16h	4.708303982342427	ANDR-ARcre
100	72h	3.1448350964530327	ANDR-ARcre
101	Vh	2.89769095557685	ANDR-ARcre
101	30m	2.9818623163347615	ANDR-ARcre
101	4h	4.144491794619217	ANDR-ARcre
101	16h	4.707337420564929	ANDR-ARcre
101	72h	3.3464939987365927	ANDR-ARcre
102	Vh	2.689369696390751	ANDR-ARcre
102	30m	2.8817486766859237	ANDR-ARcre
102	4h	4.005984674492966	ANDR-ARcre
102	16h	4.969141216646976	ANDR-ARcre
102	72h	3.306797469711601	ANDR-ARcre
103	Vh	2.921259516320735	ANDR-ARcre
103	30m	3.0683193329270138	ANDR-ARcre
103	4h	4.434653747781997	ANDR-ARcre
103	16h	4.6807952014434955	ANDR-ARcre
103	72h	3.281862745098057	ANDR-ARcre
104	Vh	2.8106658721882787	ANDR-ARcre
104	30m	2.880997713238035	ANDR-ARcre
104	4h	4.0962072556847815	ANDR-ARcre
104	16h	4.572465586164201	ANDR-ARcre
104	72h	3.339796412990808	ANDR-ARcre
105	Vh	2.6087936865839816	ANDR-ARcre
105	30m	2.877512511280662	ANDR-ARcre
105	4h	3.868504594820389	ANDR-ARcre
105	16h	4.450683658568959	ANDR-ARcre
105	72h	3.1252201479394284	ANDR-ARcre
106	Vh	2.9926321515106387	ANDR-ARcre
106	30m	3.014958608081188	ANDR-ARcre
106	4h	4.393223782058267	ANDR-ARcre
106	16h	5.191362136080375	ANDR-ARcre
106	72h	3.5247208931419647	ANDR-ARcre
107	Vh	2.920323830263158	ANDR-ARcre
107	30m	3.089342255927501	ANDR-ARcre
107	4h	4.364363018832439	ANDR-ARcre
107	16h	4.997209428457696	ANDR-ARcre
107	72h	3.611790529946707	ANDR-ARcre
108	Vh	2.697976968565191	ANDR-ARcre
108	30m	2.6425883941801507	ANDR-ARcre
108	4h	3.8775982814850654	ANDR-ARcre
108	16h	4.125844239461775	ANDR-ARcre
108	72h	2.931832916550906	ANDR-ARcre
109	Vh	3.705251944178102	ANDR-ARcre
109	30m	3.93200006563412	ANDR-ARcre
109	4h	5.478999190762724	ANDR-ARcre
109	16h	6.9016338660859615	ANDR-ARcre
109	72h	4.642178362573127	ANDR-ARcre
110	Vh	2.87683884161223	ANDR-ARcre
110	30m	2.9877170977547287	ANDR-ARcre
110	4h	4.223238482384839	ANDR-ARcre
110	16h	5.251672692515454	ANDR-ARcre
110	72h	3.4074583524377386	ANDR-ARcre
111	Vh	2.9530303491522205	ANDR-ARcre
111	30m	2.9735438500700213	ANDR-ARcre
111	4h	4.092181538396684	ANDR-ARcre
111	16h	4.791065889491075	ANDR-ARcre
111	72h	3.311779370520426	ANDR-ARcre
112	Vh	3.21148919279759	ANDR-ARcre
112	30m	3.138158047781884	ANDR-ARcre
112	4h	4.481743375525314	ANDR-ARcre
112	16h	5.355066445182715	ANDR-ARcre
112	72h	3.577325261419939	ANDR-ARcre
113	Vh	3.3569071192833375	ANDR-ARcre
113	30m	3.5190348088367105	ANDR-ARcre
113	4h	4.960139251523069	ANDR-ARcre
113	16h	5.8200282087446995	ANDR-ARcre
113	72h	4.042198778456436	ANDR-ARcre
114	Vh	2.3888634604191643	ANDR-ARcre
114	30m	2.4603366584498683	ANDR-ARcre
114	4h	3.5033067057591	ANDR-ARcre
114	16h	4.157101286978343	ANDR-ARcre
114	72h	2.7785277177825893	ANDR-ARcre
115	Vh	2.9582544216690443	ANDR-ARcre
115	30m	3.432803698763833	ANDR-ARcre
115	4h	4.505210489993107	ANDR-ARcre
115	16h	5.676195557033605	ANDR-ARcre
115	72h	3.8237654320987815	ANDR-ARcre
116	Vh	2.859657455784962	ANDR-ARcre
116	30m	2.9564305962505086	ANDR-ARcre
116	4h	4.326376713630888	ANDR-ARcre
116	16h	4.638126514973801	ANDR-ARcre
116	72h	3.2818674081662644	ANDR-ARcre
117	Vh	3.154804427843418	ANDR-ARcre
117	30m	3.4253742845567823	ANDR-ARcre
117	4h	4.812477471520118	ANDR-ARcre
117	16h	5.505400267145209	ANDR-ARcre
117	72h	3.882487818859296	ANDR-ARcre
118	Vh	3.042056769207894	ANDR-ARcre
118	30m	3.1570004070004067	ANDR-ARcre
118	4h	4.537830951589668	ANDR-ARcre
118	16h	5.408927187343262	ANDR-ARcre
118	72h	3.7004950495049695	ANDR-ARcre
119	Vh	2.9501795389085435	ANDR-ARcre
119	30m	2.8449534142296673	ANDR-ARcre
119	4h	4.214864335423625	ANDR-ARcre
119	16h	4.840308983214603	ANDR-ARcre
119	72h	3.2531130268199386	ANDR-ARcre
120	Vh	2.5432886658545213	ANDR-ARcre
120	30m	2.625087701920775	ANDR-ARcre
120	4h	3.7536553530639774	ANDR-ARcre
120	16h	4.117227707351409	ANDR-ARcre
120	72h	3.0139646948910976	ANDR-ARcre
121	Vh	2.977600041820213	ANDR-ARcre
121	30m	3.3282639912876757	ANDR-ARcre
121	4h	4.487117409703773	ANDR-ARcre
121	16h	5.008754760495842	ANDR-ARcre
121	72h	3.6628930817610246	ANDR-ARcre
122	Vh	2.9576981625608254	ANDR-ARcre
122	30m	3.210998431702265	ANDR-ARcre
122	4h	4.384017405528175	ANDR-ARcre
122	16h	5.4001350894967795	ANDR-ARcre
122	72h	3.683056114055951	ANDR-ARcre
123	Vh	2.99105527118555	ANDR-ARcre
123	30m	3.267555313335	ANDR-ARcre
123	4h	4.532937853936943	ANDR-ARcre
123	16h	5.123837796842957	ANDR-ARcre
123	72h	3.5169866292076573	ANDR-ARcre
124	Vh	2.813726989954606	ANDR-ARcre
124	30m	2.861289646649304	ANDR-ARcre
124	4h	4.057916689634903	ANDR-ARcre
124	16h	4.795261658419545	ANDR-ARcre
124	72h	3.39103257603079	ANDR-ARcre
125	Vh	2.884781371090648	ANDR-ARcre
125	30m	3.050008086223157	ANDR-ARcre
125	4h	4.2853939170858775	ANDR-ARcre
125	16h	5.051475402559042	ANDR-ARcre
125	72h	3.489203163017054	ANDR-ARcre
126	Vh	3.0925972256970358	ANDR-ARcre
126	30m	3.2767433203563083	ANDR-ARcre
126	4h	4.706149703652624	ANDR-ARcre
126	16h	5.500740115091085	ANDR-ARcre
126	72h	3.788541120242484	ANDR-ARcre
127	Vh	3.0959003422771376	ANDR-ARcre
127	30m	3.0337695933948106	ANDR-ARcre
127	4h	4.3789075876612875	ANDR-ARcre
127	16h	4.926994081118512	ANDR-ARcre
127	72h	3.4160084254871164	ANDR-ARcre
128	Vh	2.9814621024282344	ANDR-ARcre
128	30m	3.086984685118378	ANDR-ARcre
128	4h	4.432365170414894	ANDR-ARcre
128	16h	5.084865702670397	ANDR-ARcre
128	72h	3.535925699122286	ANDR-ARcre
129	Vh	2.7441354122769948	ANDR-ARcre
129	30m	2.7732196343768463	ANDR-ARcre
129	4h	3.875241316927508	ANDR-ARcre
129	16h	5.0787415526711746	ANDR-ARcre
129	72h	3.558423743608946	ANDR-ARcre
130	Vh	2.9195962225574825	ANDR-ARcre
130	30m	2.954802864374577	ANDR-ARcre
130	4h	4.129581614066395	ANDR-ARcre
130	16h	4.822312903757645	ANDR-ARcre
130	72h	3.4036413243087433	ANDR-ARcre
131	Vh	2.917353357417518	ANDR-ARcre
131	30m	2.9728173303811887	ANDR-ARcre
131	4h	4.406769374416446	ANDR-ARcre
131	16h	4.883976913505499	ANDR-ARcre
131	72h	3.402765673116045	ANDR-ARcre
132	Vh	2.4732625008766265	ANDR-ARcre
132	30m	2.488661923675684	ANDR-ARcre
132	4h	3.5065369828641124	ANDR-ARcre
132	16h	4.391992221076136	ANDR-ARcre
132	72h	3.0014566642389076	ANDR-ARcre
133	Vh	3.0627516753171053	ANDR-ARcre
133	30m	3.0602766214014583	ANDR-ARcre
133	4h	4.357669271882473	ANDR-ARcre
133	16h	4.616632672710903	ANDR-ARcre
133	72h	3.2880781831306733	ANDR-ARcre
134	Vh	2.3303962004749317	ANDR-ARcre
134	30m	2.53042006273101	ANDR-ARcre
134	4h	3.400334000879436	ANDR-ARcre
134	16h	4.263583600645488	ANDR-ARcre
134	72h	3.1052961632746263	ANDR-ARcre
135	Vh	2.9073363681311983	ANDR-ARcre
135	30m	2.813325801188388	ANDR-ARcre
135	4h	4.198838439768684	ANDR-ARcre
135	16h	4.51862825246854	ANDR-ARcre
135	72h	3.33976937516762	ANDR-ARcre
136	Vh	2.6429622621675497	ANDR-ARcre
136	30m	2.6955027836489984	ANDR-ARcre
136	4h	3.943208842452797	ANDR-ARcre
136	16h	4.284163368210587	ANDR-ARcre
136	72h	2.9604997984683723	ANDR-ARcre
137	Vh	3.041099163679794	ANDR-ARcre
137	30m	3.117575522506253	ANDR-ARcre
137	4h	4.471888607950565	ANDR-ARcre
137	16h	5.386807472649437	ANDR-ARcre
137	72h	3.6487774786900182	ANDR-ARcre
138	Vh	3.0440643284679827	ANDR-ARcre
138	30m	3.0462483783392384	ANDR-ARcre
138	4h	4.449342715322105	ANDR-ARcre
138	16h	5.1177618765990385	ANDR-ARcre
138	72h	3.5650559846715995	ANDR-ARcre
139	Vh	3.231438131792411	ANDR-ARcre
139	30m	3.1753255039215467	ANDR-ARcre
139	4h	4.694220548424064	ANDR-ARcre
139	16h	5.647357465065783	ANDR-ARcre
139	72h	3.71048850574715	ANDR-ARcre
140	Vh	3.1912621899475373	ANDR-ARcre
140	30m	3.3095708063101847	ANDR-ARcre
140	4h	4.490940885856143	ANDR-ARcre
140	16h	5.9028726828726485	ANDR-ARcre
140	72h	4.099528965559453	ANDR-ARcre
141	Vh	2.488477120276271	ANDR-ARcre
141	30m	2.652761283527123	ANDR-ARcre
141	4h	3.630751426053445	ANDR-ARcre
141	16h	4.7740359671107395	ANDR-ARcre
141	72h	3.1557400680389938	ANDR-ARcre
142	Vh	2.8340980034776653	ANDR-ARcre
142	30m	2.864764140151978	ANDR-ARcre
142	4h	3.9398067295377857	ANDR-ARcre
142	16h	4.633746461225654	ANDR-ARcre
142	72h	3.221388979458771	ANDR-ARcre
143	Vh	3.190072479352236	ANDR-ARcre
143	30m	3.2674077006085236	ANDR-ARcre
143	4h	4.522793736333651	ANDR-ARcre
143	16h	5.883461806305972	ANDR-ARcre
143	72h	3.8675936364775363	ANDR-ARcre
144	Vh	2.8776038938819277	ANDR-ARcre
144	30m	2.851331425101921	ANDR-ARcre
144	4h	4.308405697148297	ANDR-ARcre
144	16h	4.557250102092594	ANDR-ARcre
144	72h	3.2438695769334585	ANDR-ARcre
145	Vh	2.701122492245195	ANDR-ARcre
145	30m	2.817440847087373	ANDR-ARcre
145	4h	4.12079143911942	ANDR-ARcre
145	16h	4.64777048963094	ANDR-ARcre
145	72h	3.1252525252525407	ANDR-ARcre
146	Vh	2.8818453424131554	ANDR-ARcre
146	30m	2.994243335901893	ANDR-ARcre
146	4h	4.1428835219438165	ANDR-ARcre
146	16h	5.0061034667691064	ANDR-ARcre
146	72h	3.4744034826693277	ANDR-ARcre
147	Vh	3.4860690266794614	ANDR-ARcre
147	30m	3.5167143164560857	ANDR-ARcre
147	4h	5.2004297283896195	ANDR-ARcre
147	16h	5.802024746906623	ANDR-ARcre
147	72h	4.225265739983669	ANDR-ARcre
148	Vh	2.9240803994671647	ANDR-ARcre
148	30m	2.916460388464093	ANDR-ARcre
148	4h	3.9767834700127325	ANDR-ARcre
148	16h	5.298583481081264	ANDR-ARcre
148	72h	3.5567329739109104	ANDR-ARcre
149	Vh	2.986119440779373	ANDR-ARcre
149	30m	3.1135062163868716	ANDR-ARcre
149	4h	4.370237973400401	ANDR-ARcre
149	16h	5.288398138815052	ANDR-ARcre
149	72h	3.7456366237482346	ANDR-ARcre
150	Vh	2.946954595791792	ANDR-ARcre
150	30m	3.065547917355435	ANDR-ARcre
150	4h	4.400910728748282	ANDR-ARcre
150	16h	4.997284651476261	ANDR-ARcre
150	72h	3.430714916151827	ANDR-ARcre
151	Vh	2.9732257424927564	ANDR-ARcre
151	30m	2.9308410441874067	ANDR-ARcre
151	4h	4.311693980182455	ANDR-ARcre
151	16h	5.1655082078990375	ANDR-ARcre
151	72h	3.437870172944814	ANDR-ARcre
152	Vh	2.8455302944613963	ANDR-ARcre
152	30m	3.1063156708524904	ANDR-ARcre
152	4h	4.307785336356769	ANDR-ARcre
152	16h	5.517189880826233	ANDR-ARcre
152	72h	3.790660889897548	ANDR-ARcre
153	Vh	3.0196065637947194	ANDR-ARcre
153	30m	2.8694349424511523	ANDR-ARcre
153	4h	4.306733630952389	ANDR-ARcre
153	16h	4.728689550607346	ANDR-ARcre
153	72h	3.3465346534653686	ANDR-ARcre
154	Vh	3.671509206170994	ANDR-ARcre
154	30m	3.9184148471238998	ANDR-ARcre
154	4h	5.307760141093476	ANDR-ARcre
154	16h	6.736663648339489	ANDR-ARcre
154	72h	4.350245735761804	ANDR-ARcre
155	Vh	2.5770273852490657	ANDR-ARcre
155	30m	2.6734774340992	ANDR-ARcre
155	4h	3.7652716363690644	ANDR-ARcre
155	16h	4.080105172855599	ANDR-ARcre
155	72h	2.963625521765073	ANDR-ARcre
156	Vh	2.9120927153971863	ANDR-ARcre
156	30m	3.1012310581133153	ANDR-ARcre
156	4h	4.315629082417149	ANDR-ARcre
156	16h	5.432627620293807	ANDR-ARcre
156	72h	3.7254580257041505	ANDR-ARcre
157	Vh	2.5442874449883695	ANDR-ARcre
157	30m	2.653636928154615	ANDR-ARcre
157	4h	3.6470855194704703	ANDR-ARcre
157	16h	4.5186479524188154	ANDR-ARcre
157	72h	3.078124200071686	ANDR-ARcre
158	Vh	2.982363315696637	ANDR-ARcre
158	30m	3.0997430083144426	ANDR-ARcre
158	4h	4.373998242076418	ANDR-ARcre
158	16h	5.108101909765649	ANDR-ARcre
158	72h	3.41600590079293	ANDR-ARcre
159	Vh	2.651320243737293	ANDR-ARcre
159	30m	2.5629998100074345	ANDR-ARcre
159	4h	3.7943523396343473	ANDR-ARcre
159	16h	4.345608284059907	ANDR-ARcre
159	72h	3.139177520854691	ANDR-ARcre
160	Vh	2.9963584036707696	ANDR-ARcre
160	30m	3.1998488796590716	ANDR-ARcre
160	4h	4.473390100443868	ANDR-ARcre
160	16h	4.9644273683393285	ANDR-ARcre
160	72h	3.5508563246875	ANDR-ARcre
161	Vh	3.17615114926658	ANDR-ARcre
161	30m	3.334251870396447	ANDR-ARcre
161	4h	4.731980887593134	ANDR-ARcre
161	16h	5.514662234655905	ANDR-ARcre
161	72h	3.58033062120627	ANDR-ARcre
162	Vh	2.8183141510904073	ANDR-ARcre
162	30m	2.8487621612686955	ANDR-ARcre
162	4h	4.242253050392592	ANDR-ARcre
162	16h	4.5091539883927325	ANDR-ARcre
162	72h	3.311726419120802	ANDR-ARcre
163	Vh	2.7778291689364303	ANDR-ARcre
163	30m	2.838822419263372	ANDR-ARcre
163	4h	4.06789218082853	ANDR-ARcre
163	16h	4.550165779667964	ANDR-ARcre
163	72h	3.259840352325917	ANDR-ARcre
164	Vh	3.164890596422781	ANDR-ARcre
164	30m	3.255102989909615	ANDR-ARcre
164	4h	4.660315154868537	ANDR-ARcre
164	16h	5.717635626265064	ANDR-ARcre
164	72h	3.7359159387264387	ANDR-ARcre
165	Vh	2.5140537456388854	ANDR-ARcre
165	30m	2.5623120042139376	ANDR-ARcre
165	4h	3.5746652045326175	ANDR-ARcre
165	16h	4.100439600937092	ANDR-ARcre
165	72h	2.835475949732788	ANDR-ARcre
166	Vh	3.4820455545402047	ANDR-ARcre
166	30m	3.489543859178031	ANDR-ARcre
166	4h	5.308631661458182	ANDR-ARcre
166	16h	5.785866630957697	ANDR-ARcre
166	72h	3.8892339544513694	ANDR-ARcre
167	Vh	3.1361459015278994	ANDR-ARcre
167	30m	3.247720358241207	ANDR-ARcre
167	4h	4.610230736886379	ANDR-ARcre
167	16h	4.886978586530131	ANDR-ARcre
167	72h	3.3587766236491614	ANDR-ARcre
168	Vh	2.702607140257272	ANDR-ARcre
168	30m	2.6530212947949274	ANDR-ARcre
168	4h	3.9465148928097222	ANDR-ARcre
168	16h	4.409786147612009	ANDR-ARcre
168	72h	3.0816691021269786	ANDR-ARcre
169	Vh	3.1480019877809795	ANDR-ARcre
169	30m	3.2678478478478477	ANDR-ARcre
169	4h	4.664826720349806	ANDR-ARcre
169	16h	5.707526291723812	ANDR-ARcre
169	72h	3.87165963431788	ANDR-ARcre
170	Vh	2.968876510023626	ANDR-ARcre
170	30m	3.31572227989166	ANDR-ARcre
170	4h	4.37133325390207	ANDR-ARcre
170	16h	4.970287211151642	ANDR-ARcre
170	72h	3.6988950276243324	ANDR-ARcre
171	Vh	2.6497430578631573	ANDR-ARcre
171	30m	2.7110678360009235	ANDR-ARcre
171	4h	3.8073715770345062	ANDR-ARcre
171	16h	4.667182845717543	ANDR-ARcre
171	72h	3.1708188967717255	ANDR-ARcre
172	Vh	2.764784247659658	ANDR-ARcre
172	30m	2.721565090034387	ANDR-ARcre
172	4h	4.01648018041462	ANDR-ARcre
172	16h	4.361193224131136	ANDR-ARcre
172	72h	2.951707274473859	ANDR-ARcre
173	Vh	2.8211344881154314	ANDR-ARcre
173	30m	3.1376847404244725	ANDR-ARcre
173	4h	4.359021826552417	ANDR-ARcre
173	16h	4.756612015005675	ANDR-ARcre
173	72h	3.483376347350862	ANDR-ARcre
174	Vh	3.3506950303548275	ANDR-ARcre
174	30m	3.5050703849921323	ANDR-ARcre
174	4h	4.899520220079529	ANDR-ARcre
174	16h	5.8116874955109905	ANDR-ARcre
174	72h	3.8748367177295124	ANDR-ARcre
175	Vh	2.3001873748142296	ANDR-ARcre
175	30m	2.242493506493505	ANDR-ARcre
175	4h	3.267839941285311	ANDR-ARcre
175	16h	3.356470435122118	ANDR-ARcre
175	72h	2.4133663366336755	ANDR-ARcre
176	Vh	2.6625497461232213	ANDR-ARcre
176	30m	2.7642922940988526	ANDR-ARcre
176	4h	3.883045965515869	ANDR-ARcre
176	16h	4.2699324067745	ANDR-ARcre
176	72h	3.038164665523168	ANDR-ARcre
177	Vh	3.6810279667422336	ANDR-ARcre
177	30m	3.779282097303292	ANDR-ARcre
177	4h	5.642382253447825	ANDR-ARcre
177	16h	6.37954539682539	ANDR-ARcre
177	72h	4.406626296373662	ANDR-ARcre
178	Vh	2.923756087489814	ANDR-ARcre
178	30m	2.901144463127937	ANDR-ARcre
178	4h	4.218448249064728	ANDR-ARcre
178	16h	5.181109087296924	ANDR-ARcre
178	72h	3.409939393939417	ANDR-ARcre
179	Vh	2.6859857978278927	ANDR-ARcre
179	30m	2.928318864909423	ANDR-ARcre
179	4h	3.909706872061318	ANDR-ARcre
179	16h	4.468893525680224	ANDR-ARcre
179	72h	3.0865921787709656	ANDR-ARcre
180	Vh	2.8604838413299674	ANDR-ARcre
180	30m	2.910082061597214	ANDR-ARcre
180	4h	4.151364265240013	ANDR-ARcre
180	16h	4.813116675008621	ANDR-ARcre
180	72h	3.2767384583136954	ANDR-ARcre
181	Vh	2.4950920444854465	ANDR-ARcre
181	30m	2.4554892251685256	ANDR-ARcre
181	4h	3.649716925428096	ANDR-ARcre
181	16h	3.908177942158513	ANDR-ARcre
181	72h	2.765065270188237	ANDR-ARcre
182	Vh	2.7220728610805494	ANDR-ARcre
182	30m	2.8436644218205154	ANDR-ARcre
182	4h	3.9674652623250823	ANDR-ARcre
182	16h	4.87172020219172	ANDR-ARcre
182	72h	3.5167837626854195	ANDR-ARcre
183	Vh	3.141172568268114	ANDR-ARcre
183	30m	3.145677781163526	ANDR-ARcre
183	4h	4.563849246938244	ANDR-ARcre
183	16h	5.189675102526491	ANDR-ARcre
183	72h	3.646407203364751	ANDR-ARcre
184	Vh	3.22328146175053	ANDR-ARcre
184	30m	3.3927608013986683	ANDR-ARcre
184	4h	4.614876668589157	ANDR-ARcre
184	16h	5.680536016256683	ANDR-ARcre
184	72h	3.729409587266354	ANDR-ARcre
185	Vh	2.9482401656314567	ANDR-ARcre
185	30m	2.9865278502338217	ANDR-ARcre
185	4h	4.03854875283447	ANDR-ARcre
185	16h	5.49284059347522	ANDR-ARcre
185	72h	3.551781428835166	ANDR-ARcre
186	Vh	3.3665559246954437	ANDR-ARcre
186	30m	3.2616611887562574	ANDR-ARcre
186	4h	4.85173037976952	ANDR-ARcre
186	16h	5.55815025131684	ANDR-ARcre
186	72h	3.7135876714903437	ANDR-ARcre
187	Vh	2.80457400217878	ANDR-ARcre
187	30m	2.7695620124159377	ANDR-ARcre
187	4h	4.112150383834488	ANDR-ARcre
187	16h	4.5373884327208085	ANDR-ARcre
187	72h	3.2151259539794697	ANDR-ARcre
188	Vh	2.822167800453503	ANDR-ARcre
188	30m	2.945688964340833	ANDR-ARcre
188	4h	4.034591977439792	ANDR-ARcre
188	16h	5.1199925495861365	ANDR-ARcre
188	72h	3.418787988204866	ANDR-ARcre
189	Vh	3.2402912621359077	ANDR-ARcre
189	30m	3.2834367774126827	ANDR-ARcre
189	4h	4.765429896539421	ANDR-ARcre
189	16h	4.685683139534861	ANDR-ARcre
189	72h	3.2981636597938313	ANDR-ARcre
190	Vh	2.78968880864614	ANDR-ARcre
190	30m	3.0033038568744317	ANDR-ARcre
190	4h	4.284051110341386	ANDR-ARcre
190	16h	4.817031259338935	ANDR-ARcre
190	72h	3.4202297191653344	ANDR-ARcre
191	Vh	3.522112245516482	ANDR-ARcre
191	30m	3.7460438987857834	ANDR-ARcre
191	4h	5.189522980645693	ANDR-ARcre
191	16h	6.365425017687682	ANDR-ARcre
191	72h	4.229673928520603	ANDR-ARcre
192	Vh	2.355814924365558	ANDR-ARcre
192	30m	2.320568825160154	ANDR-ARcre
192	4h	3.271616581907856	ANDR-ARcre
192	16h	3.715455644186593	ANDR-ARcre
192	72h	2.6820825256161864	ANDR-ARcre
193	Vh	3.0175522769981065	ANDR-ARcre
193	30m	3.0565110893352307	ANDR-ARcre
193	4h	4.147547646509587	ANDR-ARcre
193	16h	4.929588004850694	ANDR-ARcre
193	72h	3.6246465443545923	ANDR-ARcre
194	Vh	3.320562384733492	ANDR-ARcre
194	30m	3.2827712033419534	ANDR-ARcre
194	4h	4.775844952469689	ANDR-ARcre
194	16h	5.287244981247898	ANDR-ARcre
194	72h	3.7494034836554686	ANDR-ARcre
195	Vh	3.138524436626015	ANDR-ARcre
195	30m	3.1882049130276093	ANDR-ARcre
195	4h	4.533644914756029	ANDR-ARcre
195	16h	5.634300043390947	ANDR-ARcre
195	72h	3.7496669331201837	ANDR-ARcre
196	Vh	2.7773626160722835	ANDR-ARcre
196	30m	2.9344050392364016	ANDR-ARcre
196	4h	4.14354839541711	ANDR-ARcre
196	16h	4.262841163556918	ANDR-ARcre
196	72h	3.0714023783330844	ANDR-ARcre
197	Vh	2.7628212975256567	ANDR-ARcre
197	30m	2.9376000457981317	ANDR-ARcre
197	4h	4.229144307347312	ANDR-ARcre
197	16h	4.853879193047151	ANDR-ARcre
197	72h	3.3310016063008634	ANDR-ARcre
198	Vh	2.805078350423919	ANDR-ARcre
198	30m	2.8350612350612323	ANDR-ARcre
198	4h	4.145186933503796	ANDR-ARcre
198	16h	4.61086559647465	ANDR-ARcre
198	72h	3.070963448833136	ANDR-ARcre
199	Vh	2.845394578458266	ANDR-ARcre
199	30m	3.0199727582905163	ANDR-ARcre
199	4h	4.227107326942196	ANDR-ARcre
199	16h	4.954765087466498	ANDR-ARcre
199	72h	3.465553235908158	ANDR-ARcre
200	Vh	3.036147739946191	ANDR-ARcre
200	30m	3.2214185667378468	ANDR-ARcre
200	4h	4.419565736101181	ANDR-ARcre
200	16h	5.436296566540991	ANDR-ARcre
200	72h	3.7711189034109234	ANDR-ARcre
201	Vh	2.462657328958313	ANDR-ARcre
201	30m	2.4020201065204425	ANDR-ARcre
201	4h	3.5661657865825633	ANDR-ARcre
201	16h	3.982440077618942	ANDR-ARcre
201	72h	2.951379587463184	ANDR-ARcre
202	Vh	2.758212951413755	ANDR-ARcre
202	30m	2.942662355823096	ANDR-ARcre
202	4h	4.204273832546093	ANDR-ARcre
202	16h	4.954429967902995	ANDR-ARcre
202	72h	3.502255716189909	ANDR-ARcre
203	Vh	2.548386402290671	ANDR-ARcre
203	30m	2.7365691646552333	ANDR-ARcre
203	4h	3.846714735782263	ANDR-ARcre
203	16h	4.1157547396208205	ANDR-ARcre
203	72h	3.02832407546416	ANDR-ARcre
204	Vh	2.6819834388475883	ANDR-ARcre
204	30m	2.893849748512687	ANDR-ARcre
204	4h	4.070640248609843	ANDR-ARcre
204	16h	4.721197173408276	ANDR-ARcre
204	72h	3.4038365719980272	ANDR-ARcre
205	Vh	3.270856302829828	ANDR-ARcre
205	30m	3.4162709718265205	ANDR-ARcre
205	4h	4.6754610487628785	ANDR-ARcre
205	16h	5.760875635226431	ANDR-ARcre
205	72h	3.9616891597736354	ANDR-ARcre
206	Vh	3.060626924899301	ANDR-ARcre
206	30m	3.2464131905992404	ANDR-ARcre
206	4h	4.552380402094392	ANDR-ARcre
206	16h	5.487736778212965	ANDR-ARcre
206	72h	3.820142974631512	ANDR-ARcre
207	Vh	1.8825631021518578	ANDR-ARcre
207	30m	1.8959072822193654	ANDR-ARcre
207	4h	2.782413081161057	ANDR-ARcre
207	16h	3.2627764962537733	ANDR-ARcre
207	72h	2.2822580645161374	ANDR-ARcre
208	Vh	2.8907642721658777	ANDR-ARcre
208	30m	2.7979013559908616	ANDR-ARcre
208	4h	4.082077254212307	ANDR-ARcre
208	16h	4.714089082310528	ANDR-ARcre
208	72h	3.414936562860455	ANDR-ARcre
209	Vh	2.9387289741767226	ANDR-ARcre
209	30m	2.8277632665818304	ANDR-ARcre
209	4h	4.335000586676717	ANDR-ARcre
209	16h	5.10775843885369	ANDR-ARcre
209	72h	3.542277614858279	ANDR-ARcre
210	Vh	2.8799242264193348	ANDR-ARcre
210	30m	2.833444181608328	ANDR-ARcre
210	4h	4.307740694243763	ANDR-ARcre
210	16h	4.767539069021765	ANDR-ARcre
210	72h	3.2418864647780476	ANDR-ARcre
211	Vh	3.1104380242311125	ANDR-ARcre
211	30m	3.2874375533081595	ANDR-ARcre
211	4h	4.422281079291521	ANDR-ARcre
211	16h	5.488012484040273	ANDR-ARcre
211	72h	3.95881670533645	ANDR-ARcre
212	Vh	3.2276772701289596	ANDR-ARcre
212	30m	3.2767645188874392	ANDR-ARcre
212	4h	4.7554886631269495	ANDR-ARcre
212	16h	5.535239887533443	ANDR-ARcre
212	72h	3.596719228325555	ANDR-ARcre
213	Vh	2.9302227870246838	ANDR-ARcre
213	30m	3.1329261834312336	ANDR-ARcre
213	4h	4.266809007573147	ANDR-ARcre
213	16h	4.940078463431146	ANDR-ARcre
213	72h	3.466086568496226	ANDR-ARcre
214	Vh	2.132157506418155	ANDR-ARcre
214	30m	2.041274953352253	ANDR-ARcre
214	4h	2.9055114638448005	ANDR-ARcre
214	16h	3.5351868214512523	ANDR-ARcre
214	72h	2.47504373777916	ANDR-ARcre
215	Vh	3.351130928561885	ANDR-ARcre
215	30m	3.283778972719605	ANDR-ARcre
215	4h	4.691853380581764	ANDR-ARcre
215	16h	5.461149046890307	ANDR-ARcre
215	72h	3.7568737568737776	ANDR-ARcre
216	Vh	3.1156294200848538	ANDR-ARcre
216	30m	3.294261294261295	ANDR-ARcre
216	4h	4.625124599968522	ANDR-ARcre
216	16h	6.390054059465405	ANDR-ARcre
216	72h	4.030271398747408	ANDR-ARcre
217	Vh	3.4391414793765427	ANDR-ARcre
217	30m	3.598014851466764	ANDR-ARcre
217	4h	5.217035477659212	ANDR-ARcre
217	16h	6.244846890597573	ANDR-ARcre
217	72h	4.080972367960851	ANDR-ARcre
218	Vh	2.8152997587515003	ANDR-ARcre
218	30m	2.774256948918701	ANDR-ARcre
218	4h	4.1072505017332634	ANDR-ARcre
218	16h	4.620527387047187	ANDR-ARcre
218	72h	3.2013715710723347	ANDR-ARcre
219	Vh	2.837838287618102	ANDR-ARcre
219	30m	2.7577287194145423	ANDR-ARcre
219	4h	4.059737361191426	ANDR-ARcre
219	16h	4.8030832337017175	ANDR-ARcre
219	72h	3.2503392838501015	ANDR-ARcre
220	Vh	2.548186390316666	ANDR-ARcre
220	30m	2.553257450546255	ANDR-ARcre
220	4h	3.6729169271697106	ANDR-ARcre
220	16h	4.279418154670762	ANDR-ARcre
220	72h	2.9131222432262294	ANDR-ARcre
221	Vh	3.0122961065534226	ANDR-ARcre
221	30m	3.228920807638196	ANDR-ARcre
221	4h	4.436857556172697	ANDR-ARcre
221	16h	4.965420673208388	ANDR-ARcre
221	72h	3.506191001593742	ANDR-ARcre
222	Vh	2.864472871505207	ANDR-ARcre
222	30m	2.9668403214775125	ANDR-ARcre
222	4h	4.253507166187638	ANDR-ARcre
222	16h	5.1192828343327035	ANDR-ARcre
222	72h	3.489418481971095	ANDR-ARcre
223	Vh	2.668832733908645	ANDR-ARcre
223	30m	2.639817917107762	ANDR-ARcre
223	4h	3.877238072513683	ANDR-ARcre
223	16h	4.310053258948716	ANDR-ARcre
223	72h	3.068697023457539	ANDR-ARcre
224	Vh	3.005264634172642	ANDR-ARcre
224	30m	3.098913236931967	ANDR-ARcre
224	4h	4.466663461615512	ANDR-ARcre
224	16h	4.824825022264455	ANDR-ARcre
224	72h	3.4477207253008113	ANDR-ARcre
225	Vh	2.834046518541372	ANDR-ARcre
225	30m	3.031356720262556	ANDR-ARcre
225	4h	4.256332365806637	ANDR-ARcre
225	16h	4.623202538652651	ANDR-ARcre
225	72h	3.2928603910868737	ANDR-ARcre
226	Vh	2.929898682111058	ANDR-ARcre
226	30m	3.155755447931042	ANDR-ARcre
226	4h	4.4350557707921245	ANDR-ARcre
226	16h	5.1395560788417844	ANDR-ARcre
226	72h	3.523097906659567	ANDR-ARcre
227	Vh	3.399050371593707	ANDR-ARcre
227	30m	3.37016593237792	ANDR-ARcre
227	4h	4.862529515938617	ANDR-ARcre
227	16h	5.951043572260079	ANDR-ARcre
227	72h	3.886694200035939	ANDR-ARcre
228	Vh	2.488901926273579	ANDR-ARcre
228	30m	2.44594378273859	ANDR-ARcre
228	4h	3.5275630903903226	ANDR-ARcre
228	16h	4.147304736040112	ANDR-ARcre
228	72h	2.8098548972188775	ANDR-ARcre
229	Vh	2.9675125938598845	ANDR-ARcre
229	30m	3.079776385065439	ANDR-ARcre
229	4h	4.256249063287695	ANDR-ARcre
229	16h	5.251801852006636	ANDR-ARcre
229	72h	3.5437647643914096	ANDR-ARcre
230	Vh	2.9759406760305915	ANDR-ARcre
230	30m	2.896448449934808	ANDR-ARcre
230	4h	4.1182899984206065	ANDR-ARcre
230	16h	4.971809194621883	ANDR-ARcre
230	72h	3.3757343975169225	ANDR-ARcre
231	Vh	3.145816024603887	ANDR-ARcre
231	30m	3.114457558902004	ANDR-ARcre
231	4h	4.56420539809355	ANDR-ARcre
231	16h	5.597464434509813	ANDR-ARcre
231	72h	3.8477968997925265	ANDR-ARcre
232	Vh	3.270336321072082	ANDR-ARcre
232	30m	3.67064879677712	ANDR-ARcre
232	4h	5.070866694760505	ANDR-ARcre
232	16h	5.914609919818942	ANDR-ARcre
232	72h	3.91843971631208	ANDR-ARcre
233	Vh	3.0176790911011446	ANDR-ARcre
233	30m	2.9022796513601605	ANDR-ARcre
233	4h	4.103354057402205	ANDR-ARcre
233	16h	4.663059576053256	ANDR-ARcre
233	72h	3.1426141885325727	ANDR-ARcre
234	Vh	2.4379195241172913	ANDR-ARcre
234	30m	2.482962511744608	ANDR-ARcre
234	4h	3.610720757100411	ANDR-ARcre
234	16h	4.162530252372362	ANDR-ARcre
234	72h	2.9370903720114607	ANDR-ARcre
235	Vh	2.782294742005268	ANDR-ARcre
235	30m	2.7775206648745465	ANDR-ARcre
235	4h	4.069725540919259	ANDR-ARcre
235	16h	4.7393726709661195	ANDR-ARcre
235	72h	3.1717303871686964	ANDR-ARcre
236	Vh	3.019359994188356	ANDR-ARcre
236	30m	3.2479838111994064	ANDR-ARcre
236	4h	4.437652394291059	ANDR-ARcre
236	16h	4.983018169255596	ANDR-ARcre
236	72h	3.367726188495056	ANDR-ARcre
237	Vh	3.1271115435552157	ANDR-ARcre
237	30m	3.1726389963048907	ANDR-ARcre
237	4h	4.542743343732227	ANDR-ARcre
237	16h	5.496049309858669	ANDR-ARcre
237	72h	3.8667712623390424	ANDR-ARcre
238	Vh	3.0226723373007225	ANDR-ARcre
238	30m	2.9734898129393574	ANDR-ARcre
238	4h	4.314984175488394	ANDR-ARcre
238	16h	4.807284757090772	ANDR-ARcre
238	72h	3.258807588075898	ANDR-ARcre
239	Vh	3.036293624658045	ANDR-ARcre
239	30m	3.1174112195749495	ANDR-ARcre
239	4h	4.428896559957538	ANDR-ARcre
239	16h	4.886823712942452	ANDR-ARcre
239	72h	3.2513284283670743	ANDR-ARcre
240	Vh	2.5952765908303386	ANDR-ARcre
240	30m	2.6326019959617044	ANDR-ARcre
240	4h	3.7065174836702384	ANDR-ARcre
240	16h	4.143795736557417	ANDR-ARcre
240	72h	3.035604192355133	ANDR-ARcre
241	Vh	2.4844438810720892	ANDR-ARcre
241	30m	2.48339437982201	ANDR-ARcre
241	4h	3.6872088310624784	ANDR-ARcre
241	16h	3.9988249743794353	ANDR-ARcre
241	72h	2.7870803046036823	ANDR-ARcre
242	Vh	2.7001797008098096	ANDR-ARcre
242	30m	2.793327678823862	ANDR-ARcre
242	4h	3.9620445950339795	ANDR-ARcre
242	16h	4.719055259972401	ANDR-ARcre
242	72h	3.0749636098981266	ANDR-ARcre
243	Vh	3.203841906491061	ANDR-ARcre
243	30m	3.1687922365251815	ANDR-ARcre
243	4h	4.708213564213577	ANDR-ARcre
243	16h	5.325641424491023	ANDR-ARcre
243	72h	3.7774394112422507	ANDR-ARcre
244	Vh	2.772424233602129	ANDR-ARcre
244	30m	2.8645451929469434	ANDR-ARcre
244	4h	3.9318106792110386	ANDR-ARcre
244	16h	4.444904402171269	ANDR-ARcre
244	72h	3.1230354737314916	ANDR-ARcre
245	Vh	2.5133898140033026	ANDR-ARcre
245	30m	2.542916354990452	ANDR-ARcre
245	4h	3.593262936366626	ANDR-ARcre
245	16h	4.1819770327035775	ANDR-ARcre
245	72h	3.10001027854868	ANDR-ARcre
246	Vh	2.4307076606906146	ANDR-ARcre
246	30m	2.6128821308234187	ANDR-ARcre
246	4h	3.6989946473040214	ANDR-ARcre
246	16h	3.7352853027258943	ANDR-ARcre
246	72h	2.8512486427795993	ANDR-ARcre
247	Vh	3.025474102434991	ANDR-ARcre
247	30m	3.2249099239113557	ANDR-ARcre
247	4h	4.446195692674571	ANDR-ARcre
247	16h	5.206731660732818	ANDR-ARcre
247	72h	3.6651129669191636	ANDR-ARcre
248	Vh	2.998009493186333	ANDR-ARcre
248	30m	2.9873325590398756	ANDR-ARcre
248	4h	4.362504282288457	ANDR-ARcre
248	16h	5.047933861673429	ANDR-ARcre
248	72h	3.434324773692976	ANDR-ARcre
249	Vh	3.2973738694562345	ANDR-ARcre
249	30m	3.4590395746526132	ANDR-ARcre
249	4h	4.892857142857149	ANDR-ARcre
249	16h	6.557269985293011	ANDR-ARcre
249	72h	4.3513454386348975	ANDR-ARcre
250	Vh	3.090806735666533	ANDR-ARcre
250	30m	3.2042276010315343	ANDR-ARcre
250	4h	4.569014883937883	ANDR-ARcre
250	16h	5.063681309582934	ANDR-ARcre
250	72h	3.6150706627680522	ANDR-ARcre
251	Vh	2.451462801518951	ANDR-ARcre
251	30m	2.4001174606053537	ANDR-ARcre
251	4h	3.5332537221441194	ANDR-ARcre
251	16h	3.679998337581728	ANDR-ARcre
251	72h	2.627894805704577	ANDR-ARcre
252	Vh	3.446004220570678	ANDR-ARcre
252	30m	3.478522820248185	ANDR-ARcre
252	4h	5.1590871025225	ANDR-ARcre
252	16h	5.802501124951739	ANDR-ARcre
252	72h	4.113430508067927	ANDR-ARcre
253	Vh	2.653065977316647	ANDR-ARcre
253	30m	2.8563015896647026	ANDR-ARcre
253	4h	3.845419428841329	ANDR-ARcre
253	16h	4.856230783941614	ANDR-ARcre
253	72h	3.290953268915652	ANDR-ARcre
254	Vh	2.6693683174210596	ANDR-ARcre
254	30m	2.8438618936120563	ANDR-ARcre
254	4h	3.9433289389176287	ANDR-ARcre
254	16h	4.674816659748164	ANDR-ARcre
254	72h	3.292184479425589	ANDR-ARcre
255	Vh	2.90563615004233	ANDR-ARcre
255	30m	2.9849139227966877	ANDR-ARcre
255	4h	4.222807539682548	ANDR-ARcre
255	16h	4.687423833668881	ANDR-ARcre
255	72h	3.341399150400621	ANDR-ARcre
256	Vh	2.643218100903755	ANDR-ARcre
256	30m	2.556857530679522	ANDR-ARcre
256	4h	3.767508917180883	ANDR-ARcre
256	16h	3.7032005231114438	ANDR-ARcre
256	72h	2.7097229348383896	ANDR-ARcre
257	Vh	2.4192431240018784	ANDR-ARcre
257	30m	2.440394109663447	ANDR-ARcre
257	4h	3.5401125732251737	ANDR-ARcre
257	16h	3.656929071806242	ANDR-ARcre
257	72h	2.62748756218907	ANDR-ARcre
258	Vh	2.7534260841863953	ANDR-ARcre
258	30m	3.2316224583399316	ANDR-ARcre
258	4h	4.160964687050383	ANDR-ARcre
258	16h	4.723083506496795	ANDR-ARcre
258	72h	3.457628903986958	ANDR-ARcre
259	Vh	2.9409576330532086	ANDR-ARcre
259	30m	2.9207926470799133	ANDR-ARcre
259	4h	4.1118118783875826	ANDR-ARcre
259	16h	5.174173575680262	ANDR-ARcre
259	72h	3.550370772291572	ANDR-ARcre
260	Vh	2.9345909056053863	ANDR-ARcre
260	30m	3.0445074266519803	ANDR-ARcre
260	4h	4.199320063606966	ANDR-ARcre
260	16h	4.50032464897328	ANDR-ARcre
260	72h	3.179233019174532	ANDR-ARcre
261	Vh	2.97551278575945	ANDR-ARcre
261	30m	3.067840624471791	ANDR-ARcre
261	4h	4.144563157936119	ANDR-ARcre
261	16h	5.228944051728852	ANDR-ARcre
261	72h	3.430201461936195	ANDR-ARcre
262	Vh	2.1730563289783613	ANDR-ARcre
262	30m	2.223345079967471	ANDR-ARcre
262	4h	3.104115704500984	ANDR-ARcre
262	16h	3.4494790688943167	ANDR-ARcre
262	72h	2.5121482653407265	ANDR-ARcre
263	Vh	2.203002716631487	ANDR-ARcre
263	30m	2.153625660307877	ANDR-ARcre
263	4h	3.14816426217381	ANDR-ARcre
263	16h	3.4026095250645483	ANDR-ARcre
263	72h	2.420518951470076	ANDR-ARcre
264	Vh	2.649400907940749	ANDR-ARcre
264	30m	2.58484826710737	ANDR-ARcre
264	4h	3.8481067358072725	ANDR-ARcre
264	16h	4.529329118370212	ANDR-ARcre
264	72h	3.055229142185678	ANDR-ARcre
265	Vh	2.80625624375623	ANDR-ARcre
265	30m	2.789358391679974	ANDR-ARcre
265	4h	3.9717597703687493	ANDR-ARcre
265	16h	4.736670788478306	ANDR-ARcre
265	72h	3.1972402597402767	ANDR-ARcre
266	Vh	2.6516089420337865	ANDR-ARcre
266	30m	2.737569908285816	ANDR-ARcre
266	4h	3.860313554916054	ANDR-ARcre
266	16h	4.532055734648912	ANDR-ARcre
266	72h	3.1304913765050584	ANDR-ARcre
267	Vh	2.851830908685878	ANDR-ARcre
267	30m	2.896066976349052	ANDR-ARcre
267	4h	4.228604440042922	ANDR-ARcre
267	16h	4.886771135733763	ANDR-ARcre
267	72h	3.325126521679679	ANDR-ARcre
268	Vh	3.251894109096685	ANDR-ARcre
268	30m	3.36047052275404	ANDR-ARcre
268	4h	4.858741061207518	ANDR-ARcre
268	16h	5.7635671659968075	ANDR-ARcre
268	72h	3.8278241335045142	ANDR-ARcre
269	Vh	2.468486445296851	ANDR-ARcre
269	30m	2.641606769568856	ANDR-ARcre
269	4h	3.638566624332291	ANDR-ARcre
269	16h	3.8646510954456823	ANDR-ARcre
269	72h	2.8567408544384856	ANDR-ARcre
270	Vh	2.988211870415054	ANDR-ARcre
270	30m	3.151563019195871	ANDR-ARcre
270	4h	4.410828767605828	ANDR-ARcre
270	16h	5.093379833102114	ANDR-ARcre
270	72h	3.3667686727870496	ANDR-ARcre
271	Vh	2.460996623588299	ANDR-ARcre
271	30m	2.64554851961377	ANDR-ARcre
271	4h	3.510124061242276	ANDR-ARcre
271	16h	4.218478279584691	ANDR-ARcre
271	72h	3.053403659139627	ANDR-ARcre
272	Vh	2.443822614956627	ANDR-ARcre
272	30m	2.445000710183931	ANDR-ARcre
272	4h	3.57635657801521	ANDR-ARcre
272	16h	3.946877747498274	ANDR-ARcre
272	72h	2.835048866708267	ANDR-ARcre
273	Vh	2.845582236334356	ANDR-ARcre
273	30m	3.077255869015453	ANDR-ARcre
273	4h	4.147115029467982	ANDR-ARcre
273	16h	5.372453524121464	ANDR-ARcre
273	72h	3.6331846467316713	ANDR-ARcre
274	Vh	2.827826751714074	ANDR-ARcre
274	30m	3.1033620894683387	ANDR-ARcre
274	4h	4.329531538447485	ANDR-ARcre
274	16h	5.039921831379111	ANDR-ARcre
274	72h	3.4050753995048555	ANDR-ARcre
275	Vh	2.761897834994049	ANDR-ARcre
275	30m	2.9349514728128745	ANDR-ARcre
275	4h	4.226560617016159	ANDR-ARcre
275	16h	5.063378121357135	ANDR-ARcre
275	72h	3.339066620800382	ANDR-ARcre
276	Vh	2.748489549025013	ANDR-ARcre
276	30m	2.5908867403299727	ANDR-ARcre
276	4h	3.9178800996982868	ANDR-ARcre
276	16h	4.11820892023937	ANDR-ARcre
276	72h	2.9124916499666123	ANDR-ARcre
277	Vh	3.5153913706192355	ANDR-ARcre
277	30m	3.650115214853512	ANDR-ARcre
277	4h	5.216610868698354	ANDR-ARcre
277	16h	5.6192759617067	ANDR-ARcre
277	72h	3.847915579521099	ANDR-ARcre
278	Vh	2.958728614286863	ANDR-ARcre
278	30m	3.0202454573999	ANDR-ARcre
278	4h	4.229423689545325	ANDR-ARcre
278	16h	5.439248971193402	ANDR-ARcre
278	72h	3.568968815764317	ANDR-ARcre
279	Vh	2.847765984184971	ANDR-ARcre
279	30m	2.918210262317313	ANDR-ARcre
279	4h	4.190469082094699	ANDR-ARcre
279	16h	4.929657092038835	ANDR-ARcre
279	72h	3.470721084045834	ANDR-ARcre
280	Vh	2.7972649389143727	ANDR-ARcre
280	30m	2.8210348585336895	ANDR-ARcre
280	4h	4.078348302547603	ANDR-ARcre
280	16h	4.6975589945649725	ANDR-ARcre
280	72h	3.2535498883981697	ANDR-ARcre
281	Vh	2.3944040893193335	ANDR-ARcre
281	30m	2.431834402948194	ANDR-ARcre
281	4h	3.5308517469799074	ANDR-ARcre
281	16h	4.174416681621277	ANDR-ARcre
281	72h	2.8326464876131054	ANDR-ARcre
282	Vh	2.9857311549711643	ANDR-ARcre
282	30m	3.2204600637819865	ANDR-ARcre
282	4h	4.5084600844927785	ANDR-ARcre
282	16h	5.295419656980743	ANDR-ARcre
282	72h	3.681551937234691	ANDR-ARcre
283	Vh	2.4680265770412406	ANDR-ARcre
283	30m	2.6504144588065905	ANDR-ARcre
283	4h	3.794609566421655	ANDR-ARcre
283	16h	4.254027635509482	ANDR-ARcre
283	72h	3.1197504199664183	ANDR-ARcre
284	Vh	3.207951179472525	ANDR-ARcre
284	30m	3.233112056333684	ANDR-ARcre
284	4h	4.642689379274747	ANDR-ARcre
284	16h	5.746029294979251	ANDR-ARcre
284	72h	3.9366380171897077	ANDR-ARcre
285	Vh	2.7169543940507537	ANDR-ARcre
285	30m	2.8637232283881584	ANDR-ARcre
285	4h	3.989712789039291	ANDR-ARcre
285	16h	4.716753351344694	ANDR-ARcre
285	72h	3.28401556249659	ANDR-ARcre
286	Vh	3.1650801090688447	ANDR-ARcre
286	30m	3.178902039372571	ANDR-ARcre
286	4h	4.573695761375575	ANDR-ARcre
286	16h	5.139913526044333	ANDR-ARcre
286	72h	3.544982600262441	ANDR-ARcre
287	Vh	3.1707639275909614	ANDR-ARcre
287	30m	3.3143500547320817	ANDR-ARcre
287	4h	4.771537847814006	ANDR-ARcre
287	16h	5.24079607613207	ANDR-ARcre
287	72h	3.7592145824956615	ANDR-ARcre
288	Vh	2.996144866156254	ANDR-ARcre
288	30m	3.0100607676846196	ANDR-ARcre
288	4h	4.3128202724659515	ANDR-ARcre
288	16h	4.82215989625742	ANDR-ARcre
288	72h	3.426870748299335	ANDR-ARcre
289	Vh	2.714160729908748	ANDR-ARcre
289	30m	2.819779214840947	ANDR-ARcre
289	4h	3.9461334495659517	ANDR-ARcre
289	16h	4.637728583404714	ANDR-ARcre
289	72h	3.2523326156054746	ANDR-ARcre
290	Vh	2.9945861161708027	ANDR-ARcre
290	30m	3.335880559274137	ANDR-ARcre
290	4h	4.468458781362006	ANDR-ARcre
290	16h	5.155829124579108	ANDR-ARcre
290	72h	3.5099472188388323	ANDR-ARcre
291	Vh	3.0914571230688628	ANDR-ARcre
291	30m	3.0485455195426954	ANDR-ARcre
291	4h	4.501012952422097	ANDR-ARcre
291	16h	5.5252763011927994	ANDR-ARcre
291	72h	3.7418013586320136	ANDR-ARcre
292	Vh	2.5123953966683823	ANDR-ARcre
292	30m	2.6308618112636197	ANDR-ARcre
292	4h	3.7779972203935412	ANDR-ARcre
292	16h	4.578492241219273	ANDR-ARcre
292	72h	3.028347844112784	ANDR-ARcre
293	Vh	2.854479003505615	ANDR-ARcre
293	30m	3.044147938232245	ANDR-ARcre
293	4h	4.198629385964917	ANDR-ARcre
293	16h	4.908467224361515	ANDR-ARcre
293	72h	3.5341401734104223	ANDR-ARcre
294	Vh	3.0087217756974027	ANDR-ARcre
294	30m	3.0987214517918726	ANDR-ARcre
294	4h	4.483962622347597	ANDR-ARcre
294	16h	5.0417937972163696	ANDR-ARcre
294	72h	3.5600643051167116	ANDR-ARcre
295	Vh	3.085930283781657	ANDR-ARcre
295	30m	3.0443634000937654	ANDR-ARcre
295	4h	4.346465828507427	ANDR-ARcre
295	16h	4.915604299462547	ANDR-ARcre
295	72h	3.467235065857808	ANDR-ARcre
296	Vh	2.346596356663461	ANDR-ARcre
296	30m	2.537484859280374	ANDR-ARcre
296	4h	3.467092714580681	ANDR-ARcre
296	16h	3.836990171620929	ANDR-ARcre
296	72h	2.905191873589173	ANDR-ARcre
297	Vh	2.8388133438856373	ANDR-ARcre
297	30m	2.9209116809116815	ANDR-ARcre
297	4h	4.225950902733176	ANDR-ARcre
297	16h	4.853781060734689	ANDR-ARcre
297	72h	3.3369175627240315	ANDR-ARcre
298	Vh	3.158402283554153	ANDR-ARcre
298	30m	3.1117454550697095	ANDR-ARcre
298	4h	4.423924811745877	ANDR-ARcre
298	16h	5.22714605157351	ANDR-ARcre
298	72h	3.551912568306031	ANDR-ARcre
299	Vh	2.427272727272721	ANDR-ARcre
299	30m	2.486922456504204	ANDR-ARcre
299	4h	3.4102441359502182	ANDR-ARcre
299	16h	4.024447334200257	ANDR-ARcre
299	72h	2.7497062279671076	ANDR-ARcre
300	Vh	2.4323392061133418	ANDR-ARcre
300	30m	2.4381478800640473	ANDR-ARcre
300	4h	3.692046049188918	ANDR-ARcre
300	16h	4.084398111844016	ANDR-ARcre
300	72h	2.8651925820256885	ANDR-ARcre
301	Vh	3.0396052251198222	ANDR-ARcre
301	30m	3.0326261142779782	ANDR-ARcre
301	4h	4.508265379086295	ANDR-ARcre
301	16h	5.276768848451138	ANDR-ARcre
301	72h	3.538552215613802	ANDR-ARcre
302	Vh	2.39300859154214	ANDR-ARcre
302	30m	2.7063428048172953	ANDR-ARcre
302	4h	3.7595759386165395	ANDR-ARcre
302	16h	4.131712070213237	ANDR-ARcre
302	72h	3.097693853803039	ANDR-ARcre
303	Vh	2.654424094424081	ANDR-ARcre
303	30m	2.8036065960594287	ANDR-ARcre
303	4h	3.8707286402353764	ANDR-ARcre
303	16h	4.877450737492344	ANDR-ARcre
303	72h	3.517041762655815	ANDR-ARcre
304	Vh	2.8945106511487313	ANDR-ARcre
304	30m	3.027730684910644	ANDR-ARcre
304	4h	4.263534078861885	ANDR-ARcre
304	16h	5.2373078038874175	ANDR-ARcre
304	72h	3.470633104500402	ANDR-ARcre
305	Vh	2.5152500356915626	ANDR-ARcre
305	30m	2.526649098077672	ANDR-ARcre
305	4h	3.402851263962382	ANDR-ARcre
305	16h	4.0116672381523735	ANDR-ARcre
305	72h	2.778513937966244	ANDR-ARcre
306	Vh	3.4612329855119928	ANDR-ARcre
306	30m	3.3970508693994423	ANDR-ARcre
306	4h	5.088776208298121	ANDR-ARcre
306	16h	5.8895482542898865	ANDR-ARcre
306	72h	3.874895046179704	ANDR-ARcre
307	Vh	2.775619631230496	ANDR-ARcre
307	30m	2.8255591230415247	ANDR-ARcre
307	4h	3.848839854413116	ANDR-ARcre
307	16h	4.313531595240524	ANDR-ARcre
307	72h	3.1147540983606707	ANDR-ARcre
308	Vh	2.793556291323661	ANDR-ARcre
308	30m	2.894238721576852	ANDR-ARcre
308	4h	4.1481464785346205	ANDR-ARcre
308	16h	4.80572486505331	ANDR-ARcre
308	72h	3.291945760496668	ANDR-ARcre
309	Vh	2.592717086834723	ANDR-ARcre
309	30m	2.8208095346359046	ANDR-ARcre
309	4h	3.960433689916978	ANDR-ARcre
309	16h	4.729362999614776	ANDR-ARcre
309	72h	3.226138032305448	ANDR-ARcre
310	Vh	2.367489675889421	ANDR-ARcre
310	30m	2.36572523557164	ANDR-ARcre
310	4h	3.4030049678904675	ANDR-ARcre
310	16h	4.138569412888233	ANDR-ARcre
310	72h	2.7979002624672016	ANDR-ARcre
311	Vh	2.772613383444604	ANDR-ARcre
311	30m	2.7175503771248475	ANDR-ARcre
311	4h	4.028700135238779	ANDR-ARcre
311	16h	4.048618036876959	ANDR-ARcre
311	72h	2.798885511651484	ANDR-ARcre
312	Vh	3.1251155054518427	ANDR-ARcre
312	30m	3.2449951732105307	ANDR-ARcre
312	4h	4.647469498935619	ANDR-ARcre
312	16h	5.449702496802509	ANDR-ARcre
312	72h	3.587219622397951	ANDR-ARcre
313	Vh	3.039983926059862	ANDR-ARcre
313	30m	3.2611293559569408	ANDR-ARcre
313	4h	4.485142980124499	ANDR-ARcre
313	16h	5.447318512892275	ANDR-ARcre
313	72h	3.8895530318124685	ANDR-ARcre
314	Vh	2.5823834196891093	ANDR-ARcre
314	30m	2.7094182626784318	ANDR-ARcre
314	4h	3.767034295210764	ANDR-ARcre
314	16h	4.517767767767755	ANDR-ARcre
314	72h	2.9747820672478347	ANDR-ARcre
315	Vh	3.303520695431417	ANDR-ARcre
315	30m	3.6653351375148198	ANDR-ARcre
315	4h	5.087559985234409	ANDR-ARcre
315	16h	6.4377250248752445	ANDR-ARcre
315	72h	4.381239530988299	ANDR-ARcre
316	Vh	3.0491575668880495	ANDR-ARcre
316	30m	3.2336424183589587	ANDR-ARcre
316	4h	4.4515979785038144	ANDR-ARcre
316	16h	5.511728616137973	ANDR-ARcre
316	72h	3.847076364579304	ANDR-ARcre
317	Vh	3.0023640661938398	ANDR-ARcre
317	30m	2.8904663688856838	ANDR-ARcre
317	4h	4.31522817460318	ANDR-ARcre
317	16h	4.909288487192168	ANDR-ARcre
317	72h	3.3353535353535557	ANDR-ARcre
318	Vh	2.636893824880889	ANDR-ARcre
318	30m	2.800275648058309	ANDR-ARcre
318	4h	4.013442840390945	ANDR-ARcre
318	16h	4.734941200665565	ANDR-ARcre
318	72h	3.2458682939232286	ANDR-ARcre
319	Vh	3.0082073229565145	ANDR-ARcre
319	30m	3.166705722261285	ANDR-ARcre
319	4h	4.471490128830865	ANDR-ARcre
319	16h	5.199009348697931	ANDR-ARcre
319	72h	3.5792468296446533	ANDR-ARcre
320	Vh	3.1764179248935203	ANDR-ARcre
320	30m	3.3408679263498806	ANDR-ARcre
320	4h	4.816867447787739	ANDR-ARcre
320	16h	5.956726327492512	ANDR-ARcre
320	72h	3.9675150010345765	ANDR-ARcre
321	Vh	3.1728060717002142	ANDR-ARcre
321	30m	3.121027253796701	ANDR-ARcre
321	4h	4.788358737723317	ANDR-ARcre
321	16h	5.30762141204456	ANDR-ARcre
321	72h	3.561701034239113	ANDR-ARcre
322	Vh	3.7147431245519162	ANDR-ARcre
322	30m	3.6135237474261146	ANDR-ARcre
322	4h	5.308286380110672	ANDR-ARcre
322	16h	6.467245885091725	ANDR-ARcre
322	72h	4.534994853698014	ANDR-ARcre
323	Vh	2.320930182437302	ANDR-ARcre
323	30m	2.2021239908092523	ANDR-ARcre
323	4h	3.4176603408525574	ANDR-ARcre
323	16h	3.706879296776381	ANDR-ARcre
323	72h	2.619701890248992	ANDR-ARcre
324	Vh	2.760042747651161	ANDR-ARcre
324	30m	2.7895631341200446	ANDR-ARcre
324	4h	4.1137163269143056	ANDR-ARcre
324	16h	5.002704625750735	ANDR-ARcre
324	72h	3.1659973226238454	ANDR-ARcre
325	Vh	2.7383733525378533	ANDR-ARcre
325	30m	2.966811157042518	ANDR-ARcre
325	4h	4.138682709932198	ANDR-ARcre
325	16h	4.958426857355037	ANDR-ARcre
325	72h	3.5951478791706335	ANDR-ARcre
326	Vh	2.582756679907724	ANDR-ARcre
326	30m	2.528227536864489	ANDR-ARcre
326	4h	3.761440694018272	ANDR-ARcre
326	16h	4.180350896321121	ANDR-ARcre
326	72h	2.887594003685454	ANDR-ARcre
327	Vh	3.4892662892662734	ANDR-ARcre
327	30m	3.699718755192771	ANDR-ARcre
327	4h	5.235375386172369	ANDR-ARcre
327	16h	6.412442169227686	ANDR-ARcre
327	72h	4.303118908382092	ANDR-ARcre
328	Vh	2.641461245123152	ANDR-ARcre
328	30m	2.740109878518846	ANDR-ARcre
328	4h	3.8016506416346947	ANDR-ARcre
328	16h	4.1881005387380394	ANDR-ARcre
328	72h	2.8544435757102056	ANDR-ARcre
329	Vh	2.8331741662453274	ANDR-ARcre
329	30m	2.844985330331175	ANDR-ARcre
329	4h	4.091845905383601	ANDR-ARcre
329	16h	4.635350587837235	ANDR-ARcre
329	72h	3.217353326539542	ANDR-ARcre
330	Vh	2.5849627212024933	ANDR-ARcre
330	30m	2.7311397054986832	ANDR-ARcre
330	4h	3.686269070735095	ANDR-ARcre
330	16h	4.7041689388668395	ANDR-ARcre
330	72h	3.0927076520601844	ANDR-ARcre
331	Vh	2.689850069380974	ANDR-ARcre
331	30m	2.693364276715225	ANDR-ARcre
331	4h	3.853017132779044	ANDR-ARcre
331	16h	4.197049550780875	ANDR-ARcre
331	72h	3.1267507002801285	ANDR-ARcre
332	Vh	2.99902456327036	ANDR-ARcre
332	30m	3.0828924162257554	ANDR-ARcre
332	4h	4.6627366049898615	ANDR-ARcre
332	16h	5.344862255229738	ANDR-ARcre
332	72h	3.643067846607685	ANDR-ARcre
333	Vh	2.8938254040109967	ANDR-ARcre
333	30m	3.0159903604516667	ANDR-ARcre
333	4h	4.33483672470457	ANDR-ARcre
333	16h	4.651291862214645	ANDR-ARcre
333	72h	3.2165901137357973	ANDR-ARcre
334	Vh	3.120717178688178	ANDR-ARcre
334	30m	3.3849812772617645	ANDR-ARcre
334	4h	4.67831227462746	ANDR-ARcre
334	16h	5.474890585499454	ANDR-ARcre
334	72h	3.697483743285289	ANDR-ARcre
335	Vh	2.8900499504841215	ANDR-ARcre
335	30m	2.992642220620982	ANDR-ARcre
335	4h	4.187828065182559	ANDR-ARcre
335	16h	5.089693011005238	ANDR-ARcre
335	72h	3.484522345223473	ANDR-ARcre
336	Vh	3.178027245823836	ANDR-ARcre
336	30m	3.296246087931583	ANDR-ARcre
336	4h	4.7177951955875015	ANDR-ARcre
336	16h	5.5790253515283315	ANDR-ARcre
336	72h	3.74105986371574	ANDR-ARcre
337	Vh	2.8322065022327827	ANDR-ARcre
337	30m	3.0165695223431968	ANDR-ARcre
337	4h	4.288279967159283	ANDR-ARcre
337	16h	4.968418193646993	ANDR-ARcre
337	72h	3.334735071488662	ANDR-ARcre
338	Vh	2.9950864970056514	ANDR-ARcre
338	30m	3.3561214838130167	ANDR-ARcre
338	4h	4.585486431573839	ANDR-ARcre
338	16h	5.562862655916198	ANDR-ARcre
338	72h	3.983747797141201	ANDR-ARcre
339	Vh	3.2451013137385742	ANDR-ARcre
339	30m	3.2214338123037516	ANDR-ARcre
339	4h	4.789993430237339	ANDR-ARcre
339	16h	5.488125406107857	ANDR-ARcre
339	72h	3.702633867561205	ANDR-ARcre
340	Vh	3.113054745707791	ANDR-ARcre
340	30m	3.2168840699735313	ANDR-ARcre
340	4h	4.649549454101918	ANDR-ARcre
340	16h	5.657987074210265	ANDR-ARcre
340	72h	3.8310334253296734	ANDR-ARcre
341	Vh	3.038598931495576	ANDR-ARcre
341	30m	3.3226600985221664	ANDR-ARcre
341	4h	4.766398215834471	ANDR-ARcre
341	16h	5.695717966545323	ANDR-ARcre
341	72h	3.867768595041344	ANDR-ARcre
342	Vh	3.439463534701614	ANDR-ARcre
342	30m	3.539934554982432	ANDR-ARcre
342	4h	5.0674274983875875	ANDR-ARcre
342	16h	6.1652112405888655	ANDR-ARcre
342	72h	3.976010798208502	ANDR-ARcre
343	Vh	2.815552237155013	ANDR-ARcre
343	30m	2.8046859381871982	ANDR-ARcre
343	4h	4.241959393061182	ANDR-ARcre
343	16h	4.600933168656497	ANDR-ARcre
343	72h	3.3202357563850846	ANDR-ARcre
344	Vh	2.9806514328326283	ANDR-ARcre
344	30m	3.1097408117763243	ANDR-ARcre
344	4h	4.465294444569058	ANDR-ARcre
344	16h	5.081703724596105	ANDR-ARcre
344	72h	3.321649903484725	ANDR-ARcre
345	Vh	2.921613421240556	ANDR-ARcre
345	30m	2.8827451584733135	ANDR-ARcre
345	4h	4.412025499251165	ANDR-ARcre
345	16h	4.725190705212897	ANDR-ARcre
345	72h	3.3241133443973325	ANDR-ARcre
346	Vh	3.3290269770090224	ANDR-ARcre
346	30m	3.466535125037897	ANDR-ARcre
346	4h	4.845336460307113	ANDR-ARcre
346	16h	5.688783530512974	ANDR-ARcre
346	72h	4.124554730423255	ANDR-ARcre
347	Vh	3.684734108697226	ANDR-ARcre
347	30m	4.026440963982485	ANDR-ARcre
347	4h	5.247287983842422	ANDR-ARcre
347	16h	6.934376543913662	ANDR-ARcre
347	72h	4.7094214029698085	ANDR-ARcre
348	Vh	3.0054770626199048	ANDR-ARcre
348	30m	3.0013744661876727	ANDR-ARcre
348	4h	4.345062932551035	ANDR-ARcre
348	16h	4.682327742235559	ANDR-ARcre
348	72h	3.40200054068669	ANDR-ARcre
349	Vh	2.974592697364961	ANDR-ARcre
349	30m	3.2338268640789627	ANDR-ARcre
349	4h	4.536257225895051	ANDR-ARcre
349	16h	5.476130569644681	ANDR-ARcre
349	72h	3.724627267828291	ANDR-ARcre
350	Vh	3.138254693049198	ANDR-ARcre
350	30m	3.350549681269741	ANDR-ARcre
350	4h	4.533798509239427	ANDR-ARcre
350	16h	5.53518930269901	ANDR-ARcre
350	72h	3.8817283495980033	ANDR-ARcre
351	Vh	2.9410678747733745	ANDR-ARcre
351	30m	2.9774512668942874	ANDR-ARcre
351	4h	4.180685382767346	ANDR-ARcre
351	16h	5.083692882360828	ANDR-ARcre
351	72h	3.5174436181147786	ANDR-ARcre
352	Vh	2.926303854875272	ANDR-ARcre
352	30m	2.9816971764537286	ANDR-ARcre
352	4h	4.053725261201529	ANDR-ARcre
352	16h	5.23993083579948	ANDR-ARcre
352	72h	3.385416666666682	ANDR-ARcre
353	Vh	2.7420433076587565	ANDR-ARcre
353	30m	2.8926245094469394	ANDR-ARcre
353	4h	4.131979251023226	ANDR-ARcre
353	16h	4.712044953116366	ANDR-ARcre
353	72h	3.20167286245355	ANDR-ARcre
354	Vh	2.979097432933571	ANDR-ARcre
354	30m	3.0920978859536303	ANDR-ARcre
354	4h	4.240258294366526	ANDR-ARcre
354	16h	5.1735578935215125	ANDR-ARcre
354	72h	3.6695677400638402	ANDR-ARcre
355	Vh	2.9131916420051858	ANDR-ARcre
355	30m	2.9905063411264177	ANDR-ARcre
355	4h	4.348551742591485	ANDR-ARcre
355	16h	5.249982571352859	ANDR-ARcre
355	72h	3.3941344778254856	ANDR-ARcre
356	Vh	2.9307809585722664	ANDR-ARcre
356	30m	2.837024186393644	ANDR-ARcre
356	4h	4.156467678064098	ANDR-ARcre
356	16h	4.66233515176233	ANDR-ARcre
356	72h	3.2022114160009423	ANDR-ARcre
357	Vh	3.8973716701752315	ANDR-ARcre
357	30m	4.3402036457848885	ANDR-ARcre
357	4h	5.936967729938974	ANDR-ARcre
357	16h	7.379048779780045	ANDR-ARcre
357	72h	5.126789856811484	ANDR-ARcre
358	Vh	2.8785491228827476	ANDR-ARcre
358	30m	2.996694434406055	ANDR-ARcre
358	4h	4.2449619678615855	ANDR-ARcre
358	16h	4.7115504589579436	ANDR-ARcre
358	72h	3.3347600296753024	ANDR-ARcre
359	Vh	2.4838923395445027	ANDR-ARcre
359	30m	2.4947551823956324	ANDR-ARcre
359	4h	3.667027139313525	ANDR-ARcre
359	16h	4.166597153308108	ANDR-ARcre
359	72h	2.9965800273597964	ANDR-ARcre
360	Vh	3.0892881851785834	ANDR-ARcre
360	30m	3.0855652726652285	ANDR-ARcre
360	4h	4.5047042894592915	ANDR-ARcre
360	16h	5.185724133350721	ANDR-ARcre
360	72h	3.5677669417354494	ANDR-ARcre
361	Vh	2.5022691549888108	ANDR-ARcre
361	30m	2.4493007500691353	ANDR-ARcre
361	4h	3.523758892179952	ANDR-ARcre
361	16h	3.954315655399506	ANDR-ARcre
361	72h	2.7298280423280556	ANDR-ARcre
362	Vh	2.4169126595717048	ANDR-ARcre
362	30m	2.519847670699762	ANDR-ARcre
362	4h	3.4334679828310444	ANDR-ARcre
362	16h	4.056422600535031	ANDR-ARcre
362	72h	2.9414778856526573	ANDR-ARcre
363	Vh	3.0945895067880156	ANDR-ARcre
363	30m	3.1896656237410546	ANDR-ARcre
363	4h	4.670558562170113	ANDR-ARcre
363	16h	5.30470725412358	ANDR-ARcre
363	72h	3.6854460093896937	ANDR-ARcre
364	Vh	2.821688144374635	ANDR-ARcre
364	30m	2.9373891744863143	ANDR-ARcre
364	4h	4.211186992880587	ANDR-ARcre
364	16h	4.943787267993603	ANDR-ARcre
364	72h	3.2952967960464377	ANDR-ARcre
365	Vh	2.853107883131888	ANDR-ARcre
365	30m	3.2922533635676525	ANDR-ARcre
365	4h	4.2371167322147825	ANDR-ARcre
365	16h	5.331733123523464	ANDR-ARcre
365	72h	3.6230803226163077	ANDR-ARcre
366	Vh	3.109193415913139	ANDR-ARcre
366	30m	3.411370112781064	ANDR-ARcre
366	4h	4.610279457607701	ANDR-ARcre
366	16h	5.730501483293733	ANDR-ARcre
366	72h	3.966244725738418	ANDR-ARcre
367	Vh	2.8581767193613197	ANDR-ARcre
367	30m	2.8579016075491372	ANDR-ARcre
367	4h	4.06424967055572	ANDR-ARcre
367	16h	4.952037104647537	ANDR-ARcre
367	72h	3.480954689941296	ANDR-ARcre
368	Vh	3.103018272509785	ANDR-ARcre
368	30m	3.148177958342389	ANDR-ARcre
368	4h	4.550315169147	ANDR-ARcre
368	16h	5.143882483112027	ANDR-ARcre
368	72h	3.6562261716229876	ANDR-ARcre
369	Vh	3.221760433298881	ANDR-ARcre
369	30m	3.386636920876467	ANDR-ARcre
369	4h	4.761398975710705	ANDR-ARcre
369	16h	5.816631312023	ANDR-ARcre
369	72h	3.9475411988707445	ANDR-ARcre
370	Vh	3.105514926223738	ANDR-ARcre
370	30m	3.0943582752627967	ANDR-ARcre
370	4h	4.532535794066465	ANDR-ARcre
370	16h	5.235680058186779	ANDR-ARcre
370	72h	3.804193647856945	ANDR-ARcre
371	Vh	2.6164227968196596	ANDR-ARcre
371	30m	2.5888561770799265	ANDR-ARcre
371	4h	3.8228206253963677	ANDR-ARcre
371	16h	4.567725314978053	ANDR-ARcre
371	72h	3.0014992503748226	ANDR-ARcre
372	Vh	2.4267972381676453	ANDR-ARcre
372	30m	2.2584606492169477	ANDR-ARcre
372	4h	3.445309921968712	ANDR-ARcre
372	16h	3.3811559326618763	ANDR-ARcre
372	72h	2.469631699460563	ANDR-ARcre
373	Vh	2.824829020568559	ANDR-ARcre
373	30m	3.0754047014737753	ANDR-ARcre
373	4h	4.143245259020789	ANDR-ARcre
373	16h	4.6915256158517815	ANDR-ARcre
373	72h	3.3553826199740757	ANDR-ARcre
374	Vh	2.973796822791474	ANDR-ARcre
374	30m	3.0170533967011486	ANDR-ARcre
374	4h	4.323275770287258	ANDR-ARcre
374	16h	4.818269719267748	ANDR-ARcre
374	72h	3.495283018867946	ANDR-ARcre
375	Vh	3.000697445387211	ANDR-ARcre
375	30m	3.2342621876300615	ANDR-ARcre
375	4h	4.546236593378023	ANDR-ARcre
375	16h	5.652493273276965	ANDR-ARcre
375	72h	3.9047083801673765	ANDR-ARcre
376	Vh	2.5198187995469903	ANDR-ARcre
376	30m	2.43655739185406	ANDR-ARcre
376	4h	3.596526655896612	ANDR-ARcre
376	16h	3.845427435387659	ANDR-ARcre
376	72h	2.8249172185430576	ANDR-ARcre
377	Vh	2.7292787477583684	ANDR-ARcre
377	30m	2.7552966942456116	ANDR-ARcre
377	4h	3.9568315789219604	ANDR-ARcre
377	16h	4.7006474415361	ANDR-ARcre
377	72h	3.212980872555356	ANDR-ARcre
378	Vh	2.5137387214681786	ANDR-ARcre
378	30m	2.6361430815159643	ANDR-ARcre
378	4h	3.7144083951456226	ANDR-ARcre
378	16h	4.435875584196244	ANDR-ARcre
378	72h	3.0857633854250714	ANDR-ARcre
379	Vh	2.786155202821858	ANDR-ARcre
379	30m	2.8528628537289404	ANDR-ARcre
379	4h	4.070045779451494	ANDR-ARcre
379	16h	4.498142479213901	ANDR-ARcre
379	72h	3.1374856186591487	ANDR-ARcre
380	Vh	2.6085421191094067	ANDR-ARcre
380	30m	2.679714980970212	ANDR-ARcre
380	4h	3.7050320944210147	ANDR-ARcre
380	16h	4.140039184513406	ANDR-ARcre
380	72h	2.9685264663805553	ANDR-ARcre
381	Vh	3.078303051178263	ANDR-ARcre
381	30m	3.06964700272753	ANDR-ARcre
381	4h	4.550363497099181	ANDR-ARcre
381	16h	5.156512955807339	ANDR-ARcre
381	72h	3.4477825464950103	ANDR-ARcre
382	Vh	3.2547943998325497	ANDR-ARcre
382	30m	3.2065926355506855	ANDR-ARcre
382	4h	4.591774609387144	ANDR-ARcre
382	16h	5.36060503612434	ANDR-ARcre
382	72h	3.791952205236357	ANDR-ARcre
383	Vh	3.698729377876665	ANDR-ARcre
383	30m	3.8366044942002278	ANDR-ARcre
383	4h	5.6351452219117615	ANDR-ARcre
383	16h	6.8227513227513175	ANDR-ARcre
383	72h	4.404130419407346	ANDR-ARcre
384	Vh	2.769498686764862	ANDR-ARcre
384	30m	3.0220721883746893	ANDR-ARcre
384	4h	3.9850148055773755	ANDR-ARcre
384	16h	4.454284367436335	ANDR-ARcre
384	72h	3.345136921624192	ANDR-ARcre
385	Vh	2.6859348248744825	ANDR-ARcre
385	30m	2.846132291615158	ANDR-ARcre
385	4h	4.006900840972393	ANDR-ARcre
385	16h	4.740316576642237	ANDR-ARcre
385	72h	3.322275463816209	ANDR-ARcre
386	Vh	3.18535638050298	ANDR-ARcre
386	30m	3.170671810114041	ANDR-ARcre
386	4h	4.5460065643948875	ANDR-ARcre
386	16h	5.3361632440983495	ANDR-ARcre
386	72h	3.6847791547505713	ANDR-ARcre
387	Vh	2.7785227457787913	ANDR-ARcre
387	30m	2.7695723901580904	ANDR-ARcre
387	4h	4.106921474383589	ANDR-ARcre
387	16h	4.925062578554352	ANDR-ARcre
387	72h	3.2623106060606197	ANDR-ARcre
388	Vh	3.17883029097296	ANDR-ARcre
388	30m	3.463943307969127	ANDR-ARcre
388	4h	4.631185309413703	ANDR-ARcre
388	16h	5.576471499707693	ANDR-ARcre
388	72h	3.9089128305582954	ANDR-ARcre
389	Vh	3.1342299432343386	ANDR-ARcre
389	30m	3.2296832221101535	ANDR-ARcre
389	4h	4.623775578095517	ANDR-ARcre
389	16h	5.6019612921988955	ANDR-ARcre
389	72h	3.881081756292569	ANDR-ARcre
390	Vh	2.71979858488517	ANDR-ARcre
390	30m	2.734114388780211	ANDR-ARcre
390	4h	3.950370832466909	ANDR-ARcre
390	16h	4.704424026657112	ANDR-ARcre
390	72h	3.2125807357484	ANDR-ARcre
391	Vh	2.5419390610292205	ANDR-ARcre
391	30m	2.441889602426336	ANDR-ARcre
391	4h	3.7101287757486907	ANDR-ARcre
391	16h	4.057018571783658	ANDR-ARcre
391	72h	2.9601644821382793	ANDR-ARcre
392	Vh	2.573435030577874	ANDR-ARcre
392	30m	2.645778568259189	ANDR-ARcre
392	4h	3.6893528117942065	ANDR-ARcre
392	16h	4.4664184141470935	ANDR-ARcre
392	72h	3.140010102401631	ANDR-ARcre
393	Vh	2.499036623050838	ANDR-ARcre
393	30m	2.595272359594963	ANDR-ARcre
393	4h	3.65555537613863	ANDR-ARcre
393	16h	3.840210338611316	ANDR-ARcre
393	72h	2.8480600559194293	ANDR-ARcre
394	Vh	2.36484580455533	ANDR-ARcre
394	30m	2.332155142300615	ANDR-ARcre
394	4h	3.326310403274822	ANDR-ARcre
394	16h	3.9765337050766	ANDR-ARcre
394	72h	2.750724637681171	ANDR-ARcre
395	Vh	3.405957816916702	ANDR-ARcre
395	30m	3.269836261790828	ANDR-ARcre
395	4h	4.6193798698862985	ANDR-ARcre
395	16h	5.214704524613699	ANDR-ARcre
395	72h	3.670516859176317	ANDR-ARcre
396	Vh	2.337645123943683	ANDR-ARcre
396	30m	2.404363129081259	ANDR-ARcre
396	4h	3.4637244003805616	ANDR-ARcre
396	16h	4.07852957175755	ANDR-ARcre
396	72h	2.831919953336039	ANDR-ARcre
397	Vh	2.6354210212949103	ANDR-ARcre
397	30m	2.6678490260341166	ANDR-ARcre
397	4h	3.9462976391910547	ANDR-ARcre
397	16h	4.392934112318922	ANDR-ARcre
397	72h	3.0267941630559463	ANDR-ARcre
398	Vh	2.989124305731753	ANDR-ARcre
398	30m	3.2620072073375055	ANDR-ARcre
398	4h	4.456767366444795	ANDR-ARcre
398	16h	5.142018197376024	ANDR-ARcre
398	72h	3.619339760444072	ANDR-ARcre
399	Vh	2.714989408316637	ANDR-ARcre
399	30m	2.7799898676360417	ANDR-ARcre
399	4h	3.924552081204454	ANDR-ARcre
399	16h	4.679570908604467	ANDR-ARcre
[truncated: 13,001 more rows]
