# Supplementary material for: Decoding the epigenetics and chromatin loop dynamics of androgen receptor-mediated transcription
Source: Nat Commun. 2024 Nov 3;15:9494. doi: 10.1038/s41467-024-53758-5 (PMC11532539; doi:10.1038/s41467-024-53758-5)
Supplement: Supplementary file 9 — Source data [file 41467_2024_53758_MOESM9_ESM.zip › source/fig5c.tsv]

Gene	Promoter	Contact	Set	Dom	H3K27ac.SD	H3K4me3.SD
GNAI3	chr1:110088733-110093733	chr1:109966562-109971562	cre	0	0.4561511564087541	0.6006133776246891
GNAI3	chr1:110088733-110093733	chr1:110034221-110039221	cre	0	0.564482482835429	0.9403982615501114
GNAI3	chr1:110088733-110093733	chr1:110103387-110108387	cre	1	1.5549195472407784	1.3312529581108488
GNAI3	chr1:110088733-110093733	chr1:110159959-110164959	cre	1	0.6262913202300499	1.4436693439369899
GNAI3	chr1:110088733-110093733	chr1:110172872-110177872	ARcre	0	0.6836617964171848	0.744098534844354
GNAI3	chr1:110088733-110093733	chr1:110265833-110270833	cre	0	0.24793738667283377	0.6153650980355188
GNAI3	chr1:110088733-110093733	chr1:110281160-110286160	cre	0	0.4528077966657659	0.632618851136307
GNAI3	chr1:110088733-110093733	chr1:110314006-110319006	cre	0	0.8314750512022837	1.126722445714799
GNAI3	chr1:110088733-110093733	chr1:110317184-110322184	cre	0	0.8314750512022837	1.126722445714799
GNAI3	chr1:110088733-110093733	chr1:110410053-110415053	ARcre	0	0.1390343146857717	0.39032193996096176
GNAI3	chr1:110088733-110093733	chr1:110524808-110529808	cre	0	0.7129368792343765	1.248379662299596
GNAI3	chr1:110088733-110093733	chr1:110538062-110543062	cre	0	0.39098418143508207	0.5713076482332864
GNAI3	chr1:110088733-110093733	chr1:110559784-110564784	cre	0	0.5249912514843954	0.5259402414836151
GNAI3	chr1:110088733-110093733	chr1:110574738-110579738	cre	0	0.499087837492072	0.6434196322568718
GNAI3	chr1:110088733-110093733	chr1:109640754-109645754	cre	0	0.10347344813015781	0.4284350866086278
GNAI3	chr1:110088733-110093733	chr1:109652869-109657869	cre	0	0.0	0.29421281744303573
GNAI3	chr1:110088733-110093733	chr1:109654123-109659123	cre	0	0.0	0.29421281744303573
GNAI3	chr1:110088733-110093733	chr1:109803778-109808778	cre	0	0.12846704373807422	0.29240549303929386
GNAI3	chr1:110088733-110093733	chr1:109823290-109828290	cre	0	0.2144362816934293	0.19070110940481136
GNAI3	chr1:110088733-110093733	chr1:110049804-110054804	cre	0	0.45745941903075316	0.9105240480465537
GNAI3	chr1:110088733-110093733	chr1:110110825-110115825	cre	0	0.883098575933365	1.3139492134433801
GNAI3	chr1:110088733-110093733	chr1:110196203-110201203	cre	0	0.5250841439481998	0.4186342940056901
GNAI3	chr1:110088733-110093733	chr1:110219242-110224242	cre	0	0.3524479311079637	0.4814391766748347
GNAI3	chr1:110088733-110093733	chr1:110245716-110250716	cre	0	0.2237329628939327	0.48191622916671756
GNAI3	chr1:110088733-110093733	chr1:110258846-110263846	cre	0	0.4269765658899858	0.39845210720067287
GNAI3	chr1:110088733-110093733	chr1:110450755-110455755	cre	0	0.0	0.22813529878165123
GNAI3	chr1:110088733-110093733	chr1:110547517-110552517	cre	0	0.35043800421386284	0.4873379913760309
GNAI3	chr1:110088733-110093733	chr1:110551935-110556935	cre	0	0.35043800421386284	0.4873379913760309
GNAI3	chr1:110088733-110093733	chr1:110587621-110592621	cre	0	0.11765549686131743	0.4233592206120038
GNAI3	chr1:110088733-110093733	chr1:110600628-110605628	cre	0	0.14574101205526066	0.32945876359104065
UAP1	chr1:162528823-162533823	chr1:161733584-161738584	cre	0	0.36458047515525327	0.09374955487097983
UAP1	chr1:162528823-162533823	chr1:162133028-162138028	cre	0	0.3355132537369063	0.20183110261603224
UAP1	chr1:162528823-162533823	chr1:162135646-162140646	cre	0	0.3355132537369063	0.20183110261603224
UAP1	chr1:162528823-162533823	chr1:162332697-162337697	cre	0	0.25559001049496527	0.31364999649038566
UAP1	chr1:162528823-162533823	chr1:162465133-162470133	cre	0	0.3468184292465809	0.9449960770179384
UAP1	chr1:162528823-162533823	chr1:162536309-162541309	ARcre	1	3.5700466030186004	2.9254761812273156
UAP1	chr1:162528823-162533823	chr1:162663921-162668921	cre	0	0.663221116278959	0.29914435718033966
UAP1	chr1:162528823-162533823	chr1:161579789-161584789	cre	0	0.14230083818177736	0.16092764841815654
UAP1	chr1:162528823-162533823	chr1:161852672-161857672	ARcre	0	0.19350805793357576	0.25568996925003074
UAP1	chr1:162528823-162533823	chr1:162022863-162027863	cre	0	0.2661798322100063	0.5151575748354935
UAP1	chr1:162528823-162533823	chr1:162037064-162042064	cre	0	0.2235058677345537	0.38629725644064605
UAP1	chr1:162528823-162533823	chr1:162099090-162104090	cre	0	0.17702505314898076	0.2899649926288403
UAP1	chr1:162528823-162533823	chr1:162112027-162117027	cre	0	0.23646579197186493	0.23622024610060638
UAP1	chr1:162528823-162533823	chr1:162146430-162151430	cre	0	0.3324767233730685	0.14338430178026731
UAP1	chr1:162528823-162533823	chr1:162174469-162179469	cre	0	0.3418441001365021	0.27774328772832163
UAP1	chr1:162528823-162533823	chr1:162252594-162257594	cre	0	0.2165074001613197	0.2298467785321926
UAP1	chr1:162528823-162533823	chr1:162270632-162275632	cre	0	0.22567667578866182	0.37497887032703053
UAP1	chr1:162528823-162533823	chr1:162546187-162551187	cre	0	1.6190795508586284	1.1795660340877199
UAP1	chr1:162528823-162533823	chr1:162547829-162552829	cre	0	1.6190795508586284	1.1795660340877199
UAP1	chr1:162528823-162533823	chr1:162581162-162586162	cre	0	0.8581794604903603	0.8665279815492354
UAP1	chr1:162528823-162533823	chr1:162699545-162704545	ARcre	0	0.5815624190927934	0.25869450361408647
UAP1	chr1:162528823-162533823	chr1:162767687-162772687	cre	0	0.24257460356866536	0.3928831759590978
UAP1	chr1:162528823-162533823	chr1:162841482-162846482	ARcre	0	0.27835360031817913	0.30692006809885275
UAP1	chr1:162528823-162533823	chr1:163289244-163294244	cre	0	0.20640819681462416	0.4206612754486597
ELK4	chr1:205598590-205603590	chr1:205178194-205183194	cre	0	0.1592886087171488	0.3050589587651294
ELK4	chr1:205598590-205603590	chr1:205302373-205307373	cre	0	0.3789731271255695	0.10566995075101134
ELK4	chr1:205598590-205603590	chr1:205332881-205337881	cre	0	0.33669882316035604	0.3521949935071485
ELK4	chr1:205598590-205603590	chr1:205336476-205341476	cre	0	0.33669882316035604	0.3521949935071485
ELK4	chr1:205598590-205603590	chr1:205337671-205342671	cre	0	0.33669882316035604	0.3521949935071485
ELK4	chr1:205598590-205603590	chr1:205363819-205368819	cre	0	0.5374443177522549	0.05388995223178256
ELK4	chr1:205598590-205603590	chr1:205452236-205457236	cre	0	0.423174010186627	0.45234468483222495
ELK4	chr1:205598590-205603590	chr1:205454923-205459923	cre	0	0.423174010186627	0.45234468483222495
ELK4	chr1:205598590-205603590	chr1:205477173-205482173	cre	0	0.3112932224448841	0.35091202355218565
ELK4	chr1:205598590-205603590	chr1:205495786-205500786	cre	0	0.5975064351789731	0.865383877187109
ELK4	chr1:205598590-205603590	chr1:205614962-205619962	cre	1	1.0699307944019136	0.8284627412634671
ELK4	chr1:205598590-205603590	chr1:205631399-205636399	cre	0	0.9291947095548326	0.8668743133844153
ELK4	chr1:205598590-205603590	chr1:205647087-205652087	cre	0	0.7472984134446932	0.8736012375290859
ELK4	chr1:205598590-205603590	chr1:205677893-205682893	ARcre	1	0.7678350540984836	0.9944582951403785
ELK4	chr1:205598590-205603590	chr1:205716904-205721904	cre	0	0.7841434796603242	0.4826452574097621
ELK4	chr1:205598590-205603590	chr1:205725599-205730599	cre	0	0.5266664003840824	0.4473965777912827
ELK4	chr1:205598590-205603590	chr1:205779804-205784804	cre	0	0.5508264529439076	0.38934602597596035
ELK4	chr1:205598590-205603590	chr1:205917236-205922236	cre	0	0.14451288005545707	0.23973309469408338
ELK4	chr1:205598590-205603590	chr1:206232122-206237122	cre	0	0.25556852496248844	0.1366290903189257
ELK4	chr1:205598590-205603590	chr1:206885523-206890523	cre	0	0.3610686830001542	0.1379647365187389
ELK4	chr1:205598590-205603590	chr1:205288383-205293383	cre	0	0.42773639864254376	0.40389645110411604
ELK4	chr1:205598590-205603590	chr1:205356095-205361095	cre	0	0.26017300810922445	0.14238714504446304
ELK4	chr1:205598590-205603590	chr1:205471227-205476227	cre	0	0.3646430509666107	0.34345647533551427
ELK4	chr1:205598590-205603590	chr1:205510300-205515300	cre	0	0.37740987425141886	0.13721873388324798
ELK4	chr1:205598590-205603590	chr1:205558664-205563664	cre	1	1.0448001070335413	0.6852283210117417
RAB4A	chr1:229404379-229409379	chr1:228800593-228805593	cre	0	0.26576834138531213	0.30174393511231007
RAB4A	chr1:229404379-229409379	chr1:228854848-228859848	cre	0	0.5366950224289535	0.33273508511441835
RAB4A	chr1:229404379-229409379	chr1:229475764-229480764	cre	1	0.7772105183262424	0.8649512633608032
RAB4A	chr1:229404379-229409379	chr1:229586971-229591971	cre	1	0.4813529616410524	0.38374716830822336
RAB4A	chr1:229404379-229409379	chr1:229641588-229646588	cre	1	1.0767744089107796	1.1250164384218224
RAB4A	chr1:229404379-229409379	chr1:228672262-228677262	cre	0	0.15185855069368148	0.24661932040261397
RAB4A	chr1:229404379-229409379	chr1:228861758-228866758	cre	0	0.4571144453475319	0.41517748652706044
RAB4A	chr1:229404379-229409379	chr1:228868324-228873324	cre	0	0.10902407466071028	0.26979688680472963
RAB4A	chr1:229404379-229409379	chr1:229567341-229572341	cre	0	0.21061639252867773	0.43842858578551336
RAB4A	chr1:229404379-229409379	chr1:229691942-229696942	cre	0	0.2507423022312628	0.35469663333503887
RAB4A	chr1:229404379-229409379	chr1:229759294-229764294	cre	0	0.20092499196287797	0.6462640490512817
RAB4A	chr1:229404379-229409379	chr1:229759481-229764481	cre	0	0.20092499196287797	0.6462640490512817
DHCR24	chr1:55350391-55355391	chr1:54302033-54307033	cre	0	0.33854126517286676	0.2505106797600282
DHCR24	chr1:55350391-55355391	chr1:54420325-54425325	cre	0	0.20114382816219156	0.20824198543714229
DHCR24	chr1:55350391-55355391	chr1:54516611-54521611	cre	0	0.23842676967235882	0.31420863943765864
DHCR24	chr1:55350391-55355391	chr1:54516774-54521774	cre	0	0.23842676967235882	0.31420863943765864
DHCR24	chr1:55350391-55355391	chr1:54541150-54546150	cre	0	0.37345313976783245	0.2179930599168047
DHCR24	chr1:55350391-55355391	chr1:54584918-54589918	cre	0	0.3702076313606491	0.30361339131812226
DHCR24	chr1:55350391-55355391	chr1:54616943-54621943	cre	0	0.41178396025615727	0.2751493843092049
DHCR24	chr1:55350391-55355391	chr1:54663185-54668185	cre	0	0.13860762483848713	0.23337675302792044
DHCR24	chr1:55350391-55355391	chr1:54663246-54668246	cre	0	0.13860762483848713	0.23337675302792044
DHCR24	chr1:55350391-55355391	chr1:54663340-54668340	cre	0	0.13860762483848713	0.23337675302792044
DHCR24	chr1:55350391-55355391	chr1:54869592-54874592	cre	0	0.2901797847989871	0.206105529467289
DHCR24	chr1:55350391-55355391	chr1:55227687-55232687	cre	0	0.44312013843242615	0.708806109251055
DHCR24	chr1:55350391-55355391	chr1:55345858-55350858	ARcre	1	3.3119839535597615	2.487965116948992
DHCR24	chr1:55350391-55355391	chr1:55368298-55373298	ARcre	0	1.347129421803437	1.4717292905010837
DHCR24	chr1:55350391-55355391	chr1:55390483-55395483	cre	0	0.9484754694057508	1.1484597749355192
DHCR24	chr1:55350391-55355391	chr1:55413889-55418889	cre	0	0.4115482291746384	0.6268729480714541
DHCR24	chr1:55350391-55355391	chr1:55485439-55490439	cre	0	0.29541003402483507	0.6356863403790247
DHCR24	chr1:55350391-55355391	chr1:55528030-55533030	cre	0	0.3016763809434862	0.45849427464672216
DHCR24	chr1:55350391-55355391	chr1:53659601-53664601	cre	0	0.1540331680354221	0.19941546732603618
DHCR24	chr1:55350391-55355391	chr1:53975476-53980476	cre	0	0.21173162742975238	0.25331287407703756
DHCR24	chr1:55350391-55355391	chr1:54324329-54329329	cre	0	0.1995978305200032	0.18632026097385274
DHCR24	chr1:55350391-55355391	chr1:54353007-54358007	cre	0	0.24076999758503229	0.2984760254722393
DHCR24	chr1:55350391-55355391	chr1:54357360-54362360	cre	0	0.24076999758503229	0.2984760254722393
DHCR24	chr1:55350391-55355391	chr1:54362427-54367427	cre	0	0.26110171890775064	0.20289871272182283
DHCR24	chr1:55350391-55355391	chr1:54409102-54414102	cre	0	0.23385871223373328	0.23043472711553248
DHCR24	chr1:55350391-55355391	chr1:54409526-54414526	cre	0	0.23385871223373328	0.23043472711553248
DHCR24	chr1:55350391-55355391	chr1:54481303-54486303	cre	0	0.10884961417281873	0.25238228473822344
DHCR24	chr1:55350391-55355391	chr1:54533685-54538685	cre	0	0.2270619822369237	0.3487321679844228
DHCR24	chr1:55350391-55355391	chr1:54557564-54562564	cre	0	0.13264927106473504	0.20293454407017408
DHCR24	chr1:55350391-55355391	chr1:54750618-54755618	cre	0	0.15410237468293903	0.26557543859659405
DHCR24	chr1:55350391-55355391	chr1:54952092-54957092	cre	0	0.2806294101444632	0.29419842833115445
DHCR24	chr1:55350391-55355391	chr1:55027796-55032796	cre	0	0.3634662214053579	0.4086913449749638
DHCR24	chr1:55350391-55355391	chr1:55321630-55326630	cre	0	0.29717153211408176	0.7689230329623553
DHCR24	chr1:55350391-55355391	chr1:55337700-55342700	cre	0	1.1116321178273016	1.470015964796934
DHCR24	chr1:55350391-55355391	chr1:55408537-55413537	cre	0	0.7104409616456027	0.9409019062007121
DHCR24	chr1:55350391-55355391	chr1:55443965-55448965	cre	0	0.1714108839285309	0.31538864702466746
DHCR24	chr1:55350391-55355391	chr1:55462106-55467106	cre	0	0.8434487430276445	0.7242991391941123
DHCR24	chr1:55350391-55355391	chr1:55513428-55518428	cre	0	0.23762101277312062	0.39144113070670983
SCD	chr10:102104381-102109381	chr10:102116991-102121991	cre	1	0.9348058207736356	1.7729220010682096
SCD	chr10:102104381-102109381	chr10:102239526-102244526	cre	0	0.4052634459243704	0.30563840600761344
SCD	chr10:102104381-102109381	chr10:102267984-102272984	cre	0	0.27459723665380564	0.6324862580645599
SCD	chr10:102104381-102109381	chr10:101489357-101494357	cre	0	0.09125936187411857	0.19834108989009627
SCD	chr10:102104381-102109381	chr10:101489477-101494477	cre	0	0.09125936187411857	0.19834108989009627
SCD	chr10:102104381-102109381	chr10:102043969-102048969	cre	0	0.4107166209916776	0.6470635895950786
SCD	chr10:102104381-102109381	chr10:102131005-102136005	cre	0	0.3344345850868443	0.7740529959306001
SCD	chr10:102104381-102109381	chr10:102191103-102196103	cre	0	0.5555881508400176	0.5887416027135657
SCD	chr10:102104381-102109381	chr10:102266167-102271167	cre	0	0.27459723665380564	0.6324862580645599
IDI1	chr10:1092610-1097610	chr10:373358-378358	cre	0	0.19976748773219685	0.49145774808429893
IDI1	chr10:1092610-1097610	chr10:465011-470011	cre	0	0.19976748773219685	0.29528632260180687
IDI1	chr10:1092610-1097610	chr10:480312-485312	cre	0	0.26143519445334135	0.2984703368833072
IDI1	chr10:1092610-1097610	chr10:528450-533450	cre	0	0.24608254921011816	0.33224847771333754
IDI1	chr10:1092610-1097610	chr10:554546-559546	cre	0	0.24515594129361906	0.48592538433079835
IDI1	chr10:1092610-1097610	chr10:590743-595743	cre	0	0.3102930261785103	0.34107494654574977
IDI1	chr10:1092610-1097610	chr10:656977-661977	cre	0	0.22999627764284386	0.5112831914634832
IDI1	chr10:1092610-1097610	chr10:733106-738106	cre	0	0.28559389109601513	0.49048806669522466
IDI1	chr10:1092610-1097610	chr10:868504-873504	cre	0	0.38908227994026434	0.814313620065272
IDI1	chr10:1092610-1097610	chr10:922268-927268	cre	0	0.46304936397012614	0.40014400288967067
IDI1	chr10:1092610-1097610	chr10:939168-944168	cre	0	0.29279610072661605	0.6504515324645622
IDI1	chr10:1092610-1097610	chr10:942893-947893	cre	0	0.29279610072661605	0.6504515324645622
IDI1	chr10:1092610-1097610	chr10:975014-980014	cre	0	0.7362247507348254	0.9019951323658434
IDI1	chr10:1092610-1097610	chr10:1014355-1019355	cre	0	0.46551998812825235	0.6362034970234681
IDI1	chr10:1092610-1097610	chr10:1031781-1036781	cre	0	0.5302736296277918	1.0529033923875364
IDI1	chr10:1092610-1097610	chr10:1031902-1036902	cre	0	0.5302736296277918	1.0529033923875364
IDI1	chr10:1092610-1097610	chr10:1051204-1056204	cre	0	0.5690078926555651	0.802835484823088
IDI1	chr10:1092610-1097610	chr10:1100298-1105298	cre	1	1.30788444210729	2.5274488145064544
IDI1	chr10:1092610-1097610	chr10:318291-323291	cre	0	0.07739611356897765	0.3154750155018621
IDI1	chr10:1092610-1097610	chr10:340844-345844	cre	0	0.16064538554287547	0.3941445257135776
IDI1	chr10:1092610-1097610	chr10:434848-439848	cre	0	0.21891034451496072	0.37437647413930103
IDI1	chr10:1092610-1097610	chr10:618984-623984	cre	0	0.2696586058274311	0.34735388822582475
IDI1	chr10:1092610-1097610	chr10:960991-965991	cre	0	0.3285155026422289	0.16771812121054996
IDI1	chr10:1092610-1097610	chr10:1488356-1493356	cre	0	0.07739611356897765	0.15150642368069234
IDI1	chr10:1092610-1097610	chr10:1755768-1760768	cre	0	0.11125513624197231	0.19424163885455176
IDI1	chr10:1092610-1097610	chr10:3142862-3147862	cre	0	0.1284387832480529	0.054789475611827274
IDI1	chr10:1092610-1097610	chr10:3170991-3175991	cre	0	0.22038247857971124	0.18701478745875347
NCOA4	chr10:51562727-51567727	chr10:51517276-51522276	cre	0	0.5145495368192545	0.6669784800189739
NCOA4	chr10:51562727-51567727	chr10:51528960-51533960	cre	0	0.8347514885374995	0.3501108475033969
NCOA4	chr10:51562727-51567727	chr10:51569902-51574902	cre	1	1.2348893077948797	1.2190581745070521
NCOA4	chr10:51562727-51567727	chr10:51464153-51469153	ARcre	0	0.363346520373506	0.14381174007024894
NCOA4	chr10:51562727-51567727	chr10:51483827-51488827	cre	0	0.263076012894008	0.4471847392882127
NCOA4	chr10:51562727-51567727	chr10:51540794-51545794	cre	0	0.4412485895095714	0.8505793511876704
NCOA4	chr10:51562727-51567727	chr10:51620838-51625838	cre	0	0.11033991570004706	0.3543320246070585
ZMIZ1	chr10:80826292-80831292	chr10:80024622-80029622	cre	0	0.15306022001748032	0.2795955543579016
ZMIZ1	chr10:80826292-80831292	chr10:80060230-80065230	cre	0	0.8109387940450365	0.36645718859509024
ZMIZ1	chr10:80826292-80831292	chr10:80074028-80079028	cre	0	0.26702030394732956	0.16291789359671616
ZMIZ1	chr10:80826292-80831292	chr10:80164474-80169474	cre	0	0.13761635005187	0.13411917716330343
ZMIZ1	chr10:80826292-80831292	chr10:80183679-80188679	cre	0	0.22897602580475446	0.35821401792493385
ZMIZ1	chr10:80826292-80831292	chr10:80239201-80244201	cre	1	0.7572370676238107	0.6348324136517175
ZMIZ1	chr10:80826292-80831292	chr10:80270777-80275777	cre	0	0.3629039046372389	0.23937780042296872
ZMIZ1	chr10:80826292-80831292	chr10:80286320-80291320	ARcre	0	0.7086993297657305	0.3208338070465738
ZMIZ1	chr10:80826292-80831292	chr10:80307140-80312140	cre	0	0.22641791142766393	0.41409414374095915
ZMIZ1	chr10:80826292-80831292	chr10:80347125-80352125	ARcre	0	0.3576234646863946	0.35684290043252065
ZMIZ1	chr10:80826292-80831292	chr10:80378939-80383939	cre	0	0.794661204622441	0.4087646140371054
ZMIZ1	chr10:80826292-80831292	chr10:80487318-80492318	cre	0	0.24819555998629478	0.24487373055046843
ZMIZ1	chr10:80826292-80831292	chr10:80500246-80505246	ARcre	0	0.39615395255513114	0.3311407391215858
ZMIZ1	chr10:80826292-80831292	chr10:80562524-80567524	cre	0	0.44821629770126215	0.5830612164235129
ZMIZ1	chr10:80826292-80831292	chr10:80595758-80600758	cre	0	0.32243246108213464	0.2247376920598993
ZMIZ1	chr10:80826292-80831292	chr10:80617269-80622269	cre	0	0.4887904055233387	0.43493191145338456
ZMIZ1	chr10:80826292-80831292	chr10:80731114-80736114	cre	1	1.241319771485261	0.8709450078009128
ZMIZ1	chr10:80826292-80831292	chr10:80914845-80919845	cre	0	0.5436308255128335	0.2931666744670513
ZMIZ1	chr10:80826292-80831292	chr10:80952678-80957678	cre	0	0.7063478060403507	0.5113315712198371
ZMIZ1	chr10:80826292-80831292	chr10:80954314-80959314	cre	0	0.7063478060403507	0.5113315712198371
ZMIZ1	chr10:80826292-80831292	chr10:79791123-79796123	cre	0	0.6799711393085733	0.45917458900354613
ZMIZ1	chr10:80826292-80831292	chr10:79804762-79809762	cre	0	0.4385388017821293	0.4194704608760885
ZMIZ1	chr10:80826292-80831292	chr10:79806343-79811343	cre	0	0.4385388017821293	0.4194704608760885
ZMIZ1	chr10:80826292-80831292	chr10:79995920-80000920	cre	0	0.1571354437327125	0.3393008821676923
ZMIZ1	chr10:80826292-80831292	chr10:80042243-80047243	cre	0	0.2210705061426491	0.3213175440149758
ZMIZ1	chr10:80826292-80831292	chr10:80216351-80221351	cre	0	0.37174136078472814	0.36377918563056594
ZMIZ1	chr10:80826292-80831292	chr10:80278423-80283423	cre	0	0.2965421963768398	0.543964509043036
ZMIZ1	chr10:80826292-80831292	chr10:80690407-80695407	cre	0	0.31262658893579753	0.4189160510821397
ZMIZ1	chr10:80826292-80831292	chr10:80845047-80850047	cre	1	0.643533865777521	0.8826284366464261
ZMIZ1	chr10:80826292-80831292	chr10:80852779-80857779	cre	0	0.6734982476281685	0.21813779669193117
ZMIZ1	chr10:80826292-80831292	chr10:80862564-80867564	cre	0	0.4334202594518623	0.6623312421241556
RRP12	chr10:99158600-99163600	chr10:98344309-98349309	cre	0	0.24793213811313608	0.14795450298160898
RRP12	chr10:99158600-99163600	chr10:99049913-99054913	cre	0	0.8288449488205426	0.3605229689581714
RRP12	chr10:99158600-99163600	chr10:99076522-99081522	cre	0	0.31283879210080295	0.523546091552847
RRP12	chr10:99158600-99163600	chr10:99091958-99096958	cre	0	0.9131631701081293	0.9538704480551911
RRP12	chr10:99158600-99163600	chr10:99164693-99169693	cre	1	1.1054763065227495	1.3122312115067742
RRP12	chr10:99158600-99163600	chr10:99183331-99188331	cre	1	1.4893854985094852	1.643912271233051
RRP12	chr10:99158600-99163600	chr10:99183417-99188417	cre	1	1.4893854985094852	1.643912271233051
RRP12	chr10:99158600-99163600	chr10:99390748-99395748	cre	0	0.30573549144286344	0.41209580822925096
RRP12	chr10:99158600-99163600	chr10:99203274-99208274	cre	0	0.5631196761096366	0.5508949546458545
RRP12	chr10:99158600-99163600	chr10:99203427-99208427	cre	0	0.5631196761096366	0.5508949546458545
RRP12	chr10:99158600-99163600	chr10:99256015-99261015	cre	0	0.19167943231307372	0.4697408656701856
RRP12	chr10:99158600-99163600	chr10:99256125-99261125	cre	0	0.19167943231307372	0.4697408656701856
RRP12	chr10:99158600-99163600	chr10:99290095-99295095	cre	0	0.22074310021264731	0.31057086814852547
RRP12	chr10:99158600-99163600	chr10:99397943-99402943	cre	0	0.21837665519639896	0.3219245349987554
FADS1	chr11:61582134-61587134	chr11:61194986-61199986	cre	0	0.5435910987587224	0.3802309494873523
FADS1	chr11:61582134-61587134	chr11:61195028-61200028	cre	0	0.5435910987587224	0.3802309494873523
FADS1	chr11:61582134-61587134	chr11:61195096-61200096	cre	0	0.5435910987587224	0.3802309494873523
FADS1	chr11:61582134-61587134	chr11:61253814-61258814	cre	0	0.3396715711889508	0.16605612008815873
FADS1	chr11:61582134-61587134	chr11:61273772-61278772	cre	0	0.3386668009546752	0.22778892761450364
FADS1	chr11:61582134-61587134	chr11:61445405-61450405	cre	0	0.3098401416510657	0.36164472205887344
FADS1	chr11:61582134-61587134	chr11:61465154-61470154	cre	0	0.35904389825003635	0.231980045969986
FADS1	chr11:61582134-61587134	chr11:61592733-61597733	cre	1	2.453288839096368	2.378950307067515
FADS1	chr11:61582134-61587134	chr11:61597921-61602921	cre	1	2.453288839096368	2.378950307067515
FADS1	chr11:61582134-61587134	chr11:61625366-61630366	cre	0	0.6183524318076844	0.8798987891759624
FADS1	chr11:61582134-61587134	chr11:61636160-61641160	cre	0	0.6603802984163396	0.3296030553753138
FADS1	chr11:61582134-61587134	chr11:61663634-61668634	cre	0	0.38899478705583584	0.5269907097553697
FADS1	chr11:61582134-61587134	chr11:61682497-61687497	cre	0	0.5971695535447755	0.5235501182819204
FADS1	chr11:61582134-61587134	chr11:61715342-61720342	cre	0	0.4031334565139654	0.6308056860247657
FADS1	chr11:61582134-61587134	chr11:61732603-61737603	cre	0	0.47691168656748245	0.7896564142563567
FADS1	chr11:61582134-61587134	chr11:61732953-61737953	cre	0	0.47691168656748245	0.7896564142563567
FADS1	chr11:61582134-61587134	chr11:61751080-61756080	cre	0	0.3554421031013758	0.11661920339777707
FADS1	chr11:61582134-61587134	chr11:61816034-61821034	cre	0	0.45429378215454147	0.5814692266589696
FADS1	chr11:61582134-61587134	chr11:61846948-61851948	cre	0	0.32048654398230747	0.5101439026549088
FADS1	chr11:61582134-61587134	chr11:61888970-61893970	cre	0	0.650073880940517	0.6961526991613746
FADS1	chr11:61582134-61587134	chr11:61941960-61946960	ARcre	0	0.4005497536459436	0.32690165261749415
FADS1	chr11:61582134-61587134	chr11:61973640-61978640	cre	0	0.30850574123219265	0.20618699822289424
FADS1	chr11:61582134-61587134	chr11:62089862-62094862	cre	0	0.14495455945740274	0.27262285408868897
FADS1	chr11:61582134-61587134	chr11:62352939-62357939	ARcre	0	0.2532180086075727	0.15049986620688036
FADS1	chr11:61582134-61587134	chr11:62356503-62361503	cre	0	0.2532180086075727	0.15049986620688036
FADS1	chr11:61582134-61587134	chr11:62356609-62361609	cre	0	0.2532180086075727	0.15049986620688036
FADS1	chr11:61582134-61587134	chr11:62366812-62371812	cre	0	0.12359260690867802	0.3899548946222469
FADS1	chr11:61582134-61587134	chr11:62436626-62441626	cre	0	0.40139182354242114	0.15704366541990455
FADS1	chr11:61582134-61587134	chr11:61453715-61458715	cre	0	0.5522575023732473	0.14743358643507734
FADS1	chr11:61582134-61587134	chr11:61512891-61517891	cre	0	0.23558867661296556	0.3069187632741692
FADS1	chr11:61582134-61587134	chr11:61557582-61562582	cre	0	1.1683198629250275	1.1371295757095121
FADS1	chr11:61582134-61587134	chr11:61557609-61562609	cre	0	1.1683198629250275	1.1371295757095121
FADS1	chr11:61582134-61587134	chr11:61656506-61661506	cre	0	0.5125911416100034	0.42195010559817203
FADS1	chr11:61582134-61587134	chr11:61945269-61950269	ARcre	0	0.12232304419418479	0.3628106277039288
FADS1	chr11:61582134-61587134	chr11:62102425-62107425	cre	0	0.2614721798766661	0.3204643591407577
FADS1	chr11:61582134-61587134	chr11:62106541-62111541	ARcre	0	0.2614721798766661	0.3204643591407577
FADS1	chr11:61582134-61587134	chr11:62483788-62488788	cre	0	0.1496753027854192	0.3508961504442154
FADS1	chr11:61582134-61587134	chr11:62430150-62435150	cre	0	0.2270619822369237	0.21910056455022
FADS1	chr11:61582134-61587134	chr11:62430162-62435162	cre	0	0.2270619822369237	0.21910056455022
FADS1	chr11:61582134-61587134	chr11:62430281-62435281	cre	0	0.2270619822369237	0.21910056455022
CCND1	chr11:69453355-69458355	chr11:68107664-68112664	cre	0	0.20896578549456526	0.1316901477300325
CCND1	chr11:69453355-69458355	chr11:68225699-68230699	cre	0	0.10635698837961582	0.1417776306289638
CCND1	chr11:69453355-69458355	chr11:68303167-68308167	ARcre	0	0.3103293505380926	0.14687116008675785
CCND1	chr11:69453355-69458355	chr11:68344648-68349648	cre	0	0.14495455945740274	0.2240861268484649
CCND1	chr11:69453355-69458355	chr11:68606884-68611884	cre	0	0.2755177155711924	0.5038110068636902
CCND1	chr11:69453355-69458355	chr11:68637361-68642361	cre	0	0.3967783161348938	0.1789396632260143
CCND1	chr11:69453355-69458355	chr11:68668788-68673788	cre	0	0.43005377391141325	0.44575760615714416
CCND1	chr11:69453355-69458355	chr11:68668810-68673810	cre	0	0.43005377391141325	0.44575760615714416
CCND1	chr11:69453355-69458355	chr11:68692681-68697681	cre	0	0.34218882478072793	0.3098832266532918
CCND1	chr11:69453355-69458355	chr11:68813865-68818865	cre	0	0.5268902476706177	0.9472967382991473
CCND1	chr11:69453355-69458355	chr11:68853975-68858975	cre	0	0.32616317046443166	0.6205838686740676
CCND1	chr11:69453355-69458355	chr11:68871432-68876432	ARcre	1	2.5964846172914826	2.087245417012846
CCND1	chr11:69453355-69458355	chr11:68887899-68892899	cre	0	1.746958656227911	1.3390792265967686
CCND1	chr11:69453355-69458355	chr11:68988266-68993266	cre	0	0.38985205359586295	0.707346152611562
CCND1	chr11:69453355-69458355	chr11:69039628-69044628	cre	0	1.1352235821650267	1.1593496631694644
CCND1	chr11:69453355-69458355	chr11:69149932-69154932	cre	0	0.38465574500849775	0.39513276768130573
CCND1	chr11:69453355-69458355	chr11:69260311-69265311	cre	0	0.15327331192566596	0.26263494974642976
CCND1	chr11:69453355-69458355	chr11:69466610-69471610	cre	1	1.9948923134208656	1.8397028176910504
CCND1	chr11:69453355-69458355	chr11:69487615-69492615	cre	0	1.1093246660406106	1.2801017693208374
CCND1	chr11:69453355-69458355	chr11:69498308-69503308	cre	0	0.6295209202484527	0.4320318732311007
CCND1	chr11:69453355-69458355	chr11:70099550-70104550	cre	0	0.2855291155753752	0.16311576487037865
CCND1	chr11:69453355-69458355	chr11:68022623-68027623	cre	0	0.15210300421961062	0.1841490428819755
CCND1	chr11:69453355-69458355	chr11:68119637-68124637	cre	0	0.09125936187411857	0.2735771956461008
CCND1	chr11:69453355-69458355	chr11:68121808-68126808	cre	0	0.09125936187411857	0.2735771956461008
CCND1	chr11:69453355-69458355	chr11:68233790-68238790	cre	0	0.24369060480905275	0.36539017585792427
CCND1	chr11:69453355-69458355	chr11:68272036-68277036	cre	0	0.11765549686131743	0.2541366082684506
CCND1	chr11:69453355-69458355	chr11:68297926-68302926	cre	0	0.18849464921296177	0.24683075617534686
CCND1	chr11:69453355-69458355	chr11:68301006-68306006	ARcre	0	0.18849464921296177	0.24683075617534686
CCND1	chr11:69453355-69458355	chr11:68424415-68429415	cre	0	0.10878873705206264	0.1750024113543953
CCND1	chr11:69453355-69458355	chr11:68622497-68627497	cre	0	0.2904406721170924	0.30490843906343534
CCND1	chr11:69453355-69458355	chr11:68739916-68744916	cre	0	0.1284387832480529	0.3664520493162269
CCND1	chr11:69453355-69458355	chr11:69043308-69048308	cre	0	0.29818077623151595	1.0073447555007806
CCND1	chr11:69453355-69458355	chr11:69513090-69518090	cre	0	0.4702412244081663	0.4190163664886793
CCND1	chr11:69453355-69458355	chr11:69703924-69708924	cre	0	0.2715707273332976	0.22283655859402413
CCND1	chr11:69453355-69458355	chr11:69705598-69710598	cre	0	0.2715707273332976	0.22283655859402413
CCND1	chr11:69453355-69458355	chr11:69949788-69954788	cre	0	0.14453573013595727	0.15683343921902013
CCND1	chr11:69453355-69458355	chr11:70013388-70018388	cre	0	0.17219026870268947	0.23468678892622535
CCND1	chr11:69453355-69458355	chr11:70039873-70044873	cre	0	0.1790880945192303	0.2790030989925872
CCND1	chr11:69453355-69458355	chr11:70091368-70096368	cre	0	0.17219026870268947	0.3304384702611002
CCND1	chr11:69453355-69458355	chr11:70242112-70247112	cre	0	0.15410237468293903	0.4032580021493009
CAMKK2	chr12:121733360-121738360	chr12:120701074-120706074	cre	0	0.357337973371328	0.1318856946553128
CAMKK2	chr12:121733360-121738360	chr12:120727383-120732383	cre	0	0.26778762468922923	0.12346604463573144
CAMKK2	chr12:121733360-121738360	chr12:120905096-120910096	cre	0	0.3851097530854034	0.2773352711313887
CAMKK2	chr12:121733360-121738360	chr12:120969654-120974654	cre	0	0.13942568823925366	0.15333811326455776
CAMKK2	chr12:121733360-121738360	chr12:120981312-120986312	cre	0	0.36576873493775997	0.1379647365187389
CAMKK2	chr12:121733360-121738360	chr12:121122172-121127172	cre	0	0.2499788949879091	0.3289268490629788
CAMKK2	chr12:121733360-121738360	chr12:121482073-121487073	cre	0	0.07655958498723839	0.2284092816957561
CAMKK2	chr12:121733360-121738360	chr12:121568178-121573178	cre	0	0.35363661560131676	0.18484298461639953
CAMKK2	chr12:121733360-121738360	chr12:121650506-121655506	cre	0	0.4322985536221897	0.46460527085639486
CAMKK2	chr12:121733360-121738360	chr12:121662777-121667777	cre	0	0.669444895250986	0.30559553534864153
CAMKK2	chr12:121733360-121738360	chr12:121752212-121757212	cre	1	1.0783393692104866	0.670030895211965
CAMKK2	chr12:121733360-121738360	chr12:121770251-121775251	cre	0	0.7089107274394832	0.6557537630261873
CAMKK2	chr12:121733360-121738360	chr12:121787765-121792765	cre	1	0.34589824421428417	0.9999769893105134
CAMKK2	chr12:121733360-121738360	chr12:121835344-121840344	cre	0	0.5344546115523003	0.6798680182233399
CAMKK2	chr12:121733360-121738360	chr12:121849708-121854708	cre	0	0.8644780693494525	0.38964078539144414
CAMKK2	chr12:121733360-121738360	chr12:121935568-121940568	cre	0	0.3480612784198678	0.2240861268484649
CAMKK2	chr12:121733360-121738360	chr12:122122547-122127547	cre	0	0.5191607339441415	0.13382280990447
CAMKK2	chr12:121733360-121738360	chr12:122236083-122241083	cre	0	0.3962689224043338	0.2178788505539348
CAMKK2	chr12:121733360-121738360	chr12:122580230-122585230	ARcre	0	0.1369649517074279	0.034818576899338406
CAMKK2	chr12:121733360-121738360	chr12:120873393-120878393	cre	0	0.17066536613931962	0.2728162550516565
CAMKK2	chr12:121733360-121738360	chr12:120873501-120878501	cre	0	0.17066536613931962	0.2728162550516565
CAMKK2	chr12:121733360-121738360	chr12:120964485-120969485	cre	0	0.27154881858290897	0.24278353882783268
CAMKK2	chr12:121733360-121738360	chr12:121902458-121907458	cre	0	0.2811621196299428	0.2419795725808044
SLC38A2	chr12:46764150-46769150	chr12:46463343-46468343	cre	0	0.6413194261307474	0.5315395759356037
SLC38A2	chr12:46764150-46769150	chr12:46615878-46620878	cre	0	0.29600005594857964	0.3471416806053394
SLC38A2	chr12:46764150-46769150	chr12:46774859-46779859	cre	1	1.3574820277657855	1.0134488796008105
SLC38A2	chr12:46764150-46769150	chr12:46930878-46935878	cre	0	0.27087667825271994	0.28818738274205735
SLC38A2	chr12:46764150-46769150	chr12:47176368-47181368	cre	0	0.4522385644554355	0.5583019365759958
SLC38A2	chr12:46764150-46769150	chr12:47325799-47330799	cre	0	0.5153226377067089	0.5103820617923981
SLC38A2	chr12:46764150-46769150	chr12:47335654-47340654	cre	0	0.47989240798768296	0.38053797762667113
SLC38A2	chr12:46764150-46769150	chr12:47344202-47349202	ARcre	0	0.0830211675592101	0.2193707163527053
SLC38A2	chr12:46764150-46769150	chr12:47375282-47380282	cre	0	0.48541787330307606	0.2849722701631681
SLC38A2	chr12:46764150-46769150	chr12:46381848-46386848	cre	0	0.2831137797245826	0.3364159319298045
SLC38A2	chr12:46764150-46769150	chr12:46481103-46486103	cre	0	0.1457152828205037	0.09354303941075699
SLC38A2	chr12:46764150-46769150	chr12:46541054-46546054	cre	0	0.36420734237889596	0.5417973943628397
SLC38A2	chr12:46764150-46769150	chr12:46589550-46594550	cre	0	0.32275606860404343	0.5669129179571817
SLC38A2	chr12:46764150-46769150	chr12:46637919-46642919	cre	0	0.18456510282330382	0.44492562769885396
SLC38A2	chr12:46764150-46769150	chr12:46650655-46655655	ARcre	0	0.5711280993461344	0.3984442616723486
SLC38A2	chr12:46764150-46769150	chr12:46865176-46870176	cre	0	0.8018119830991511	0.5586300450526707
SLC38A2	chr12:46764150-46769150	chr12:46885242-46890242	ARcre	0	0.566307283042716	0.13038840449074912
SLC38A2	chr12:46764150-46769150	chr12:47052725-47057725	cre	0	0.5314272753532238	0.782271254559037
SLC38A2	chr12:46764150-46769150	chr12:47056459-47061459	cre	0	0.5314272753532238	0.782271254559037
SLC38A2	chr12:46764150-46769150	chr12:47069233-47074233	cre	0	0.3740284578291723	0.5281661076085409
SLC38A2	chr12:46764150-46769150	chr12:47264553-47269553	cre	0	0.3403878450672132	0.0971052656134706
SLC38A2	chr12:46764150-46769150	chr12:47412767-47417767	cre	0	0.10565966925912583	0.3413156063104861
KRT8	chr12:53296356-53301356	chr12:52555453-52560453	cre	0	0.2836673920258673	0.15516583468201145
KRT8	chr12:53296356-53301356	chr12:52672077-52677077	cre	0	0.28245950534304964	0.3683925174519248
KRT8	chr12:53296356-53301356	chr12:52690071-52695071	cre	0	0.3477799120848864	0.19941546732603618
KRT8	chr12:53296356-53301356	chr12:53015826-53020826	cre	0	0.14879150345835382	0.12189112049036212
KRT8	chr12:53296356-53301356	chr12:53440233-53445233	cre	0	0.771981720726106	0.4787597810028326
KRT8	chr12:53296356-53301356	chr12:53571984-53576984	cre	0	0.36463301824919725	0.3347113121260184
KRT8	chr12:53296356-53301356	chr12:52371768-52376768	cre	0	0.14230083818177736	0.04478226046876213
KRT8	chr12:53296356-53301356	chr12:52384596-52389596	cre	0	0.14643609539930755	0.1393614460230814
KRT8	chr12:53296356-53301356	chr12:52414975-52419975	cre	0	0.29861992324546577	0.38026546546294443
KRT8	chr12:53296356-53301356	chr12:52428549-52433549	cre	0	0.21657048542430463	0.18701478745875347
KRT8	chr12:53296356-53301356	chr12:52442691-52447691	cre	0	0.29901050455837525	0.3409058332638256
KRT8	chr12:53296356-53301356	chr12:52461255-52466255	cre	0	0.19811083359520634	0.2971362518135971
KRT8	chr12:53296356-53301356	chr12:52477902-52482902	cre	0	0.21899814830676195	0.38285020181345464
KRT8	chr12:53296356-53301356	chr12:52507834-52512834	cre	0	0.22732650346081232	0.32742980238412805
KRT8	chr12:53296356-53301356	chr12:52531023-52536023	cre	0	0.3567376651421871	0.5724301023249461
KRT8	chr12:53296356-53301356	chr12:52604931-52609931	cre	0	0.38894553331087983	0.3201817628499793
KRT8	chr12:53296356-53301356	chr12:52682818-52687818	cre	0	0.2229139697701724	0.18208010074547287
KRT8	chr12:53296356-53301356	chr12:52712682-52717682	cre	0	0.27405534117295033	0.34562178516753883
KRT8	chr12:53296356-53301356	chr12:52742904-52747904	cre	0	0.27403558779782233	0.16410063039263564
KRT8	chr12:53296356-53301356	chr12:52787374-52792374	cre	0	0.2103597032162933	0.3427957214137175
KRT8	chr12:53296356-53301356	chr12:52974717-52979717	cre	0	0.16733079572852844	0.5801534187286456
KRT8	chr12:53296356-53301356	chr12:53267913-53272913	cre	0	0.5913084970179563	0.5942877468462502
KRT8	chr12:53296356-53301356	chr12:53271154-53276154	cre	0	0.5913084970179563	0.5942877468462502
KRT8	chr12:53296356-53301356	chr12:53340248-53345248	cre	1	0.9278728395360191	2.1473988170622347
KRT8	chr12:53296356-53301356	chr12:53372158-53377158	cre	0	0.8229887385175597	1.4413852456022764
KRT8	chr12:53296356-53301356	chr12:53397442-53402442	cre	0	0.610246591848554	0.49787438986474075
PA2G4	chr12:56495821-56500821	chr12:54671386-54676386	cre	0	0.25810956901729276	0.3929007429576496
PA2G4	chr12:56495821-56500821	chr12:54672032-54677032	cre	0	0.25810956901729276	0.3929007429576496
PA2G4	chr12:56495821-56500821	chr12:56107314-56112314	cre	0	0.37523006573917916	0.39167185633173424
PA2G4	chr12:56495821-56500821	chr12:56107320-56112320	cre	0	0.37523006573917916	0.39167185633173424
PA2G4	chr12:56495821-56500821	chr12:56107321-56112321	cre	0	0.37523006573917916	0.39167185633173424
PA2G4	chr12:56495821-56500821	chr12:56120504-56125504	cre	0	0.6046211690681821	0.5145250415996193
PA2G4	chr12:56495821-56500821	chr12:56128623-56133623	cre	0	0.25226609348145085	0.5808861140178881
PA2G4	chr12:56495821-56500821	chr12:56220920-56225920	cre	0	0.4177644892862576	0.44694792117257204
PA2G4	chr12:56495821-56500821	chr12:56318603-56323603	cre	0	0.39604153071053383	0.8424376814604654
PA2G4	chr12:56495821-56500821	chr12:56319197-56324197	cre	0	0.39604153071053383	0.8424376814604654
PA2G4	chr12:56495821-56500821	chr12:56365197-56370197	cre	0	0.4752068225114104	0.45241043415734006
PA2G4	chr12:56495821-56500821	chr12:56388515-56393515	cre	0	0.4353606537452856	0.9133373089625376
PA2G4	chr12:56495821-56500821	chr12:56433177-56438177	cre	0	1.0181401172428541	0.8662595737374799
PA2G4	chr12:56495821-56500821	chr12:56478090-56483090	cre	1	1.7390003261258924	1.6740066897873846
PA2G4	chr12:56495821-56500821	chr12:56507874-56512874	cre	1	1.1458387449056051	1.8872681890070557
PA2G4	chr12:56495821-56500821	chr12:56509443-56514443	cre	1	1.3898918692197417	2.0671410028632025
PA2G4	chr12:56495821-56500821	chr12:56519340-56524340	cre	0	1.2452962132190435	0.9298158025212327
PA2G4	chr12:56495821-56500821	chr12:56549646-56554646	cre	0	0.8546929604106391	0.5782093710369526
PA2G4	chr12:56495821-56500821	chr12:56580832-56585832	cre	0	0.5311455888578961	0.5116237127581399
PA2G4	chr12:56495821-56500821	chr12:56613205-56618205	cre	0	0.7213413254490088	0.8534354489926583
PA2G4	chr12:56495821-56500821	chr12:56615609-56620609	cre	0	0.7213413254490088	0.8534354489926583
PA2G4	chr12:56495821-56500821	chr12:56707343-56712343	cre	0	0.5272630260061061	0.42557944721588237
PA2G4	chr12:56495821-56500821	chr12:56707620-56712620	cre	0	0.5272630260061061	0.42557944721588237
PA2G4	chr12:56495821-56500821	chr12:56725337-56730337	cre	0	0.05182852254105178	0.37387361302415734
PA2G4	chr12:56495821-56500821	chr12:53890740-53895740	cre	0	0.10258188070647585	0.2430118681885361
PA2G4	chr12:56495821-56500821	chr12:53892210-53897210	cre	0	0.10258188070647585	0.2430118681885361
PA2G4	chr12:56495821-56500821	chr12:56209040-56214040	cre	0	0.35447855445474896	0.41068373236086464
PA2G4	chr12:56495821-56500821	chr12:56209614-56214614	cre	0	0.35447855445474896	0.41068373236086464
PA2G4	chr12:56495821-56500821	chr12:56331605-56336605	cre	0	0.3087814219597529	0.4919371708688927
PA2G4	chr12:56495821-56500821	chr12:56358020-56363020	cre	0	0.2669749906646529	0.40569484647302745
PA2G4	chr12:56495821-56500821	chr12:56358053-56363053	cre	0	0.2669749906646529	0.40569484647302745
PA2G4	chr12:56495821-56500821	chr12:56398943-56403943	cre	0	0.2840501830820939	0.5226647143182831
PA2G4	chr12:56495821-56500821	chr12:56471145-56476145	cre	1	1.2347635604729355	1.7127097604121437
PA2G4	chr12:56495821-56500821	chr12:56543835-56548835	cre	0	0.4329028734228348	0.6056193070880633
PA2G4	chr12:56495821-56500821	chr12:56649675-56654675	cre	0	0.2051938482592518	0.3813019003291401
PA2G4	chr12:56495821-56500821	chr12:56691676-56696676	cre	0	0.3019141808609919	0.4797922941642888
PA2G4	chr12:56495821-56500821	chr12:56840683-56845683	cre	0	0.37330549406691693	0.26951816891383396
PA2G4	chr12:56495821-56500821	chr12:56859801-56864801	cre	0	0.1972184164309874	0.30728780744570455
PA2G4	chr12:56495821-56500821	chr12:57027663-57032663	cre	0	0.2328648741864951	0.11032407838547517
TSC22D1	chr13:45008481-45013481	chr13:44552344-44557344	cre	0	0.409014085846957	0.3681567082866641
TSC22D1	chr13:45008481-45013481	chr13:44679894-44684894	cre	0	0.4530120563742533	0.23788435287088042
TSC22D1	chr13:45008481-45013481	chr13:44697981-44702981	cre	0	0.46226255741807537	0.5286340471371483
TSC22D1	chr13:45008481-45013481	chr13:44712020-44717020	cre	1	1.2712404507285164	0.7731048420861175
TSC22D1	chr13:45008481-45013481	chr13:44713659-44718659	cre	1	1.2712404507285164	0.7731048420861175
TSC22D1	chr13:45008481-45013481	chr13:44769879-44774879	cre	0	0.7784722754545772	0.6106519793882268
TSC22D1	chr13:45008481-45013481	chr13:44771533-44776533	cre	0	0.7784722754545772	0.6106519793882268
TSC22D1	chr13:45008481-45013481	chr13:44793560-44798560	ARcre	1	0.9138421039072382	0.4885334274572059
TSC22D1	chr13:45008481-45013481	chr13:44818909-44823909	cre	0	0.7688259032390183	0.3748671699194229
TSC22D1	chr13:45008481-45013481	chr13:44922926-44927926	cre	0	0.6804087530325549	0.19854747492666996
TSC22D1	chr13:45008481-45013481	chr13:45425999-45430999	ARcre	0	0.3555609963254352	0.2724235659082165
TSC22D1	chr13:45008481-45013481	chr13:45477059-45482059	cre	0	0.3897933833982397	0.1366290903189257
TSC22D1	chr13:45008481-45013481	chr13:45494087-45499087	ARcre	0	0.4206392068295385	0.21105458126860602
TSC22D1	chr13:45008481-45013481	chr13:45522386-45527386	ARcre	0	0.336741135329813	0.39176306537216254
TSC22D1	chr13:45008481-45013481	chr13:45539763-45544763	cre	0	0.7011873246949881	0.30557113698129573
TSC22D1	chr13:45008481-45013481	chr13:45561118-45566118	cre	0	0.4885269669794776	0.5494721245883639
TSC22D1	chr13:45008481-45013481	chr13:45561187-45566187	cre	0	0.4885269669794776	0.5494721245883639
TSC22D1	chr13:45008481-45013481	chr13:45882802-45887802	cre	0	0.23556136610351844	0.11253171646824095
TSC22D1	chr13:45008481-45013481	chr13:44790627-44795627	ARcre	1	1.0021137841066259	0.7918273751813976
TSC22D1	chr13:45008481-45013481	chr13:44803985-44808985	cre	0	0.744479477041675	0.262525015962282
TSC22D1	chr13:45008481-45013481	chr13:44882347-44887347	ARcre	1	0.795260963856342	0.8703425131374756
TSC22D1	chr13:45008481-45013481	chr13:44894849-44899849	cre	0	0.4831634636596246	0.6531009194990236
TSC22D1	chr13:45008481-45013481	chr13:45913005-45918005	cre	0	0.12707642954735024	0.22813529878165123
ABCC4	chr13:95951183-95956183	chr13:95830928-95835928	cre	0	0.22198105290566664	0.6724626631318839
ABCC4	chr13:95951183-95956183	chr13:95842259-95847259	cre	1	0.3021593196273794	0.6514519289622387
ABCC4	chr13:95951183-95956183	chr13:95863342-95868342	cre	1	0.953153547177874	0.8743878154446303
ABCC4	chr13:95951183-95956183	chr13:95896501-95901501	ARcre	0	0.6689489572615434	0.5631505985023436
ABCC4	chr13:95951183-95956183	chr13:95917889-95922889	ARcre	1	1.4721423340709225	1.0186315308572904
ABCC4	chr13:95951183-95956183	chr13:95921252-95926252	ARcre	1	1.4721423340709225	1.0186315308572904
ABCC4	chr13:95951183-95956183	chr13:95964476-95969476	cre	1	0.8572561780764212	1.4068416663659302
ABCC4	chr13:95951183-95956183	chr13:96054148-96059148	cre	0	0.35110976521796167	0.49630164274928995
ABCC4	chr13:95951183-95956183	chr13:96128496-96133496	cre	0	0.2787300266135943	0.32826647847530294
ABCC4	chr13:95951183-95956183	chr13:95778309-95783309	cre	0	0.1898071649199743	0.3575329048298612
ABCC4	chr13:95951183-95956183	chr13:96030580-96035580	cre	0	0.6547594490968112	0.48714432573008637
ABCC4	chr13:95951183-95956183	chr13:96326948-96331948	cre	0	0.21647027152642936	0.3063897033815696
ACTN1	chr14:69443657-69448657	chr14:69327705-69332705	cre	0	0.343984701670831	0.4750666719803914
ACTN1	chr14:69443657-69448657	chr14:69402773-69407773	cre	1	0.6302849942468738	0.7507389975410959
ACTN1	chr14:69443657-69448657	chr14:69512930-69517930	cre	0	0.24859210076379	0.30303087864922956
ACTN1	chr14:69443657-69448657	chr14:69543788-69548788	cre	1	1.1750825898772366	0.5508521341524321
ACTN1	chr14:69443657-69448657	chr14:69587750-69592750	cre	0	0.2139950938725853	0.5101129323870521
ACTN1	chr14:69443657-69448657	chr14:67824214-67829214	cre	0	0.0	0.175336494303821
ACTN1	chr14:69443657-69448657	chr14:67824466-67829466	cre	0	0.0	0.175336494303821
ACTN1	chr14:69443657-69448657	chr14:68284025-68289025	cre	0	0.16733079572852844	0.31353516169005413
ACTN1	chr14:69443657-69448657	chr14:68318118-68323118	cre	0	0.18432689800899718	0.15424807699260043
ACTN1	chr14:69443657-69448657	chr14:68321218-68326218	cre	0	0.18432689800899718	0.15424807699260043
ACTN1	chr14:69443657-69448657	chr14:68362770-68367770	cre	0	0.21136247603008623	0.22270927202397645
ACTN1	chr14:69443657-69448657	chr14:68625381-68630381	cre	0	0.2595657726013909	0.27992239687233605
ACTN1	chr14:69443657-69448657	chr14:69334568-69339568	cre	0	0.37251435921517634	0.6324133088806567
ACTN1	chr14:69443657-69448657	chr14:69376107-69381107	cre	1	0.5113596195820803	0.9195814450269649
ACTN1	chr14:69443657-69448657	chr14:69466266-69471266	cre	1	0.39451646347279123	0.7543342989165777
ACTN1	chr14:69443657-69448657	chr14:69558245-69563245	cre	0	0.3455546516816914	0.5987413546161422
ACTN1	chr14:69443657-69448657	chr14:69593878-69598878	cre	0	0.3531950224492288	0.31368675282854613
ACTN1	chr14:69443657-69448657	chr14:69663998-69668998	cre	0	0.15302740999763714	0.13721873388324798
ACTN1	chr14:69443657-69448657	chr14:69921826-69926826	cre	0	0.21682772549710555	0.1376317719130548
PTPN21	chr14:89018577-89023577	chr14:88653463-88658463	cre	0	0.27178738543605163	0.4484965434347552
PTPN21	chr14:89018577-89023577	chr14:88986278-88991278	cre	0	0.7521679979206842	0.5134692968176463
PTPN21	chr14:89018577-89023577	chr14:89026753-89031753	cre	1	1.2481914855294707	2.0673663639113484
PTPN21	chr14:89018577-89023577	chr14:89288468-89293468	cre	0	0.5236482977300683	0.5875080662093487
PTPN21	chr14:89018577-89023577	chr14:88632590-88637590	cre	0	0.18048790438359244	0.28681679435274277
PTPN21	chr14:89018577-89023577	chr14:88634402-88639402	cre	0	0.18048790438359244	0.28681679435274277
ALDH1A3	chr15:101417081-101422081	chr15:101139876-101144876	cre	0	0.16090813296840373	0.4077329015638918
ALDH1A3	chr15:101417081-101422081	chr15:101140239-101145239	cre	0	0.16090813296840373	0.4077329015638918
ALDH1A3	chr15:101417081-101422081	chr15:101209872-101214872	cre	0	0.318798457858468	0.2299034446712383
ALDH1A3	chr15:101417081-101422081	chr15:101537348-101542348	cre	0	0.0830211675592101	0.05361549363853044
ALDH1A3	chr15:101417081-101422081	chr15:101427790-101432790	ARcre	1	1.0953420870886905	1.2110644566982256
ALDH1A3	chr15:101417081-101422081	chr15:101440124-101445124	cre	1	0.5827834093890911	0.6746060761419655
ALDH1A3	chr15:101417081-101422081	chr15:101165655-101170655	cre	0	0.17488247719709998	0.15424807699260043
ALDH1A3	chr15:101417081-101422081	chr15:101248150-101253150	cre	0	0.17089618966982092	0.2628410832418381
ALDH1A3	chr15:101417081-101422081	chr15:101259492-101264492	cre	0	0.11997615094375293	0.31192509631085524
ALDH1A3	chr15:101417081-101422081	chr15:101544831-101549831	cre	0	0.201614730434424	0.3204647442587292
ALDH1A3	chr15:101417081-101422081	chr15:101546309-101551309	cre	0	0.201614730434424	0.3204647442587292
B2M	chr15:45001207-45006207	chr15:44114500-44119500	cre	0	0.2010964378582523	0.12189112049036212
B2M	chr15:45001207-45006207	chr15:44116678-44121678	cre	0	0.2010964378582523	0.12189112049036212
B2M	chr15:45001207-45006207	chr15:44868364-44873364	cre	0	0.36176347227577105	0.3424894664496743
B2M	chr15:45001207-45006207	chr15:44869954-44874954	cre	0	0.36176347227577105	0.3424894664496743
B2M	chr15:45001207-45006207	chr15:44953362-44958362	cre	1	0.4734806671657697	0.6681804548299133
B2M	chr15:45001207-45006207	chr15:45009691-45014691	cre	1	1.1800485379378933	1.1033138829694644
B2M	chr15:45001207-45006207	chr15:45018686-45023686	cre	1	1.47365246647325	0.8528233992478467
B2M	chr15:45001207-45006207	chr15:45074420-45079420	cre	0	0.33098445478429894	0.3836422144691134
B2M	chr15:45001207-45006207	chr15:45101989-45106989	ARcre	0	0.289387028194151	0.22718784250914925
B2M	chr15:45001207-45006207	chr15:44082537-44087537	cre	0	0.1497580966898519	0.26825353050367057
B2M	chr15:45001207-45006207	chr15:44826755-44831755	cre	0	0.44105315256672994	0.5795843354186239
B2M	chr15:45001207-45006207	chr15:44845150-44850150	cre	0	0.2292779664083439	0.3131036878716359
B2M	chr15:45001207-45006207	chr15:44881230-44886230	cre	0	0.13554503236872237	0.2498892584481347
B2M	chr15:45001207-45006207	chr15:44973079-44978079	cre	0	0.7090269047998049	0.31185991887900916
B2M	chr15:45001207-45006207	chr15:45189412-45194412	ARcre	0	0.323638826387767	0.2619674686552404
B2M	chr15:45001207-45006207	chr15:45313669-45318669	cre	0	0.3480628479796505	0.3286116891087181
B2M	chr15:45001207-45006207	chr15:45327090-45332090	ARcre	0	0.1234670994707904	0.15852145197892922
SORD	chr15:45325934-45330934	chr15:45428516-45433516	cre	1	0.44001899062865807	0.0
SORD	chr15:45325934-45330934	chr15:45429740-45434740	ARcre	1	0.44001899062865807	0.0
SORD	chr15:45325934-45330934	chr15:45452940-45457940	cre	1	0.32733261611900955	0.13981774856869367
SORD	chr15:45325934-45330934	chr15:45456981-45461981	cre	1	0.32733261611900955	0.13981774856869367
PIAS1	chr15:68344017-68349017	chr15:68130372-68135372	cre	1	0.40711371358764803	0.6169633446981461
PIAS1	chr15:68344017-68349017	chr15:68153560-68158560	cre	0	0.21115745503549455	0.7201670206822725
PIAS1	chr15:68344017-68349017	chr15:68175875-68180875	cre	0	0.42536324251934293	0.5841969678755249
PIAS1	chr15:68344017-68349017	chr15:68205248-68210248	ARcre	1	0.5475007415701064	0.4186962357929423
PIAS1	chr15:68344017-68349017	chr15:68312152-68317152	ARcre	1	0.40946422788728887	0.8035942902688448
PIAS1	chr15:68344017-68349017	chr15:68403333-68408333	cre	0	0.36196112642893735	0.6125743402439848
PIAS1	chr15:68344017-68349017	chr15:68428950-68433950	cre	0	0.3318863514058922	0.3743124466405246
PIAS1	chr15:68344017-68349017	chr15:68477423-68482423	cre	0	0.36210099232116544	0.3288403615062868
PIAS1	chr15:68344017-68349017	chr15:67222022-67227022	cre	0	0.0	0.05361549363853044
PIAS1	chr15:68344017-68349017	chr15:67544574-67549574	cre	0	0.20822282783548376	0.3505602480860632
PIAS1	chr15:68344017-68349017	chr15:67544686-67549686	cre	0	0.20822282783548376	0.3505602480860632
PIAS1	chr15:68344017-68349017	chr15:67747101-67752101	cre	0	0.16243660017443914	0.04478226046876213
PIAS1	chr15:68344017-68349017	chr15:67832547-67837547	cre	0	0.11997615094375293	0.40458836681724436
PIAS1	chr15:68344017-68349017	chr15:68070604-68075604	cre	0	0.10296195305988078	0.1629375653799553
PIAS1	chr15:68344017-68349017	chr15:68332317-68337317	ARcre	1	0.44847652659539244	0.44435800897686095
PIAS1	chr15:68344017-68349017	chr15:68495399-68500399	cre	0	0.28406111716881594	0.31325266606132135
PIAS1	chr15:68344017-68349017	chr15:68519556-68524556	cre	0	0.2707947516892606	0.21360641466430455
PIAS1	chr15:68344017-68349017	chr15:68519580-68524580	cre	0	0.2707947516892606	0.21360641466430455
HOMER2	chr15:83618973-83623973	chr15:83516253-83521253	cre	0	0.41611870321575023	0.6330710537114966
HOMER2	chr15:83618973-83623973	chr15:83557345-83562345	cre	0	0.5650208149220034	0.6933083962984294
HOMER2	chr15:83618973-83623973	chr15:82335982-82340982	cre	0	0.10258188070647585	0.3288065151927239
HOMER2	chr15:83618973-83623973	chr15:83567670-83572670	cre	0	0.5947491723068997	0.5503620386994911
HOMER2	chr15:83618973-83623973	chr15:83582442-83587442	cre	1	1.2007452836120398	1.0229410552375502
HOMER2	chr15:83618973-83623973	chr15:83585467-83590467	ARcre	1	1.2007452836120398	1.0229410552375502
HOMER2	chr15:83618973-83623973	chr15:83602568-83607568	cre	1	0.4375069014937699	0.9928268298118065
HOMER2	chr15:83618973-83623973	chr15:83666832-83671832	cre	0	0.22885329982629712	0.6100538906421066
ABHD2	chr15:89628881-89633881	chr15:89162027-89167027	cre	0	0.18207132660680628	0.2543700984456484
ABHD2	chr15:89628881-89633881	chr15:89635077-89640077	ARcre	1	3.788630520839569	2.0982315434313112
ABHD2	chr15:89628881-89633881	chr15:89637986-89642986	ARcre	0	2.374598525850709	1.0710364144634434
ABHD2	chr15:89628881-89633881	chr15:89670647-89675647	ARcre	0	1.748582420346465	1.0473209261348568
ABHD2	chr15:89628881-89633881	chr15:89691535-89696535	cre	0	0.9585436136796236	0.7037349255561933
ABHD2	chr15:89628881-89633881	chr15:89747457-89752457	cre	0	0.2674526862976626	0.6094570863412746
ABHD2	chr15:89628881-89633881	chr15:89784706-89789706	cre	0	0.42099177358105827	0.7892397784484605
ABHD2	chr15:89628881-89633881	chr15:89805359-89810359	cre	0	0.4653624833499753	0.5582250053348593
ABHD2	chr15:89628881-89633881	chr15:89875592-89880592	cre	0	0.4183235850351268	0.2716275803487837
ABHD2	chr15:89628881-89633881	chr15:89919179-89924179	cre	0	0.1587141675049723	0.19834108989009627
ABHD2	chr15:89628881-89633881	chr15:89920812-89925812	cre	0	0.1587141675049723	0.19834108989009627
ABHD2	chr15:89628881-89633881	chr15:90037313-90042313	cre	0	0.21788862215248528	0.13600106294256162
ABHD2	chr15:89628881-89633881	chr15:90039439-90044439	ARcre	0	0.21788862215248528	0.13600106294256162
ABHD2	chr15:89628881-89633881	chr15:91473299-91478299	cre	0	0.20800218972835222	0.034818576899338406
ABHD2	chr15:89628881-89633881	chr15:91476015-91481015	cre	0	0.20800218972835222	0.034818576899338406
ABHD2	chr15:89628881-89633881	chr15:89008150-89013150	cre	0	0.3702363043097346	0.2722077085656144
ABHD2	chr15:89628881-89633881	chr15:89008184-89013184	cre	0	0.3702363043097346	0.2722077085656144
ABHD2	chr15:89628881-89633881	chr15:89454142-89459142	cre	0	0.3876654030578373	0.45428247434536195
ABHD2	chr15:89628881-89633881	chr15:89558372-89563372	cre	0	0.2536410119267162	0.6047001546436531
ABHD2	chr15:89628881-89633881	chr15:89575171-89580171	cre	0	0.3719158128266672	0.24648743783879107
ABHD2	chr15:89628881-89633881	chr15:89654303-89659303	cre	0	1.7398031644060228	1.1489545760295468
ABHD2	chr15:89628881-89633881	chr15:89656383-89661383	ARcre	0	1.7398031644060228	1.1489545760295468
ABHD2	chr15:89628881-89633881	chr15:89677652-89682652	cre	0	0.9328563937544255	0.9617814261526836
ABHD2	chr15:89628881-89633881	chr15:89715400-89720400	cre	0	0.5284115936324524	1.0445166832898427
ABHD2	chr15:89628881-89633881	chr15:89732807-89737807	cre	0	0.47220324378405365	0.7675647227947576
ABHD2	chr15:89628881-89633881	chr15:89840766-89845766	cre	0	0.29988347010649274	0.46739683759036205
ABHD2	chr15:89628881-89633881	chr15:90434713-90439713	cre	0	0.09677194213843232	0.22097411170094475
ABHD2	chr15:89628881-89633881	chr15:91563333-91568333	cre	0	0.17066536613931962	0.22134337019145833
MAF	chr16:79632111-79637111	chr16:78154449-78159449	ARcre	1	0.3660714831390711	0.3030215253642232
MAF	chr16:79632111-79637111	chr16:78215964-78220964	ARcre	0	0.3184560515720109	0.18341894123520652
MAF	chr16:79632111-79637111	chr16:78232302-78237302	ARcre	0	0.22822185768628359	0.24286454180389147
MAF	chr16:79632111-79637111	chr16:78495376-78500376	cre	1	0.4327145085400652	0.2518324447469178
MAF	chr16:79632111-79637111	chr16:78504605-78509605	ARcre	0	0.3338407089207345	0.3991042284138194
MAF	chr16:79632111-79637111	chr16:78706509-78711509	ARcre	1	0.3832247470195439	0.5002546690660125
MAF	chr16:79632111-79637111	chr16:78947493-78952493	ARcre	0	0.3119018140664467	0.43219620461206487
MAF	chr16:79632111-79637111	chr16:79203469-79208469	cre	0	0.21434334336297237	0.19742021584291855
MAF	chr16:79632111-79637111	chr16:79359227-79364227	ARcre	0	0.3176047872755026	0.29165171684227825
MAF	chr16:79632111-79637111	chr16:79802002-79807002	cre	0	0.34393195804176446	0.48903536609241866
MAF	chr16:79632111-79637111	chr16:79882107-79887107	cre	1	0.38179080441779667	0.668233528693894
MAF	chr16:79632111-79637111	chr16:79919338-79924338	ARcre	1	0.627746650715952	0.7471428379518394
MAF	chr16:79632111-79637111	chr16:80045709-80050709	cre	0	0.17301947895637107	0.3204194307180272
MAF	chr16:79632111-79637111	chr16:80149404-80154404	cre	0	0.2915322595794189	0.3062290787301183
MAF	chr16:79632111-79637111	chr16:80179455-80184455	cre	0	0.12640005339254531	0.25649668259747893
MAF	chr16:79632111-79637111	chr16:80497969-80502969	cre	0	0.1944169378853156	0.3414551564170104
MAF	chr16:79632111-79637111	chr16:79671368-79676368	cre	1	0.34266860829439616	0.12951791748905475
MAF	chr16:79632111-79637111	chr16:79709538-79714538	cre	0	0.31929987114758707	0.14106577872927753
MAF	chr16:79632111-79637111	chr16:79743819-79748819	cre	0	0.2741218516138406	0.1688744917526234
MAF	chr16:79632111-79637111	chr16:79840775-79845775	cre	0	0.4761698413100674	0.165961715635526
MAF	chr16:79632111-79637111	chr16:78131076-78136076	cre	0	0.09143204242271616	0.28353660625403737
MAF	chr16:79632111-79637111	chr16:78260413-78265413	cre	1	0.24485721463588642	0.3593920338477533
MAF	chr16:79632111-79637111	chr16:78262515-78267515	cre	1	0.24485721463588642	0.3593920338477533
MAF	chr16:79632111-79637111	chr16:78272444-78277444	cre	0	0.07739611356897765	0.16000706021337052
MAF	chr16:79632111-79637111	chr16:78874618-78879618	cre	0	0.11625004763103353	0.26582666561309426
MAF	chr16:79632111-79637111	chr16:78898105-78903105	ARcre	0	0.20991559762668088	0.2831958837632192
MAF	chr16:79632111-79637111	chr16:79194560-79199560	cre	0	0.28955303119745346	0.28178871133901456
MAF	chr16:79632111-79637111	chr16:79471944-79476944	cre	0	0.22786573515555839	0.20593820234157173
MAF	chr16:79632111-79637111	chr16:80094500-80099500	cre	0	0.29747514381490003	0.3884825762056421
MAF	chr16:79632111-79637111	chr16:80116205-80121205	cre	1	0.2720284523812243	0.49499037265072565
MAF	chr16:79632111-79637111	chr16:80221331-80226331	ARcre	0	0.2884297887227858	0.40338582412025414
MAF	chr16:79632111-79637111	chr16:80330933-80335933	cre	0	0.13264927106473504	0.22545233754745012
MAF	chr16:79632111-79637111	chr16:80401116-80406116	cre	0	0.10347344813015781	0.32353125105928787
MAF	chr16:79632111-79637111	chr16:80534801-80539801	cre	0	0.21647052086196292	0.26423218904578855
CENPN	chr16:81037657-81042657	chr16:80534801-80539801	cre	0	0.07739529592437894	0.2855432911403282
CENPN	chr16:81037657-81042657	chr16:80572354-80577354	cre	0	0.7945658434686619	0.6750726422832741
CENPN	chr16:81037657-81042657	chr16:80750058-80755058	cre	0	0.4403376977817012	0.7273941676931545
CENPN	chr16:81037657-81042657	chr16:80868840-80873840	ARcre	0	1.386879594678014	1.008334724257501
CENPN	chr16:81037657-81042657	chr16:80907315-80912315	ARcre	0	1.1086530643627326	0.9405677543533469
CENPN	chr16:81037657-81042657	chr16:80941367-80946367	cre	0	0.6774555554789482	0.33718292492722884
CENPN	chr16:81037657-81042657	chr16:81044397-81049397	cre	1	1.6162609826677001	1.8945501761417434
CENPN	chr16:81037657-81042657	chr16:81066952-81071952	cre	1	1.0538773789163063	1.365362054422859
CENPN	chr16:81037657-81042657	chr16:81098662-81103662	cre	0	1.1367845153833485	0.843929481611798
CENPN	chr16:81037657-81042657	chr16:81127508-81132508	cre	0	0.4152352721054215	0.7498442572331592
CENPN	chr16:81037657-81042657	chr16:81269794-81274794	cre	0	0.6132243007193784	0.4394962892742143
CENPN	chr16:81037657-81042657	chr16:81308779-81313779	cre	0	0.09937464218518147	0.3886835188006361
CENPN	chr16:81037657-81042657	chr16:81346057-81351057	cre	0	0.5258857422831775	0.6356853701462438
CENPN	chr16:81037657-81042657	chr16:81381147-81386147	cre	0	0.36153931026660735	0.4355674551957911
CENPN	chr16:81037657-81042657	chr16:81435052-81440052	cre	0	0.13938445051733456	0.333457028111867
CENPN	chr16:81037657-81042657	chr16:81612532-81617532	cre	0	0.30188226729243733	0.23363178698289358
CENPN	chr16:81037657-81042657	chr16:81617819-81622819	cre	0	0.30188226729243733	0.23363178698289358
CENPN	chr16:81037657-81042657	chr16:81636186-81641186	cre	0	0.4061108706015939	0.19867844392064496
CENPN	chr16:81037657-81042657	chr16:81648013-81653013	cre	0	0.22653521483843683	0.4335961744241143
CENPN	chr16:81037657-81042657	chr16:81754400-81759400	cre	0	0.36703397490940703	0.31712339116241195
CENPN	chr16:81037657-81042657	chr16:81799632-81804632	cre	0	0.22787545685293387	0.2668807837382855
CENPN	chr16:81037657-81042657	chr16:81810363-81815363	cre	0	0.4786086560736047	0.28220562766207513
CENPN	chr16:81037657-81042657	chr16:78131076-78136076	cre	0	0.12738814524923356	0.2527557645459445
CENPN	chr16:81037657-81042657	chr16:78215964-78220964	ARcre	0	0.17966038217394759	0.1887596276456433
CENPN	chr16:81037657-81042657	chr16:79919338-79924338	ARcre	0	0.14241484498383794	0.26913653410026334
CENPN	chr16:81037657-81042657	chr16:80149404-80154404	cre	0	0.11765549686131743	0.2891314533932447
CENPN	chr16:81037657-81042657	chr16:80199269-80204269	cre	0	0.16042786013426535	0.39064866587258107
CENPN	chr16:81037657-81042657	chr16:80209598-80214598	cre	0	0.12232304419418479	0.3323424243457068
CENPN	chr16:81037657-81042657	chr16:80221331-80226331	ARcre	0	0.24674409108434395	0.22427592251633496
CENPN	chr16:81037657-81042657	chr16:80497969-80502969	cre	0	0.27154881858290897	0.20375140214207227
CENPN	chr16:81037657-81042657	chr16:80645566-80650566	cre	0	0.16299543604713038	0.37423737614365493
CENPN	chr16:81037657-81042657	chr16:81656996-81661996	cre	0	0.10878873705206264	0.295154916151471
CENPN	chr16:81037657-81042657	chr16:81728503-81733503	cre	0	0.12395051187570863	0.287386805772087
CENPN	chr16:81037657-81042657	chr16:81769225-81774225	cre	0	0.28977969808407267	0.5363600707116835
CENPN	chr16:81037657-81042657	chr16:81822233-81827233	cre	0	0.1712607215454662	0.29232285905071936
CENPN	chr16:81037657-81042657	chr16:81905200-81910200	cre	0	0.11765549686131743	0.2204232320508866
CENPN	chr16:81037657-81042657	chr16:82201331-82206331	cre	0	0.0	0.13381859866438506
APPBP2	chr17:58600984-58605984	chr17:57694719-57699719	cre	0	0.4821337483711198	0.20607442464952463
APPBP2	chr17:58600984-58605984	chr17:58112230-58117230	cre	0	0.21647027152642936	0.19451853795515484
APPBP2	chr17:58600984-58605984	chr17:58153792-58158792	cre	0	0.4631894901591247	0.6020151678548039
APPBP2	chr17:58600984-58605984	chr17:58163139-58168139	cre	0	0.35845564123121354	0.3951499549151369
APPBP2	chr17:58600984-58605984	chr17:58210306-58215306	cre	0	0.8594665963015963	0.8013063778277681
APPBP2	chr17:58600984-58605984	chr17:58246227-58251227	cre	0	0.43808414662089395	0.43507243632862574
APPBP2	chr17:58600984-58605984	chr17:58262278-58267278	cre	0	0.19793924866790139	0.36503888914721977
APPBP2	chr17:58600984-58605984	chr17:58306255-58311255	cre	0	0.481045663415211	0.294134136899509
APPBP2	chr17:58600984-58605984	chr17:58428982-58433982	ARcre	0	0.4738394811727729	0.15653121259938418
APPBP2	chr17:58600984-58605984	chr17:58430920-58435920	ARcre	0	0.4738394811727729	0.15653121259938418
APPBP2	chr17:58600984-58605984	chr17:58466995-58471995	cre	0	0.9235835071269796	0.5947436645884189
APPBP2	chr17:58600984-58605984	chr17:58543373-58548373	cre	1	0.6794299264099761	0.4911677599299188
APPBP2	chr17:58600984-58605984	chr17:58644863-58649863	cre	1	1.3097888422520587	1.2476240273039927
APPBP2	chr17:58600984-58605984	chr17:58675044-58680044	cre	1	1.2594053512502212	1.3087836437113107
APPBP2	chr17:58600984-58605984	chr17:58703445-58708445	cre	1	0.8863337785247181	0.813909098403734
APPBP2	chr17:58600984-58605984	chr17:58705553-58710553	cre	1	0.8863337785247181	0.813909098403734
APPBP2	chr17:58600984-58605984	chr17:58716871-58721871	cre	0	0.7357672358052203	0.9271987237935007
APPBP2	chr17:58600984-58605984	chr17:58752635-58757635	cre	0	0.6413786457770779	0.48822427986112826
APPBP2	chr17:58600984-58605984	chr17:57920954-57925954	cre	0	0.1956128751017637	0.23001984032250422
APPBP2	chr17:58600984-58605984	chr17:57967796-57972796	cre	0	0.2076066833754061	0.4211938485578182
APPBP2	chr17:58600984-58605984	chr17:57968025-57973025	cre	0	0.2076066833754061	0.4211938485578182
APPBP2	chr17:58600984-58605984	chr17:58039595-58044595	cre	0	0.17013918060237987	0.31423858654472187
APPBP2	chr17:58600984-58605984	chr17:58135550-58140550	cre	0	0.1629931630979583	0.3423667363567014
APPBP2	chr17:58600984-58605984	chr17:58357594-58362594	cre	0	0.19575826964470067	0.41172889792609474
APPBP2	chr17:58600984-58605984	chr17:58401776-58406776	cre	0	0.45060548427158653	0.3991691186262172
APPBP2	chr17:58600984-58605984	chr17:58576917-58581917	cre	0	0.6804439430522471	0.5605500769554836
APPBP2	chr17:58600984-58605984	chr17:59031558-59036558	cre	0	0.14922998812764687	0.3019165494381058
APPBP2	chr17:58600984-58605984	chr17:59366463-59371463	ARcre	0	0.09125936187411857	0.18189461807846352
APPBP2	chr17:58600984-58605984	chr17:59435281-59440281	cre	0	0.12738814524923356	0.12879600553416187
APPBP2	chr17:58600984-58605984	chr17:59506974-59511974	ARcre	0	0.11997615094375293	0.24068108603405386
APPBP2	chr17:58600984-58605984	chr17:59571906-59576906	cre	0	0.07739611356897765	0.18581930826435572
APPBP2	chr17:58600984-58605984	chr17:59586310-59591310	ARcre	0	0.12738814524923356	0.23795738487955548
APPBP2	chr17:58600984-58605984	chr17:59631519-59636519	cre	0	0.323638826387767	0.29467012964163336
APPBP2	chr17:58600984-58605984	chr17:59643569-59648569	cre	0	0.2613686019446954	0.14823821618906144
APPBP2	chr17:58600984-58605984	chr17:60072644-60077644	cre	0	0.12412212514551611	0.19037264285513902
APPBP2	chr17:58600984-58605984	chr17:60262943-60267943	cre	0	0.0	0.29467012964163336
MYL12A	chr18:3245028-3250028	chr18:2557853-2562853	cre	0	0.40771384470898925	0.30353750484550274
MYL12A	chr18:3245028-3250028	chr18:2568985-2573985	cre	0	0.49538276501720546	0.4182590441081577
MYL12A	chr18:3245028-3250028	chr18:2569010-2574010	cre	0	0.49538276501720546	0.4182590441081577
MYL12A	chr18:3245028-3250028	chr18:2653237-2658237	cre	0	0.8880403667493558	0.4478132512967407
MYL12A	chr18:3245028-3250028	chr18:2803841-2808841	cre	0	0.46195099946968743	0.3355426996258805
MYL12A	chr18:3245028-3250028	chr18:2824628-2829628	cre	0	0.12750472021117104	0.3096666896940409
MYL12A	chr18:3245028-3250028	chr18:2900765-2905765	cre	0	0.5239680564892106	0.3307280844704749
MYL12A	chr18:3245028-3250028	chr18:2915055-2920055	cre	0	0.5755567466265397	0.3769317497061609
MYL12A	chr18:3245028-3250028	chr18:3009445-3014445	cre	0	0.9267313296283218	0.602745067282167
MYL12A	chr18:3245028-3250028	chr18:3035119-3040119	cre	0	0.3865918687557966	0.5916216951082637
MYL12A	chr18:3245028-3250028	chr18:3054653-3059653	cre	0	0.4240885872089481	0.23613797435713346
MYL12A	chr18:3245028-3250028	chr18:3073963-3078963	cre	0	0.6067934459824057	0.5099379335759017
MYL12A	chr18:3245028-3250028	chr18:3077243-3082243	cre	0	0.6067934459824057	0.5099379335759017
MYL12A	chr18:3245028-3250028	chr18:3115415-3120415	cre	0	0.9478032511552121	0.35665934400051597
MYL12A	chr18:3245028-3250028	chr18:3234139-3239139	cre	0	1.3830013159029166	0.8666710058027401
MYL12A	chr18:3245028-3250028	chr18:3259407-3264407	cre	1	2.086071741252899	1.5287558885093133
MYL12A	chr18:3245028-3250028	chr18:3338370-3343370	cre	0	0.30718816696210105	0.1912367886552399
MYL12A	chr18:3245028-3250028	chr18:3393074-3398074	cre	0	0.5248791773043305	0.5614473738915962
MYL12A	chr18:3245028-3250028	chr18:3394715-3399715	cre	0	0.5248791773043305	0.5614473738915962
MYL12A	chr18:3245028-3250028	chr18:3447710-3452710	cre	0	0.6685020707822331	0.35070209774378364
MYL12A	chr18:3245028-3250028	chr18:3591622-3596622	cre	0	1.0297592106434512	0.42466305587807973
MYL12A	chr18:3245028-3250028	chr18:3681228-3686228	cre	0	0.3450430611325123	0.25339955799595487
MYL12A	chr18:3245028-3250028	chr18:3701309-3706309	cre	0	0.29877901556041037	0.2548409524028005
MYL12A	chr18:3245028-3250028	chr18:3867586-3872586	cre	0	0.28466702443863573	0.34446735386114025
MYL12A	chr18:3245028-3250028	chr18:655104-660104	cre	0	0.21519906998823338	0.19941546732603618
MYL12A	chr18:3245028-3250028	chr18:655840-660840	cre	0	0.21519906998823338	0.19941546732603618
MYL12A	chr18:3245028-3250028	chr18:2256370-2261370	cre	0	0.14465132849113355	0.07352280191538887
MYL12A	chr18:3245028-3250028	chr18:2690797-2695797	cre	0	0.4080761670392029	0.139648602429705
MYL12A	chr18:3245028-3250028	chr18:2977061-2982061	cre	0	0.46338330495136076	0.4944356519821006
MYL12A	chr18:3245028-3250028	chr18:3042923-3047923	cre	0	0.4667096524536021	0.2594459504866173
MYL12A	chr18:3245028-3250028	chr18:3091778-3096778	cre	0	0.48343576610515415	0.40075414721380376
MYL12A	chr18:3245028-3250028	chr18:3133293-3138293	cre	0	0.18688148636355423	0.3115194520610224
MYL12A	chr18:3245028-3250028	chr18:3509750-3514750	cre	0	0.21500806004552203	0.4150726423689904
MYL12A	chr18:3245028-3250028	chr18:3560421-3565421	cre	0	0.21331432458811078	0.22408767079271605
MYL12A	chr18:3245028-3250028	chr18:5235497-5240497	cre	0	0.07739611356897765	0.29467012964163336
LMAN1	chr18:57024694-57029694	chr18:56141044-56146044	cre	0	0.3491504555614043	0.2179930599168047
LMAN1	chr18:57024694-57029694	chr18:56214810-56219810	ARcre	0	0.43629722624403616	0.21363890665212912
LMAN1	chr18:57024694-57029694	chr18:56216963-56221963	ARcre	0	0.43629722624403616	0.21363890665212912
LMAN1	chr18:57024694-57029694	chr18:56429146-56434146	cre	0	0.2815842219133314	0.7305210747880475
LMAN1	chr18:57024694-57029694	chr18:56718171-56723171	ARcre	1	0.149937248071414	0.296715991193456
LMAN1	chr18:57024694-57029694	chr18:56719825-56724825	ARcre	1	0.149937248071414	0.296715991193456
LMAN1	chr18:57024694-57029694	chr18:56730867-56735867	ARcre	0	0.46985841579038884	0.2025314514663525
LMAN1	chr18:57024694-57029694	chr18:56741131-56746131	cre	1	0.547505665250592	0.5712338628425204
LMAN1	chr18:57024694-57029694	chr18:56749054-56754054	cre	0	0.17198600996518504	0.4605402520302258
LMAN1	chr18:57024694-57029694	chr18:56813503-56818503	cre	0	0.3015868808340079	0.4682620773040269
LMAN1	chr18:57024694-57029694	chr18:56914222-56919222	cre	1	0.3696500281189398	0.6002698613833766
LMAN1	chr18:57024694-57029694	chr18:56932659-56937659	cre	0	0.346477336811515	0.8147515516316458
LMAN1	chr18:57024694-57029694	chr18:56973387-56978387	cre	1	0.7637841968315959	0.8547209083321935
LMAN1	chr18:57024694-57029694	chr18:55251421-55256421	cre	0	0.20612809314564037	0.349322697102195
LMAN1	chr18:57024694-57029694	chr18:56002391-56007391	cre	0	0.1234670994707904	0.4531687700331906
LMAN1	chr18:57024694-57029694	chr18:56065158-56070158	cre	0	0.09125936187411857	0.2568008477911833
LMAN1	chr18:57024694-57029694	chr18:56072247-56077247	cre	0	0.12376033886064539	0.20937625694571843
LMAN1	chr18:57024694-57029694	chr18:56077731-56082731	cre	0	0.12376033886064539	0.20937625694571843
LMAN1	chr18:57024694-57029694	chr18:56121583-56126583	cre	0	0.1324152583299068	0.3079314135607784
LMAN1	chr18:57024694-57029694	chr18:56158747-56163747	cre	0	0.19380046460821077	0.2052161099471413
LMAN1	chr18:57024694-57029694	chr18:56172877-56177877	cre	0	0.19559575590447584	0.1864043039740358
LMAN1	chr18:57024694-57029694	chr18:56194711-56199711	cre	0	0.15185855069368148	0.3174960720339976
LMAN1	chr18:57024694-57029694	chr18:56326382-56331382	cre	0	0.11125513624197231	0.26421543700000016
LMAN1	chr18:57024694-57029694	chr18:56336118-56341118	cre	0	0.1237416518882713	0.2659777672899874
LMAN1	chr18:57024694-57029694	chr18:56352862-56357862	cre	0	0.13177368220649102	0.10118435019823642
LMAN1	chr18:57024694-57029694	chr18:56381014-56386014	cre	0	0.21136247603008623	0.14811441797254357
LMAN1	chr18:57024694-57029694	chr18:56444436-56449436	ARcre	0	0.3430574502342309	0.5378747719791357
LMAN1	chr18:57024694-57029694	chr18:56446602-56451602	ARcre	0	0.3430574502342309	0.5378747719791357
LMAN1	chr18:57024694-57029694	chr18:56607575-56612575	ARcre	0	0.2596713646582297	0.3770185491887161
LMAN1	chr18:57024694-57029694	chr18:56618123-56623123	cre	0	0.17386304927801036	0.29737377605720905
LMAN1	chr18:57024694-57029694	chr18:56761244-56766244	cre	0	0.33453349838774316	0.208761735881432
LMAN1	chr18:57024694-57029694	chr18:57067354-57072354	cre	1	0.4399777264431378	0.9871980448024971
LMAN1	chr18:57024694-57029694	chr18:57091857-57096857	cre	0	0.2448364011643505	0.6197914594126822
LMAN1	chr18:57024694-57029694	chr18:57110966-57115966	cre	0	0.28820888564149894	0.6788229077047953
LMAN1	chr18:57024694-57029694	chr18:57362112-57367112	cre	0	0.07739611356897765	0.19199040816352758
LMAN1	chr18:57024694-57029694	chr18:57448023-57453023	cre	0	0.10565966925912583	0.33568195587508143
LMAN1	chr18:57024694-57029694	chr18:57457276-57462276	cre	0	0.0	0.37805817770152605
LMAN1	chr18:57024694-57029694	chr18:57488532-57493532	cre	0	0.18208346811960055	0.372968240644121
LMAN1	chr18:57024694-57029694	chr18:57502328-57507328	cre	0	0.14230083818177736	0.27311409974091105
LMAN1	chr18:57024694-57029694	chr18:57564680-57569680	cre	0	0.07945568476916795	0.3142738903145603
VAPA	chr18:9911559-9916559	chr18:9705662-9710662	cre	0	0.19272757343426697	0.18433159398459395
VAPA	chr18:9911559-9916559	chr18:9794824-9799824	cre	0	0.36268979486109165	0.4082728721184983
VAPA	chr18:9911559-9916559	chr18:9823240-9828240	cre	1	0.5873636840241346	0.26743424746864053
VAPA	chr18:9911559-9916559	chr18:9852968-9857968	cre	1	0.41496332389250806	0.6573791994054815
VAPA	chr18:9911559-9916559	chr18:9885636-9890636	cre	1	0.6422041817804106	0.6616452885220455
VAPA	chr18:9911559-9916559	chr18:9332265-9337265	cre	0	0.09125936187411857	0.2734365007369444
VAPA	chr18:9911559-9916559	chr18:9473168-9478168	cre	0	0.16321118178314867	0.2891314533932447
VAPA	chr18:9911559-9916559	chr18:9720248-9725248	cre	0	0.29106735856248683	0.49617273359006636
VAPA	chr18:9911559-9916559	chr18:9769131-9774131	cre	0	0.3166349275178102	0.25614545720393117
VAPA	chr18:9911559-9916559	chr18:9801943-9806943	ARcre	0	0.4825896434415977	0.370827620735288
VAPA	chr18:9911559-9916559	chr18:10312300-10317300	cre	0	0.12349207933366911	0.2858420458386903
VAPA	chr18:9911559-9916559	chr18:10488328-10493328	cre	0	0.09125936187411857	0.21289041666027952
HSD17B14	chr19:49337435-49342435	chr19:49118641-49123641	cre	0	0.40200764145707224	0.24303632588829863
HSD17B14	chr19:49337435-49342435	chr19:49147069-49152069	cre	0	0.27969423565249996	0.483202610292592
HSD17B14	chr19:49337435-49342435	chr19:49256147-49261147	cre	0	0.5141438500745087	0.5053963232792292
HSD17B14	chr19:49337435-49342435	chr19:49256316-49261316	cre	0	0.5141438500745087	0.5053963232792292
HSD17B14	chr19:49337435-49342435	chr19:49296290-49301290	cre	1	0.8948147860389154	0.5164660933826984
HSD17B14	chr19:49337435-49342435	chr19:49319999-49324999	cre	1	0.890085959710376	0.4074123771097536
HSD17B14	chr19:49337435-49342435	chr19:49466058-49471058	cre	0	0.2923715047245453	0.43151621455758754
HSD17B14	chr19:49337435-49342435	chr19:49214717-49219717	cre	0	0.35377770506432143	0.3446671800821842
HSD17B14	chr19:49337435-49342435	chr19:49241478-49246478	cre	0	0.23123872233492473	0.3546056968733216
HSD17B14	chr19:49337435-49342435	chr19:49311777-49316777	cre	1	0.6146401308064995	1.0378845056279105
HSD17B14	chr19:49337435-49342435	chr19:49399490-49404490	cre	0	0.21331432458811078	0.24711880385633306
HSD17B14	chr19:49337435-49342435	chr19:49401541-49406541	cre	0	0.21331432458811078	0.24711880385633306
HSD17B14	chr19:49337435-49342435	chr19:49434439-49439439	cre	0	0.2060241500434765	0.26329080240666725
HSD17B14	chr19:49337435-49342435	chr19:49455634-49460634	cre	0	0.15185855069368148	0.2502230307965694
HSD17B14	chr19:49337435-49342435	chr19:49494066-49499066	cre	0	0.27973004702405974	0.3819921469301028
HSD17B14	chr19:49337435-49342435	chr19:49494655-49499655	cre	0	0.27973004702405974	0.3819921469301028
KLK3	chr19:51355671-51360671	chr19:51352016-51357016	ARcre	1	3.469640662091929	2.1223477278238034
KLK3	chr19:51355671-51360671	chr19:50885096-50890096	cre	0	0.24505872439007703	0.31202740015963865
KLK3	chr19:51355671-51360671	chr19:51159390-51164390	cre	0	0.24608067955146296	0.24118349504099607
KLK3	chr19:51355671-51360671	chr19:51224086-51229086	cre	0	0.3972060951883552	0.44158929085797183
KLK3	chr19:51355671-51360671	chr19:51305686-51310686	cre	0	1.3876291602223847	1.3731054680192627
KLK3	chr19:51355671-51360671	chr19:51337969-51342969	cre	0	1.3220645903308192	1.046955963435398
KLK3	chr19:51355671-51360671	chr19:51342895-51347895	ARcre	0	2.5938852796589775	0.9440490879150271
KLK3	chr19:51355671-51360671	chr19:51362463-51367463	cre	1	2.8246418099240302	2.953638391540563
KLK3	chr19:51355671-51360671	chr19:51370076-51375076	ARcre	0	2.6215239863996773	1.485202078664972
KLK3	chr19:51355671-51360671	chr19:51390631-51395631	ARcre	0	1.9454442972522639	1.2791405806108203
KLK3	chr19:51355671-51360671	chr19:51411494-51416494	cre	0	1.1539105766157587	1.7679282297700907
KLK3	chr19:51355671-51360671	chr19:51422959-51427959	cre	0	0.5225074375284244	0.2626075484724664
KLK3	chr19:51355671-51360671	chr19:51609127-51614127	cre	0	0.2875975369178752	0.15516838797327634
KLK2	chr19:51374195-51379195	chr19:51224086-51229086	cre	0	0.4161061082320035	0.18563928190785034
KLK2	chr19:51374195-51379195	chr19:51370076-51375076	ARcre	1	3.332268687103965	1.8362089332424583
KLK2	chr19:51374195-51379195	chr19:51012110-51017110	cre	0	0.11125513624197231	0.23795738487955548
KLK2	chr19:51374195-51379195	chr19:51159390-51164390	cre	0	0.29778626691876336	0.3229289853289781
KLK2	chr19:51374195-51379195	chr19:51390631-51395631	ARcre	0	2.4343729876354208	1.6676831240234697
KLK2	chr19:51374195-51379195	chr19:51422959-51427959	cre	0	0.6378804422746077	0.4574455502793524
KLK2	chr19:51374195-51379195	chr19:51867172-51872172	cre	0	0.15104358464173281	0.0971052656134706
KLK2	chr19:51374195-51379195	chr19:51868731-51873731	cre	0	0.15104358464173281	0.0971052656134706
KLK2	chr19:51374195-51379195	chr19:51868853-51873853	cre	0	0.15104358464173281	0.0971052656134706
MERTK	chr2:112653685-112658685	chr2:112661533-112666533	cre	1	1.0851085861322725	0.9098444659499743
MERTK	chr2:112653685-112658685	chr2:112675413-112680413	cre	0	0.442646657321813	0.39411685499723953
MERTK	chr2:112653685-112658685	chr2:112688250-112693250	cre	0	0.23017380460869458	0.2802053610988769
MERTK	chr2:112653685-112658685	chr2:112700243-112705243	cre	0	0.739110703246768	0.1673271962932102
MERTK	chr2:112653685-112658685	chr2:112701879-112706879	cre	0	0.739110703246768	0.1673271962932102
MERTK	chr2:112653685-112658685	chr2:112810300-112815300	cre	0	0.43511182244742347	0.5366743225675451
DBI	chr2:120121997-120126997	chr2:118769209-118774209	cre	0	0.27109476286292045	0.15704366541990455
DBI	chr2:120121997-120126997	chr2:118843550-118848550	cre	0	0.39939916773518896	0.3277214297422581
DBI	chr2:120121997-120126997	chr2:119637404-119642404	cre	0	0.25872042795582006	0.33605827626519
DBI	chr2:120121997-120126997	chr2:119885124-119890124	cre	0	0.30719295455003065	0.1905985853938227
DBI	chr2:120121997-120126997	chr2:119996008-120001008	cre	0	0.6116409073216729	0.29923681483736714
DBI	chr2:120121997-120126997	chr2:120038865-120043865	cre	0	0.368818417211492	0.4205406944166817
DBI	chr2:120121997-120126997	chr2:120068217-120073217	cre	1	1.1782813465902437	0.7163344340017958
DBI	chr2:120121997-120126997	chr2:120144853-120149853	cre	1	1.1134952140364214	1.0670701496333883
DBI	chr2:120121997-120126997	chr2:120231593-120236593	cre	0	0.43417114511461063	0.604590369783992
DBI	chr2:120121997-120126997	chr2:120247438-120252438	cre	0	0.3088646191835675	0.4138041848465988
DBI	chr2:120121997-120126997	chr2:120354119-120359119	cre	0	0.2764827100848737	0.18433159398459395
DBI	chr2:120121997-120126997	chr2:120434243-120439243	cre	0	0.42186375772450496	0.5435369266183248
DBI	chr2:120121997-120126997	chr2:119771091-119776091	cre	0	0.12376033886064539	0.581765302490427
DBI	chr2:120121997-120126997	chr2:119929971-119934971	cre	0	0.23145527382272735	0.25897213058279245
DBI	chr2:120121997-120126997	chr2:119978929-119983929	cre	0	0.24065366810831923	0.13926470450567185
DBI	chr2:120121997-120126997	chr2:120059376-120064376	cre	0	0.18670963282171732	0.7258081201805511
DBI	chr2:120121997-120126997	chr2:120092824-120097824	ARcre	1	0.40434498163146765	0.8707612572611824
DBI	chr2:120121997-120126997	chr2:120107654-120112654	cre	1	0.886381176977872	0.7875154342161763
DBI	chr2:120121997-120126997	chr2:120299525-120304525	cre	0	0.14453573013595727	0.24979902674690277
STK39	chr2:169102151-169107151	chr2:169033563-169038563	cre	1	0.6784659672211788	0.776866396962534
STK39	chr2:169102151-169107151	chr2:169110450-169115450	cre	1	1.0648820784795732	1.2164665105938792
STK39	chr2:169102151-169107151	chr2:169132874-169137874	ARcre	1	0.9744975278466665	0.8694653536274078
STK39	chr2:169102151-169107151	chr2:169191031-169196031	cre	1	0.36697544716454056	0.7533489971065058
STK39	chr2:169102151-169107151	chr2:169334875-169339875	cre	0	0.30201731291569334	0.4047954231571136
STK39	chr2:169102151-169107151	chr2:169532654-169537654	cre	0	0.2065876724385291	0.2317681602318119
STK39	chr2:169102151-169107151	chr2:168919118-168924118	cre	0	0.3415298043042781	0.37813330578380777
STK39	chr2:169102151-169107151	chr2:168940952-168945952	ARcre	0	0.4542613286635708	0.18833426938096778
STK39	chr2:169102151-169107151	chr2:169052796-169057796	cre	0	0.3939757768676022	0.47972103039866204
STK39	chr2:169102151-169107151	chr2:169309872-169314872	cre	0	0.22461283501171328	0.2732671574340044
STK39	chr2:169102151-169107151	chr2:169347439-169352439	cre	0	0.23508732178220346	0.23437985219353769
STK39	chr2:169102151-169107151	chr2:169507683-169512683	cre	0	0.10884961417281873	0.3141803823280542
ITGAV	chr2:187452292-187457292	chr2:187395828-187400828	cre	1	0.21173162742975238	0.3793479718833216
ITGAV	chr2:187452292-187457292	chr2:187406670-187411670	ARcre	0	0.32644171279703843	0.21479272738744823
ITGAV	chr2:187452292-187457292	chr2:187486639-187491639	cre	1	0.38206405671699817	0.42961814011216215
ITGAV	chr2:187452292-187457292	chr2:187504230-187509230	cre	1	0.3519422701325485	0.31202740015963865
ITGAV	chr2:187452292-187457292	chr2:187348383-187353383	cre	1	0.17966038217394759	0.33194749015772146
ITGAV	chr2:187452292-187457292	chr2:187437736-187442736	cre	1	0.2940827844039796	0.09576774657657158
ITGAV	chr2:187452292-187457292	chr2:187620251-187625251	cre	0	0.0	0.20293454407017408
XRCC5	chr2:216971520-216976520	chr2:216944039-216949039	cre	1	0.6079716173002279	0.8847201069018173
XRCC5	chr2:216971520-216976520	chr2:216944142-216949142	cre	1	0.6079716173002279	0.8847201069018173
XRCC5	chr2:216971520-216976520	chr2:217274637-217279637	cre	0	0.26972739704170884	0.5537203886303225
XRCC5	chr2:216971520-216976520	chr2:217414008-217419008	ARcre	0	0.43972694429932735	0.29109494606655384
XRCC5	chr2:216971520-216976520	chr2:217527723-217532723	cre	0	0.3915622899303664	0.43219620461206487
XRCC5	chr2:216971520-216976520	chr2:217529011-217534011	cre	0	0.3915622899303664	0.43219620461206487
XRCC5	chr2:216971520-216976520	chr2:216995331-217000331	cre	1	0.36731476588444306	0.9251629368284335
XRCC5	chr2:216971520-216976520	chr2:217062712-217067712	cre	0	0.18456510282330382	0.37982779941834244
XRCC5	chr2:216971520-216976520	chr2:217225208-217230208	cre	0	0.19636197752346338	0.46188828074386296
XRCC5	chr2:216971520-216976520	chr2:217361309-217366309	cre	0	0.46783517632003235	0.3359222403233107
XRCC5	chr2:216971520-216976520	chr2:217398063-217403063	cre	0	0.10296195305988078	0.29400109125131396
XRCC5	chr2:216971520-216976520	chr2:217477807-217482807	cre	0	0.14465132849113355	0.5112618730472107
XRCC5	chr2:216971520-216976520	chr2:217495618-217500618	cre	0	0.1340416414433815	0.1810134972411032
ACSL3	chr2:223723160-223728160	chr2:223552977-223557977	cre	0	0.9803663934278342	1.0956499161171764
ACSL3	chr2:223723160-223728160	chr2:223556311-223561311	cre	0	0.9803663934278342	1.0956499161171764
ACSL3	chr2:223723160-223728160	chr2:223615605-223620605	cre	0	0.4601175373880939	0.5957409148533234
ACSL3	chr2:223723160-223728160	chr2:223658872-223663872	ARcre	1	2.2505292442964477	1.1688458395192391
ACSL3	chr2:223723160-223728160	chr2:223745002-223750002	cre	1	1.136685729424117	1.1192061960752935
ACSL3	chr2:223723160-223728160	chr2:223747350-223752350	cre	1	1.136685729424117	1.1192061960752935
ACSL3	chr2:223723160-223728160	chr2:223766094-223771094	cre	0	0.594869878885666	0.6541151941820137
ACSL3	chr2:223723160-223728160	chr2:223795655-223800655	cre	0	0.26784262295228906	0.3971330889521489
ACSL3	chr2:223723160-223728160	chr2:223518270-223523270	cre	0	0.3496819545850086	0.8993677306213652
ACSL3	chr2:223723160-223728160	chr2:223801759-223806759	cre	0	0.2647976924439868	0.17900123733158488
ACSL3	chr2:223723160-223728160	chr2:224699799-224704799	cre	0	0.19409784115638246	0.3712747629345037
PMEPA1	chr20:56264386-56269386	chr20:56227139-56232139	cre	0	0.47347733304866363	0.31480349657998935
PMEPA1	chr20:56264386-56269386	chr20:56282266-56287266	cre	1	0.4648534772850137	0.8511107985183541
PMEPA1	chr20:56264386-56269386	chr20:56335863-56340863	ARcre	0	0.48472119459815705	0.10969608574934898
PMEPA1	chr20:56264386-56269386	chr20:56346321-56351321	ARcre	0	0.4897038572562516	0.2972375601702817
PMEPA1	chr20:56264386-56269386	chr20:56517706-56522706	cre	0	0.31534573372134506	0.11486162442509235
PMEPA1	chr20:56264386-56269386	chr20:56752030-56757030	cre	0	0.27143752614503786	0.31654018633422404
PMEPA1	chr20:56264386-56269386	chr20:57223828-57228828	cre	0	0.15285404707425912	0.23243024494972453
PMEPA1	chr20:56264386-56269386	chr20:57223990-57228990	cre	0	0.15285404707425912	0.23243024494972453
ADRM1	chr20:60875561-60880561	chr20:60594110-60599110	cre	0	0.24668808081414165	0.18139739013661052
ADRM1	chr20:60875561-60880561	chr20:60695063-60700063	cre	0	0.43436186058154996	0.7129824709918042
ADRM1	chr20:60875561-60880561	chr20:60755601-60760601	cre	0	0.49931517719623886	0.8827048845041446
ADRM1	chr20:60875561-60880561	chr20:60787811-60792811	ARcre	0	0.35571521042900356	0.5407278114956378
ADRM1	chr20:60875561-60880561	chr20:60800904-60805904	cre	1	0.647336748356759	0.4436733627372336
ADRM1	chr20:60875561-60880561	chr20:60819499-60824499	cre	1	0.708040112200161	0.6522241238642328
ADRM1	chr20:60875561-60880561	chr20:60925816-60930816	cre	0	0.497333262414752	0.42057468801102904
ADRM1	chr20:60875561-60880561	chr20:60959672-60964672	cre	1	0.9590225015104175	1.1889588603396153
ADRM1	chr20:60875561-60880561	chr20:60979841-60984841	cre	0	0.629457336357191	0.4611981698487939
ADRM1	chr20:60875561-60880561	chr20:61006566-61011566	cre	0	0.19764402136605663	0.4998402917697588
ADRM1	chr20:60875561-60880561	chr20:61072947-61077947	cre	0	0.2715429855317982	0.2161038093413436
ADRM1	chr20:60875561-60880561	chr20:61196114-61201114	cre	0	0.2866152804303865	0.35684183272668163
ADRM1	chr20:60875561-60880561	chr20:61272156-61277156	cre	0	0.35082623402356594	0.4174741948096563
ADRM1	chr20:60875561-60880561	chr20:61405584-61410584	cre	0	0.2065876724385291	0.13997910532396066
ADRM1	chr20:60875561-60880561	chr20:61425305-61430305	cre	0	0.2920460114384225	0.14852397503294232
ADRM1	chr20:60875561-60880561	chr20:61467259-61472259	cre	0	0.29389652012473494	0.18208010074547287
ADRM1	chr20:60875561-60880561	chr20:61198084-61203084	cre	0	0.3023658419303136	0.23105941739518335
ADRM1	chr20:60875561-60880561	chr20:61271297-61276297	cre	0	0.35082623402356594	0.4174741948096563
ADRM1	chr20:60875561-60880561	chr20:61555233-61560233	cre	0	0.16733079572852844	0.2124976854824303
ADAMTS1	chr21:28215228-28220228	chr21:28169050-28174050	cre	0	0.7576747052024126	0.5181225300080884
ADAMTS1	chr21:28215228-28220228	chr21:28204293-28209293	cre	1	0.7220060739486421	0.9083706576673518
ADAMTS1	chr21:28215228-28220228	chr21:28934741-28939741	cre	0	0.3019020190535875	0.5064936237601182
ADAMTS1	chr21:28215228-28220228	chr21:29071144-29076144	cre	0	0.2635091278731276	0.6676232657433756
ADAMTS1	chr21:28215228-28220228	chr21:29187002-29192002	cre	0	0.406808988451124	0.47331573162414364
ADAMTS1	chr21:28215228-28220228	chr21:29506691-29511691	ARcre	0	0.38044634582700804	0.4874804922737916
ADAMTS1	chr21:28215228-28220228	chr21:29653799-29658799	cre	0	0.2958583605454619	0.3067507607646726
ADAMTS1	chr21:28215228-28220228	chr21:29680432-29685432	ARcre	0	0.3471599159557305	0.33675421636143676
ADAMTS1	chr21:28215228-28220228	chr21:29693167-29698167	cre	0	0.47582215695324426	0.40366038564123596
ADAMTS1	chr21:28215228-28220228	chr21:29909050-29914050	ARcre	1	0.26002367293073225	0.38680294068843074
ADAMTS1	chr21:28215228-28220228	chr21:30142085-30147085	cre	0	0.29651180578862846	0.4220034115099641
ADAMTS1	chr21:28215228-28220228	chr21:30164452-30169452	cre	0	0.558430860353217	0.32988774183711356
ADAMTS1	chr21:28215228-28220228	chr21:30327506-30332506	ARcre	0	0.19167943231307372	0.18235848858724538
ADAMTS1	chr21:28215228-28220228	chr21:30332123-30337123	cre	0	0.2946850636305243	0.3225122471255358
ADAMTS1	chr21:28215228-28220228	chr21:30394450-30399450	cre	0	0.1571354437327125	0.16000706021337052
ADAMTS1	chr21:28215228-28220228	chr21:26977329-26982329	cre	0	0.10258188070647585	0.2068738968111046
ADAMTS1	chr21:28215228-28220228	chr21:27160375-27165375	cre	0	0.07739611356897765	0.23640095697582156
ADAMTS1	chr21:28215228-28220228	chr21:28165984-28170984	cre	0	0.2551722655363149	0.42698834120806417
ADAMTS1	chr21:28215228-28220228	chr21:28460217-28465217	cre	0	0.13264927106473504	0.30084057609184667
ADAMTS1	chr21:28215228-28220228	chr21:28525001-28530001	ARcre	0	0.16803563749300182	0.2317609236737569
ADAMTS1	chr21:28215228-28220228	chr21:28560680-28565680	cre	0	0.10258188070647585	0.10673235319532397
ADAMTS1	chr21:28215228-28220228	chr21:28696235-28701235	ARcre	0	0.0	0.16991737121279274
ADAMTS1	chr21:28215228-28220228	chr21:28768567-28773567	cre	0	0.16733079572852844	0.42987733532542144
ADAMTS1	chr21:28215228-28220228	chr21:28927603-28932603	cre	0	0.29535606007626375	0.5480347637782936
ADAMTS1	chr21:28215228-28220228	chr21:29242437-29247437	cre	0	0.17488247719709998	0.18136832492951846
ADAMTS1	chr21:28215228-28220228	chr21:29521283-29526283	ARcre	0	0.2186007200101773	0.14381979273330522
ADAMTS1	chr21:28215228-28220228	chr21:29622800-29627800	cre	0	0.2915750506993692	0.45334411354221926
ADAMTS1	chr21:28215228-28220228	chr21:29757084-29762084	cre	0	0.28955303119745346	0.2795427265821141
ADAMTS1	chr21:28215228-28220228	chr21:29809772-29814772	ARcre	0	0.1237416518882713	0.24151425230583945
ADAMTS1	chr21:28215228-28220228	chr21:29892110-29897110	cre	0	0.10347344813015781	0.21055371577990117
ADAMTS1	chr21:28215228-28220228	chr21:30192852-30197852	cre	0	0.11765549686131743	0.26848193619459343
ADAMTS1	chr21:28215228-28220228	chr21:30274951-30279951	cre	0	0.17488247719709998	0.3049826197881462
ADAMTS1	chr21:28215228-28220228	chr21:30362706-30367706	cre	0	0.23123872233492473	0.4664882496231644
ADAMTS1	chr21:28215228-28220228	chr21:30372638-30377638	cre	0	0.09143204242271616	0.3506703710140149
ADAMTS1	chr21:28215228-28220228	chr21:30389199-30394199	cre	0	0.12376033886064539	0.2873153527902306
ADAMTS1	chr21:28215228-28220228	chr21:30403064-30408064	cre	0	0.25063333851580694	0.19941546732603618
ADAMTS1	chr21:28215228-28220228	chr21:30443618-30448618	cre	0	0.044355530569099286	0.4593699415696229
ADAMTS1	chr21:28215228-28220228	chr21:30447296-30452296	cre	0	0.044355530569099286	0.4593699415696229
TMPRSS2	chr21:42877586-42882586	chr21:42537228-42542228	cre	0	0.4025318913405109	0.49018573146527444
TMPRSS2	chr21:42877586-42882586	chr21:42766278-42771278	cre	0	0.33597890649146356	0.2643435999298355
TMPRSS2	chr21:42877586-42882586	chr21:42870154-42875154	cre	1	2.170903959480641	3.6626776005135575
TMPRSS2	chr21:42877586-42882586	chr21:42890467-42895467	ARcre	0	1.7123823155223112	1.7599793909444614
TMPRSS2	chr21:42877586-42882586	chr21:42936253-42941253	cre	0	0.7943341869694731	0.6598561073612595
TMPRSS2	chr21:42877586-42882586	chr21:42952792-42957792	ARcre	0	1.3073654754136992	1.3277093485960043
TMPRSS2	chr21:42877586-42882586	chr21:43023403-43028403	cre	0	1.1563041268840353	1.4600575832858955
TMPRSS2	chr21:42877586-42882586	chr21:43122114-43127114	cre	0	0.18472196503370958	0.3025312564714567
TMPRSS2	chr21:42877586-42882586	chr21:43166156-43171156	cre	0	0.3360307901151988	0.3212386565181106
TMPRSS2	chr21:42877586-42882586	chr21:43371499-43376499	cre	0	0.17405077011140066	0.18487865419877283
TMPRSS2	chr21:42877586-42882586	chr21:42503568-42508568	cre	0	0.1496753027854192	0.49176106577106327
TMPRSS2	chr21:42877586-42882586	chr21:42619993-42624993	cre	0	0.3169782899954239	0.18925207172361647
TMPRSS2	chr21:42877586-42882586	chr21:42652821-42657821	cre	0	0.3658960577841538	0.4282815574476104
TMPRSS2	chr21:42877586-42882586	chr21:42692247-42697247	cre	0	0.49980303452265523	0.2433939549553599
TMPRSS2	chr21:42877586-42882586	chr21:42736386-42741386	cre	0	0.3360054288995871	0.3348127767154552
TMPRSS2	chr21:42877586-42882586	chr21:42789942-42794942	cre	0	0.5518320430181817	0.2682647374709126
TMPRSS2	chr21:42877586-42882586	chr21:42803026-42808026	ARcre	0	0.27521272943974523	0.39377015331833015
TMPRSS2	chr21:42877586-42882586	chr21:42906144-42911144	cre	0	0.7367763992378122	1.4244302545769476
TMPRSS2	chr21:42877586-42882586	chr21:43169523-43174523	cre	0	0.44747014373139077	0.40129986700484205
TMPRSS2	chr21:42877586-42882586	chr21:43184766-43189766	cre	0	0.16809127499452947	1.1227528938577704
TMPRSS2	chr21:42877586-42882586	chr21:43201436-43206436	cre	0	0.46573777910436115	0.6321354039544768
TMPRSS2	chr21:42877586-42882586	chr21:43220552-43225552	cre	0	0.39226181580255337	0.5014347755211842
TMPRSS2	chr21:42877586-42882586	chr21:43234950-43239950	cre	0	0.270828009849883	0.45954593957147766
TMPRSS2	chr21:42877586-42882586	chr21:43297082-43302082	cre	0	0.3631940437858	0.4309376756507994
TMPRSS2	chr21:42877586-42882586	chr21:43351093-43356093	cre	0	0.38630358792145203	0.20495698551748523
TMPRSS2	chr21:42877586-42882586	chr21:43382860-43387860	cre	0	0.10902407466071028	0.23468678892622535
TMPRSS2	chr21:42877586-42882586	chr21:43427996-43432996	cre	0	0.21873825368773958	0.34302470143919056
TMPRSS2	chr21:42877586-42882586	chr21:43474761-43479761	cre	0	0.39098418143508207	0.28011528979835504
TMPRSS2	chr21:42877586-42882586	chr21:43535199-43540199	cre	0	0.16243660017443914	0.2514320053110344
TMPRSS2	chr21:42877586-42882586	chr21:43913964-43918964	cre	0	0.12706799072273423	0.25594106732753513
TMPRSS2	chr21:42877586-42882586	chr21:43917242-43922242	cre	0	0.12706799072273423	0.25594106732753513
TMPRSS2	chr21:42877586-42882586	chr21:44310875-44315875	cre	0	0.11997615094375293	0.27512904012310474
XRCC6	chr22:42014623-42019623	chr22:41344863-41349863	cre	0	0.3186357383267105	0.43470100464331396
XRCC6	chr22:42014623-42019623	chr22:41679755-41684755	cre	0	0.3417424012333858	0.40764335488718406
XRCC6	chr22:42014623-42019623	chr22:41775433-41780433	cre	0	0.4055484924684089	0.5728616731409814
XRCC6	chr22:42014623-42019623	chr22:41804081-41809081	cre	0	0.4948172041870716	0.6390463903922021
XRCC6	chr22:42014623-42019623	chr22:41807545-41812545	cre	0	0.42379400762831954	0.45202992246245766
XRCC6	chr22:42014623-42019623	chr22:41840527-41845527	cre	0	0.7019110082557505	0.7663297198947786
XRCC6	chr22:42014623-42019623	chr22:41906532-41911532	cre	0	0.5162213027699367	0.4944144810634885
XRCC6	chr22:42014623-42019623	chr22:41926945-41931945	cre	0	0.40071961713951204	0.44638832271198364
XRCC6	chr22:42014623-42019623	chr22:41937949-41942949	cre	0	0.8292837779509025	0.6001985275298224
XRCC6	chr22:42014623-42019623	chr22:42060603-42065603	cre	1	0.42975690155367	1.3484018329627374
XRCC6	chr22:42014623-42019623	chr22:42082413-42087413	cre	0	0.3022727760440266	0.8753366736984627
XRCC6	chr22:42014623-42019623	chr22:42194183-42199183	cre	0	0.4545016704166014	0.671045853758899
XRCC6	chr22:42014623-42019623	chr22:42226609-42231609	cre	0	0.3943636865526931	0.4581920736147431
XRCC6	chr22:42014623-42019623	chr22:42238237-42243237	cre	0	0.30882619143303564	0.27230117558806344
XRCC6	chr22:42014623-42019623	chr22:42340668-42345668	cre	0	0.33286107053015546	0.3820380347301258
XRCC6	chr22:42014623-42019623	chr22:43014814-43019814	ARcre	0	0.13860762483848713	0.21086980816185225
XRCC6	chr22:42014623-42019623	chr22:43199026-43204026	cre	0	0.4214863420662558	0.20998543623653454
XRCC6	chr22:42014623-42019623	chr22:40996588-41001588	cre	0	0.0	0.26881389041231485
XRCC6	chr22:42014623-42019623	chr22:41250526-41255526	cre	0	0.12748206793212016	0.10790337148567608
XRCC6	chr22:42014623-42019623	chr22:41250602-41255602	cre	0	0.12748206793212016	0.10790337148567608
XRCC6	chr22:42014623-42019623	chr22:41352306-41357306	cre	0	0.3473872023064971	0.28822912864462424
XRCC6	chr22:42014623-42019623	chr22:41415605-41420605	cre	0	0.208847098681856	0.11753636018350616
XRCC6	chr22:42014623-42019623	chr22:41591152-41596152	cre	0	0.2804101177627135	0.28220562766207513
XRCC6	chr22:42014623-42019623	chr22:41655762-41660762	cre	0	0.10884961417281873	0.35993767215000866
XRCC6	chr22:42014623-42019623	chr22:41695026-41700026	cre	0	0.285224785406857	0.29368492218595166
XRCC6	chr22:42014623-42019623	chr22:41760988-41765988	cre	0	0.1712607215454662	0.21731074721651067
XRCC6	chr22:42014623-42019623	chr22:41795713-41800713	cre	0	0.1461906511851435	0.29781124186007374
XRCC6	chr22:42014623-42019623	chr22:41797515-41802515	cre	0	0.1461906511851435	0.29781124186007374
XRCC6	chr22:42014623-42019623	chr22:41811687-41816687	ARcre	0	0.42379400762831954	0.45202992246245766
XRCC6	chr22:42014623-42019623	chr22:41983394-41988394	cre	1	0.888982352767401	1.34039933740522
XRCC6	chr22:42014623-42019623	chr22:42296600-42301600	cre	0	0.23190549897415894	0.5680102360165539
XRCC6	chr22:42014623-42019623	chr22:42370438-42375438	cre	0	0.07739611356897765	0.1900106700957511
XRCC6	chr22:42014623-42019623	chr22:42464334-42469334	cre	0	0.23145527382272735	0.2587954389002702
XRCC6	chr22:42014623-42019623	chr22:42467755-42472755	cre	0	0.23145527382272735	0.2587954389002702
XRCC6	chr22:42014623-42019623	chr22:42751237-42756237	cre	0	0.0	0.26107127970000177
XRCC6	chr22:42014623-42019623	chr22:42838078-42843078	cre	0	0.16042786013426535	0.1750024113543953
XRCC6	chr22:42014623-42019623	chr22:42855613-42860613	cre	0	0.12707642954735024	0.22560822247659912
XRCC6	chr22:42014623-42019623	chr22:42867198-42872198	cre	0	0.17488247719709998	0.27512904012310474
XRCC6	chr22:42014623-42019623	chr22:43008468-43013468	cre	0	0.16808600677518584	0.33386831442012305
NGLY1	chr3:25822542-25827542	chr3:25829071-25834071	cre	0	0.7546493506623125	1.1362362189844617
GPD1L	chr3:32145503-32150503	chr3:31791985-31796985	cre	1	0.2376959886571921	0.19973397883376262
GPD1L	chr3:32145503-32150503	chr3:32057881-32062881	cre	1	0.34837612581417016	0.35609790499893434
GPD1L	chr3:32145503-32150503	chr3:32084528-32089528	cre	1	0.5244300890779997	0.10118435019823642
GPD1L	chr3:32145503-32150503	chr3:32173184-32178184	cre	1	0.4318716569348707	0.3675735935819216
GPD1L	chr3:32145503-32150503	chr3:31653705-31658705	cre	0	0.2803657706750377	0.18791933722325946
GPD1L	chr3:32145503-32150503	chr3:31843473-31848473	cre	0	0.34541736652573996	0.12226931564898327
GPD1L	chr3:32145503-32150503	chr3:31945409-31950409	cre	0	0.22495275919723498	0.33488742762281376
GPD1L	chr3:32145503-32150503	chr3:32020294-32025294	cre	0	0.33517201065866964	0.24742012448269976
GPD1L	chr3:32145503-32150503	chr3:32020766-32025766	cre	0	0.33517201065866964	0.24742012448269976
GPD1L	chr3:32145503-32150503	chr3:32122026-32127026	cre	1	0.4510637481223051	0.42389146212246237
SEC24D	chr4:119754793-119759793	chr4:119604068-119609068	cre	0	0.4089189301090161	0.7121899763130911
SEC24D	chr4:119754793-119759793	chr4:119665231-119670231	cre	0	0.3928588318860183	0.5506737099094527
SEC24D	chr4:119754793-119759793	chr4:119684514-119689514	cre	0	0.34136474314493825	0.4726008266074866
SEC24D	chr4:119754793-119759793	chr4:119709125-119714125	cre	0	0.2386011171807565	0.4866444932496238
SEC24D	chr4:119754793-119759793	chr4:119742251-119747251	cre	1	0.7478498489208067	0.744538785938528
SEC24D	chr4:119754793-119759793	chr4:119783991-119788991	cre	1	0.7247289083054237	0.8176151148385314
SEC24D	chr4:119754793-119759793	chr4:119195499-119200499	cre	0	0.1324152583299068	0.2052161099471413
SEC24D	chr4:119754793-119759793	chr4:119197626-119202626	cre	0	0.1324152583299068	0.2052161099471413
SEC24D	chr4:119754793-119759793	chr4:119807517-119812517	cre	0	0.2572916286321202	0.5194311504155987
SEC24D	chr4:119754793-119759793	chr4:119839122-119844122	cre	0	0.1608693972120747	0.43401424809209105
SEC24D	chr4:119754793-119759793	chr4:119873130-119878130	cre	0	0.1790880945192303	0.5198022734276556
SEC24D	chr4:119754793-119759793	chr4:119888104-119893104	cre	0	0.40012472307534264	0.4274778277002842
SEC24D	chr4:119754793-119759793	chr4:120131167-120136167	cre	0	0.27919294144384826	0.41218154635594356
SEC24D	chr4:119754793-119759793	chr4:120373810-120378810	cre	0	0.10258188070647585	0.1881758440455709
INPP4B	chr4:143764943-143769943	chr4:142139541-142144541	cre	0	0.07739611356897765	0.13997910532396066
INPP4B	chr4:143764943-143769943	chr4:143196096-143201096	cre	1	0.12738814524923356	0.2716445354628988
INPP4B	chr4:143764943-143769943	chr4:143519776-143524776	cre	1	0.23512705470005252	0.319816047743614
INPP4B	chr4:143764943-143769943	chr4:144103598-144108598	cre	1	0.18095461850806788	0.14933269701037827
HPGD	chr4:175441549-175446549	chr4:175315797-175320797	ARcre	1	0.1324152583299068	0.19621244788759518
HPGD	chr4:175441549-175446549	chr4:175317559-175322559	ARcre	1	0.1324152583299068	0.19621244788759518
HPGD	chr4:175441549-175446549	chr4:175380489-175385489	cre	1	0.1956128751017637	0.23866744618661895
SPCS3	chr4:177238615-177243615	chr4:177114322-177119322	cre	1	0.6424534639202559	0.9083041056838524
SPCS3	chr4:177238615-177243615	chr4:177155774-177160774	cre	1	0.6914588124277612	0.5922444164177944
SPCS3	chr4:177238615-177243615	chr4:177157069-177162069	cre	1	0.6914588124277612	0.5922444164177944
SPCS3	chr4:177238615-177243615	chr4:177196222-177201222	cre	1	0.3757522525125546	0.7662400761957232
SPCS3	chr4:177238615-177243615	chr4:176479471-176484471	cre	0	0.233351717994986	0.24325776674467578
SPCS3	chr4:177238615-177243615	chr4:176632206-176637206	cre	0	0.11125513624197231	0.19938693162117194
SPCS3	chr4:177238615-177243615	chr4:176810635-176815635	cre	0	0.12707642954735024	0.2051381084631778
SPCS3	chr4:177238615-177243615	chr4:176853817-176858817	cre	0	0.1840843311212643	0.21978363119111377
SPCS3	chr4:177238615-177243615	chr4:176984485-176989485	cre	0	0.10296195305988078	0.20874495955256853
SPCS3	chr4:177238615-177243615	chr4:177042622-177047622	cre	0	0.10565966925912583	0.260660693296414
SPCS3	chr4:177238615-177243615	chr4:177258184-177263184	cre	1	0.1475128887468934	0.6848830026384604
HERC3	chr4:89511074-89516074	chr4:89237760-89242760	cre	0	0.30148255186477524	0.2372739877755074
HERC3	chr4:89511074-89516074	chr4:89239661-89244661	cre	0	0.30148255186477524	0.2372739877755074
HERC3	chr4:89511074-89516074	chr4:89450441-89455441	cre	0	0.8151902649829132	0.8942826607815717
HERC3	chr4:89511074-89516074	chr4:89458192-89463192	cre	0	0.5400723849614606	0.912059771924691
HERC3	chr4:89511074-89516074	chr4:89518816-89523816	ARcre	1	0.8014036280303949	0.9687231373752849
HERC3	chr4:89511074-89516074	chr4:89535233-89540233	cre	0	0.7978421948615116	0.870887253117778
HERC3	chr4:89511074-89516074	chr4:89550083-89555083	ARcre	0	0.898701990221384	0.6992233950650474
HERC3	chr4:89511074-89516074	chr4:89577992-89582992	cre	0	0.5679318282081193	1.1110802331458778
HERC3	chr4:89511074-89516074	chr4:89918007-89923007	ARcre	0	0.24533634176737443	0.13411917716330343
HERC3	chr4:89511074-89516074	chr4:89135230-89140230	cre	0	0.16597551332029226	0.23596407567837366
HERC3	chr4:89511074-89516074	chr4:89137934-89142934	cre	0	0.16597551332029226	0.23596407567837366
HERC3	chr4:89511074-89516074	chr4:89166221-89171221	cre	0	0.10347344813015781	0.2643435999298355
HERC3	chr4:89511074-89516074	chr4:89203388-89208388	cre	0	0.23387710533748565	0.26020916644332215
HERC3	chr4:89511074-89516074	chr4:89442464-89447464	cre	0	0.4452579760168896	1.1905710002298981
HERC3	chr4:89511074-89516074	chr4:89674922-89679922	cre	0	0.2208740971930077	0.5691345097862871
HERC3	chr4:89511074-89516074	chr4:89690907-89695907	cre	0	0.08068686751968908	0.40236472954904073
HERC3	chr4:89511074-89516074	chr4:89731326-89736326	cre	0	0.15765403042332937	0.2179930599168047
HERC3	chr4:89511074-89516074	chr4:89928678-89933678	cre	0	0.3681101463618386	0.1775788654714242
HERC3	chr4:89511074-89516074	chr4:89975743-89980743	cre	0	0.16731511964800894	0.16519070074983327
HERC3	chr4:89511074-89516074	chr4:90031468-90036468	cre	0	0.21782461901519207	0.34955909244999733
PDLIM5	chr4:95370553-95375553	chr4:95223269-95228269	cre	0	0.32205488138888644	0.4377582589323147
PDLIM5	chr4:95370553-95375553	chr4:95253823-95258823	cre	0	0.2103575178971523	0.4364984319124635
PDLIM5	chr4:95370553-95375553	chr4:95257438-95262438	ARcre	0	0.2103575178971523	0.4364984319124635
PDLIM5	chr4:95370553-95375553	chr4:95347955-95352955	cre	1	1.2400527313947394	0.773674197089613
PDLIM5	chr4:95370553-95375553	chr4:95394692-95399692	cre	0	0.5906738195968555	0.5037366406221182
PDLIM5	chr4:95370553-95375553	chr4:95432367-95437367	cre	0	0.5468394044555369	0.7937455315667328
PDLIM5	chr4:95370553-95375553	chr4:95435347-95440347	cre	0	0.219471894019536	0.17198104815737938
PDLIM5	chr4:95370553-95375553	chr4:95459422-95464422	cre	0	0.514507215501786	0.6309687406226009
PDLIM5	chr4:95370553-95375553	chr4:95542219-95547219	ARcre	0	0.2744585993149211	0.3336948433599731
PDLIM5	chr4:95370553-95375553	chr4:95217674-95222674	cre	0	0.23387710533748565	0.3651411900255641
PDLIM5	chr4:95370553-95375553	chr4:95376503-95381503	cre	1	1.0692204774284235	1.1952039651170343
PDLIM5	chr4:95370553-95375553	chr4:95402746-95407746	cre	0	0.5355405461423103	0.6282608611875262
PDLIM5	chr4:95370553-95375553	chr4:95530019-95535019	cre	0	0.21434334336297237	0.5698510444585646
PDLIM5	chr4:95370553-95375553	chr4:95588907-95593907	cre	0	0.27689323627286844	0.26729146455060815
PDLIM5	chr4:95370553-95375553	chr4:95845781-95850781	cre	0	0.1324152583299068	0.23459378992606233
PDLIM5	chr4:95370553-95375553	chr4:96027643-96032643	cre	0	0.23713448407404045	0.23625231264641233
PDLIM5	chr4:95370553-95375553	chr4:96037328-96042328	cre	0	0.11033991570004706	0.22560822247659912
SRP19	chr5:112194502-112199502	chr5:111800899-111805899	cre	0	0.3441145772634472	0.22650321125645667
SRP19	chr5:112194502-112199502	chr5:111837138-111842138	cre	0	0.35969840646425083	0.31528478882449135
SRP19	chr5:112194502-112199502	chr5:111862883-111867883	cre	0	0.3909707715422262	0.20303194760707316
SRP19	chr5:112194502-112199502	chr5:111884833-111889833	cre	0	0.31801188328824653	0.5144733839537949
SRP19	chr5:112194502-112199502	chr5:111927503-111932503	cre	0	0.34912352971945554	0.24852944980854322
SRP19	chr5:112194502-112199502	chr5:112155068-112160068	cre	0	0.8432259454275812	0.8904892570615889
SRP19	chr5:112194502-112199502	chr5:112218479-112223479	cre	1	0.3006147126930302	0.8971132669401397
SRP19	chr5:112194502-112199502	chr5:112255736-112260736	cre	0	0.4481137552277611	0.6105260964787366
SRP19	chr5:112194502-112199502	chr5:112309933-112314933	cre	0	0.4574029561961203	0.8018838446261973
SRP19	chr5:112194502-112199502	chr5:110845708-110850708	cre	0	0.17386304927801036	0.13724572647927066
SRP19	chr5:112194502-112199502	chr5:111494288-111499288	cre	0	0.1457152828205037	0.3619046868747109
SRP19	chr5:112194502-112199502	chr5:111508434-111513434	cre	0	0.12232304419418479	0.22753918191859732
SRP19	chr5:112194502-112199502	chr5:111563998-111568998	cre	0	0.09143204242271616	0.20572693719945703
SRP19	chr5:112194502-112199502	chr5:111587244-111592244	cre	0	0.05979008362808148	0.27676674373129895
SRP19	chr5:112194502-112199502	chr5:111672152-111677152	cre	0	0.3840354283876905	0.18804881947078092
SRP19	chr5:112194502-112199502	chr5:111752513-111757513	cre	0	0.16803563749300182	0.23621014073063315
SRP19	chr5:112194502-112199502	chr5:111752780-111757780	cre	0	0.16803563749300182	0.23621014073063315
SRP19	chr5:112194502-112199502	chr5:111947641-111952641	cre	0	0.17345040346023602	0.3928593449765727
SRP19	chr5:112194502-112199502	chr5:111963953-111968953	ARcre	0	0.32960024691435097	0.37277845549686356
SRP19	chr5:112194502-112199502	chr5:112040718-112045718	cre	0	0.30812698247515363	0.5305440956593906
SRP19	chr5:112194502-112199502	chr5:112069004-112074004	cre	0	0.3286585383311899	0.4693013575533761
SRP19	chr5:112194502-112199502	chr5:112181637-112186637	cre	1	1.2891042846515384	1.382791900756341
SRP19	chr5:112194502-112199502	chr5:112291793-112296793	cre	0	0.7542136966037968	0.4907182971999524
SRP19	chr5:112194502-112199502	chr5:112653745-112658745	cre	0	0.11765549686131743	0.19038658131699762
SRP19	chr5:112194502-112199502	chr5:112822027-112827027	cre	0	0.14922998812764687	0.2977904956509644
SRP19	chr5:112194502-112199502	chr5:112846880-112851880	cre	0	0.21891034451496072	0.2771960000763587
TNFAIP8	chr5:118601887-118606887	chr5:118300420-118305420	cre	0	0.33866804462493977	0.32464100113234196
TNFAIP8	chr5:118601887-118606887	chr5:118370493-118375493	cre	0	0.6012578687120965	0.6014579828799317
TNFAIP8	chr5:118601887-118606887	chr5:118404685-118409685	cre	0	0.4827366351788156	0.7372923996815892
TNFAIP8	chr5:118601887-118606887	chr5:118552480-118557480	cre	0	0.5929430805901705	0.2685534510757292
TNFAIP8	chr5:118601887-118606887	chr5:118602038-118607038	ARcre	1	1.5863128671929112	1.7433332598102704
TNFAIP8	chr5:118601887-118606887	chr5:118604302-118609302	ARcre	1	1.5863128671929112	1.7433332598102704
TNFAIP8	chr5:118601887-118606887	chr5:118607835-118612835	cre	1	1.5863128671929112	1.7433332598102704
TNFAIP8	chr5:118601887-118606887	chr5:118760578-118765578	cre	0	0.47012606296381754	0.3828005427401589
TNFAIP8	chr5:118601887-118606887	chr5:118785638-118790638	cre	0	0.2207012511732525	0.296718371892978
TNFAIP8	chr5:118601887-118606887	chr5:119209765-119214765	ARcre	0	0.5510113546676034	0.18487865419877283
TNFAIP8	chr5:118601887-118606887	chr5:119212544-119217544	ARcre	0	0.5510113546676034	0.18487865419877283
TNFAIP8	chr5:118601887-118606887	chr5:118321415-118326415	cre	0	0.41293446716981697	0.6117201171551543
TNFAIP8	chr5:118601887-118606887	chr5:118421640-118426640	cre	0	0.3294260924637296	0.6493002753905008
TNFAIP8	chr5:118601887-118606887	chr5:118513296-118518296	cre	0	0.3890457815627336	0.5369050237393556
TNFAIP8	chr5:118601887-118606887	chr5:118668326-118673326	cre	0	0.2949204968038661	0.8001575455390444
TNFAIP8	chr5:118601887-118606887	chr5:118721515-118726515	cre	0	0.170083005271136	0.5249800304514406
TNFAIP8	chr5:118601887-118606887	chr5:118745270-118750270	cre	0	0.4925357408828809	0.5827224239348188
ANKH	chr5:14869387-14874387	chr5:14862164-14867164	cre	1	1.2304781651034395	1.7464854613337522
ANKH	chr5:14869387-14874387	chr5:14927261-14932261	ARcre	0	0.2645723340518596	0.46431139172444785
ANKH	chr5:14869387-14874387	chr5:14930961-14935961	cre	0	0.2645723340518596	0.46431139172444785
ANKH	chr5:14869387-14874387	chr5:14942842-14947842	cre	0	0.27517817941723854	0.4226628641514324
ANKH	chr5:14869387-14874387	chr5:14957367-14962367	cre	0	0.29731877858518446	0.5134056080588519
ANKH	chr5:14869387-14874387	chr5:15001274-15006274	cre	0	0.5276095136143398	0.5358382581800395
ANKH	chr5:14869387-14874387	chr5:14682673-14687673	cre	0	0.12706799072273423	0.48470325314372936
ANKH	chr5:14869387-14874387	chr5:14714685-14719685	ARcre	0	0.8051679142463432	0.804369440508636
ANKH	chr5:14869387-14874387	chr5:14775355-14780355	cre	0	0.12232304419418479	0.32682751766919454
ANKH	chr5:14869387-14874387	chr5:14791875-14796875	cre	0	0.17356873226326372	0.3776630449946161
ANKH	chr5:14869387-14874387	chr5:14804771-14809771	cre	0	0.33871741196831395	0.7496625736082994
ANKH	chr5:14869387-14874387	chr5:14824958-14829958	cre	0	0.26113112545948597	0.5659676772349255
ANKH	chr5:14869387-14874387	chr5:14915538-14920538	cre	0	0.4336209601228935	0.4202608859635088
ANKH	chr5:14869387-14874387	chr5:14981540-14986540	ARcre	0	0.33067340433592063	0.43031667156387987
SLC26A2	chr5:149337800-149342800	chr5:148814602-148819602	cre	0	0.30395770674530864	0.0
SLC26A2	chr5:149337800-149342800	chr5:148817145-148822145	cre	0	0.30395770674530864	0.0
SLC26A2	chr5:149337800-149342800	chr5:148958536-148963536	cre	0	0.2987907632741507	0.4529031821788234
SLC26A2	chr5:149337800-149342800	chr5:149014114-149019114	cre	0	0.28100097159318166	0.3656744548443244
SLC26A2	chr5:149337800-149342800	chr5:149214926-149219926	cre	1	0.6867200477205618	0.6162095610471868
SLC26A2	chr5:149337800-149342800	chr5:149234750-149239750	cre	0	0.3425662702619741	0.5837515110875604
SLC26A2	chr5:149337800-149342800	chr5:149247503-149252503	cre	0	0.40309308157523954	0.48094598049568693
SLC26A2	chr5:149337800-149342800	chr5:149249822-149254822	cre	0	0.40309308157523954	0.48094598049568693
SLC26A2	chr5:149337800-149342800	chr5:149315081-149320081	cre	0	0.5111943527686731	0.4089962955577812
SLC26A2	chr5:149337800-149342800	chr5:149826810-149831810	cre	0	0.13938445051733456	0.20821201570456055
SLC26A2	chr5:149337800-149342800	chr5:149373242-149378242	ARcre	1	0.9286834728880052	0.8279677734128223
SLC26A2	chr5:149337800-149342800	chr5:149377717-149382717	cre	1	0.4764570926553615	1.0910440499136664
SLC26A2	chr5:149337800-149342800	chr5:149377781-149382781	cre	1	0.4764570926553615	1.0910440499136664
SLC26A2	chr5:149337800-149342800	chr5:148928507-148933507	cre	0	0.1940564541821402	0.22432758949673062
SLC26A2	chr5:149337800-149342800	chr5:149107374-149112374	cre	0	0.2790549066167986	0.33581010888379065
SLC26A2	chr5:149337800-149342800	chr5:149310021-149315021	ARcre	0	0.5506977804854016	0.899639030307386
SLC26A2	chr5:149337800-149342800	chr5:149734777-149739777	cre	0	0.11997615094375293	0.26350688400529976
SLC26A2	chr5:149337800-149342800	chr5:149507183-149512183	cre	0	0.12376033886064539	0.2603915356558018
HMGCS1	chr5:43311114-43316114	chr5:42906587-42911587	cre	0	0.44349615411946425	0.31274992902565235
HMGCS1	chr5:43311114-43316114	chr5:43062465-43067465	cre	0	0.3618163656290394	0.31613955216526146
HMGCS1	chr5:43311114-43316114	chr5:43103306-43108306	cre	0	0.1032588509846038	0.5417334645748365
HMGCS1	chr5:43311114-43316114	chr5:43118485-43123485	cre	1	0.4994605933521171	0.5482789545900543
HMGCS1	chr5:43311114-43316114	chr5:43190454-43195454	cre	0	0.22404182157973995	0.4928846110703785
HMGCS1	chr5:43311114-43316114	chr5:43387423-43392423	cre	1	0.26163178212553523	0.8588654532459248
HMGCS1	chr5:43311114-43316114	chr5:43481459-43486459	cre	1	0.39980215964638016	0.5639417280693807
HMGCS1	chr5:43311114-43316114	chr5:43554695-43559695	cre	1	0.5033531218962618	0.31177044004329113
HMGCS1	chr5:43311114-43316114	chr5:42992550-42997550	cre	0	0.14230083818177736	0.45788007976599293
HMGCS1	chr5:43311114-43316114	chr5:43006218-43011218	cre	0	0.11645016315260757	0.4034031148908205
HMGCS1	chr5:43311114-43316114	chr5:43371790-43376790	cre	1	0.27408366882653057	0.4266064425379079
HMGCS1	chr5:43311114-43316114	chr5:43399655-43404655	cre	0	0.33517201065866964	0.4127806383848423
HMGCS1	chr5:43311114-43316114	chr5:43512747-43517747	cre	0	0.1687979646030015	0.5468320372896596
HMGCR	chr5:74630493-74635493	chr5:74189470-74194470	cre	0	0.22577718707437208	0.37528491075390374
HMGCR	chr5:74630493-74635493	chr5:74218840-74223840	cre	0	0.4475692405539374	0.42119773044892955
HMGCR	chr5:74630493-74635493	chr5:74330699-74335699	cre	0	0.3158831724841811	0.32693881851767903
HMGCR	chr5:74630493-74635493	chr5:74530203-74535203	cre	0	0.5883270934773837	1.0716089683459604
HMGCR	chr5:74630493-74635493	chr5:74568183-74573183	cre	0	0.8616937904393195	0.35121679165817254
HMGCR	chr5:74630493-74635493	chr5:74657134-74662134	cre	1	0.7416681939833503	0.9760264206705485
HMGCR	chr5:74630493-74635493	chr5:74705874-74710874	cre	0	0.36842280439123243	0.6766482451381484
HMGCR	chr5:74630493-74635493	chr5:74754334-74759334	ARcre	0	0.4228600407817569	0.42346837514182273
HMGCR	chr5:74630493-74635493	chr5:74804954-74809954	cre	1	0.734717745702883	1.2001384680180172
HMGCR	chr5:74630493-74635493	chr5:74904784-74909784	cre	0	0.1829286750063372	0.4182454418626179
HMGCR	chr5:74630493-74635493	chr5:74913964-74918964	cre	0	0.6299999366955149	0.6719108173584143
HMGCR	chr5:74630493-74635493	chr5:75010806-75015806	cre	0	0.466937674650101	0.5046259412581278
HMGCR	chr5:74630493-74635493	chr5:75704602-75709602	ARcre	0	0.15621472542107162	0.1587765004227512
HMGCR	chr5:74630493-74635493	chr5:75706007-75711007	ARcre	0	0.15621472542107162	0.1587765004227512
HMGCR	chr5:74630493-74635493	chr5:72859011-72864011	cre	0	0.044355530569099286	0.22540431357885582
HMGCR	chr5:74630493-74635493	chr5:72859066-72864066	cre	0	0.044355530569099286	0.22540431357885582
HMGCR	chr5:74630493-74635493	chr5:73942378-73947378	cre	0	0.27871974164686314	0.26964650526044526
HMGCR	chr5:74630493-74635493	chr5:74060317-74065317	cre	0	0.325864130272098	0.2087100347187987
HMGCR	chr5:74630493-74635493	chr5:74060696-74065696	cre	0	0.325864130272098	0.2087100347187987
HMGCR	chr5:74630493-74635493	chr5:74126616-74131616	ARcre	0	0.19696620177702753	0.334647245537587
HMGCR	chr5:74630493-74635493	chr5:75428408-75433408	cre	0	0.17475586449877603	0.24572789116794133
HMGCR	chr5:74630493-74635493	chr5:75619386-75624386	ARcre	0	0.2076844693044207	0.24768087168427672
HMGCR	chr5:74630493-74635493	chr5:75662559-75667559	cre	0	0.11625004763103353	0.22324338641792596
HMGCR	chr5:74630493-74635493	chr5:75681414-75686414	cre	0	0.09143204242271616	0.2087650429570869
HMGCR	chr5:74630493-74635493	chr5:75715820-75720820	cre	0	0.17475586449877603	0.2444022007020929
HMGCR	chr5:74630493-74635493	chr5:75837840-75842840	cre	0	0.17045249350548855	0.22753918191859732
HMGCR	chr5:74630493-74635493	chr5:75841634-75846634	ARcre	0	0.17045249350548855	0.22753918191859732
IQGAP2	chr5:75696574-75701574	chr5:75619386-75624386	ARcre	0	0.2814672033303706	0.46501159468171205
IQGAP2	chr5:75696574-75701574	chr5:75010806-75015806	cre	0	0.17386304927801036	0.14226360627545598
IQGAP2	chr5:75696574-75701574	chr5:75681414-75686414	cre	1	1.2668325493571193	0.7550284523120239
IQGAP2	chr5:75696574-75701574	chr5:75704602-75709602	ARcre	1	0.8684154820662284	0.7570867289010529
IQGAP2	chr5:75696574-75701574	chr5:75706007-75711007	ARcre	1	0.8684154820662284	0.7570867289010529
IQGAP2	chr5:75696574-75701574	chr5:75837840-75842840	cre	1	0.7354508982034574	0.5088659711219413
IQGAP2	chr5:75696574-75701574	chr5:75841634-75846634	ARcre	1	0.7354508982034574	0.5088659711219413
ELL2	chr5:95295275-95300275	chr5:95180377-95185377	cre	0	0.2715329348331371	0.5451998836426865
ELL2	chr5:95295275-95300275	chr5:95190674-95195674	ARcre	1	0.3551483278262175	0.8936294776523306
ELL2	chr5:95295275-95300275	chr5:95192170-95197170	ARcre	1	0.3551483278262175	0.8936294776523306
ELL2	chr5:95295275-95300275	chr5:95212340-95217340	cre	0	0.15965236412283235	0.562850271206503
ELL2	chr5:95295275-95300275	chr5:95217146-95222146	cre	0	0.15965236412283235	0.562850271206503
ELL2	chr5:95295275-95300275	chr5:95226165-95231165	cre	0	0.22030327534863975	0.44303088462476475
ELL2	chr5:95295275-95300275	chr5:95258299-95263299	cre	0	0.48749327398973846	0.6623604983202444
ELL2	chr5:95295275-95300275	chr5:95316425-95321425	cre	1	0.8018289607326916	0.4349265633891152
ELL2	chr5:95295275-95300275	chr5:95370085-95375085	cre	1	0.5599702148247508	0.32629968130342796
ELL2	chr5:95295275-95300275	chr5:95384747-95389747	cre	0	0.2625054021254611	0.6787204886402946
ELL2	chr5:95295275-95300275	chr5:95401102-95406102	cre	0	0.42660652741184446	0.6422455282266061
ELL2	chr5:95295275-95300275	chr5:95427148-95432148	cre	0	0.5450229939596306	0.722027281011631
ELL2	chr5:95295275-95300275	chr5:95491035-95496035	ARcre	1	0.7083515088113771	0.7506707202820776
ELL2	chr5:95295275-95300275	chr5:95578906-95583906	cre	0	0.3535692831950198	0.29046346025746994
ELL2	chr5:95295275-95300275	chr5:95580713-95585713	cre	0	0.3535692831950198	0.29046346025746994
ELL2	chr5:95295275-95300275	chr5:95639873-95644873	ARcre	0	0.6518439942778108	0.5086872623574649
ELL2	chr5:95295275-95300275	chr5:95666307-95671307	cre	1	0.8642353560851012	0.8269087167697076
ELL2	chr5:95295275-95300275	chr5:94888211-94893211	cre	0	0.10565966925912583	0.2827339813585459
ELL2	chr5:95295275-95300275	chr5:94888371-94893371	cre	0	0.10565966925912583	0.2827339813585459
ELL2	chr5:95295275-95300275	chr5:94979958-94984958	cre	0	0.3725480991442127	0.3956612311982613
ELL2	chr5:95295275-95300275	chr5:94980198-94985198	ARcre	0	0.3725480991442127	0.3956612311982613
ELL2	chr5:95295275-95300275	chr5:95093062-95098062	cre	0	0.38048914857972727	0.17695454452477924
ELL2	chr5:95295275-95300275	chr5:95114603-95119603	cre	0	0.15410237468293903	0.44280304147687977
ELL2	chr5:95295275-95300275	chr5:95155915-95160915	cre	0	0.2245580105941216	0.23070898974266518
ELL2	chr5:95295275-95300275	chr5:95322731-95327731	ARcre	1	0.6762580776904603	0.8613282523085921
ELL2	chr5:95295275-95300275	chr5:95483232-95488232	cre	0	0.46407404754883763	0.7217862545720414
ELL2	chr5:95295275-95300275	chr5:95658166-95663166	cre	1	0.43038772198688785	0.9590185734793868
ELL2	chr5:95295275-95300275	chr5:95935219-95940219	cre	0	0.11125513624197231	0.3462208363250839
ELL2	chr5:95295275-95300275	chr5:95958071-95963071	cre	0	0.3108765215040498	0.267981756581966
ELL2	chr5:95295275-95300275	chr5:95961148-95966148	cre	0	0.3108765215040498	0.267981756581966
ELL2	chr5:95295275-95300275	chr5:95995777-96000777	cre	0	0.24274496527448053	0.4127218349100382
ELL2	chr5:95295275-95300275	chr5:96021240-96026240	cre	0	0.044355530569099286	0.19520183140566566
MAK	chr6:10836264-10841264	chr6:10947849-10952849	ARcre	1	0.39872623954299447	0.11281103359328926
MAK	chr6:10836264-10841264	chr6:11091766-11096766	cre	1	0.39656313577783087	0.4057269925253042
MAK	chr6:10836264-10841264	chr6:10508931-10513931	ARcre	0	0.16803563749300182	0.2136083291729805
MAK	chr6:10836264-10841264	chr6:10526089-10531089	cre	0	0.12412212514551611	0.3821509472008817
MAK	chr6:10836264-10841264	chr6:10692266-10697266	cre	0	0.12376033886064539	0.25720364155498227
MAK	chr6:10836264-10841264	chr6:10692428-10697428	cre	0	0.12376033886064539	0.25720364155498227
MAK	chr6:10836264-10841264	chr6:10720708-10725708	cre	1	0.31683862477494973	0.6021158194165829
MAK	chr6:10836264-10841264	chr6:10745492-10750492	cre	1	0.2604552407541172	0.6246546424323234
MAK	chr6:10836264-10841264	chr6:10930970-10935970	ARcre	1	0.2170365270648307	0.2980901891386761
MAK	chr6:10836264-10841264	chr6:11043440-11048440	cre	1	0.23017380460869458	0.20115521755317883
SGK1	chr6:134493534-134498534	chr6:134648775-134653775	cre	1	0.36062525226475506	0.28743836827413166
SGK1	chr6:134493534-134498534	chr6:134697982-134702982	cre	1	0.24191215272613376	0.2240861268484649
SGK1	chr6:134493534-134498534	chr6:134700841-134705841	cre	1	0.24191215272613376	0.2240861268484649
SGK1	chr6:134493534-134498534	chr6:134719782-134724782	cre	1	0.25180963476363105	0.1964591571047647
SGK1	chr6:134493534-134498534	chr6:134949618-134954618	ARcre	1	0.21930271575189464	0.2900352372921322
SGK1	chr6:134493534-134498534	chr6:134959817-134964817	cre	1	0.37690570646836546	0.40416563907473513
SGK1	chr6:134493534-134498534	chr6:134464368-134469368	cre	0	0.0	0.24491565704988483
SGK1	chr6:134493534-134498534	chr6:134691926-134696926	cre	1	0.0	0.20175844809989826
SGK1	chr6:134493534-134498534	chr6:134791549-134796549	ARcre	1	0.13416357904012907	0.18847024353143207
SGK1	chr6:134493534-134498534	chr6:135141665-135146665	cre	1	0.17656766318721656	0.32492748382549996
SGK1	chr6:134493534-134498534	chr6:135167040-135172040	cre	0	0.10565966925912583	0.16807826198345585
SGK1	chr6:134493534-134498534	chr6:135172144-135177144	cre	0	0.10565966925912583	0.16807826198345585
SGK1	chr6:134493534-134498534	chr6:135182958-135187958	cre	0	0.11125513624197231	0.18139739013661052
MAP7	chr6:136869457-136874457	chr6:136568949-136573949	cre	0	0.373460686940032	0.6806671404354044
MAP7	chr6:136869457-136874457	chr6:136608467-136613467	cre	1	1.0115309181834078	0.8692230716190859
MAP7	chr6:136869457-136874457	chr6:136635824-136640824	cre	0	0.34458999103687804	0.3654800735156305
MAP7	chr6:136869457-136874457	chr6:136657272-136662272	cre	0	0.2992220712735616	0.29536051479540854
MAP7	chr6:136869457-136874457	chr6:136670500-136675500	cre	1	0.6942072511467827	0.6693608629842431
MAP7	chr6:136869457-136874457	chr6:136715725-136720725	cre	0	0.4298794750656401	0.5160286764326398
MAP7	chr6:136869457-136874457	chr6:136753519-136758519	cre	0	0.3156048694304877	0.42709817810032
MAP7	chr6:136869457-136874457	chr6:136808122-136813122	cre	0	0.2693907091842636	0.5453711793229148
MAP7	chr6:136869457-136874457	chr6:136885178-136890178	cre	1	0.9986319052858694	1.1361016544965727
MAP7	chr6:136869457-136874457	chr6:136923583-136928583	cre	0	0.6349877016445477	0.47328130340531605
MAP7	chr6:136869457-136874457	chr6:136962931-136967931	cre	0	0.19494133999459	0.3842638844265814
MAP7	chr6:136869457-136874457	chr6:137045876-137050876	cre	0	0.2744585993149211	0.10839824714171135
MAP7	chr6:136869457-136874457	chr6:137111156-137116156	cre	0	0.5054091051909821	0.5646976270677243
MAP7	chr6:136869457-136874457	chr6:137141223-137146223	cre	0	0.3229970075296212	0.4910530552665653
MAP7	chr6:136869457-136874457	chr6:136684674-136689674	cre	0	0.30159835199299856	0.3576850245596823
MAP7	chr6:136869457-136874457	chr6:137015613-137020613	cre	0	0.2088610588554743	0.10790337148567608
SPDEF	chr6:34521591-34526591	chr6:34129203-34134203	cre	0	0.26775987479113955	0.5446467894500893
SPDEF	chr6:34521591-34526591	chr6:34189511-34194511	cre	0	0.22468744375795605	0.3367801475162511
SPDEF	chr6:34521591-34526591	chr6:34214266-34219266	cre	0	0.485398162477164	0.5469651803684505
SPDEF	chr6:34521591-34526591	chr6:34381127-34386127	cre	0	0.37366385339911024	0.5042539126043514
SPDEF	chr6:34521591-34526591	chr6:34391325-34396325	cre	0	0.694303328051099	0.6914685276009358
SPDEF	chr6:34521591-34526591	chr6:34391402-34396402	cre	0	0.694303328051099	0.6914685276009358
SPDEF	chr6:34521591-34526591	chr6:34492427-34497427	cre	0	1.0228360299614543	1.1986400054512387
SPDEF	chr6:34521591-34526591	chr6:34512042-34517042	ARcre	1	2.0780688984807583	2.2806680218284803
SPDEF	chr6:34521591-34526591	chr6:34564166-34569166	ARcre	0	1.27382260227283	1.5730800902410718
SPDEF	chr6:34521591-34526591	chr6:34624326-34629326	cre	0	0.6443007992237223	0.3735496693867143
SPDEF	chr6:34521591-34526591	chr6:34662124-34667124	cre	0	0.3597498289208019	0.8308684023157195
SPDEF	chr6:34521591-34526591	chr6:34722683-34727683	cre	0	0.49956887577701437	0.8163421283345274
SPDEF	chr6:34521591-34526591	chr6:34853366-34858366	cre	0	0.5461225227990228	0.17625819133014922
SPDEF	chr6:34521591-34526591	chr6:34854542-34859542	cre	0	0.5461225227990228	0.17625819133014922
SPDEF	chr6:34521591-34526591	chr6:34924281-34929281	cre	0	0.30003876649444183	0.17176182246431568
SPDEF	chr6:34521591-34526591	chr6:35009944-35014944	cre	0	0.21959099476387015	0.4587377140588471
SPDEF	chr6:34521591-34526591	chr6:35167618-35172618	cre	0	0.2472125645579279	0.1214177844294499
SPDEF	chr6:34521591-34526591	chr6:35170549-35175549	cre	0	0.2472125645579279	0.1214177844294499
SPDEF	chr6:34521591-34526591	chr6:35224949-35229949	cre	0	0.41338347952900034	0.3396440409626977
SPDEF	chr6:34521591-34526591	chr6:34120027-34125027	cre	0	0.13177368220649102	0.3498468532623783
SPDEF	chr6:34521591-34526591	chr6:34161898-34166898	cre	0	0.20121454455342194	0.3578811900247642
SPDEF	chr6:34521591-34526591	chr6:34431416-34436416	cre	0	0.3120752649228989	0.5788899481429002
FKBP5	chr6:35654214-35659214	chr6:35433685-35438685	cre	0	0.2666494198027184	0.5488608312383306
FKBP5	chr6:35654214-35659214	chr6:35596035-35601035	cre	0	0.6670706732267981	0.6629291566285275
FKBP5	chr6:35654214-35659214	chr6:35687881-35692881	ARcre	1	1.5939266479683531	1.3965909555647884
FKBP5	chr6:35654214-35659214	chr6:35692379-35697379	ARcre	1	1.1625842743564454	1.0138455640925756
FKBP5	chr6:35654214-35659214	chr6:35702359-35707359	cre	0	0.5874747546570315	0.15500449977824926
FKBP5	chr6:35654214-35659214	chr6:35224949-35229949	cre	0	0.18048790438359244	0.22732245351141483
FKBP5	chr6:35654214-35659214	chr6:35263129-35268129	cre	0	0.12376033886064539	0.2671819900176212
FKBP5	chr6:35654214-35659214	chr6:35417638-35422638	cre	0	0.12738814524923356	0.28161365500959645
FKBP5	chr6:35654214-35659214	chr6:35451654-35456654	cre	0	0.2558515108398917	0.36796738104935195
FKBP5	chr6:35654214-35659214	chr6:35462353-35467353	cre	0	0.2121151393227854	0.32201464269877406
FKBP5	chr6:35654214-35659214	chr6:35488341-35493341	cre	0	0.16653391036272322	0.2786642579815297
FKBP5	chr6:35654214-35659214	chr6:35513061-35518061	cre	0	0.25619139119019635	0.3237010341641077
FKBP5	chr6:35654214-35659214	chr6:35886619-35891619	cre	0	0.1849998242854626	0.5008503300836846
FKBP5	chr6:35654214-35659214	chr6:35917649-35922649	cre	0	0.1324152583299068	0.17868887007854353
FKBP5	chr6:35654214-35659214	chr6:36162021-36167021	cre	0	0.1457152828205037	0.2504458912853062
CCND3	chr6:41907086-41912086	chr6:41901702-41906702	cre	1	1.1133584070389757	1.3194433190324992
CCND3	chr6:41907086-41912086	chr6:42009563-42014563	ARcre	0	0.7183146867779064	1.1012432291212733
CCND3	chr6:41907086-41912086	chr6:42011203-42016203	ARcre	0	0.7183146867779064	1.1012432291212733
CCND3	chr6:41907086-41912086	chr6:41700846-41705846	cre	0	0.09125936187411857	0.2087100347187987
CCND3	chr6:41907086-41912086	chr6:41732474-41737474	cre	0	0.21434334336297237	0.489074749321258
CCND3	chr6:41907086-41912086	chr6:41752903-41757903	cre	0	0.5339056628448424	0.540452771940567
CCND3	chr6:41907086-41912086	chr6:41790514-41795514	cre	0	0.6152719297924313	0.504553660708094
CCND3	chr6:41907086-41912086	chr6:41812073-41817073	cre	0	0.33032913250308843	0.6561205570637615
CCND3	chr6:41907086-41912086	chr6:41824961-41829961	ARcre	0	0.17523001916551187	0.42051295899541813
CCND3	chr6:41907086-41912086	chr6:41859398-41864398	cre	0	0.15830750503692886	0.6503449467979021
CCND3	chr6:41907086-41912086	chr6:41886357-41891357	cre	0	0.7331078895738512	0.7184654117824016
CCND3	chr6:41907086-41912086	chr6:41886426-41891426	cre	0	0.7331078895738512	0.7184654117824016
CCND3	chr6:41907086-41912086	chr6:42132049-42137049	cre	0	0.21899814830676195	0.37581953235526727
SRF	chr6:43136537-43141537	chr6:42844873-42849873	cre	0	0.5575378268849039	0.51477939734451
SRF	chr6:43136537-43141537	chr6:42856054-42861054	cre	0	0.6107691490687603	0.6373467726983151
SRF	chr6:43136537-43141537	chr6:42866972-42871972	cre	0	0.3878368950918688	0.7846457226812624
SRF	chr6:43136537-43141537	chr6:42894438-42899438	cre	0	0.5952949538556891	0.450011584996614
SRF	chr6:43136537-43141537	chr6:42925996-42930996	cre	0	0.3867921754781933	0.580940125089001
SRF	chr6:43136537-43141537	chr6:42944458-42949458	cre	0	0.6075405958167029	0.40909459321103986
SRF	chr6:43136537-43141537	chr6:43024832-43029832	cre	0	1.6368749204457549	1.1903068327598523
SRF	chr6:43136537-43141537	chr6:43025044-43030044	cre	0	1.6368749204457549	1.1903068327598523
SRF	chr6:43136537-43141537	chr6:43041506-43046506	cre	0	0.6954952543527367	0.9361813825521282
SRF	chr6:43136537-43141537	chr6:43055595-43060595	cre	0	1.356658543799809	0.780543878375998
SRF	chr6:43136537-43141537	chr6:43094897-43099897	cre	0	0.668774223565185	0.7653262197313034
SRF	chr6:43136537-43141537	chr6:43115786-43120786	cre	1	2.110389450471988	1.2966670581209774
SRF	chr6:43136537-43141537	chr6:43194722-43199722	cre	0	0.6620419249761363	1.0851038534954238
SRF	chr6:43136537-43141537	chr6:43216518-43221518	cre	0	0.4682874698218386	0.29587729237740373
SRF	chr6:43136537-43141537	chr6:43300533-43305533	cre	0	0.8713952625	0.3748179607080098
SRF	chr6:43136537-43141537	chr6:43334681-43339681	cre	0	0.6550322791106313	0.42880824306191984
SRF	chr6:43136537-43141537	chr6:43361848-43366848	cre	0	0.5210543326058481	0.34498236596403403
SRF	chr6:43136537-43141537	chr6:43442811-43447811	cre	0	0.3059969583226387	0.29236301201814924
SRF	chr6:43136537-43141537	chr6:43482228-43487228	cre	0	0.31611229012637093	0.518150224092056
SRF	chr6:43136537-43141537	chr6:43482350-43487350	cre	0	0.31611229012637093	0.518150224092056
SRF	chr6:43136537-43141537	chr6:43594399-43599399	cre	0	0.20921095098518883	0.2338290918899289
SRF	chr6:43136537-43141537	chr6:43541312-43546312	cre	0	0.18849464921296177	0.4390964259351555
SRF	chr6:43136537-43141537	chr6:43541387-43546387	cre	0	0.18849464921296177	0.4390964259351555
ELOVL5	chr6:53211305-53216305	chr6:52927296-52932296	cre	0	0.24816725660960598	0.3368611147524145
ELOVL5	chr6:53211305-53216305	chr6:52975181-52980181	cre	0	0.39472171049848603	0.43918881823951583
ELOVL5	chr6:53211305-53216305	chr6:53034522-53039522	cre	0	0.4198366795980482	0.5547714684451456
ELOVL5	chr6:53211305-53216305	chr6:53055261-53060261	ARcre	0	0.33443608100351535	0.5756702953726635
ELOVL5	chr6:53211305-53216305	chr6:53072184-53077184	cre	0	0.13196313334678308	0.48293952717519795
ELOVL5	chr6:53211305-53216305	chr6:53141838-53146838	cre	1	0.46700876343561626	0.708172088860484
ELOVL5	chr6:53211305-53216305	chr6:53171724-53176724	cre	1	0.2668433863938135	0.8055120878766342
ELOVL5	chr6:53211305-53216305	chr6:53295740-53300740	ARcre	1	1.1040953819667843	1.2738351635409355
ELOVL5	chr6:53211305-53216305	chr6:53331266-53336266	ARcre	1	0.8378712130446535	1.184436918340767
ELOVL5	chr6:53211305-53216305	chr6:52422929-52427929	cre	0	0.09070532006173335	0.15989595083108574
ELOVL5	chr6:53211305-53216305	chr6:52587780-52592780	cre	0	0.11625004763103353	0.27864064351792245
ELOVL5	chr6:53211305-53216305	chr6:52857676-52862676	cre	0	0.21527156251092863	0.32485847301524073
ELOVL5	chr6:53211305-53216305	chr6:53375691-53380691	cre	0	0.25801345254839775	0.28154520548062395
ELOVL5	chr6:53211305-53216305	chr6:53407427-53412427	cre	0	0.2887014678517641	0.41883359080390054
ELOVL5	chr6:53211305-53216305	chr6:53514167-53519167	cre	0	0.10183999657624941	0.42988280110754995
ELOVL5	chr6:53211305-53216305	chr6:53567305-53572305	ARcre	0	0.1903294709581865	0.32170361962679306
ELOVL5	chr6:53211305-53216305	chr6:53585892-53590892	cre	0	0.2076844693044207	0.22015563519594217
PGM3	chr6:83900512-83905512	chr6:82954971-82959971	cre	0	0.24303030122252836	0.2695217303430233
PGM3	chr6:83900512-83905512	chr6:83791157-83796157	cre	0	0.4145396156409826	0.4385398844429628
PGM3	chr6:83900512-83905512	chr6:83773060-83778060	cre	1	0.4388176381778111	0.6468268264523537
PGM3	chr6:83900512-83905512	chr6:83850594-83855594	cre	0	0.15555808136834443	0.27707097095752115
PGM3	chr6:83900512-83905512	chr6:83919236-83924236	cre	1	0.45094763056626574	0.7128687862073161
PGM3	chr6:83900512-83905512	chr6:83922601-83927601	cre	1	0.45094763056626574	0.7128687862073161
PGM3	chr6:83900512-83905512	chr6:84138290-84143290	cre	1	0.5891388170900671	0.2416137129650466
PGM3	chr6:83900512-83905512	chr6:84237748-84242748	cre	0	0.15555808136834443	0.5079723486813232
UBE2J1	chr6:90060067-90065067	chr6:89787997-89792997	cre	1	0.43958785968654246	0.5649499521056791
UBE2J1	chr6:90060067-90065067	chr6:89825300-89830300	cre	0	0.13761635005187	0.3972893647726581
UBE2J1	chr6:90060067-90065067	chr6:89948883-89953883	cre	0	0.19388180783837483	0.2702679854267633
UBE2J1	chr6:90060067-90065067	chr6:90082916-90087916	cre	1	0.5334186949812018	0.29312411850346354
UBE2J1	chr6:90060067-90065067	chr6:90119489-90124489	cre	1	0.32253678922775575	0.09898362046310702
UBE2J1	chr6:90060067-90065067	chr6:90313306-90318306	cre	0	0.24246796926724198	0.11507068257803363
UBE2J1	chr6:90060067-90065067	chr6:89670815-89675815	cre	0	0.09024704884396356	0.4413120451994713
UBE2J1	chr6:90060067-90065067	chr6:89671746-89676746	cre	0	0.09024704884396356	0.4413120451994713
UBE2J1	chr6:90060067-90065067	chr6:89690534-89695534	cre	0	0.3592779851856755	0.12474762974860203
UBE2J1	chr6:90060067-90065067	chr6:90076445-90081445	cre	1	0.43802730987002964	0.34108696133627037
UBE2J1	chr6:90060067-90065067	chr6:90345972-90350972	cre	0	0.08068686751968908	0.270259498667697
DNAJB9	chr7:108207512-108212512	chr7:108164138-108169138	cre	0	0.8648825772014997	1.1072650499441983
DNAJB9	chr7:108207512-108212512	chr7:108207667-108212667	cre	1	1.878916665820833	2.018839159291736
DNAJB9	chr7:108207512-108212512	chr7:108249316-108254316	cre	0	0.4373628430171098	0.5617825911435239
DNAJB9	chr7:108207512-108212512	chr7:108252028-108257028	ARcre	0	0.5542767745891367	0.8148385311789489
DNAJB9	chr7:108207512-108212512	chr7:109768419-109773419	cre	0	0.208847098681856	0.315918171713526
DNAJB9	chr7:108207512-108212512	chr7:110837578-110842578	cre	0	0.3180768003938342	0.2666685291168035
DNAJB9	chr7:108207512-108212512	chr7:111167601-111172601	ARcre	0	0.36767285945150247	0.26107127970000177
DNAJB9	chr7:108207512-108212512	chr7:107381642-107386642	cre	0	0.21218761332703315	0.30620970892577243
DNAJB9	chr7:108207512-108212512	chr7:107492620-107497620	cre	0	0.19384719589293198	0.21393588057426788
DNAJB9	chr7:108207512-108212512	chr7:107495295-107500295	cre	0	0.19384719589293198	0.21393588057426788
DNAJB9	chr7:108207512-108212512	chr7:107597009-107602009	cre	0	0.18048790438359244	0.2133179722942966
DNAJB9	chr7:108207512-108212512	chr7:107605363-107610363	cre	0	0.17399129780681633	0.206511396798261
DNAJB9	chr7:108207512-108212512	chr7:107621081-107626081	cre	0	0.12738814524923356	0.22658840088492077
DNAJB9	chr7:108207512-108212512	chr7:107729946-107734946	ARcre	0	0.2805254915105012	0.49280417764305606
DNAJB9	chr7:108207512-108212512	chr7:107833789-107838789	cre	0	0.1540331680354221	0.5709943308283176
DNAJB9	chr7:108207512-108212512	chr7:107918237-107923237	ARcre	0	0.10258188070647585	0.21583270135502056
DNAJB9	chr7:108207512-108212512	chr7:108060128-108065128	cre	0	0.2121151393227854	0.19524329235516927
DNAJB9	chr7:108207512-108212512	chr7:108094283-108099283	cre	0	0.215290761898216	0.4043822187248563
DNAJB9	chr7:108207512-108212512	chr7:109481045-109486045	cre	0	0.07739611356897765	0.2751493843092049
DNAJB9	chr7:108207512-108212512	chr7:109601930-109606930	cre	0	0.12376033886064539	0.632751427975049
DNAJB9	chr7:108207512-108212512	chr7:109784965-109789965	ARcre	0	0.23239273459566273	0.3312027429334094
DNAJB9	chr7:108207512-108212512	chr7:110032301-110037301	cre	0	0.14453573013595727	0.12925462504594853
DNAJB9	chr7:108207512-108212512	chr7:110080111-110085111	cre	0	0.07739611356897765	0.14619056658551313
DNAJB9	chr7:108207512-108212512	chr7:110279349-110284349	cre	0	0.24791047054938	0.2317681602318119
DNAJB9	chr7:108207512-108212512	chr7:110392391-110397391	ARcre	0	0.14922998812764687	0.15683343921902013
DNAJB9	chr7:108207512-108212512	chr7:110396545-110401545	ARcre	0	0.14922998812764687	0.15683343921902013
DNAJB9	chr7:108207512-108212512	chr7:110404870-110409870	cre	0	0.09125936187411857	0.25916492115671225
DNAJB9	chr7:108207512-108212512	chr7:110460599-110465599	cre	0	0.13264927106473504	0.11169407874460452
DNAJB9	chr7:108207512-108212512	chr7:110764700-110769700	cre	0	0.07739611356897765	0.20863608965439173
DNAJB9	chr7:108207512-108212512	chr7:110802105-110807105	cre	0	0.07739611356897765	0.24955544530857293
DNAJB9	chr7:108207512-108212512	chr7:111200073-111205073	cre	0	0.2997855381047937	0.34331167176963623
INSIG1	chr7:155086986-155091986	chr7:154717738-154722738	cre	0	0.4358011149768812	0.5403851793170562
INSIG1	chr7:155086986-155091986	chr7:154981507-154986507	cre	1	0.7891860235653692	0.5134942953825058
INSIG1	chr7:155086986-155091986	chr7:154989211-154994211	cre	1	0.4691657122013672	0.5817225536302391
INSIG1	chr7:155086986-155091986	chr7:155003857-155008857	cre	1	0.6062646011823812	0.6041598438112723
INSIG1	chr7:155086986-155091986	chr7:154622171-154627171	cre	0	0.09125936187411857	0.31671683891921837
INSIG1	chr7:155086986-155091986	chr7:154631627-154636627	cre	0	0.23339647834428215	0.26729146455060815
INSIG1	chr7:155086986-155091986	chr7:154859910-154864910	cre	0	0.26110171890775064	0.3255875033235597
STEAP4	chr7:87933695-87938695	chr7:87846772-87851772	cre	0	0.21136247603008623	0.3507697754859316
CDK6	chr7:92460731-92465731	chr7:92217208-92222208	cre	1	0.4365786736193002	0.2841681757057335
CDK6	chr7:92460731-92465731	chr7:92248059-92253059	cre	1	0.288304989543086	0.24710712535932086
CDK6	chr7:92460731-92465731	chr7:92309911-92314911	cre	1	0.32940951719881895	0.5327285149052506
CDK6	chr7:92460731-92465731	chr7:92318584-92323584	cre	1	0.3184560515720109	0.36584968797820283
CDK6	chr7:92460731-92465731	chr7:92344957-92349957	cre	1	0.2800543846917621	0.35394115983863095
CDK6	chr7:92460731-92465731	chr7:92155345-92160345	cre	0	0.3219278319970136	0.3201062207968012
CDK6	chr7:92460731-92465731	chr7:92155587-92160587	cre	0	0.3219278319970136	0.3201062207968012
CDK6	chr7:92460731-92465731	chr7:92279574-92284574	cre	0	0.16653391036272322	0.2900352372921322
CDK6	chr7:92460731-92465731	chr7:92859153-92864153	cre	0	0.09070532006173335	0.2588866182324161
AZGP1	chr7:99571280-99576280	chr7:99514723-99519723	cre	1	0.29446696097293623	0.8614392080151793
AZGP1	chr7:99571280-99576280	chr7:99524743-99529743	cre	0	0.27006664441729444	0.3569919099620147
AZGP1	chr7:99571280-99576280	chr7:99003713-99008713	cre	0	0.2783497635004018	0.4504687434457587
AZGP1	chr7:99571280-99576280	chr7:99003764-99008764	cre	0	0.2783497635004018	0.4504687434457587
AZGP1	chr7:99571280-99576280	chr7:99034039-99039039	cre	0	0.2913511948568539	0.20810212475102705
AZGP1	chr7:99571280-99576280	chr7:99034045-99039045	cre	0	0.2913511948568539	0.20810212475102705
AZGP1	chr7:99571280-99576280	chr7:99100073-99105073	cre	0	0.26585370744240916	0.3117546952666025
AZGP1	chr7:99571280-99576280	chr7:99147257-99152257	cre	0	0.1803264883270129	0.44881127548234817
AZGP1	chr7:99571280-99576280	chr7:99212071-99217071	cre	0	0.15302740999763714	0.6646442360242082
AZGP1	chr7:99571280-99576280	chr7:99545145-99550145	ARcre	0	0.2996798648313105	0.5301394991686755
AZGP1	chr7:99571280-99576280	chr7:99610704-99615704	cre	1	0.23031185858236167	0.8163346897902906
AZGP1	chr7:99571280-99576280	chr7:99618255-99623255	cre	0	0.25876835617246263	0.41376884424904314
AZGP1	chr7:99571280-99576280	chr7:99676863-99681863	cre	1	0.17321009858796046	0.5460888855170778
AZGP1	chr7:99571280-99576280	chr7:99684077-99689077	cre	0	0.3480628479796505	0.5900420658762936
NDRG1	chr8:134306980-134311980	chr8:133908751-133913751	ARcre	0	0.20067403405797035	0.3032473096308137
NDRG1	chr8:134306980-134311980	chr8:134364291-134369291	cre	0	0.3756957740123484	0.4899528096027427
NDRG1	chr8:134306980-134311980	chr8:134366202-134371202	cre	0	0.3756957740123484	0.4899528096027427
NDRG1	chr8:134306980-134311980	chr8:133778296-133783296	cre	0	0.09070532006173335	0.21840780351474198
NDRG1	chr8:134306980-134311980	chr8:134226850-134231850	ARcre	1	0.779945737749421	0.7317115641406338
NDRG1	chr8:134306980-134311980	chr8:134257234-134262234	cre	1	1.029096759403407	0.7659064054857002
NDRG1	chr8:134306980-134311980	chr8:134259589-134264589	cre	1	1.029096759403407	0.7659064054857002
NDRG1	chr8:134306980-134311980	chr8:134336874-134341874	ARcre	1	0.7096799244260054	0.8333711620678058
NDRG1	chr8:134306980-134311980	chr8:134426190-134431190	cre	0	0.2639820970165959	0.458980493722747
NDRG1	chr8:134306980-134311980	chr8:134465989-134470989	ARcre	0	0.6677391126124393	0.6231649100696585
NKX3-1	chr8:23537940-23542940	chr8:23312708-23317708	cre	0	0.6330620631313684	0.9900556697961482
NKX3-1	chr8:23537940-23542940	chr8:23327535-23332535	cre	0	0.7286694042660524	1.214821935058586
NKX3-1	chr8:23537940-23542940	chr8:23329539-23334539	cre	0	0.7286694042660524	1.214821935058586
NKX3-1	chr8:23537940-23542940	chr8:23363990-23368990	cre	0	0.5369276649155084	0.643308817492969
NKX3-1	chr8:23537940-23542940	chr8:23383969-23388969	cre	0	0.5817627945305244	0.7628085523610354
NKX3-1	chr8:23537940-23542940	chr8:23446193-23451193	cre	0	1.436663920965772	1.8489440969953341
NKX3-1	chr8:23537940-23542940	chr8:23475838-23480838	ARcre	0	1.3245148972332499	1.397784919576751
NKX3-1	chr8:23537940-23542940	chr8:23498924-23503924	ARcre	0	0.7326903716905855	0.842362715077702
NKX3-1	chr8:23537940-23542940	chr8:23509024-23514024	cre	0	0.5535030217150197	0.47343084188405143
NKX3-1	chr8:23537940-23542940	chr8:23535963-23540963	ARcre	1	2.0916690366713957	2.794200690559785
NKX3-1	chr8:23537940-23542940	chr8:23537929-23542929	ARcre	1	2.0916690366713957	2.794200690559785
NKX3-1	chr8:23537940-23542940	chr8:24074067-24079067	cre	0	0.1461906511851435	0.2184307232233196
NKX3-1	chr8:23537940-23542940	chr8:24312365-24317365	ARcre	0	0.18547335186320849	0.26881389041231485
NKX3-1	chr8:23537940-23542940	chr8:22924192-22929192	cre	0	0.13204662532090278	0.2681820711897141
NKX3-1	chr8:23537940-23542940	chr8:23019043-23024043	cre	0	0.16042786013426535	0.345212578258587
NKX3-1	chr8:23537940-23542940	chr8:23101657-23106657	cre	0	0.21130566143514468	0.13862046617795787
NKX3-1	chr8:23537940-23542940	chr8:23142942-23147942	cre	0	0.09677194213843232	0.38683682641532663
NKX3-1	chr8:23537940-23542940	chr8:23427657-23432657	cre	0	0.6489196813482149	0.5609199401567586
NKX3-1	chr8:23537940-23542940	chr8:24049764-24054764	cre	0	0.07739611356897765	0.29792073742511194
NKX3-1	chr8:23537940-23542940	chr8:23602991-23607991	cre	0	0.24380501942246663	0.4730302757074681
NKX3-1	chr8:23537940-23542940	chr8:24188147-24193147	cre	0	0.09677194213843232	0.29111971989409574
NKX3-1	chr8:23537940-23542940	chr8:24192420-24197420	ARcre	0	0.09677194213843232	0.29111971989409574
NKX3-1	chr8:23537940-23542940	chr8:24218897-24223897	cre	0	0.08068686751968908	0.2352308301284661
NKX3-1	chr8:23537940-23542940	chr8:24222320-24227320	ARcre	0	0.08068686751968908	0.2352308301284661
NKX3-1	chr8:23537940-23542940	chr8:24291848-24296848	ARcre	0	0.28747189361001224	0.32743708611771655
PTK2B	chr8:27180496-27185496	chr8:27160033-27165033	cre	0	0.6231862361419819	0.3801745413477921
PTK2B	chr8:27180496-27185496	chr8:27268973-27273973	cre	0	0.3065611095540395	0.9231892997815044
PTK2B	chr8:27180496-27185496	chr8:27282069-27287069	cre	1	0.6057603396963646	0.985128475089541
PTK2B	chr8:27180496-27185496	chr8:27345798-27350798	cre	0	0.4302815207393189	0.3764949218596011
PTK2B	chr8:27180496-27185496	chr8:27371104-27376104	cre	0	0.19150482293824167	0.5780658815437323
PTK2B	chr8:27180496-27185496	chr8:27397096-27402096	cre	0	0.26749988495142873	0.4113199183791662
PTK2B	chr8:27180496-27185496	chr8:27447491-27452491	cre	0	0.7490922842826603	0.8938482492637371
PTK2B	chr8:27180496-27185496	chr8:27450683-27455683	ARcre	0	0.7490922842826603	0.8938482492637371
PTK2B	chr8:27180496-27185496	chr8:27452337-27457337	ARcre	0	0.7490922842826603	0.8938482492637371
PTK2B	chr8:27180496-27185496	chr8:27469698-27474698	cre	0	0.2614558445473407	0.34865898777629845
PTK2B	chr8:27180496-27185496	chr8:27595724-27600724	ARcre	0	0.38476469578141465	0.23640095697582156
PTK2B	chr8:27180496-27185496	chr8:26432859-26437859	cre	0	0.12376033886064539	0.1645057209837782
PTK2B	chr8:27180496-27185496	chr8:26514258-26519258	cre	0	0.23239273459566273	0.23311923433851653
PTK2B	chr8:27180496-27185496	chr8:26516860-26521860	cre	0	0.23239273459566273	0.23311923433851653
PTK2B	chr8:27180496-27185496	chr8:26525833-26530833	cre	0	0.16733079572852844	0.32002231778750034
PTK2B	chr8:27180496-27185496	chr8:27137679-27142679	ARcre	0	0.10773141779919036	0.27432011272934353
PTK2B	chr8:27180496-27185496	chr8:27166336-27171336	cre	1	0.4508141193626957	0.7784721227769503
PTK2B	chr8:27180496-27185496	chr8:27195572-27200572	cre	1	0.7925107331538098	0.4545007176552888
PTK2B	chr8:27180496-27185496	chr8:27209352-27214352	cre	1	0.9089791715437164	0.5102469154375255
PTK2B	chr8:27180496-27185496	chr8:27489198-27494198	cre	0	0.2850328731859588	0.28307121230941645
PTK2B	chr8:27180496-27185496	chr8:27627644-27632644	cre	0	0.18625212690376242	0.420413888641816
PTK2B	chr8:27180496-27185496	chr8:27947855-27952855	cre	0	0.09070532006173335	0.3018418127892833
GSR	chr8:30582943-30587943	chr8:29938223-29943223	cre	0	0.46064605826052923	0.20937625694571843
GSR	chr8:30582943-30587943	chr8:30011313-30016313	cre	0	0.6588538519084547	0.5827037279481942
GSR	chr8:30582943-30587943	chr8:30025311-30030311	cre	0	0.2340716911095974	0.18751654354908867
GSR	chr8:30582943-30587943	chr8:30110071-30115071	cre	0	0.3468016720650717	0.13724572647927066
GSR	chr8:30582943-30587943	chr8:30112338-30117338	cre	0	0.3468016720650717	0.13724572647927066
GSR	chr8:30582943-30587943	chr8:30194630-30199630	cre	0	0.2637996922768708	0.24640833989455954
GSR	chr8:30582943-30587943	chr8:30213726-30218726	cre	0	0.20880351981061343	0.15228304330983097
GSR	chr8:30582943-30587943	chr8:30225068-30230068	cre	0	0.34604604560952623	0.16605612008815873
GSR	chr8:30582943-30587943	chr8:30239527-30244527	cre	0	0.24672495081618664	0.19667095669468584
GSR	chr8:30582943-30587943	chr8:30278329-30283329	cre	0	0.4150428246619326	0.3208024631885583
GSR	chr8:30582943-30587943	chr8:30282622-30287622	cre	0	0.4150428246619326	0.3208024631885583
GSR	chr8:30582943-30587943	chr8:30319594-30324594	cre	0	0.5113107236594401	0.07095092873794728
GSR	chr8:30582943-30587943	chr8:30340209-30345209	cre	0	0.3388019264968924	0.14471261485054507
GSR	chr8:30582943-30587943	chr8:30386690-30391690	cre	0	0.7626321126133431	0.22733596003614848
GSR	chr8:30582943-30587943	chr8:30409442-30414442	cre	0	0.377907263147427	0.2111333151428555
GSR	chr8:30582943-30587943	chr8:30411298-30416298	cre	0	0.377907263147427	0.2111333151428555
GSR	chr8:30582943-30587943	chr8:30455960-30460960	cre	0	0.7874726604757409	0.36503888914721977
GSR	chr8:30582943-30587943	chr8:30531272-30536272	ARcre	0	0.8084513960348757	0.6027810384845923
GSR	chr8:30582943-30587943	chr8:30558127-30563127	cre	0	2.053404108331965	1.0463879158400782
GSR	chr8:30582943-30587943	chr8:30599090-30604090	cre	0	0.752039630741366	1.1495994296996244
GSR	chr8:30582943-30587943	chr8:30659814-30664814	cre	0	1.1685331814708406	0.968872570427904
GSR	chr8:30582943-30587943	chr8:30790806-30795806	cre	0	0.3668527563674341	0.2492141559697316
GSR	chr8:30582943-30587943	chr8:30800538-30805538	cre	0	0.22260886676179847	0.23788435287088042
GSR	chr8:30582943-30587943	chr8:30933814-30938814	cre	0	0.3453015455671559	0.25362325980364114
GSR	chr8:30582943-30587943	chr8:30962566-30967566	cre	0	0.19967165182317406	0.3782175707494753
GSR	chr8:30582943-30587943	chr8:31038917-31043917	cre	0	0.5946735394103311	0.42326059586526454
GSR	chr8:30582943-30587943	chr8:33339768-33344768	cre	0	0.20122388484774237	0.25726932936512564
GSR	chr8:30582943-30587943	chr8:33368127-33373127	cre	0	0.23615335434597406	0.12291615433473121
GSR	chr8:30582943-30587943	chr8:33422143-33427143	cre	0	0.32308758827987427	0.2719445569759108
GSR	chr8:30582943-30587943	chr8:29950414-29955414	cre	0	0.07196442321772191	0.13721873388324798
GSR	chr8:30582943-30587943	chr8:30459904-30464904	cre	0	0.4898199305126263	0.19520183140566566
GSR	chr8:30582943-30587943	chr8:30513268-30518268	cre	0	1.637697035747053	1.394559069379365
GSR	chr8:30582943-30587943	chr8:30578090-30583090	ARcre	1	3.2147339283536196	2.610828801338582
GSR	chr8:30582943-30587943	chr8:30667888-30672888	cre	0	1.0849921225483938	1.0361000494030344
GSR	chr8:30582943-30587943	chr8:30763605-30768605	cre	0	0.3677884291636657	0.2751060155151132
GSR	chr8:30582943-30587943	chr8:30888210-30893210	cre	0	0.27405534117295033	0.25238228473822344
GSR	chr8:30582943-30587943	chr8:30888817-30893817	cre	0	0.27405534117295033	0.25238228473822344
GSR	chr8:30582943-30587943	chr8:30993709-30998709	cre	0	0.29261946830559177	0.2212381710679578
GSR	chr8:30582943-30587943	chr8:31049767-31054767	cre	0	0.18992443227590416	0.31901384084814144
GSR	chr8:30582943-30587943	chr8:33328440-33333440	cre	0	0.2997855381047937	0.13724572647927066
TPD52	chr8:81081308-81086308	chr8:80547304-80552304	cre	0	0.25517999067153835	0.11507068257803363
TPD52	chr8:81081308-81086308	chr8:80677598-80682598	cre	0	0.315126189399313	0.26590074211482867
TPD52	chr8:81081308-81086308	chr8:80822653-80827653	cre	0	0.3955897771132999	0.15228304330983097
TPD52	chr8:81081308-81086308	chr8:80824522-80829522	cre	0	0.3955897771132999	0.15228304330983097
TPD52	chr8:81081308-81086308	chr8:80940006-80945006	cre	0	0.2509757269283707	0.4595632028820099
TPD52	chr8:81081308-81086308	chr8:80962441-80967441	cre	0	0.21546003993866772	0.3100632709208737
TPD52	chr8:81081308-81086308	chr8:81001577-81006577	cre	1	1.0508587911291496	0.6895439831916843
TPD52	chr8:81081308-81086308	chr8:81032559-81037559	cre	0	1.1098649420866935	0.8024399753769849
TPD52	chr8:81081308-81086308	chr8:81057219-81062219	cre	1	1.2475684574044574	0.5965030491248018
TPD52	chr8:81081308-81086308	chr8:81113092-81118092	cre	0	0.6242536479790326	0.8266085988195288
TPD52	chr8:81081308-81086308	chr8:81140625-81145625	cre	0	0.9330929847182243	0.7232036286830493
TPD52	chr8:81081308-81086308	chr8:81156892-81161892	ARcre	0	0.7766154428455724	0.7360608961617846
TPD52	chr8:81081308-81086308	chr8:81290596-81295596	cre	0	0.3379477200487235	0.30047340158839464
TPD52	chr8:81081308-81086308	chr8:81350984-81355984	cre	0	0.4638362950595776	0.21250077344611967
TPD52	chr8:81081308-81086308	chr8:81395948-81400948	cre	0	0.3226540155000474	0.6707724455552313
TPD52	chr8:81081308-81086308	chr8:81462252-81467252	cre	0	0.20860584933445947	0.14200824873155485
TPD52	chr8:81081308-81086308	chr8:81488704-81493704	cre	0	0.9887417808589211	0.6051078664767716
TPD52	chr8:81081308-81086308	chr8:81502368-81507368	cre	0	0.45184242846996253	0.3575969056146414
TPD52	chr8:81081308-81086308	chr8:81597121-81602121	cre	0	0.33283147752702225	0.2988029521153471
TPD52	chr8:81081308-81086308	chr8:81661102-81666102	cre	0	0.36522923592504697	0.16092764841815654
TPD52	chr8:81081308-81086308	chr8:81938954-81943954	cre	0	0.26076864615585094	0.06846550139125235
TPD52	chr8:81081308-81086308	chr8:82479546-82484546	cre	0	0.29193583758778535	0.034818576899338406
TPD52	chr8:81081308-81086308	chr8:80562604-80567604	cre	0	0.25440569100057103	0.2831958837632192
TPD52	chr8:81081308-81086308	chr8:80609635-80614635	cre	0	0.1776273378354095	0.1541449251085134
TPD52	chr8:81081308-81086308	chr8:80976432-80981432	cre	0	0.5042814429832319	0.3838438643341308
TPD52	chr8:81081308-81086308	chr8:80994591-80999591	cre	0	0.9794643969754098	0.5477046765401192
TPD52	chr8:81081308-81086308	chr8:81655741-81660741	ARcre	0	0.271486930259898	0.18939355252778123
TPD52	chr8:81081308-81086308	chr8:81836832-81841832	cre	0	0.25854207374446003	0.23570529781394067
TPD52	chr8:81081308-81086308	chr8:81999177-82004177	cre	0	0.1461906511851435	0.19156599234450722
TPD52	chr8:81081308-81086308	chr8:82642169-82647169	cre	0	0.24440890831806175	0.13724572647927066
ZBTB10	chr8:81395948-81400948	chr8:80940006-80945006	cre	0	0.34088281242645346	0.34124052385637416
ZBTB10	chr8:81395948-81400948	chr8:81032559-81037559	cre	0	0.31368629189532055	0.21123758254668085
ZBTB10	chr8:81395948-81400948	chr8:81057219-81062219	cre	0	0.23964008256045388	0.3160097269374894
ZBTB10	chr8:81395948-81400948	chr8:81081308-81086308	cre	0	0.3226540155000474	0.6707724455552313
ZBTB10	chr8:81395948-81400948	chr8:81140625-81145625	cre	0	0.43647076072704905	0.5017382890686992
ZBTB10	chr8:81395948-81400948	chr8:81159490-81164490	cre	1	0.6439620964303123	1.3924352658632095
ZBTB10	chr8:81395948-81400948	chr8:81207698-81212698	cre	0	0.5082189565571933	0.38099531691665084
ZBTB10	chr8:81395948-81400948	chr8:81277028-81282028	cre	0	0.2742125446756742	0.28880225392719927
ZBTB10	chr8:81395948-81400948	chr8:81290596-81295596	cre	0	0.6002826536008873	0.6579367659026821
ZBTB10	chr8:81395948-81400948	chr8:81350984-81355984	cre	1	1.2539945978792908	0.6662079133371197
ZBTB10	chr8:81395948-81400948	chr8:81468924-81473924	cre	0	0.28289414663859347	0.5252686205526719
ZBTB10	chr8:81395948-81400948	chr8:81661102-81666102	cre	0	0.4534734624970799	0.20593820234157173
ZBTB10	chr8:81395948-81400948	chr8:81875276-81880276	cre	0	0.3257275021467021	0.5562157662077936
ZBTB10	chr8:81395948-81400948	chr8:81901802-81906802	ARcre	0	0.38271902697968113	0.11090789832317702
ZBTB10	chr8:81395948-81400948	chr8:81908196-81913196	cre	0	0.37286618023899765	0.28017755420623736
ZBTB10	chr8:81395948-81400948	chr8:82479546-82484546	cre	0	0.2494948647548894	0.15672231101395376
ZBTB10	chr8:81395948-81400948	chr8:80609635-80614635	cre	0	0.10296195305988078	0.35359404001855194
ZBTB10	chr8:81395948-81400948	chr8:80677598-80682598	cre	0	0.09125936187411857	0.11376940148741427
ZBTB10	chr8:81395948-81400948	chr8:80962441-80967441	cre	0	0.3098748793861021	0.2936342616766719
ZBTB10	chr8:81395948-81400948	chr8:80976432-80981432	cre	0	0.17075855666139686	0.47434879887343023
ZBTB10	chr8:81395948-81400948	chr8:81001577-81006577	cre	0	0.0830211675592101	0.5082697475513167
ZBTB10	chr8:81395948-81400948	chr8:81113092-81118092	cre	0	0.28841968041047317	0.2987091985520722
ZBTB10	chr8:81395948-81400948	chr8:81156892-81161892	ARcre	1	0.583120387256487	1.199459060126993
ZBTB10	chr8:81395948-81400948	chr8:81462252-81467252	cre	0	0.43629110977018426	0.6345303030391004
ZBTB10	chr8:81395948-81400948	chr8:81488704-81493704	cre	1	0.6786383064292294	0.9821459977915737
ZBTB10	chr8:81395948-81400948	chr8:81502368-81507368	cre	0	0.39427769511476707	0.5684833439677426
ZBTB10	chr8:81395948-81400948	chr8:81549529-81554529	cre	0	0.42348842559732003	0.43815362951486647
ZBTB10	chr8:81395948-81400948	chr8:81597121-81602121	cre	0	0.22130667412925714	0.2097836341731713
ZBTB10	chr8:81395948-81400948	chr8:81783400-81788400	cre	0	0.10296195305988078	0.32431193859643825
ZBTB10	chr8:81395948-81400948	chr8:81836832-81841832	cre	0	0.1766397431111153	0.34513458564472926
ZBTB10	chr8:81395948-81400948	chr8:81938954-81943954	cre	0	0.1234670994707904	0.1266478504271013
ZBTB10	chr8:81395948-81400948	chr8:81999177-82004177	cre	0	0.19636197752346338	0.21783450622075734
ZBTB10	chr8:81395948-81400948	chr8:82021803-82026803	cre	0	0.07739611356897765	0.2765022526410727
B4GALT1	chr9:33164854-33169854	chr9:33159142-33164142	ARcre	1	3.510912258595584	2.0351238979230355
B4GALT1	chr9:33164854-33169854	chr9:33160592-33165592	ARcre	1	3.510912258595584	2.0351238979230355
B4GALT1	chr9:33164854-33169854	chr9:33815065-33820065	cre	0	0.3017685777199587	0.1374194916761352
B4GALT1	chr9:33164854-33169854	chr9:32523822-32528822	cre	0	0.20989665153105494	0.3326729621894081
B4GALT1	chr9:33164854-33169854	chr9:32550051-32555051	cre	0	0.2103597032162933	0.2438320112039317
B4GALT1	chr9:33164854-33169854	chr9:32570660-32575660	cre	0	0.10258188070647585	0.24491019680622583
B4GALT1	chr9:33164854-33169854	chr9:32999114-33004114	cre	0	0.3967796372778652	0.19690058090981605
B4GALT1	chr9:33164854-33169854	chr9:33022709-33027709	cre	0	0.26530828261669415	0.304008888962483
B4GALT1	chr9:33164854-33169854	chr9:33041890-33046890	cre	0	0.2000088122046406	0.31150818738438324
B4GALT1	chr9:33164854-33169854	chr9:33074165-33079165	cre	0	0.7995568033908932	0.9110600535632787
B4GALT1	chr9:33164854-33169854	chr9:33129019-33134019	cre	0	0.5042001761850649	0.5724311415597613
B4GALT1	chr9:33164854-33169854	chr9:33262261-33267261	cre	0	0.3106115479496334	0.6753886421899019
B4GALT1	chr9:33164854-33169854	chr9:33262440-33267440	cre	0	0.3106115479496334	0.6753886421899019
B4GALT1	chr9:33164854-33169854	chr9:33288009-33293009	cre	0	0.5241067338590824	0.44482617897428717
CDC14B	chr9:99379612-99384612	chr9:99178111-99183111	cre	1	0.23893767169337607	0.5372892878366339
CDC14B	chr9:99379612-99384612	chr9:99209987-99214987	cre	0	0.12846704373807422	0.3013305312354509
CDC14B	chr9:99379612-99384612	chr9:99342177-99347177	cre	1	0.20914214537990675	0.3131036878716359
CDC14B	chr9:99379612-99384612	chr9:99363640-99368640	ARcre	1	0.4035889035363776	0.3513547258701645
CDC14B	chr9:99379612-99384612	chr9:99415063-99420063	cre	1	0.34811074441043327	0.5541255286709564
RPS6KA3	chrX:20282458-20287458	chrX:20157462-20162462	cre	1	0.6264824232144758	0.5939109356359078
RPS6KA3	chrX:20282458-20287458	chrX:20204951-20209951	cre	0	0.39634051995878117	0.5354235055516646
RPS6KA3	chrX:20282458-20287458	chrX:20237586-20242586	cre	1	1.0157220574820462	0.6292341066203011
RPS6KA3	chrX:20282458-20287458	chrX:20425749-20430749	cre	1	0.6296649397286888	0.5456311278562955
RPS6KA3	chrX:20282458-20287458	chrX:20458370-20463370	cre	1	0.6584857206757804	0.5615567240734779
RPS6KA3	chrX:20282458-20287458	chrX:21930208-21935208	ARcre	0	0.15765403042332937	0.1587689481827649
RPS6KA3	chrX:20282458-20287458	chrX:21989908-21994908	cre	0	0.39615395255513114	0.3623526472525501
RPS6KA3	chrX:20282458-20287458	chrX:21991394-21996394	cre	0	0.39615395255513114	0.3623526472525501
RPS6KA3	chrX:20282458-20287458	chrX:19920637-19925637	cre	0	0.10565966925912583	0.21219529547828783
RPS6KA3	chrX:20282458-20287458	chrX:20006441-20011441	cre	0	0.2172352644752517	0.27359545726447515
RPS6KA3	chrX:20282458-20287458	chrX:20454740-20459740	cre	1	0.2195223192101979	0.6975177071298587
RPS6KA3	chrX:20282458-20287458	chrX:21855254-21860254	cre	0	0.23123872233492473	0.3582351101511078
RPS6KA3	chrX:20282458-20287458	chrX:21920227-21925227	cre	0	0.11125513624197231	0.14226360627545598
RPS6KA3	chrX:20282458-20287458	chrX:21956191-21961191	cre	0	0.0	0.21392535651909192
SMS	chrX:21956191-21961191	chrX:21930208-21935208	ARcre	1	0.4399590093380227	0.5490955329724602
SMS	chrX:21956191-21961191	chrX:20282458-20287458	cre	0	0.0	0.21392535651909192
SMS	chrX:21956191-21961191	chrX:21855254-21860254	cre	1	0.34347687933029325	0.5445327540390876
SMS	chrX:21956191-21961191	chrX:21989908-21994908	cre	1	0.7244277933485459	0.6092037376355783
SMS	chrX:21956191-21961191	chrX:21991394-21996394	cre	1	0.7244277933485459	0.6092037376355783
SAT1	chrX:23798790-23803790	chrX:21989908-21994908	cre	0	0.30263465988121196	0.034818576899338406
SAT1	chrX:23798790-23803790	chrX:21991394-21996394	cre	0	0.30263465988121196	0.034818576899338406
SAT1	chrX:23798790-23803790	chrX:23710360-23715360	cre	0	0.313954796699893	0.26493136010381224
SAT1	chrX:23798790-23803790	chrX:23758893-23763893	cre	0	0.7366320684355178	0.594504063294481
SAT1	chrX:23798790-23803790	chrX:23812778-23817778	cre	1	0.6971325278757646	0.578768185032328
SAT1	chrX:23798790-23803790	chrX:23838285-23843285	cre	0	0.5490095687538191	0.6357330650807127
SAT1	chrX:23798790-23803790	chrX:23904381-23909381	ARcre	1	1.4634640164292538	0.9157219923408496
SAT1	chrX:23798790-23803790	chrX:23917919-23922919	cre	1	0.9777684721251222	1.2346244708829635
SAT1	chrX:23798790-23803790	chrX:23935573-23940573	cre	0	0.3441145772634472	0.43170262022276873
SAT1	chrX:23798790-23803790	chrX:24042803-24047803	cre	0	0.49719532793692933	0.5325022796390734
SAT1	chrX:23798790-23803790	chrX:24070333-24075333	cre	0	0.7389034169629651	0.7232005782536337
SAT1	chrX:23798790-23803790	chrX:23683063-23688063	cre	0	0.40012472307534264	0.1359833101617025
