# Supplementary material for: Decoding the epigenetics and chromatin loop dynamics of androgen receptor-mediated transcription
Source: Nat Commun. 2024 Nov 3;15:9494. doi: 10.1038/s41467-024-53758-5 (PMC11532539; doi:10.1038/s41467-024-53758-5)
Supplement: Supplementary file 9 — Source data [file 41467_2024_53758_MOESM9_ESM.zip › source/fig4c_H3K4me3.tsv]

Bootstrap_step	Time	H3K4me3_CF	Enhancer_Set	Gene_Set
0	Vh	0.8266175490605089	ARcre	TimeGroup_1
0	30m	0.8304120869021729	ARcre	TimeGroup_1
0	4h	1.0028801091832413	ARcre	TimeGroup_1
0	16h	0.8780693533270875	ARcre	TimeGroup_1
0	72h	0.7724670300685808	ARcre	TimeGroup_1
1	Vh	0.6975227816093125	ARcre	TimeGroup_1
1	30m	0.705668819914915	ARcre	TimeGroup_1
1	4h	0.881439171515513	ARcre	TimeGroup_1
1	16h	0.7465778258162965	ARcre	TimeGroup_1
1	72h	0.6633926395320515	ARcre	TimeGroup_1
2	Vh	0.7963797389682974	ARcre	TimeGroup_1
2	30m	0.8324490419115892	ARcre	TimeGroup_1
2	4h	1.0152278159433643	ARcre	TimeGroup_1
2	16h	0.8351964636542288	ARcre	TimeGroup_1
2	72h	0.7820290603333846	ARcre	TimeGroup_1
3	Vh	0.7867228819479024	ARcre	TimeGroup_1
3	30m	0.7941425978535296	ARcre	TimeGroup_1
3	4h	0.9665678477551305	ARcre	TimeGroup_1
3	16h	0.8260298199503842	ARcre	TimeGroup_1
3	72h	0.7338064080691453	ARcre	TimeGroup_1
4	Vh	0.8251307412823115	ARcre	TimeGroup_1
4	30m	0.8254310506601754	ARcre	TimeGroup_1
4	4h	1.0268273634886185	ARcre	TimeGroup_1
4	16h	0.8732619721752596	ARcre	TimeGroup_1
4	72h	0.7704197799505749	ARcre	TimeGroup_1
5	Vh	0.8304869937260612	ARcre	TimeGroup_1
5	30m	0.8401984740437793	ARcre	TimeGroup_1
5	4h	1.0109276912346048	ARcre	TimeGroup_1
5	16h	0.8638167164515588	ARcre	TimeGroup_1
5	72h	0.76280955453415	ARcre	TimeGroup_1
6	Vh	0.7770168837556881	ARcre	TimeGroup_1
6	30m	0.8011160472423827	ARcre	TimeGroup_1
6	4h	1.0011634389694335	ARcre	TimeGroup_1
6	16h	0.8369601287560777	ARcre	TimeGroup_1
6	72h	0.7412287161963139	ARcre	TimeGroup_1
7	Vh	0.8323683160771309	ARcre	TimeGroup_1
7	30m	0.8354300380601885	ARcre	TimeGroup_1
7	4h	1.0166982639435147	ARcre	TimeGroup_1
7	16h	0.8782264661107465	ARcre	TimeGroup_1
7	72h	0.7689698609375436	ARcre	TimeGroup_1
8	Vh	0.8744442342257055	ARcre	TimeGroup_1
8	30m	0.8918111527647525	ARcre	TimeGroup_1
8	4h	1.115958605082293	ARcre	TimeGroup_1
8	16h	0.8960258437996699	ARcre	TimeGroup_1
8	72h	0.7922006407689258	ARcre	TimeGroup_1
9	Vh	0.8608916741828057	ARcre	TimeGroup_1
9	30m	0.8636748626867143	ARcre	TimeGroup_1
9	4h	1.0333335694301868	ARcre	TimeGroup_1
9	16h	0.901019018539744	ARcre	TimeGroup_1
9	72h	0.8078004204051739	ARcre	TimeGroup_1
10	Vh	0.7651038896370594	ARcre	TimeGroup_1
10	30m	0.7768575093677129	ARcre	TimeGroup_1
10	4h	0.9503448496583576	ARcre	TimeGroup_1
10	16h	0.7874308834629388	ARcre	TimeGroup_1
10	72h	0.727342612336179	ARcre	TimeGroup_1
11	Vh	0.8290947720834355	ARcre	TimeGroup_1
11	30m	0.8291365221652113	ARcre	TimeGroup_1
11	4h	1.0498948125187886	ARcre	TimeGroup_1
11	16h	0.8666860512293425	ARcre	TimeGroup_1
11	72h	0.7583060531506091	ARcre	TimeGroup_1
12	Vh	0.7234876388981851	ARcre	TimeGroup_1
12	30m	0.7331171021960462	ARcre	TimeGroup_1
12	4h	0.917704993639866	ARcre	TimeGroup_1
12	16h	0.7527578073250751	ARcre	TimeGroup_1
12	72h	0.6858655043586561	ARcre	TimeGroup_1
13	Vh	0.8071253071253004	ARcre	TimeGroup_1
13	30m	0.8204711195823251	ARcre	TimeGroup_1
13	4h	1.0115459535549993	ARcre	TimeGroup_1
13	16h	0.8517968862064027	ARcre	TimeGroup_1
13	72h	0.7488623398848773	ARcre	TimeGroup_1
14	Vh	0.7880483763118808	ARcre	TimeGroup_1
14	30m	0.8073493073493004	ARcre	TimeGroup_1
14	4h	1.0044800674963164	ARcre	TimeGroup_1
14	16h	0.8350120892711912	ARcre	TimeGroup_1
14	72h	0.742652707141345	ARcre	TimeGroup_1
15	Vh	0.7488412280560026	ARcre	TimeGroup_1
15	30m	0.7540625935622728	ARcre	TimeGroup_1
15	4h	0.9264561490413272	ARcre	TimeGroup_1
15	16h	0.7794647200302692	ARcre	TimeGroup_1
15	72h	0.6997714049476268	ARcre	TimeGroup_1
16	Vh	0.775606610949166	ARcre	TimeGroup_1
16	30m	0.7889875321564129	ARcre	TimeGroup_1
16	4h	0.9937829054813476	ARcre	TimeGroup_1
16	16h	0.8418086830195018	ARcre	TimeGroup_1
16	72h	0.7318873277843447	ARcre	TimeGroup_1
17	Vh	0.7245544300551294	ARcre	TimeGroup_1
17	30m	0.7273816366661564	ARcre	TimeGroup_1
17	4h	0.9007149337688302	ARcre	TimeGroup_1
17	16h	0.7670693904806218	ARcre	TimeGroup_1
17	72h	0.6780276445305502	ARcre	TimeGroup_1
18	Vh	0.7126955424009211	ARcre	TimeGroup_1
18	30m	0.7314941188573728	ARcre	TimeGroup_1
18	4h	0.9085215152477928	ARcre	TimeGroup_1
18	16h	0.7522550881953886	ARcre	TimeGroup_1
18	72h	0.6940928834840365	ARcre	TimeGroup_1
19	Vh	0.9192988803535231	ARcre	TimeGroup_1
19	30m	0.9465833847981838	ARcre	TimeGroup_1
19	4h	1.1196271253749177	ARcre	TimeGroup_1
19	16h	0.979711275848617	ARcre	TimeGroup_1
19	72h	0.865695126613924	ARcre	TimeGroup_1
20	Vh	0.6973304050236083	ARcre	TimeGroup_1
20	30m	0.7028817133692778	ARcre	TimeGroup_1
20	4h	0.8713320737787305	ARcre	TimeGroup_1
20	16h	0.7303388181919194	ARcre	TimeGroup_1
20	72h	0.6593589337491801	ARcre	TimeGroup_1
21	Vh	0.8017605117539341	ARcre	TimeGroup_1
21	30m	0.7979106468103971	ARcre	TimeGroup_1
21	4h	0.9559514172029928	ARcre	TimeGroup_1
21	16h	0.8301089336433481	ARcre	TimeGroup_1
21	72h	0.755631563972839	ARcre	TimeGroup_1
22	Vh	0.855546616608556	ARcre	TimeGroup_1
22	30m	0.8800677135859318	ARcre	TimeGroup_1
22	4h	1.0532592809120225	ARcre	TimeGroup_1
22	16h	0.9298191500991716	ARcre	TimeGroup_1
22	72h	0.8113721740318317	ARcre	TimeGroup_1
23	Vh	0.7184991767154434	ARcre	TimeGroup_1
23	30m	0.7440598609944604	ARcre	TimeGroup_1
23	4h	0.9234206359197318	ARcre	TimeGroup_1
23	16h	0.7679652512491566	ARcre	TimeGroup_1
23	72h	0.6814973775025873	ARcre	TimeGroup_1
24	Vh	0.8237613829294583	ARcre	TimeGroup_1
24	30m	0.8176075607560676	ARcre	TimeGroup_1
24	4h	0.9991659977125373	ARcre	TimeGroup_1
24	16h	0.8376562553220499	ARcre	TimeGroup_1
24	72h	0.7461814261866307	ARcre	TimeGroup_1
25	Vh	0.7584166521606612	ARcre	TimeGroup_1
25	30m	0.7809634612726287	ARcre	TimeGroup_1
25	4h	0.9667150353951238	ARcre	TimeGroup_1
25	16h	0.8088102607144768	ARcre	TimeGroup_1
25	72h	0.7378400936336811	ARcre	TimeGroup_1
26	Vh	0.7900636130029213	ARcre	TimeGroup_1
26	30m	0.8181471951717242	ARcre	TimeGroup_1
26	4h	1.0176080098952716	ARcre	TimeGroup_1
26	16h	0.8418951001593035	ARcre	TimeGroup_1
26	72h	0.7466733484757295	ARcre	TimeGroup_1
27	Vh	0.7751153699010036	ARcre	TimeGroup_1
27	30m	0.7644656440952692	ARcre	TimeGroup_1
27	4h	0.9569861456125013	ARcre	TimeGroup_1
27	16h	0.8155032264424237	ARcre	TimeGroup_1
27	72h	0.7190000402074717	ARcre	TimeGroup_1
28	Vh	0.7240560971904195	ARcre	TimeGroup_1
28	30m	0.7331949405596746	ARcre	TimeGroup_1
28	4h	0.9139691047607633	ARcre	TimeGroup_1
28	16h	0.7574083740229581	ARcre	TimeGroup_1
28	72h	0.6797793549460897	ARcre	TimeGroup_1
29	Vh	0.7598758812257097	ARcre	TimeGroup_1
29	30m	0.7918628182679273	ARcre	TimeGroup_1
29	4h	0.9687595238871525	ARcre	TimeGroup_1
29	16h	0.8035065895642851	ARcre	TimeGroup_1
29	72h	0.7250932608871982	ARcre	TimeGroup_1
30	Vh	0.8043180595628091	ARcre	TimeGroup_1
30	30m	0.8051948051948009	ARcre	TimeGroup_1
30	4h	0.9956070081141222	ARcre	TimeGroup_1
30	16h	0.8353700776552635	ARcre	TimeGroup_1
30	72h	0.7377072506386089	ARcre	TimeGroup_1
31	Vh	0.7162759334339783	ARcre	TimeGroup_1
31	30m	0.7309803615748668	ARcre	TimeGroup_1
31	4h	0.8941340333208362	ARcre	TimeGroup_1
31	16h	0.7496093652452822	ARcre	TimeGroup_1
31	72h	0.6873876916619691	ARcre	TimeGroup_1
32	Vh	0.7950708008749282	ARcre	TimeGroup_1
32	30m	0.7955109446707493	ARcre	TimeGroup_1
32	4h	0.9965854822370851	ARcre	TimeGroup_1
32	16h	0.8300513388467413	ARcre	TimeGroup_1
32	72h	0.7463168074229813	ARcre	TimeGroup_1
33	Vh	0.7257707288510905	ARcre	TimeGroup_1
33	30m	0.7302043076774818	ARcre	TimeGroup_1
33	4h	0.8874346941210299	ARcre	TimeGroup_1
33	16h	0.740045130619032	ARcre	TimeGroup_1
33	72h	0.688805573561791	ARcre	TimeGroup_1
34	Vh	0.7902363551168631	ARcre	TimeGroup_1
34	30m	0.7971208153902694	ARcre	TimeGroup_1
34	4h	1.0095418186538279	ARcre	TimeGroup_1
34	16h	0.8154477315314307	ARcre	TimeGroup_1
34	72h	0.7299612097661742	ARcre	TimeGroup_1
35	Vh	0.7734207229778027	ARcre	TimeGroup_1
35	30m	0.7875738471034239	ARcre	TimeGroup_1
35	4h	0.9569586093901796	ARcre	TimeGroup_1
35	16h	0.8280494681881084	ARcre	TimeGroup_1
35	72h	0.709650919830044	ARcre	TimeGroup_1
36	Vh	0.8249167063303141	ARcre	TimeGroup_1
36	30m	0.8359778263136757	ARcre	TimeGroup_1
36	4h	1.0027237747038824	ARcre	TimeGroup_1
36	16h	0.8511595547309846	ARcre	TimeGroup_1
36	72h	0.7619959334618027	ARcre	TimeGroup_1
37	Vh	0.7523696998113755	ARcre	TimeGroup_1
37	30m	0.7676183875150865	ARcre	TimeGroup_1
37	4h	0.9481646063901545	ARcre	TimeGroup_1
37	16h	0.8097271482795136	ARcre	TimeGroup_1
37	72h	0.7246508267281927	ARcre	TimeGroup_1
38	Vh	0.7292227583791159	ARcre	TimeGroup_1
38	30m	0.7123592673500198	ARcre	TimeGroup_1
38	4h	0.9027034394350796	ARcre	TimeGroup_1
38	16h	0.7461736915089203	ARcre	TimeGroup_1
38	72h	0.6769762272052762	ARcre	TimeGroup_1
39	Vh	0.781483804875798	ARcre	TimeGroup_1
39	30m	0.7999370032952067	ARcre	TimeGroup_1
39	4h	0.9869664929509361	ARcre	TimeGroup_1
39	16h	0.8392231743666181	ARcre	TimeGroup_1
39	72h	0.7378688276976234	ARcre	TimeGroup_1
40	Vh	0.7947844188433838	ARcre	TimeGroup_1
40	30m	0.8014983678131334	ARcre	TimeGroup_1
40	4h	0.9891615850373912	ARcre	TimeGroup_1
40	16h	0.8192822537487492	ARcre	TimeGroup_1
40	72h	0.741939531202753	ARcre	TimeGroup_1
41	Vh	0.741659845897654	ARcre	TimeGroup_1
41	30m	0.7392884771785012	ARcre	TimeGroup_1
41	4h	0.9381444276608637	ARcre	TimeGroup_1
41	16h	0.7848565872630051	ARcre	TimeGroup_1
41	72h	0.6924565135698068	ARcre	TimeGroup_1
42	Vh	0.7432738436909136	ARcre	TimeGroup_1
42	30m	0.7416822072099852	ARcre	TimeGroup_1
42	4h	0.9256958547365985	ARcre	TimeGroup_1
42	16h	0.782492956475534	ARcre	TimeGroup_1
42	72h	0.7033545123309977	ARcre	TimeGroup_1
43	Vh	0.8883213560632863	ARcre	TimeGroup_1
43	30m	0.8942875877791505	ARcre	TimeGroup_1
43	4h	1.0934559603820386	ARcre	TimeGroup_1
43	16h	0.9464360374382688	ARcre	TimeGroup_1
43	72h	0.8324853643225272	ARcre	TimeGroup_1
44	Vh	0.7448608458965843	ARcre	TimeGroup_1
44	30m	0.7535336464597636	ARcre	TimeGroup_1
44	4h	0.9222510539268585	ARcre	TimeGroup_1
44	16h	0.7817829703155389	ARcre	TimeGroup_1
44	72h	0.6987193670689285	ARcre	TimeGroup_1
45	Vh	0.8075750128465713	ARcre	TimeGroup_1
45	30m	0.8083078216767998	ARcre	TimeGroup_1
45	4h	1.0068027570389209	ARcre	TimeGroup_1
45	16h	0.8476025218755784	ARcre	TimeGroup_1
45	72h	0.7512150096070568	ARcre	TimeGroup_1
46	Vh	0.8122280919825914	ARcre	TimeGroup_1
46	30m	0.8275355309174736	ARcre	TimeGroup_1
46	4h	1.021428041818053	ARcre	TimeGroup_1
46	16h	0.8555825242718472	ARcre	TimeGroup_1
46	72h	0.7517901835372676	ARcre	TimeGroup_1
47	Vh	0.7718938226642318	ARcre	TimeGroup_1
47	30m	0.7767973098330186	ARcre	TimeGroup_1
47	4h	0.949984561521037	ARcre	TimeGroup_1
47	16h	0.81254177807487	ARcre	TimeGroup_1
47	72h	0.7383141402627034	ARcre	TimeGroup_1
48	Vh	0.7703341873363487	ARcre	TimeGroup_1
48	30m	0.7900038678944356	ARcre	TimeGroup_1
48	4h	0.9730797674506525	ARcre	TimeGroup_1
48	16h	0.7989645897437725	ARcre	TimeGroup_1
48	72h	0.7306905321318873	ARcre	TimeGroup_1
49	Vh	0.8625471258795157	ARcre	TimeGroup_1
49	30m	0.8986586223055205	ARcre	TimeGroup_1
49	4h	1.0810430350560598	ARcre	TimeGroup_1
49	16h	0.9208563757066675	ARcre	TimeGroup_1
49	72h	0.8215798942576044	ARcre	TimeGroup_1
50	Vh	0.7964947451728828	ARcre	TimeGroup_1
50	30m	0.8182854433047555	ARcre	TimeGroup_1
50	4h	0.980637162944725	ARcre	TimeGroup_1
50	16h	0.8576256813365755	ARcre	TimeGroup_1
50	72h	0.7340539647148836	ARcre	TimeGroup_1
51	Vh	0.7379891264146687	ARcre	TimeGroup_1
51	30m	0.7472761850873832	ARcre	TimeGroup_1
51	4h	0.8852642350969097	ARcre	TimeGroup_1
51	16h	0.7689926352717099	ARcre	TimeGroup_1
51	72h	0.69710993292801	ARcre	TimeGroup_1
52	Vh	0.8611312385126465	ARcre	TimeGroup_1
52	30m	0.8684939014598707	ARcre	TimeGroup_1
52	4h	1.0861384994065073	ARcre	TimeGroup_1
52	16h	0.9205356905590759	ARcre	TimeGroup_1
52	72h	0.7975034285412906	ARcre	TimeGroup_1
53	Vh	0.7904711828226966	ARcre	TimeGroup_1
53	30m	0.763349601025931	ARcre	TimeGroup_1
53	4h	0.9710497145944078	ARcre	TimeGroup_1
53	16h	0.8212340751808795	ARcre	TimeGroup_1
53	72h	0.7073205920293336	ARcre	TimeGroup_1
54	Vh	0.7957352749967423	ARcre	TimeGroup_1
54	30m	0.8073792729245741	ARcre	TimeGroup_1
54	4h	0.9958629206545283	ARcre	TimeGroup_1
54	16h	0.8476953907815663	ARcre	TimeGroup_1
54	72h	0.7611603787764954	ARcre	TimeGroup_1
55	Vh	0.8281355286672655	ARcre	TimeGroup_1
55	30m	0.832230241215622	ARcre	TimeGroup_1
55	4h	1.0353837279607554	ARcre	TimeGroup_1
55	16h	0.8592393395759693	ARcre	TimeGroup_1
55	72h	0.7735954833204387	ARcre	TimeGroup_1
56	Vh	0.7194524589629432	ARcre	TimeGroup_1
56	30m	0.7313570158243816	ARcre	TimeGroup_1
56	4h	0.891954069999289	ARcre	TimeGroup_1
56	16h	0.747455368992766	ARcre	TimeGroup_1
56	72h	0.6901918848942626	ARcre	TimeGroup_1
57	Vh	0.771268252549579	ARcre	TimeGroup_1
57	30m	0.7794507356093939	ARcre	TimeGroup_1
57	4h	0.9831649831649872	ARcre	TimeGroup_1
57	16h	0.8000273889452318	ARcre	TimeGroup_1
57	72h	0.7249932759548179	ARcre	TimeGroup_1
58	Vh	0.8678425727677757	ARcre	TimeGroup_1
58	30m	0.8593354150709875	ARcre	TimeGroup_1
58	4h	1.0505774128647456	ARcre	TimeGroup_1
58	16h	0.8805170155909864	ARcre	TimeGroup_1
58	72h	0.7828804176392687	ARcre	TimeGroup_1
59	Vh	0.7546320123520268	ARcre	TimeGroup_1
59	30m	0.7651973936374036	ARcre	TimeGroup_1
59	4h	0.925148894143002	ARcre	TimeGroup_1
59	16h	0.7939124403280482	ARcre	TimeGroup_1
59	72h	0.7011992486634896	ARcre	TimeGroup_1
60	Vh	0.8287804433608914	ARcre	TimeGroup_1
60	30m	0.8348823284390231	ARcre	TimeGroup_1
60	4h	1.0401340594889044	ARcre	TimeGroup_1
60	16h	0.8572062418705244	ARcre	TimeGroup_1
60	72h	0.756465039230366	ARcre	TimeGroup_1
61	Vh	0.787641809106029	ARcre	TimeGroup_1
61	30m	0.8015578420306158	ARcre	TimeGroup_1
61	4h	0.9868025911564774	ARcre	TimeGroup_1
61	16h	0.8389335664335678	ARcre	TimeGroup_1
61	72h	0.7392660563051635	ARcre	TimeGroup_1
62	Vh	0.7791363748902664	ARcre	TimeGroup_1
62	30m	0.8056489990154169	ARcre	TimeGroup_1
62	4h	0.9957185542957813	ARcre	TimeGroup_1
62	16h	0.8539164185097244	ARcre	TimeGroup_1
62	72h	0.7400161472630404	ARcre	TimeGroup_1
63	Vh	0.8258326525130565	ARcre	TimeGroup_1
63	30m	0.8293737535165616	ARcre	TimeGroup_1
63	4h	1.0258033375798257	ARcre	TimeGroup_1
63	16h	0.8557529965708582	ARcre	TimeGroup_1
63	72h	0.7565406346413591	ARcre	TimeGroup_1
64	Vh	0.7372969921199224	ARcre	TimeGroup_1
64	30m	0.7481022412173106	ARcre	TimeGroup_1
64	4h	0.9182099746591773	ARcre	TimeGroup_1
64	16h	0.7843012041510582	ARcre	TimeGroup_1
64	72h	0.694545946862577	ARcre	TimeGroup_1
65	Vh	0.8143867106176159	ARcre	TimeGroup_1
65	30m	0.8256450446105542	ARcre	TimeGroup_1
65	4h	0.9924094231723269	ARcre	TimeGroup_1
65	16h	0.8375344189648536	ARcre	TimeGroup_1
65	72h	0.7316728202036971	ARcre	TimeGroup_1
66	Vh	0.7859729128950136	ARcre	TimeGroup_1
66	30m	0.8049505291826035	ARcre	TimeGroup_1
66	4h	0.9865350689891877	ARcre	TimeGroup_1
66	16h	0.8210391878143305	ARcre	TimeGroup_1
66	72h	0.718750395724906	ARcre	TimeGroup_1
67	Vh	0.779650713605513	ARcre	TimeGroup_1
67	30m	0.7730692198720077	ARcre	TimeGroup_1
67	4h	0.9938625246071265	ARcre	TimeGroup_1
67	16h	0.82772043068455	ARcre	TimeGroup_1
67	72h	0.7369848861156185	ARcre	TimeGroup_1
68	Vh	0.8280945257616731	ARcre	TimeGroup_1
68	30m	0.8359151555082965	ARcre	TimeGroup_1
68	4h	1.0095968112831584	ARcre	TimeGroup_1
68	16h	0.8620855614973278	ARcre	TimeGroup_1
68	72h	0.771863401732009	ARcre	TimeGroup_1
69	Vh	0.888862843767488	ARcre	TimeGroup_1
69	30m	0.9245481753870947	ARcre	TimeGroup_1
69	4h	1.1004541176396108	ARcre	TimeGroup_1
69	16h	0.9662721304953228	ARcre	TimeGroup_1
69	72h	0.8430179065703854	ARcre	TimeGroup_1
70	Vh	0.8222048531258105	ARcre	TimeGroup_1
70	30m	0.8449077548937125	ARcre	TimeGroup_1
70	4h	1.0233602677293714	ARcre	TimeGroup_1
70	16h	0.8635251917469144	ARcre	TimeGroup_1
70	72h	0.764017827228057	ARcre	TimeGroup_1
71	Vh	0.8356516408902244	ARcre	TimeGroup_1
71	30m	0.8770013568520969	ARcre	TimeGroup_1
71	4h	1.1050295437983342	ARcre	TimeGroup_1
71	16h	0.8863726814443209	ARcre	TimeGroup_1
71	72h	0.7902096520408416	ARcre	TimeGroup_1
72	Vh	0.6989557130114892	ARcre	TimeGroup_1
72	30m	0.7233421492035209	ARcre	TimeGroup_1
72	4h	0.9001259888409947	ARcre	TimeGroup_1
72	16h	0.7286236573361206	ARcre	TimeGroup_1
72	72h	0.6812839780179587	ARcre	TimeGroup_1
73	Vh	0.7644739420062627	ARcre	TimeGroup_1
73	30m	0.7769200330328206	ARcre	TimeGroup_1
73	4h	0.979054153393782	ARcre	TimeGroup_1
73	16h	0.7844558394199628	ARcre	TimeGroup_1
73	72h	0.704905058210847	ARcre	TimeGroup_1
74	Vh	0.8389445500596228	ARcre	TimeGroup_1
74	30m	0.8603085558986251	ARcre	TimeGroup_1
74	4h	1.0255278303055932	ARcre	TimeGroup_1
74	16h	0.8719399192116521	ARcre	TimeGroup_1
74	72h	0.7632867881903922	ARcre	TimeGroup_1
75	Vh	0.7229882912208782	ARcre	TimeGroup_1
75	30m	0.7404357505730912	ARcre	TimeGroup_1
75	4h	0.9269250182266885	ARcre	TimeGroup_1
75	16h	0.7800554837511894	ARcre	TimeGroup_1
75	72h	0.6850649350649374	ARcre	TimeGroup_1
76	Vh	0.8003113849790866	ARcre	TimeGroup_1
76	30m	0.8056391731888367	ARcre	TimeGroup_1
76	4h	0.9782938140797071	ARcre	TimeGroup_1
76	16h	0.8413582259339962	ARcre	TimeGroup_1
76	72h	0.745764539846299	ARcre	TimeGroup_1
77	Vh	0.7099504426749744	ARcre	TimeGroup_1
77	30m	0.6969424460431608	ARcre	TimeGroup_1
77	4h	0.8639308855291629	ARcre	TimeGroup_1
77	16h	0.7500000000000042	ARcre	TimeGroup_1
77	72h	0.6661615204899946	ARcre	TimeGroup_1
78	Vh	0.6917878718914171	ARcre	TimeGroup_1
78	30m	0.7057468484724412	ARcre	TimeGroup_1
78	4h	0.8579471669638401	ARcre	TimeGroup_1
78	16h	0.7221931069503438	ARcre	TimeGroup_1
78	72h	0.6734629919247384	ARcre	TimeGroup_1
79	Vh	0.7624191754639839	ARcre	TimeGroup_1
79	30m	0.7724577990990864	ARcre	TimeGroup_1
79	4h	0.9529590449204457	ARcre	TimeGroup_1
79	16h	0.8196813346420911	ARcre	TimeGroup_1
79	72h	0.6923209017926713	ARcre	TimeGroup_1
80	Vh	0.7938491177127457	ARcre	TimeGroup_1
80	30m	0.800783059957365	ARcre	TimeGroup_1
80	4h	0.9830761540268139	ARcre	TimeGroup_1
80	16h	0.8245859106469194	ARcre	TimeGroup_1
80	72h	0.7421655657133545	ARcre	TimeGroup_1
81	Vh	0.7448181644148679	ARcre	TimeGroup_1
81	30m	0.7579306995941832	ARcre	TimeGroup_1
81	4h	0.9319862055288115	ARcre	TimeGroup_1
81	16h	0.7949851626509402	ARcre	TimeGroup_1
81	72h	0.6908473143451692	ARcre	TimeGroup_1
82	Vh	0.8625410733844403	ARcre	TimeGroup_1
82	30m	0.8685691195754849	ARcre	TimeGroup_1
82	4h	1.059659935663513	ARcre	TimeGroup_1
82	16h	0.8992711075116426	ARcre	TimeGroup_1
82	72h	0.7955802295350437	ARcre	TimeGroup_1
83	Vh	0.757366800975316	ARcre	TimeGroup_1
83	30m	0.7751450676982535	ARcre	TimeGroup_1
83	4h	0.9593749134133226	ARcre	TimeGroup_1
83	16h	0.7917880652755213	ARcre	TimeGroup_1
83	72h	0.6965068229867414	ARcre	TimeGroup_1
84	Vh	0.8002712687774104	ARcre	TimeGroup_1
84	30m	0.7826373354029504	ARcre	TimeGroup_1
84	4h	0.9588123210850987	ARcre	TimeGroup_1
84	16h	0.8119960149820056	ARcre	TimeGroup_1
84	72h	0.7258978618042489	ARcre	TimeGroup_1
85	Vh	0.8245688528873721	ARcre	TimeGroup_1
85	30m	0.8451884491305297	ARcre	TimeGroup_1
85	4h	1.0061705989110776	ARcre	TimeGroup_1
85	16h	0.8774830274075971	ARcre	TimeGroup_1
85	72h	0.7717230678291751	ARcre	TimeGroup_1
86	Vh	0.7312473610705059	ARcre	TimeGroup_1
86	30m	0.750755943051198	ARcre	TimeGroup_1
86	4h	0.9277293054382891	ARcre	TimeGroup_1
86	16h	0.7783621983243763	ARcre	TimeGroup_1
86	72h	0.7020566658710933	ARcre	TimeGroup_1
87	Vh	0.7664575257867375	ARcre	TimeGroup_1
87	30m	0.7557665956150997	ARcre	TimeGroup_1
87	4h	0.9203963715833965	ARcre	TimeGroup_1
87	16h	0.7694731610338004	ARcre	TimeGroup_1
87	72h	0.7116291927755287	ARcre	TimeGroup_1
88	Vh	0.8382192030637305	ARcre	TimeGroup_1
88	30m	0.8594523628160361	ARcre	TimeGroup_1
88	4h	1.032228009152414	ARcre	TimeGroup_1
88	16h	0.8984745702793596	ARcre	TimeGroup_1
88	72h	0.7630254657803615	ARcre	TimeGroup_1
89	Vh	0.8198745861235527	ARcre	TimeGroup_1
89	30m	0.8221398418045007	ARcre	TimeGroup_1
89	4h	0.9907742254389269	ARcre	TimeGroup_1
89	16h	0.8598920978322003	ARcre	TimeGroup_1
89	72h	0.7501339062362076	ARcre	TimeGroup_1
90	Vh	0.7388656425541631	ARcre	TimeGroup_1
90	30m	0.7591455818846147	ARcre	TimeGroup_1
90	4h	0.9266474988133802	ARcre	TimeGroup_1
90	16h	0.7873135977024204	ARcre	TimeGroup_1
90	72h	0.7031988607519845	ARcre	TimeGroup_1
91	Vh	0.7789803616367325	ARcre	TimeGroup_1
91	30m	0.7965415910114761	ARcre	TimeGroup_1
91	4h	0.972488569421762	ARcre	TimeGroup_1
91	16h	0.7990004952738267	ARcre	TimeGroup_1
91	72h	0.7187167452113122	ARcre	TimeGroup_1
92	Vh	0.8588313173440228	ARcre	TimeGroup_1
92	30m	0.8700188544639141	ARcre	TimeGroup_1
92	4h	1.056184649102787	ARcre	TimeGroup_1
92	16h	0.8870718705378415	ARcre	TimeGroup_1
92	72h	0.7865673712781164	ARcre	TimeGroup_1
93	Vh	0.7341268791722576	ARcre	TimeGroup_1
93	30m	0.7407594992285166	ARcre	TimeGroup_1
93	4h	0.9106246514222042	ARcre	TimeGroup_1
93	16h	0.7602486964160137	ARcre	TimeGroup_1
93	72h	0.6878635135701768	ARcre	TimeGroup_1
94	Vh	0.7702127030145193	ARcre	TimeGroup_1
94	30m	0.7880103855455908	ARcre	TimeGroup_1
94	4h	0.952839372784077	ARcre	TimeGroup_1
94	16h	0.8143972393505707	ARcre	TimeGroup_1
94	72h	0.7415052386656227	ARcre	TimeGroup_1
95	Vh	0.7550060853476749	ARcre	TimeGroup_1
95	30m	0.774220173229066	ARcre	TimeGroup_1
95	4h	0.9257361819476945	ARcre	TimeGroup_1
95	16h	0.7924329905451262	ARcre	TimeGroup_1
95	72h	0.7121637259537644	ARcre	TimeGroup_1
96	Vh	0.8086306896986446	ARcre	TimeGroup_1
96	30m	0.8352540557085942	ARcre	TimeGroup_1
96	4h	1.040223668276687	ARcre	TimeGroup_1
96	16h	0.86116541399031	ARcre	TimeGroup_1
96	72h	0.7651431043183647	ARcre	TimeGroup_1
97	Vh	0.8033267291683253	ARcre	TimeGroup_1
97	30m	0.8260243399311397	ARcre	TimeGroup_1
97	4h	1.0251960731453482	ARcre	TimeGroup_1
97	16h	0.8498135720969889	ARcre	TimeGroup_1
97	72h	0.7581895681508869	ARcre	TimeGroup_1
98	Vh	0.823360523773738	ARcre	TimeGroup_1
98	30m	0.8521313163543457	ARcre	TimeGroup_1
98	4h	1.0102373539181722	ARcre	TimeGroup_1
98	16h	0.8423598852603733	ARcre	TimeGroup_1
98	72h	0.7770595156321235	ARcre	TimeGroup_1
99	Vh	0.7630390676469004	ARcre	TimeGroup_1
99	30m	0.7794474770802684	ARcre	TimeGroup_1
99	4h	0.9496020197737451	ARcre	TimeGroup_1
99	16h	0.7996108841933922	ARcre	TimeGroup_1
99	72h	0.7160049586776884	ARcre	TimeGroup_1
100	Vh	0.8386038832148337	ARcre	TimeGroup_1
100	30m	0.848614190687355	ARcre	TimeGroup_1
100	4h	1.0451672365434244	ARcre	TimeGroup_1
100	16h	0.9006992557628725	ARcre	TimeGroup_1
100	72h	0.7693976297343647	ARcre	TimeGroup_1
101	Vh	0.8372295829380911	ARcre	TimeGroup_1
101	30m	0.8409759092714929	ARcre	TimeGroup_1
101	4h	1.0237793692532278	ARcre	TimeGroup_1
101	16h	0.8804943722574227	ARcre	TimeGroup_1
101	72h	0.763430671702188	ARcre	TimeGroup_1
102	Vh	0.796338517416362	ARcre	TimeGroup_1
102	30m	0.7988156209987138	ARcre	TimeGroup_1
102	4h	0.9877616232625077	ARcre	TimeGroup_1
102	16h	0.8398713733840776	ARcre	TimeGroup_1
102	72h	0.7438260369767246	ARcre	TimeGroup_1
103	Vh	0.793301004326847	ARcre	TimeGroup_1
103	30m	0.7729099704450022	ARcre	TimeGroup_1
103	4h	0.9669866841546324	ARcre	TimeGroup_1
103	16h	0.8205672572294075	ARcre	TimeGroup_1
103	72h	0.7225488245425353	ARcre	TimeGroup_1
104	Vh	0.7927939365127309	ARcre	TimeGroup_1
104	30m	0.8050663348847947	ARcre	TimeGroup_1
104	4h	0.9975830145509298	ARcre	TimeGroup_1
104	16h	0.8501302592613317	ARcre	TimeGroup_1
104	72h	0.7508594996351783	ARcre	TimeGroup_1
105	Vh	0.7889822235129049	ARcre	TimeGroup_1
105	30m	0.7832565666176454	ARcre	TimeGroup_1
105	4h	0.986831165898578	ARcre	TimeGroup_1
105	16h	0.8276859504132233	ARcre	TimeGroup_1
105	72h	0.7272882149273477	ARcre	TimeGroup_1
106	Vh	0.7392093638655578	ARcre	TimeGroup_1
106	30m	0.7473774438509896	ARcre	TimeGroup_1
106	4h	0.9125633389011036	ARcre	TimeGroup_1
106	16h	0.7961292613636406	ARcre	TimeGroup_1
106	72h	0.6955549500346542	ARcre	TimeGroup_1
107	Vh	0.8430598936927984	ARcre	TimeGroup_1
107	30m	0.8393597469761014	ARcre	TimeGroup_1
107	4h	1.0450951021191457	ARcre	TimeGroup_1
107	16h	0.8833207065365808	ARcre	TimeGroup_1
107	72h	0.7873404847476986	ARcre	TimeGroup_1
108	Vh	0.6881352343308819	ARcre	TimeGroup_1
108	30m	0.6950234002390246	ARcre	TimeGroup_1
108	4h	0.855184748370982	ARcre	TimeGroup_1
108	16h	0.7159588942045241	ARcre	TimeGroup_1
108	72h	0.665624295230397	ARcre	TimeGroup_1
109	Vh	0.803835035059655	ARcre	TimeGroup_1
109	30m	0.7982808742777104	ARcre	TimeGroup_1
109	4h	0.9932299439794153	ARcre	TimeGroup_1
109	16h	0.8341285201445223	ARcre	TimeGroup_1
109	72h	0.7487761305645392	ARcre	TimeGroup_1
110	Vh	0.788361762307165	ARcre	TimeGroup_1
110	30m	0.7859441914674411	ARcre	TimeGroup_1
110	4h	0.9675276573851391	ARcre	TimeGroup_1
110	16h	0.8129876807789959	ARcre	TimeGroup_1
110	72h	0.731341880175608	ARcre	TimeGroup_1
111	Vh	0.8212075992520995	ARcre	TimeGroup_1
111	30m	0.8044731428105762	ARcre	TimeGroup_1
111	4h	0.9644677923242085	ARcre	TimeGroup_1
111	16h	0.8580727376755051	ARcre	TimeGroup_1
111	72h	0.7619696418532383	ARcre	TimeGroup_1
112	Vh	0.7809239940387422	ARcre	TimeGroup_1
112	30m	0.7792756056608245	ARcre	TimeGroup_1
112	4h	0.9679230890811574	ARcre	TimeGroup_1
112	16h	0.8165241031761842	ARcre	TimeGroup_1
112	72h	0.7361412573072192	ARcre	TimeGroup_1
113	Vh	0.8248838317645599	ARcre	TimeGroup_1
113	30m	0.8273022158564284	ARcre	TimeGroup_1
113	4h	1.0096748888695248	ARcre	TimeGroup_1
113	16h	0.8558764676730023	ARcre	TimeGroup_1
113	72h	0.7422838706333595	ARcre	TimeGroup_1
114	Vh	0.7676713725585348	ARcre	TimeGroup_1
114	30m	0.8064557218105316	ARcre	TimeGroup_1
114	4h	0.9688443321159086	ARcre	TimeGroup_1
114	16h	0.8256191907823833	ARcre	TimeGroup_1
114	72h	0.730119086653508	ARcre	TimeGroup_1
115	Vh	0.852181708959837	ARcre	TimeGroup_1
115	30m	0.854620896290835	ARcre	TimeGroup_1
115	4h	1.0540834969789128	ARcre	TimeGroup_1
115	16h	0.8819005167225052	ARcre	TimeGroup_1
115	72h	0.7709542701332855	ARcre	TimeGroup_1
116	Vh	0.7026350388127923	ARcre	TimeGroup_1
116	30m	0.721649045798041	ARcre	TimeGroup_1
116	4h	0.8819754614916802	ARcre	TimeGroup_1
116	16h	0.7617381170289172	ARcre	TimeGroup_1
116	72h	0.6840823148686002	ARcre	TimeGroup_1
117	Vh	0.8319508958195017	ARcre	TimeGroup_1
117	30m	0.8503272845346006	ARcre	TimeGroup_1
117	4h	1.0244358284970354	ARcre	TimeGroup_1
117	16h	0.8931573631512402	ARcre	TimeGroup_1
117	72h	0.7803221829882405	ARcre	TimeGroup_1
118	Vh	0.7572142927292302	ARcre	TimeGroup_1
118	30m	0.753020632754811	ARcre	TimeGroup_1
118	4h	0.9207495679297547	ARcre	TimeGroup_1
118	16h	0.7861795711519635	ARcre	TimeGroup_1
118	72h	0.7101839826839851	ARcre	TimeGroup_1
119	Vh	0.7603580351994664	ARcre	TimeGroup_1
119	30m	0.7621964629933852	ARcre	TimeGroup_1
119	4h	0.9422762327646695	ARcre	TimeGroup_1
119	16h	0.8171252321287564	ARcre	TimeGroup_1
119	72h	0.7190698842062362	ARcre	TimeGroup_1
120	Vh	0.7335461844850415	ARcre	TimeGroup_1
120	30m	0.7516367235079131	ARcre	TimeGroup_1
120	4h	0.9351602642525136	ARcre	TimeGroup_1
120	16h	0.771990694316315	ARcre	TimeGroup_1
120	72h	0.7092567966903104	ARcre	TimeGroup_1
121	Vh	0.7331166146792363	ARcre	TimeGroup_1
121	30m	0.7307660864315484	ARcre	TimeGroup_1
121	4h	0.887404904874055	ARcre	TimeGroup_1
121	16h	0.7747040777588946	ARcre	TimeGroup_1
121	72h	0.6818815478202119	ARcre	TimeGroup_1
122	Vh	0.7736047071777538	ARcre	TimeGroup_1
122	30m	0.7679540269870634	ARcre	TimeGroup_1
122	4h	0.9653953162489323	ARcre	TimeGroup_1
122	16h	0.8046538722936049	ARcre	TimeGroup_1
122	72h	0.7310649724914886	ARcre	TimeGroup_1
123	Vh	0.7361057804061858	ARcre	TimeGroup_1
123	30m	0.7306397306397253	ARcre	TimeGroup_1
123	4h	0.926184837945793	ARcre	TimeGroup_1
123	16h	0.7658211110885129	ARcre	TimeGroup_1
123	72h	0.6732674450565903	ARcre	TimeGroup_1
124	Vh	0.7146898166211391	ARcre	TimeGroup_1
124	30m	0.7123847564728288	ARcre	TimeGroup_1
124	4h	0.8866097535889064	ARcre	TimeGroup_1
124	16h	0.7347633126555706	ARcre	TimeGroup_1
124	72h	0.6582295888824587	ARcre	TimeGroup_1
125	Vh	0.7670560116212227	ARcre	TimeGroup_1
125	30m	0.7809199358732488	ARcre	TimeGroup_1
125	4h	0.9412221185205446	ARcre	TimeGroup_1
125	16h	0.8083231393252663	ARcre	TimeGroup_1
125	72h	0.7171870924232929	ARcre	TimeGroup_1
126	Vh	0.7586332564771133	ARcre	TimeGroup_1
126	30m	0.776613545538378	ARcre	TimeGroup_1
126	4h	0.9417906037624402	ARcre	TimeGroup_1
126	16h	0.8154974501797123	ARcre	TimeGroup_1
126	72h	0.72558605550409	ARcre	TimeGroup_1
127	Vh	0.7744352269139071	ARcre	TimeGroup_1
127	30m	0.8069693220481899	ARcre	TimeGroup_1
127	4h	0.9877465281829896	ARcre	TimeGroup_1
127	16h	0.8108116921939746	ARcre	TimeGroup_1
127	72h	0.7252131087894419	ARcre	TimeGroup_1
128	Vh	0.8383361921097701	ARcre	TimeGroup_1
128	30m	0.8612964639866918	ARcre	TimeGroup_1
128	4h	1.0749000933260004	ARcre	TimeGroup_1
128	16h	0.9237071324147968	ARcre	TimeGroup_1
128	72h	0.7880062435835675	ARcre	TimeGroup_1
129	Vh	0.82074799456397	ARcre	TimeGroup_1
129	30m	0.8093065629855645	ARcre	TimeGroup_1
129	4h	1.0272016175324152	ARcre	TimeGroup_1
129	16h	0.8727810479814068	ARcre	TimeGroup_1
129	72h	0.7414116249146614	ARcre	TimeGroup_1
130	Vh	0.7532781835782741	ARcre	TimeGroup_1
130	30m	0.7361904697733296	ARcre	TimeGroup_1
130	4h	0.8985138162113967	ARcre	TimeGroup_1
130	16h	0.7800283472872334	ARcre	TimeGroup_1
130	72h	0.7044526225051426	ARcre	TimeGroup_1
131	Vh	0.8405242128719917	ARcre	TimeGroup_1
131	30m	0.8527047775476613	ARcre	TimeGroup_1
131	4h	1.043968779865305	ARcre	TimeGroup_1
131	16h	0.8769006894473123	ARcre	TimeGroup_1
131	72h	0.7818367003367033	ARcre	TimeGroup_1
132	Vh	0.7834409957460137	ARcre	TimeGroup_1
132	30m	0.7815899360779925	ARcre	TimeGroup_1
132	4h	0.960648475422978	ARcre	TimeGroup_1
132	16h	0.8159243701932127	ARcre	TimeGroup_1
132	72h	0.7204562652041524	ARcre	TimeGroup_1
133	Vh	0.7977579852579764	ARcre	TimeGroup_1
133	30m	0.7894252181341936	ARcre	TimeGroup_1
133	4h	0.9609182430619158	ARcre	TimeGroup_1
133	16h	0.816526459725186	ARcre	TimeGroup_1
133	72h	0.7462708414180024	ARcre	TimeGroup_1
134	Vh	0.7873683680003735	ARcre	TimeGroup_1
134	30m	0.7891363706196952	ARcre	TimeGroup_1
134	4h	0.9541446496638247	ARcre	TimeGroup_1
134	16h	0.8340707461974495	ARcre	TimeGroup_1
134	72h	0.7444981604070837	ARcre	TimeGroup_1
135	Vh	0.7841979601899578	ARcre	TimeGroup_1
135	30m	0.7792792246755784	ARcre	TimeGroup_1
135	4h	0.9396771452846251	ARcre	TimeGroup_1
135	16h	0.8035662757218823	ARcre	TimeGroup_1
135	72h	0.7101935432560975	ARcre	TimeGroup_1
136	Vh	0.7941798806913708	ARcre	TimeGroup_1
136	30m	0.8116350981752826	ARcre	TimeGroup_1
136	4h	1.0100366086050774	ARcre	TimeGroup_1
136	16h	0.8330201892834935	ARcre	TimeGroup_1
136	72h	0.7458766830849192	ARcre	TimeGroup_1
137	Vh	0.7611951597484802	ARcre	TimeGroup_1
137	30m	0.7421901042906754	ARcre	TimeGroup_1
137	4h	0.9396229248770062	ARcre	TimeGroup_1
137	16h	0.7853206079808601	ARcre	TimeGroup_1
137	72h	0.7186570602063592	ARcre	TimeGroup_1
138	Vh	0.8568158391453884	ARcre	TimeGroup_1
138	30m	0.8708310683337017	ARcre	TimeGroup_1
138	4h	1.0843900980742025	ARcre	TimeGroup_1
138	16h	0.9270605493051799	ARcre	TimeGroup_1
138	72h	0.804316131579749	ARcre	TimeGroup_1
139	Vh	0.7908384495660943	ARcre	TimeGroup_1
139	30m	0.8038580797409597	ARcre	TimeGroup_1
139	4h	0.986737184149889	ARcre	TimeGroup_1
139	16h	0.8389065788168936	ARcre	TimeGroup_1
139	72h	0.7390782603055185	ARcre	TimeGroup_1
140	Vh	0.7287563061523847	ARcre	TimeGroup_1
140	30m	0.736841555371136	ARcre	TimeGroup_1
140	4h	0.9020341791182199	ARcre	TimeGroup_1
140	16h	0.7704591090031643	ARcre	TimeGroup_1
140	72h	0.6989786706118094	ARcre	TimeGroup_1
141	Vh	0.8375250583929451	ARcre	TimeGroup_1
141	30m	0.8582124534012415	ARcre	TimeGroup_1
141	4h	1.0492732081575629	ARcre	TimeGroup_1
141	16h	0.9026868828494375	ARcre	TimeGroup_1
141	72h	0.7975676438423835	ARcre	TimeGroup_1
142	Vh	0.8063718108677821	ARcre	TimeGroup_1
142	30m	0.8046362627383644	ARcre	TimeGroup_1
142	4h	1.0054307287645512	ARcre	TimeGroup_1
142	16h	0.8573412331049804	ARcre	TimeGroup_1
142	72h	0.7529024606763409	ARcre	TimeGroup_1
143	Vh	0.8401292795670587	ARcre	TimeGroup_1
143	30m	0.8531238555081277	ARcre	TimeGroup_1
143	4h	1.051722983678413	ARcre	TimeGroup_1
143	16h	0.8779881460669764	ARcre	TimeGroup_1
143	72h	0.7818393152759693	ARcre	TimeGroup_1
144	Vh	0.825834971715289	ARcre	TimeGroup_1
144	30m	0.8209505156963254	ARcre	TimeGroup_1
144	4h	0.9851153305952723	ARcre	TimeGroup_1
144	16h	0.8702836694660733	ARcre	TimeGroup_1
144	72h	0.7848103896103936	ARcre	TimeGroup_1
145	Vh	0.7825607504331105	ARcre	TimeGroup_1
145	30m	0.8062489650604331	ARcre	TimeGroup_1
145	4h	0.9724774833484984	ARcre	TimeGroup_1
145	16h	0.8227164373171528	ARcre	TimeGroup_1
145	72h	0.7325822050290169	ARcre	TimeGroup_1
146	Vh	0.7879866976662002	ARcre	TimeGroup_1
146	30m	0.7890307924590979	ARcre	TimeGroup_1
146	4h	1.0028838596246912	ARcre	TimeGroup_1
146	16h	0.8183808165566658	ARcre	TimeGroup_1
146	72h	0.7300605006129178	ARcre	TimeGroup_1
147	Vh	0.7218145516776373	ARcre	TimeGroup_1
147	30m	0.7289223563198681	ARcre	TimeGroup_1
147	4h	0.8790799112718378	ARcre	TimeGroup_1
147	16h	0.7591848030601427	ARcre	TimeGroup_1
147	72h	0.6719244282528665	ARcre	TimeGroup_1
148	Vh	0.7704877597582719	ARcre	TimeGroup_1
148	30m	0.779888514009089	ARcre	TimeGroup_1
148	4h	0.9719151699405313	ARcre	TimeGroup_1
148	16h	0.8124730508408158	ARcre	TimeGroup_1
148	72h	0.7306713780918742	ARcre	TimeGroup_1
149	Vh	0.8185980784670779	ARcre	TimeGroup_1
149	30m	0.8224298619504992	ARcre	TimeGroup_1
149	4h	1.041729658840466	ARcre	TimeGroup_1
149	16h	0.8732673421722004	ARcre	TimeGroup_1
149	72h	0.7600138455585397	ARcre	TimeGroup_1
150	Vh	0.7760620099580497	ARcre	TimeGroup_1
150	30m	0.7957586880504915	ARcre	TimeGroup_1
150	4h	0.9459711896158839	ARcre	TimeGroup_1
150	16h	0.8149113260193155	ARcre	TimeGroup_1
150	72h	0.7336433505589546	ARcre	TimeGroup_1
151	Vh	0.7955013864947859	ARcre	TimeGroup_1
151	30m	0.804849524403549	ARcre	TimeGroup_1
151	4h	1.0032683694468043	ARcre	TimeGroup_1
151	16h	0.8281471697225775	ARcre	TimeGroup_1
151	72h	0.7395274916500617	ARcre	TimeGroup_1
152	Vh	0.7438318004952188	ARcre	TimeGroup_1
152	30m	0.7390478475292708	ARcre	TimeGroup_1
152	4h	0.9114831581073455	ARcre	TimeGroup_1
152	16h	0.7735466481430772	ARcre	TimeGroup_1
152	72h	0.7036177500787991	ARcre	TimeGroup_1
153	Vh	0.7585463359355255	ARcre	TimeGroup_1
153	30m	0.7687823348579097	ARcre	TimeGroup_1
153	4h	0.9498908068328061	ARcre	TimeGroup_1
153	16h	0.7971741384811754	ARcre	TimeGroup_1
153	72h	0.7339873371125686	ARcre	TimeGroup_1
154	Vh	0.7912931566468476	ARcre	TimeGroup_1
154	30m	0.8012937781413576	ARcre	TimeGroup_1
154	4h	0.9951369971829533	ARcre	TimeGroup_1
154	16h	0.818143860667247	ARcre	TimeGroup_1
154	72h	0.7258549919286642	ARcre	TimeGroup_1
155	Vh	0.70541831753606	ARcre	TimeGroup_1
155	30m	0.7114823318804454	ARcre	TimeGroup_1
155	4h	0.8586410461540844	ARcre	TimeGroup_1
155	16h	0.7329301231910418	ARcre	TimeGroup_1
155	72h	0.6820771729677197	ARcre	TimeGroup_1
156	Vh	0.7546041346935016	ARcre	TimeGroup_1
156	30m	0.7568346111719553	ARcre	TimeGroup_1
156	4h	0.9436180694323061	ARcre	TimeGroup_1
156	16h	0.7944535444535479	ARcre	TimeGroup_1
156	72h	0.7070892493099319	ARcre	TimeGroup_1
157	Vh	0.699632803658992	ARcre	TimeGroup_1
157	30m	0.7134679088295698	ARcre	TimeGroup_1
157	4h	0.8551055637790591	ARcre	TimeGroup_1
157	16h	0.7333602732226202	ARcre	TimeGroup_1
157	72h	0.6713636363636376	ARcre	TimeGroup_1
158	Vh	0.7957053825337047	ARcre	TimeGroup_1
158	30m	0.7823206194854334	ARcre	TimeGroup_1
158	4h	0.963745192618079	ARcre	TimeGroup_1
158	16h	0.8291623296872731	ARcre	TimeGroup_1
158	72h	0.7352422385699411	ARcre	TimeGroup_1
159	Vh	0.8280930302404532	ARcre	TimeGroup_1
159	30m	0.8650996658601159	ARcre	TimeGroup_1
159	4h	1.0454425553344089	ARcre	TimeGroup_1
159	16h	0.8825466123157802	ARcre	TimeGroup_1
159	72h	0.7792848247642793	ARcre	TimeGroup_1
160	Vh	0.8435242928247364	ARcre	TimeGroup_1
160	30m	0.8447561553030234	ARcre	TimeGroup_1
160	4h	1.0712449573130765	ARcre	TimeGroup_1
160	16h	0.8840972643629132	ARcre	TimeGroup_1
160	72h	0.7608693345406459	ARcre	TimeGroup_1
161	Vh	0.7719676489644463	ARcre	TimeGroup_1
161	30m	0.7926593385856433	ARcre	TimeGroup_1
161	4h	0.9733885828134278	ARcre	TimeGroup_1
161	16h	0.8123777532103078	ARcre	TimeGroup_1
161	72h	0.7380240970075597	ARcre	TimeGroup_1
162	Vh	0.8151848151848095	ARcre	TimeGroup_1
162	30m	0.8180135303422889	ARcre	TimeGroup_1
162	4h	0.9993984806657389	ARcre	TimeGroup_1
162	16h	0.8606244686494073	ARcre	TimeGroup_1
162	72h	0.742402251836217	ARcre	TimeGroup_1
163	Vh	0.6983623299917485	ARcre	TimeGroup_1
163	30m	0.6938765947545934	ARcre	TimeGroup_1
163	4h	0.8475569185588563	ARcre	TimeGroup_1
163	16h	0.7293891413754184	ARcre	TimeGroup_1
163	72h	0.6477513170059773	ARcre	TimeGroup_1
164	Vh	0.7611705595263889	ARcre	TimeGroup_1
164	30m	0.7771187694649098	ARcre	TimeGroup_1
164	4h	0.9227863747813287	ARcre	TimeGroup_1
164	16h	0.7951715988149579	ARcre	TimeGroup_1
164	72h	0.7361189286400741	ARcre	TimeGroup_1
165	Vh	0.8216557302767324	ARcre	TimeGroup_1
165	30m	0.7921715763321951	ARcre	TimeGroup_1
165	4h	0.9941619900088666	ARcre	TimeGroup_1
165	16h	0.8429355779509926	ARcre	TimeGroup_1
165	72h	0.7504399424524417	ARcre	TimeGroup_1
166	Vh	0.7610952504541857	ARcre	TimeGroup_1
166	30m	0.7635584793084923	ARcre	TimeGroup_1
166	4h	0.9643575784991241	ARcre	TimeGroup_1
166	16h	0.7844702467343998	ARcre	TimeGroup_1
166	72h	0.6923954915109167	ARcre	TimeGroup_1
167	Vh	0.773862996719328	ARcre	TimeGroup_1
167	30m	0.7819852817067758	ARcre	TimeGroup_1
167	4h	0.9265272277803224	ARcre	TimeGroup_1
167	16h	0.8084254455222231	ARcre	TimeGroup_1
167	72h	0.7329297340214411	ARcre	TimeGroup_1
168	Vh	0.8147176679309824	ARcre	TimeGroup_1
168	30m	0.7948899144987351	ARcre	TimeGroup_1
168	4h	0.9997721005492431	ARcre	TimeGroup_1
168	16h	0.8090108912196439	ARcre	TimeGroup_1
168	72h	0.7231955346126608	ARcre	TimeGroup_1
169	Vh	0.7130383950911413	ARcre	TimeGroup_1
169	30m	0.7242934856682289	ARcre	TimeGroup_1
169	4h	0.8899265377521224	ARcre	TimeGroup_1
169	16h	0.7561362446246425	ARcre	TimeGroup_1
169	72h	0.6853691379668329	ARcre	TimeGroup_1
170	Vh	0.763839943615038	ARcre	TimeGroup_1
170	30m	0.7682506626277853	ARcre	TimeGroup_1
170	4h	0.9496689942867544	ARcre	TimeGroup_1
170	16h	0.8260338345864691	ARcre	TimeGroup_1
170	72h	0.7178176393538085	ARcre	TimeGroup_1
171	Vh	0.7285417628057169	ARcre	TimeGroup_1
171	30m	0.7504863205904122	ARcre	TimeGroup_1
171	4h	0.8846141819932885	ARcre	TimeGroup_1
171	16h	0.7793839609264248	ARcre	TimeGroup_1
171	72h	0.695927736517192	ARcre	TimeGroup_1
172	Vh	0.7866837868087746	ARcre	TimeGroup_1
172	30m	0.7817770464829233	ARcre	TimeGroup_1
172	4h	0.9880372799298222	ARcre	TimeGroup_1
172	16h	0.8170293141533908	ARcre	TimeGroup_1
172	72h	0.7158083480673012	ARcre	TimeGroup_1
173	Vh	0.7642151910629712	ARcre	TimeGroup_1
173	30m	0.7646491119029817	ARcre	TimeGroup_1
173	4h	0.9905820631637404	ARcre	TimeGroup_1
173	16h	0.8023484693593077	ARcre	TimeGroup_1
173	72h	0.7159331963479455	ARcre	TimeGroup_1
174	Vh	0.8154468518958602	ARcre	TimeGroup_1
174	30m	0.837324049964142	ARcre	TimeGroup_1
174	4h	1.039203023598047	ARcre	TimeGroup_1
174	16h	0.8265665908613166	ARcre	TimeGroup_1
174	72h	0.7387904584491917	ARcre	TimeGroup_1
175	Vh	0.799938077601611	ARcre	TimeGroup_1
175	30m	0.8018124019486363	ARcre	TimeGroup_1
175	4h	0.9735386358578056	ARcre	TimeGroup_1
175	16h	0.8461071420589563	ARcre	TimeGroup_1
175	72h	0.7625582146606747	ARcre	TimeGroup_1
176	Vh	0.8626505515350686	ARcre	TimeGroup_1
176	30m	0.8988518044209642	ARcre	TimeGroup_1
176	4h	1.114293902244875	ARcre	TimeGroup_1
176	16h	0.9156472128694333	ARcre	TimeGroup_1
176	72h	0.7831385196536138	ARcre	TimeGroup_1
177	Vh	0.7778148668247371	ARcre	TimeGroup_1
177	30m	0.7994077945909067	ARcre	TimeGroup_1
177	4h	0.9608909608909656	ARcre	TimeGroup_1
177	16h	0.8236041821267738	ARcre	TimeGroup_1
177	72h	0.7392106185096824	ARcre	TimeGroup_1
178	Vh	0.7491417797620039	ARcre	TimeGroup_1
178	30m	0.7616974703002859	ARcre	TimeGroup_1
178	4h	0.9370380428282635	ARcre	TimeGroup_1
178	16h	0.781936444218949	ARcre	TimeGroup_1
178	72h	0.7020157256142224	ARcre	TimeGroup_1
179	Vh	0.8295155636690168	ARcre	TimeGroup_1
179	30m	0.8465712367189546	ARcre	TimeGroup_1
179	4h	1.03768591014298	ARcre	TimeGroup_1
179	16h	0.8874554256567679	ARcre	TimeGroup_1
179	72h	0.7751528105281222	ARcre	TimeGroup_1
180	Vh	0.7499870688168768	ARcre	TimeGroup_1
180	30m	0.7508130163752617	ARcre	TimeGroup_1
180	4h	0.9555227998616362	ARcre	TimeGroup_1
180	16h	0.7767560148554857	ARcre	TimeGroup_1
180	72h	0.68895953499056	ARcre	TimeGroup_1
181	Vh	0.7458394873643643	ARcre	TimeGroup_1
181	30m	0.7360595046226627	ARcre	TimeGroup_1
181	4h	0.89678327392647	ARcre	TimeGroup_1
181	16h	0.7645008641411976	ARcre	TimeGroup_1
181	72h	0.6914967781448139	ARcre	TimeGroup_1
182	Vh	0.7784090909090841	ARcre	TimeGroup_1
182	30m	0.7892061216634085	ARcre	TimeGroup_1
182	4h	0.9831669607887695	ARcre	TimeGroup_1
182	16h	0.816913122541904	ARcre	TimeGroup_1
182	72h	0.7248904464268952	ARcre	TimeGroup_1
183	Vh	0.8186334144363261	ARcre	TimeGroup_1
183	30m	0.8128943217665541	ARcre	TimeGroup_1
183	4h	1.0008622716939806	ARcre	TimeGroup_1
183	16h	0.8552547567360518	ARcre	TimeGroup_1
183	72h	0.775795340196612	ARcre	TimeGroup_1
184	Vh	0.7365360806508597	ARcre	TimeGroup_1
184	30m	0.7451913859322461	ARcre	TimeGroup_1
184	4h	0.913775770718517	ARcre	TimeGroup_1
184	16h	0.7776765138270849	ARcre	TimeGroup_1
184	72h	0.6776119446147485	ARcre	TimeGroup_1
185	Vh	0.7408863879609439	ARcre	TimeGroup_1
185	30m	0.7468767409247742	ARcre	TimeGroup_1
185	4h	0.9263771267946685	ARcre	TimeGroup_1
185	16h	0.7855472097072922	ARcre	TimeGroup_1
185	72h	0.6908024973351636	ARcre	TimeGroup_1
186	Vh	0.7100837843275778	ARcre	TimeGroup_1
186	30m	0.7135157444579084	ARcre	TimeGroup_1
186	4h	0.8980653978951793	ARcre	TimeGroup_1
186	16h	0.7570979722447931	ARcre	TimeGroup_1
186	72h	0.6788215554442958	ARcre	TimeGroup_1
187	Vh	0.8785091058879245	ARcre	TimeGroup_1
187	30m	0.8988406558361076	ARcre	TimeGroup_1
187	4h	1.0778681141143647	ARcre	TimeGroup_1
187	16h	0.9159399823477531	ARcre	TimeGroup_1
187	72h	0.8056276068145553	ARcre	TimeGroup_1
188	Vh	0.8553857622064797	ARcre	TimeGroup_1
188	30m	0.8533352752694383	ARcre	TimeGroup_1
188	4h	1.0460349946672134	ARcre	TimeGroup_1
188	16h	0.8841151881096194	ARcre	TimeGroup_1
188	72h	0.7741540970240545	ARcre	TimeGroup_1
189	Vh	0.7198262944966448	ARcre	TimeGroup_1
189	30m	0.7432423658050346	ARcre	TimeGroup_1
189	4h	0.9078487891892066	ARcre	TimeGroup_1
189	16h	0.7908293460925043	ARcre	TimeGroup_1
189	72h	0.6940876039860846	ARcre	TimeGroup_1
190	Vh	0.7263724448819857	ARcre	TimeGroup_1
190	30m	0.7193597891893143	ARcre	TimeGroup_1
190	4h	0.9017607709460046	ARcre	TimeGroup_1
190	16h	0.7446419994236168	ARcre	TimeGroup_1
190	72h	0.6836437306615607	ARcre	TimeGroup_1
191	Vh	0.776867518123842	ARcre	TimeGroup_1
191	30m	0.7879007500373897	ARcre	TimeGroup_1
191	4h	0.9870236892946591	ARcre	TimeGroup_1
191	16h	0.8144847527923967	ARcre	TimeGroup_1
191	72h	0.7174357486375997	ARcre	TimeGroup_1
192	Vh	0.7838981672446174	ARcre	TimeGroup_1
192	30m	0.8065359837013325	ARcre	TimeGroup_1
192	4h	1.007151115488379	ARcre	TimeGroup_1
192	16h	0.8154828206666093	ARcre	TimeGroup_1
192	72h	0.7329297340214388	ARcre	TimeGroup_1
193	Vh	0.7673360387560362	ARcre	TimeGroup_1
193	30m	0.7831306017925695	ARcre	TimeGroup_1
193	4h	0.9455275475587293	ARcre	TimeGroup_1
193	16h	0.812174500626279	ARcre	TimeGroup_1
193	72h	0.7215375031798972	ARcre	TimeGroup_1
194	Vh	0.7943653293167132	ARcre	TimeGroup_1
194	30m	0.7954801804705075	ARcre	TimeGroup_1
194	4h	0.9677940082612001	ARcre	TimeGroup_1
194	16h	0.8247910863509765	ARcre	TimeGroup_1
194	72h	0.7288566656544203	ARcre	TimeGroup_1
195	Vh	0.7376458827480465	ARcre	TimeGroup_1
195	30m	0.7241565619570488	ARcre	TimeGroup_1
195	4h	0.9024886409316316	ARcre	TimeGroup_1
195	16h	0.7680459486166041	ARcre	TimeGroup_1
195	72h	0.6886789939251873	ARcre	TimeGroup_1
196	Vh	0.7808476581529628	ARcre	TimeGroup_1
196	30m	0.7819819819819771	ARcre	TimeGroup_1
196	4h	0.9458581916476103	ARcre	TimeGroup_1
196	16h	0.8132127408572546	ARcre	TimeGroup_1
196	72h	0.7191324554608838	ARcre	TimeGroup_1
197	Vh	0.7597252238345117	ARcre	TimeGroup_1
197	30m	0.771118721461183	ARcre	TimeGroup_1
197	4h	0.9470455939480747	ARcre	TimeGroup_1
197	16h	0.7990662438336886	ARcre	TimeGroup_1
197	72h	0.7105988692678188	ARcre	TimeGroup_1
198	Vh	0.7429696207596174	ARcre	TimeGroup_1
198	30m	0.7392470243863265	ARcre	TimeGroup_1
198	4h	0.9117178548472795	ARcre	TimeGroup_1
198	16h	0.7527728320067051	ARcre	TimeGroup_1
198	72h	0.6926843169581929	ARcre	TimeGroup_1
199	Vh	0.7838041846421648	ARcre	TimeGroup_1
199	30m	0.7708262117449726	ARcre	TimeGroup_1
199	4h	0.962959879273568	ARcre	TimeGroup_1
199	16h	0.8141637223346418	ARcre	TimeGroup_1
199	72h	0.7219562880910543	ARcre	TimeGroup_1
200	Vh	0.7270270867028342	ARcre	TimeGroup_1
200	30m	0.7327151131623966	ARcre	TimeGroup_1
200	4h	0.8973737143920919	ARcre	TimeGroup_1
200	16h	0.7724108550701078	ARcre	TimeGroup_1
200	72h	0.695354371905469	ARcre	TimeGroup_1
201	Vh	0.7727039317234382	ARcre	TimeGroup_1
201	30m	0.7839615908436061	ARcre	TimeGroup_1
201	4h	0.9505614520842989	ARcre	TimeGroup_1
201	16h	0.8129543451682258	ARcre	TimeGroup_1
201	72h	0.7233165788558109	ARcre	TimeGroup_1
202	Vh	0.7995860428060715	ARcre	TimeGroup_1
202	30m	0.8214995970572119	ARcre	TimeGroup_1
202	4h	1.002576619864056	ARcre	TimeGroup_1
202	16h	0.8447643961107582	ARcre	TimeGroup_1
202	72h	0.7593210391375543	ARcre	TimeGroup_1
203	Vh	0.8121904846126571	ARcre	TimeGroup_1
203	30m	0.8143699160165832	ARcre	TimeGroup_1
203	4h	1.0031569014563253	ARcre	TimeGroup_1
203	16h	0.851891096970443	ARcre	TimeGroup_1
203	72h	0.759359366360908	ARcre	TimeGroup_1
204	Vh	0.7818108399138491	ARcre	TimeGroup_1
204	30m	0.7742985448722359	ARcre	TimeGroup_1
204	4h	0.9464398581989109	ARcre	TimeGroup_1
204	16h	0.7929896115297418	ARcre	TimeGroup_1
204	72h	0.7217346325835982	ARcre	TimeGroup_1
205	Vh	0.761027025077535	ARcre	TimeGroup_1
205	30m	0.7820032661948779	ARcre	TimeGroup_1
205	4h	0.9468871589809439	ARcre	TimeGroup_1
205	16h	0.7888560020733716	ARcre	TimeGroup_1
205	72h	0.7143543899844562	ARcre	TimeGroup_1
206	Vh	0.7340216722984445	ARcre	TimeGroup_1
206	30m	0.7619245266086244	ARcre	TimeGroup_1
206	4h	0.9240478682944157	ARcre	TimeGroup_1
206	16h	0.7920982728913726	ARcre	TimeGroup_1
206	72h	0.7020473679734692	ARcre	TimeGroup_1
207	Vh	0.7853932979771829	ARcre	TimeGroup_1
207	30m	0.8039759495278748	ARcre	TimeGroup_1
207	4h	0.969154887598091	ARcre	TimeGroup_1
207	16h	0.8207430020179046	ARcre	TimeGroup_1
207	72h	0.7441955768145586	ARcre	TimeGroup_1
208	Vh	0.847102596098236	ARcre	TimeGroup_1
208	30m	0.8458641649048563	ARcre	TimeGroup_1
208	4h	1.0268684130948589	ARcre	TimeGroup_1
208	16h	0.8832358983972997	ARcre	TimeGroup_1
208	72h	0.7707043563813075	ARcre	TimeGroup_1
209	Vh	0.8175716900549049	ARcre	TimeGroup_1
209	30m	0.8417974828292425	ARcre	TimeGroup_1
209	4h	1.0547334484137036	ARcre	TimeGroup_1
209	16h	0.8676757046363441	ARcre	TimeGroup_1
209	72h	0.7588909466677435	ARcre	TimeGroup_1
210	Vh	0.7494853148489939	ARcre	TimeGroup_1
210	30m	0.7518845324101902	ARcre	TimeGroup_1
210	4h	0.9329756692067589	ARcre	TimeGroup_1
210	16h	0.7873313456971073	ARcre	TimeGroup_1
210	72h	0.7071903473545047	ARcre	TimeGroup_1
211	Vh	0.7571878802833016	ARcre	TimeGroup_1
211	30m	0.7776646001407683	ARcre	TimeGroup_1
211	4h	0.9366624109928079	ARcre	TimeGroup_1
211	16h	0.7877773752536812	ARcre	TimeGroup_1
211	72h	0.7297056345479377	ARcre	TimeGroup_1
212	Vh	0.7886984770194562	ARcre	TimeGroup_1
212	30m	0.8097457222062822	ARcre	TimeGroup_1
212	4h	0.9960078108049527	ARcre	TimeGroup_1
212	16h	0.8339448051948076	ARcre	TimeGroup_1
212	72h	0.7405244162449615	ARcre	TimeGroup_1
213	Vh	0.7970643027719037	ARcre	TimeGroup_1
213	30m	0.8255470675959393	ARcre	TimeGroup_1
213	4h	0.9900319108499901	ARcre	TimeGroup_1
213	16h	0.8351695216433328	ARcre	TimeGroup_1
213	72h	0.7627572046213746	ARcre	TimeGroup_1
214	Vh	0.8933859737914727	ARcre	TimeGroup_1
214	30m	0.8979292211254102	ARcre	TimeGroup_1
214	4h	1.0715409673789469	ARcre	TimeGroup_1
214	16h	0.9268062910083216	ARcre	TimeGroup_1
214	72h	0.8341868039423045	ARcre	TimeGroup_1
215	Vh	0.7603366021733308	ARcre	TimeGroup_1
215	30m	0.7612607980254976	ARcre	TimeGroup_1
215	4h	0.9325947535639699	ARcre	TimeGroup_1
215	16h	0.7788271693067395	ARcre	TimeGroup_1
215	72h	0.6956846397994643	ARcre	TimeGroup_1
216	Vh	0.7562815596314293	ARcre	TimeGroup_1
216	30m	0.7699162042098506	ARcre	TimeGroup_1
216	4h	0.9206955290282558	ARcre	TimeGroup_1
216	16h	0.7907586998924495	ARcre	TimeGroup_1
216	72h	0.7088121413034969	ARcre	TimeGroup_1
217	Vh	0.7344946534286356	ARcre	TimeGroup_1
217	30m	0.7375478468899452	ARcre	TimeGroup_1
217	4h	0.922471706942037	ARcre	TimeGroup_1
217	16h	0.7664551357733203	ARcre	TimeGroup_1
217	72h	0.6869892747701757	ARcre	TimeGroup_1
218	Vh	0.7765823947110604	ARcre	TimeGroup_1
218	30m	0.8042126042908171	ARcre	TimeGroup_1
218	4h	1.0050656124581065	ARcre	TimeGroup_1
218	16h	0.8326112759643985	ARcre	TimeGroup_1
218	72h	0.7433786559025591	ARcre	TimeGroup_1
219	Vh	0.7851172060923308	ARcre	TimeGroup_1
219	30m	0.7956405296830755	ARcre	TimeGroup_1
219	4h	0.9829170953409293	ARcre	TimeGroup_1
219	16h	0.8218819341976367	ARcre	TimeGroup_1
219	72h	0.7241458206223341	ARcre	TimeGroup_1
220	Vh	0.7634817043117602	ARcre	TimeGroup_1
220	30m	0.7729732826485449	ARcre	TimeGroup_1
220	4h	0.9480706344015744	ARcre	TimeGroup_1
220	16h	0.79893180567369	ARcre	TimeGroup_1
220	72h	0.7067971072363486	ARcre	TimeGroup_1
221	Vh	0.7625148171788039	ARcre	TimeGroup_1
221	30m	0.7674776375055469	ARcre	TimeGroup_1
221	4h	0.9528763186173875	ARcre	TimeGroup_1
221	16h	0.8151486346353287	ARcre	TimeGroup_1
221	72h	0.7192536747621515	ARcre	TimeGroup_1
222	Vh	0.7504330560684983	ARcre	TimeGroup_1
222	30m	0.7482734740510434	ARcre	TimeGroup_1
222	4h	0.9092111194590591	ARcre	TimeGroup_1
222	16h	0.7616890259145094	ARcre	TimeGroup_1
222	72h	0.6906349398685317	ARcre	TimeGroup_1
223	Vh	0.797409918009199	ARcre	TimeGroup_1
223	30m	0.8051239475480654	ARcre	TimeGroup_1
223	4h	1.0018601860186098	ARcre	TimeGroup_1
223	16h	0.840468293017307	ARcre	TimeGroup_1
223	72h	0.7317477251125015	ARcre	TimeGroup_1
224	Vh	0.8494537937389319	ARcre	TimeGroup_1
224	30m	0.8728670878199758	ARcre	TimeGroup_1
224	4h	1.0982792542394122	ARcre	TimeGroup_1
224	16h	0.9072895116905441	ARcre	TimeGroup_1
224	72h	0.79568272747861	ARcre	TimeGroup_1
225	Vh	0.7359587769421285	ARcre	TimeGroup_1
225	30m	0.7466911813292045	ARcre	TimeGroup_1
225	4h	0.9133949930114147	ARcre	TimeGroup_1
225	16h	0.7786757609929105	ARcre	TimeGroup_1
225	72h	0.706580732700138	ARcre	TimeGroup_1
226	Vh	0.7645879940342971	ARcre	TimeGroup_1
226	30m	0.7640845070422471	ARcre	TimeGroup_1
226	4h	0.9504184315047461	ARcre	TimeGroup_1
226	16h	0.7963226687475646	ARcre	TimeGroup_1
226	72h	0.7182186948853642	ARcre	TimeGroup_1
227	Vh	0.6832850884055649	ARcre	TimeGroup_1
227	30m	0.684974747474744	ARcre	TimeGroup_1
227	4h	0.8403854322481285	ARcre	TimeGroup_1
227	16h	0.7013640559241989	ARcre	TimeGroup_1
227	72h	0.6434225052826532	ARcre	TimeGroup_1
228	Vh	0.7228607321055679	ARcre	TimeGroup_1
228	30m	0.7282467532467487	ARcre	TimeGroup_1
228	4h	0.8973367370265982	ARcre	TimeGroup_1
228	16h	0.7594078663016893	ARcre	TimeGroup_1
228	72h	0.6882649440398376	ARcre	TimeGroup_1
229	Vh	0.7679189405031226	ARcre	TimeGroup_1
229	30m	0.7548914088026087	ARcre	TimeGroup_1
229	4h	0.9190293291692423	ARcre	TimeGroup_1
229	16h	0.7985321879161084	ARcre	TimeGroup_1
229	72h	0.7121864801864812	ARcre	TimeGroup_1
230	Vh	0.7549168401434251	ARcre	TimeGroup_1
230	30m	0.7543883506328898	ARcre	TimeGroup_1
230	4h	0.948109826409457	ARcre	TimeGroup_1
230	16h	0.7961596028119166	ARcre	TimeGroup_1
230	72h	0.6978651705915309	ARcre	TimeGroup_1
231	Vh	0.8080425930002145	ARcre	TimeGroup_1
231	30m	0.8178273010886339	ARcre	TimeGroup_1
231	4h	1.0206106713633945	ARcre	TimeGroup_1
231	16h	0.8629170028931872	ARcre	TimeGroup_1
231	72h	0.7570617068560875	ARcre	TimeGroup_1
232	Vh	0.8140221368954192	ARcre	TimeGroup_1
232	30m	0.8201685425233634	ARcre	TimeGroup_1
232	4h	1.014378891826586	ARcre	TimeGroup_1
232	16h	0.8539828305629702	ARcre	TimeGroup_1
232	72h	0.7717032115934092	ARcre	TimeGroup_1
233	Vh	0.818527142174398	ARcre	TimeGroup_1
233	30m	0.8359464072128472	ARcre	TimeGroup_1
233	4h	1.008053994721468	ARcre	TimeGroup_1
233	16h	0.8566452659099186	ARcre	TimeGroup_1
233	72h	0.7745151292988568	ARcre	TimeGroup_1
234	Vh	0.7930497476122069	ARcre	TimeGroup_1
234	30m	0.8241554232704243	ARcre	TimeGroup_1
234	4h	0.9977569900253291	ARcre	TimeGroup_1
234	16h	0.822261939744503	ARcre	TimeGroup_1
234	72h	0.7679906897275732	ARcre	TimeGroup_1
235	Vh	0.6889119610358491	ARcre	TimeGroup_1
235	30m	0.7101589559216629	ARcre	TimeGroup_1
235	4h	0.8531818309546179	ARcre	TimeGroup_1
235	16h	0.7440304080238692	ARcre	TimeGroup_1
235	72h	0.6715055037235809	ARcre	TimeGroup_1
236	Vh	0.7634505338918014	ARcre	TimeGroup_1
236	30m	0.7559911582791532	ARcre	TimeGroup_1
236	4h	0.9185582212765426	ARcre	TimeGroup_1
236	16h	0.7989389535424686	ARcre	TimeGroup_1
236	72h	0.7186986140474544	ARcre	TimeGroup_1
237	Vh	0.7159632587364914	ARcre	TimeGroup_1
237	30m	0.7330717043437213	ARcre	TimeGroup_1
237	4h	0.9081126177239613	ARcre	TimeGroup_1
237	16h	0.7500048867097793	ARcre	TimeGroup_1
237	72h	0.6752719628366483	ARcre	TimeGroup_1
238	Vh	0.768114818547264	ARcre	TimeGroup_1
238	30m	0.7875852314425574	ARcre	TimeGroup_1
238	4h	0.9655835477208075	ARcre	TimeGroup_1
238	16h	0.8211687037202273	ARcre	TimeGroup_1
238	72h	0.7353188000076896	ARcre	TimeGroup_1
239	Vh	0.8165806795943734	ARcre	TimeGroup_1
239	30m	0.8121520157098246	ARcre	TimeGroup_1
239	4h	0.9991647928043764	ARcre	TimeGroup_1
239	16h	0.8537256905079291	ARcre	TimeGroup_1
239	72h	0.7387561325274327	ARcre	TimeGroup_1
240	Vh	0.7961536465690657	ARcre	TimeGroup_1
240	30m	0.8112331547553229	ARcre	TimeGroup_1
240	4h	1.0390491487311342	ARcre	TimeGroup_1
240	16h	0.8323594501193755	ARcre	TimeGroup_1
240	72h	0.7302414612946133	ARcre	TimeGroup_1
241	Vh	0.7219091064783747	ARcre	TimeGroup_1
241	30m	0.7460122892705159	ARcre	TimeGroup_1
241	4h	0.8911881828392533	ARcre	TimeGroup_1
241	16h	0.7651354882351424	ARcre	TimeGroup_1
241	72h	0.7024962617107645	ARcre	TimeGroup_1
242	Vh	0.7623545711454424	ARcre	TimeGroup_1
242	30m	0.7856029125278634	ARcre	TimeGroup_1
242	4h	0.9469168406121403	ARcre	TimeGroup_1
242	16h	0.8017173182147815	ARcre	TimeGroup_1
242	72h	0.744174760784543	ARcre	TimeGroup_1
243	Vh	0.7727795759134536	ARcre	TimeGroup_1
243	30m	0.7826391024795983	ARcre	TimeGroup_1
243	4h	0.9615311983405095	ARcre	TimeGroup_1
243	16h	0.8024262196578135	ARcre	TimeGroup_1
243	72h	0.7079620394593442	ARcre	TimeGroup_1
244	Vh	0.746436256051635	ARcre	TimeGroup_1
244	30m	0.7674502993233576	ARcre	TimeGroup_1
244	4h	0.9655115763286712	ARcre	TimeGroup_1
244	16h	0.7931735864371482	ARcre	TimeGroup_1
244	72h	0.7078281686667767	ARcre	TimeGroup_1
245	Vh	0.8533404882444553	ARcre	TimeGroup_1
245	30m	0.8657496176371791	ARcre	TimeGroup_1
245	4h	1.0566301814947459	ARcre	TimeGroup_1
245	16h	0.9145460610103705	ARcre	TimeGroup_1
245	72h	0.8097795273330162	ARcre	TimeGroup_1
246	Vh	0.8505514278370012	ARcre	TimeGroup_1
246	30m	0.8462309040821357	ARcre	TimeGroup_1
246	4h	1.0238962237117148	ARcre	TimeGroup_1
246	16h	0.8936434961933861	ARcre	TimeGroup_1
246	72h	0.773117209665061	ARcre	TimeGroup_1
247	Vh	0.769446151002272	ARcre	TimeGroup_1
247	30m	0.774850414977799	ARcre	TimeGroup_1
247	4h	0.9438894948763887	ARcre	TimeGroup_1
247	16h	0.8343343521216907	ARcre	TimeGroup_1
247	72h	0.7353670712792089	ARcre	TimeGroup_1
248	Vh	0.8000206209862676	ARcre	TimeGroup_1
248	30m	0.8105534511784435	ARcre	TimeGroup_1
248	4h	1.0005576673040815	ARcre	TimeGroup_1
248	16h	0.8183907326742267	ARcre	TimeGroup_1
248	72h	0.7356663223140514	ARcre	TimeGroup_1
249	Vh	0.8058861290800353	ARcre	TimeGroup_1
249	30m	0.8263933884297436	ARcre	TimeGroup_1
249	4h	1.0136503085559005	ARcre	TimeGroup_1
249	16h	0.8477425819740615	ARcre	TimeGroup_1
249	72h	0.7509499947480015	ARcre	TimeGroup_1
250	Vh	0.7781606276597548	ARcre	TimeGroup_1
250	30m	0.7968805979585616	ARcre	TimeGroup_1
250	4h	0.9685426560701447	ARcre	TimeGroup_1
250	16h	0.822037852145402	ARcre	TimeGroup_1
250	72h	0.7348157302173156	ARcre	TimeGroup_1
251	Vh	0.7367815807696054	ARcre	TimeGroup_1
251	30m	0.7459445940997964	ARcre	TimeGroup_1
251	4h	0.919090753005942	ARcre	TimeGroup_1
251	16h	0.7807784534149735	ARcre	TimeGroup_1
251	72h	0.6988801738801768	ARcre	TimeGroup_1
252	Vh	0.7288250217251057	ARcre	TimeGroup_1
252	30m	0.7211329005622359	ARcre	TimeGroup_1
252	4h	0.8853178162522386	ARcre	TimeGroup_1
252	16h	0.7500021737492272	ARcre	TimeGroup_1
252	72h	0.6809306140966376	ARcre	TimeGroup_1
253	Vh	0.7255639394465522	ARcre	TimeGroup_1
253	30m	0.7266704855090362	ARcre	TimeGroup_1
253	4h	0.8921963753233306	ARcre	TimeGroup_1
253	16h	0.7508050063021946	ARcre	TimeGroup_1
253	72h	0.6626145510296549	ARcre	TimeGroup_1
254	Vh	0.7825341796056484	ARcre	TimeGroup_1
254	30m	0.7680184679227707	ARcre	TimeGroup_1
254	4h	0.9691578134764619	ARcre	TimeGroup_1
254	16h	0.804186684850335	ARcre	TimeGroup_1
254	72h	0.7178804603681984	ARcre	TimeGroup_1
255	Vh	0.7645370758273924	ARcre	TimeGroup_1
255	30m	0.7749845302176358	ARcre	TimeGroup_1
255	4h	0.9379983252630458	ARcre	TimeGroup_1
255	16h	0.8041953273874911	ARcre	TimeGroup_1
255	72h	0.7108423715196727	ARcre	TimeGroup_1
256	Vh	0.7182610501699956	ARcre	TimeGroup_1
256	30m	0.7106450151147414	ARcre	TimeGroup_1
256	4h	0.8780369440843139	ARcre	TimeGroup_1
256	16h	0.7313420737849439	ARcre	TimeGroup_1
256	72h	0.6831991204437906	ARcre	TimeGroup_1
257	Vh	0.8078908680638571	ARcre	TimeGroup_1
257	30m	0.830181928274563	ARcre	TimeGroup_1
257	4h	0.9906248674330864	ARcre	TimeGroup_1
257	16h	0.8538970115710428	ARcre	TimeGroup_1
257	72h	0.7533439930134183	ARcre	TimeGroup_1
258	Vh	0.8123623781063166	ARcre	TimeGroup_1
258	30m	0.8093039208607052	ARcre	TimeGroup_1
258	4h	1.018592673568068	ARcre	TimeGroup_1
258	16h	0.8252014095838129	ARcre	TimeGroup_1
258	72h	0.7427957033220204	ARcre	TimeGroup_1
259	Vh	0.7868333708370746	ARcre	TimeGroup_1
259	30m	0.7799055132556568	ARcre	TimeGroup_1
259	4h	0.9503222812355052	ARcre	TimeGroup_1
259	16h	0.79608674020828	ARcre	TimeGroup_1
259	72h	0.7133035439137158	ARcre	TimeGroup_1
260	Vh	0.7968302543657634	ARcre	TimeGroup_1
260	30m	0.7938554684161697	ARcre	TimeGroup_1
260	4h	0.9881151807560046	ARcre	TimeGroup_1
260	16h	0.8323915572544484	ARcre	TimeGroup_1
260	72h	0.7407315119132516	ARcre	TimeGroup_1
261	Vh	0.801299652205741	ARcre	TimeGroup_1
261	30m	0.8115242175586316	ARcre	TimeGroup_1
261	4h	0.9875162289024326	ARcre	TimeGroup_1
261	16h	0.8401596667823713	ARcre	TimeGroup_1
261	72h	0.7351170342308252	ARcre	TimeGroup_1
262	Vh	0.7156085562737869	ARcre	TimeGroup_1
262	30m	0.727538865652082	ARcre	TimeGroup_1
262	4h	0.8897058914981353	ARcre	TimeGroup_1
262	16h	0.7392700938446102	ARcre	TimeGroup_1
262	72h	0.6768445191774582	ARcre	TimeGroup_1
263	Vh	0.8084266002745586	ARcre	TimeGroup_1
263	30m	0.8048030269004831	ARcre	TimeGroup_1
263	4h	0.9828503034507442	ARcre	TimeGroup_1
263	16h	0.8272895935233622	ARcre	TimeGroup_1
263	72h	0.750688705234162	ARcre	TimeGroup_1
264	Vh	0.7370520010662523	ARcre	TimeGroup_1
264	30m	0.747460213647259	ARcre	TimeGroup_1
264	4h	0.9335361434509005	ARcre	TimeGroup_1
264	16h	0.782793331236242	ARcre	TimeGroup_1
264	72h	0.7004916763220956	ARcre	TimeGroup_1
265	Vh	0.7882827183697617	ARcre	TimeGroup_1
265	30m	0.7934070434070375	ARcre	TimeGroup_1
265	4h	0.9643592278643133	ARcre	TimeGroup_1
265	16h	0.8187966842776484	ARcre	TimeGroup_1
265	72h	0.7145099501536218	ARcre	TimeGroup_1
266	Vh	0.79763224580297	ARcre	TimeGroup_1
266	30m	0.824982046213407	ARcre	TimeGroup_1
266	4h	1.0310659595129694	ARcre	TimeGroup_1
266	16h	0.8313577421231554	ARcre	TimeGroup_1
266	72h	0.7477880076194702	ARcre	TimeGroup_1
267	Vh	0.8006546863517888	ARcre	TimeGroup_1
267	30m	0.8033871602993248	ARcre	TimeGroup_1
267	4h	0.994411473009782	ARcre	TimeGroup_1
267	16h	0.836038687973088	ARcre	TimeGroup_1
267	72h	0.741513384178259	ARcre	TimeGroup_1
268	Vh	0.8005008092344279	ARcre	TimeGroup_1
268	30m	0.8181891537011309	ARcre	TimeGroup_1
268	4h	0.9566829849258123	ARcre	TimeGroup_1
268	16h	0.8493677265109539	ARcre	TimeGroup_1
268	72h	0.756905768881821	ARcre	TimeGroup_1
269	Vh	0.7893959375214018	ARcre	TimeGroup_1
269	30m	0.7845334533453306	ARcre	TimeGroup_1
269	4h	0.9743674761617034	ARcre	TimeGroup_1
269	16h	0.8220119554037647	ARcre	TimeGroup_1
269	72h	0.7364302541129255	ARcre	TimeGroup_1
270	Vh	0.7975466586393684	ARcre	TimeGroup_1
270	30m	0.787242140253349	ARcre	TimeGroup_1
270	4h	0.9835813389344195	ARcre	TimeGroup_1
270	16h	0.8329359724664961	ARcre	TimeGroup_1
270	72h	0.7330406462744287	ARcre	TimeGroup_1
271	Vh	0.7616470188165869	ARcre	TimeGroup_1
271	30m	0.7866429121725665	ARcre	TimeGroup_1
271	4h	0.9493382800374278	ARcre	TimeGroup_1
271	16h	0.8125068340367868	ARcre	TimeGroup_1
271	72h	0.7432408044863045	ARcre	TimeGroup_1
272	Vh	0.8143555956886259	ARcre	TimeGroup_1
272	30m	0.8205534633169608	ARcre	TimeGroup_1
272	4h	1.0115474755909004	ARcre	TimeGroup_1
272	16h	0.8391387841869318	ARcre	TimeGroup_1
272	72h	0.7437642839004597	ARcre	TimeGroup_1
273	Vh	0.8147425780901002	ARcre	TimeGroup_1
273	30m	0.8294421487603251	ARcre	TimeGroup_1
273	4h	0.997345689684989	ARcre	TimeGroup_1
273	16h	0.8501262418148879	ARcre	TimeGroup_1
273	72h	0.745619870637987	ARcre	TimeGroup_1
274	Vh	0.7181399059001609	ARcre	TimeGroup_1
274	30m	0.7153883894656833	ARcre	TimeGroup_1
274	4h	0.8788996424817626	ARcre	TimeGroup_1
274	16h	0.7531386868800859	ARcre	TimeGroup_1
274	72h	0.6782273097624821	ARcre	TimeGroup_1
275	Vh	0.7789570045219625	ARcre	TimeGroup_1
275	30m	0.7743288091444533	ARcre	TimeGroup_1
275	4h	0.9602300028194474	ARcre	TimeGroup_1
275	16h	0.8182866512553131	ARcre	TimeGroup_1
275	72h	0.7183865087174837	ARcre	TimeGroup_1
276	Vh	0.6873306742925894	ARcre	TimeGroup_1
276	30m	0.6917163081012412	ARcre	TimeGroup_1
276	4h	0.8683862075932619	ARcre	TimeGroup_1
276	16h	0.7143248926580003	ARcre	TimeGroup_1
276	72h	0.6496521350426697	ARcre	TimeGroup_1
277	Vh	0.8400621877617864	ARcre	TimeGroup_1
277	30m	0.8698697153231381	ARcre	TimeGroup_1
277	4h	1.0197275769217848	ARcre	TimeGroup_1
277	16h	0.9182831595956031	ARcre	TimeGroup_1
277	72h	0.790681296515271	ARcre	TimeGroup_1
278	Vh	0.8190254877001784	ARcre	TimeGroup_1
278	30m	0.8299376079523356	ARcre	TimeGroup_1
278	4h	1.0071511154883825	ARcre	TimeGroup_1
278	16h	0.8399400454600405	ARcre	TimeGroup_1
278	72h	0.772484326600579	ARcre	TimeGroup_1
279	Vh	0.8377124161185787	ARcre	TimeGroup_1
279	30m	0.8506413831567141	ARcre	TimeGroup_1
279	4h	1.033889798349845	ARcre	TimeGroup_1
279	16h	0.8621781062539361	ARcre	TimeGroup_1
279	72h	0.779310862547859	ARcre	TimeGroup_1
280	Vh	0.7839767164039193	ARcre	TimeGroup_1
280	30m	0.7918662116230687	ARcre	TimeGroup_1
280	4h	0.9647383748752424	ARcre	TimeGroup_1
280	16h	0.8504059125373347	ARcre	TimeGroup_1
280	72h	0.7568356038970826	ARcre	TimeGroup_1
281	Vh	0.7316044104410386	ARcre	TimeGroup_1
281	30m	0.7424764229304527	ARcre	TimeGroup_1
281	4h	0.9121859778934575	ARcre	TimeGroup_1
281	16h	0.7771893527668019	ARcre	TimeGroup_1
281	72h	0.6801207466307133	ARcre	TimeGroup_1
282	Vh	0.7884972170686415	ARcre	TimeGroup_1
282	30m	0.7988546886184632	ARcre	TimeGroup_1
282	4h	0.982959116506989	ARcre	TimeGroup_1
282	16h	0.8209961074389989	ARcre	TimeGroup_1
282	72h	0.7303752515993409	ARcre	TimeGroup_1
283	Vh	0.7977408547627621	ARcre	TimeGroup_1
283	30m	0.805646894476675	ARcre	TimeGroup_1
283	4h	0.9791814568903429	ARcre	TimeGroup_1
283	16h	0.8531644411926117	ARcre	TimeGroup_1
283	72h	0.7415872639110245	ARcre	TimeGroup_1
284	Vh	0.780513132119273	ARcre	TimeGroup_1
284	30m	0.8048784508528161	ARcre	TimeGroup_1
284	4h	0.9777365198385471	ARcre	TimeGroup_1
284	16h	0.8140336038621646	ARcre	TimeGroup_1
284	72h	0.7229059372102649	ARcre	TimeGroup_1
285	Vh	0.7840693870523334	ARcre	TimeGroup_1
285	30m	0.7784404775455754	ARcre	TimeGroup_1
285	4h	0.9583185824218883	ARcre	TimeGroup_1
285	16h	0.8053957281967471	ARcre	TimeGroup_1
285	72h	0.7302912941237296	ARcre	TimeGroup_1
286	Vh	0.8281138153185315	ARcre	TimeGroup_1
286	30m	0.8215813211425719	ARcre	TimeGroup_1
286	4h	1.0139638163525904	ARcre	TimeGroup_1
286	16h	0.8573554435735586	ARcre	TimeGroup_1
286	72h	0.7434159433531328	ARcre	TimeGroup_1
287	Vh	0.850908224558153	ARcre	TimeGroup_1
287	30m	0.865671564498079	ARcre	TimeGroup_1
287	4h	1.0708192326468542	ARcre	TimeGroup_1
287	16h	0.8859558015856642	ARcre	TimeGroup_1
287	72h	0.7881584136651377	ARcre	TimeGroup_1
288	Vh	0.7414376503368021	ARcre	TimeGroup_1
288	30m	0.7521225182863075	ARcre	TimeGroup_1
288	4h	0.9191842826144633	ARcre	TimeGroup_1
288	16h	0.7629435487786358	ARcre	TimeGroup_1
288	72h	0.6900179576410963	ARcre	TimeGroup_1
289	Vh	0.7855498903440779	ARcre	TimeGroup_1
289	30m	0.8041798953628707	ARcre	TimeGroup_1
289	4h	0.9793808087647002	ARcre	TimeGroup_1
289	16h	0.8280583200793675	ARcre	TimeGroup_1
289	72h	0.7421536796536834	ARcre	TimeGroup_1
290	Vh	0.8259121627666937	ARcre	TimeGroup_1
290	30m	0.8404793323584923	ARcre	TimeGroup_1
290	4h	1.008922523080503	ARcre	TimeGroup_1
290	16h	0.8615620639469482	ARcre	TimeGroup_1
290	72h	0.7865675330559794	ARcre	TimeGroup_1
291	Vh	0.7603865914305398	ARcre	TimeGroup_1
291	30m	0.7442250631313074	ARcre	TimeGroup_1
291	4h	0.9260459948556438	ARcre	TimeGroup_1
291	16h	0.7849414525506104	ARcre	TimeGroup_1
291	72h	0.7186567398119147	ARcre	TimeGroup_1
292	Vh	0.786454761990682	ARcre	TimeGroup_1
292	30m	0.8017722805095924	ARcre	TimeGroup_1
292	4h	1.0051780520605809	ARcre	TimeGroup_1
292	16h	0.8201642270212652	ARcre	TimeGroup_1
292	72h	0.7354177712522282	ARcre	TimeGroup_1
293	Vh	0.826248557203635	ARcre	TimeGroup_1
293	30m	0.8155857002024867	ARcre	TimeGroup_1
293	4h	1.01270772238515	ARcre	TimeGroup_1
293	16h	0.8496682175951482	ARcre	TimeGroup_1
293	72h	0.7409694604703853	ARcre	TimeGroup_1
294	Vh	0.8303544808566599	ARcre	TimeGroup_1
294	30m	0.8550659551279569	ARcre	TimeGroup_1
294	4h	1.0471614409556884	ARcre	TimeGroup_1
294	16h	0.8568427173812267	ARcre	TimeGroup_1
294	72h	0.7691065531027321	ARcre	TimeGroup_1
295	Vh	0.8040427514672941	ARcre	TimeGroup_1
295	30m	0.8230398880433271	ARcre	TimeGroup_1
295	4h	0.9907936563786092	ARcre	TimeGroup_1
295	16h	0.8555488518016638	ARcre	TimeGroup_1
295	72h	0.7573599662640789	ARcre	TimeGroup_1
296	Vh	0.6917677602566112	ARcre	TimeGroup_1
296	30m	0.7173180018564447	ARcre	TimeGroup_1
296	4h	0.8826874655780481	ARcre	TimeGroup_1
296	16h	0.7359149897808306	ARcre	TimeGroup_1
296	72h	0.6770281700500168	ARcre	TimeGroup_1
297	Vh	0.795934530095031	ARcre	TimeGroup_1
297	30m	0.77859692966797	ARcre	TimeGroup_1
297	4h	0.9446783511211294	ARcre	TimeGroup_1
297	16h	0.8205269253040008	ARcre	TimeGroup_1
297	72h	0.7348222330029819	ARcre	TimeGroup_1
298	Vh	0.7992438929817689	ARcre	TimeGroup_1
298	30m	0.8092656670511285	ARcre	TimeGroup_1
298	4h	0.9603535911602282	ARcre	TimeGroup_1
298	16h	0.8371964905121421	ARcre	TimeGroup_1
298	72h	0.7411820091258089	ARcre	TimeGroup_1
299	Vh	0.7713399297900061	ARcre	TimeGroup_1
299	30m	0.781801928702996	ARcre	TimeGroup_1
299	4h	0.9560915446428077	ARcre	TimeGroup_1
299	16h	0.8113636363636397	ARcre	TimeGroup_1
299	72h	0.7338921569834014	ARcre	TimeGroup_1
300	Vh	0.6997446465614336	ARcre	TimeGroup_1
300	30m	0.7234098846438718	ARcre	TimeGroup_1
300	4h	0.8794954991450198	ARcre	TimeGroup_1
300	16h	0.7378494273838262	ARcre	TimeGroup_1
300	72h	0.6697822061546636	ARcre	TimeGroup_1
301	Vh	0.8077572310593333	ARcre	TimeGroup_1
301	30m	0.8248074887777739	ARcre	TimeGroup_1
301	4h	1.018654549529821	ARcre	TimeGroup_1
301	16h	0.8410064485092831	ARcre	TimeGroup_1
301	72h	0.7679068125908552	ARcre	TimeGroup_1
302	Vh	0.8031878177173303	ARcre	TimeGroup_1
302	30m	0.825350549193729	ARcre	TimeGroup_1
302	4h	1.0197656836402889	ARcre	TimeGroup_1
302	16h	0.8427790563866511	ARcre	TimeGroup_1
302	72h	0.7460784455725921	ARcre	TimeGroup_1
303	Vh	0.773029464368728	ARcre	TimeGroup_1
303	30m	0.7870035923911916	ARcre	TimeGroup_1
303	4h	0.9617848704342172	ARcre	TimeGroup_1
303	16h	0.8325559303977308	ARcre	TimeGroup_1
303	72h	0.7229377619524522	ARcre	TimeGroup_1
304	Vh	0.6755099336315464	ARcre	TimeGroup_1
304	30m	0.6948171030695267	ARcre	TimeGroup_1
304	4h	0.865644554213261	ARcre	TimeGroup_1
304	16h	0.7072141808623266	ARcre	TimeGroup_1
304	72h	0.6399819779648119	ARcre	TimeGroup_1
305	Vh	0.7391989198919817	ARcre	TimeGroup_1
305	30m	0.751665517306823	ARcre	TimeGroup_1
305	4h	0.92264520715758	ARcre	TimeGroup_1
305	16h	0.7648441034752685	ARcre	TimeGroup_1
305	72h	0.6934331762657984	ARcre	TimeGroup_1
306	Vh	0.7694716465497541	ARcre	TimeGroup_1
306	30m	0.7744259645815067	ARcre	TimeGroup_1
306	4h	0.9495574277487518	ARcre	TimeGroup_1
306	16h	0.8079210061623888	ARcre	TimeGroup_1
306	72h	0.7129287262527134	ARcre	TimeGroup_1
307	Vh	0.7802327076009902	ARcre	TimeGroup_1
307	30m	0.7810733163278664	ARcre	TimeGroup_1
307	4h	0.960355826555445	ARcre	TimeGroup_1
307	16h	0.7790225574026389	ARcre	TimeGroup_1
307	72h	0.7087356900084686	ARcre	TimeGroup_1
308	Vh	0.7483559163185146	ARcre	TimeGroup_1
308	30m	0.7406747669076565	ARcre	TimeGroup_1
308	4h	0.9147791744647044	ARcre	TimeGroup_1
308	16h	0.7865315454344188	ARcre	TimeGroup_1
308	72h	0.7122343891788544	ARcre	TimeGroup_1
309	Vh	0.8370021389692296	ARcre	TimeGroup_1
309	30m	0.829846830236841	ARcre	TimeGroup_1
309	4h	1.0318486882245321	ARcre	TimeGroup_1
309	16h	0.8861305645886307	ARcre	TimeGroup_1
309	72h	0.7662037630822934	ARcre	TimeGroup_1
310	Vh	0.7501317175974652	ARcre	TimeGroup_1
310	30m	0.7612041884816725	ARcre	TimeGroup_1
310	4h	0.9260386672151437	ARcre	TimeGroup_1
310	16h	0.7967520053977091	ARcre	TimeGroup_1
310	72h	0.7011473350085986	ARcre	TimeGroup_1
311	Vh	0.79763096091996	ARcre	TimeGroup_1
311	30m	0.8109101275007705	ARcre	TimeGroup_1
311	4h	0.979624847011129	ARcre	TimeGroup_1
311	16h	0.8207086653725996	ARcre	TimeGroup_1
311	72h	0.7367404064079994	ARcre	TimeGroup_1
312	Vh	0.7136554215986699	ARcre	TimeGroup_1
312	30m	0.7418661462020704	ARcre	TimeGroup_1
312	4h	0.9411973749364765	ARcre	TimeGroup_1
312	16h	0.7618701989959513	ARcre	TimeGroup_1
312	72h	0.6832439224783742	ARcre	TimeGroup_1
313	Vh	0.707265187419209	ARcre	TimeGroup_1
313	30m	0.7383390591966124	ARcre	TimeGroup_1
313	4h	0.8955571484392231	ARcre	TimeGroup_1
313	16h	0.7554200072128103	ARcre	TimeGroup_1
313	72h	0.6806750061073786	ARcre	TimeGroup_1
314	Vh	0.7844054161424823	ARcre	TimeGroup_1
314	30m	0.7889493935046256	ARcre	TimeGroup_1
314	4h	0.9720078146688573	ARcre	TimeGroup_1
314	16h	0.8303024434898967	ARcre	TimeGroup_1
314	72h	0.7443869996076629	ARcre	TimeGroup_1
315	Vh	0.8206815888450542	ARcre	TimeGroup_1
315	30m	0.811687042433712	ARcre	TimeGroup_1
315	4h	0.9717707254206424	ARcre	TimeGroup_1
315	16h	0.8561814412529448	ARcre	TimeGroup_1
315	72h	0.7631109629711093	ARcre	TimeGroup_1
316	Vh	0.7952167672540448	ARcre	TimeGroup_1
316	30m	0.8019578107495093	ARcre	TimeGroup_1
316	4h	0.9804702617494698	ARcre	TimeGroup_1
316	16h	0.8236236229030897	ARcre	TimeGroup_1
316	72h	0.7326059750344993	ARcre	TimeGroup_1
317	Vh	0.8898334364347007	ARcre	TimeGroup_1
317	30m	0.8802075364890801	ARcre	TimeGroup_1
317	4h	1.0935976012104576	ARcre	TimeGroup_1
317	16h	0.9270104895104933	ARcre	TimeGroup_1
317	72h	0.8181434275184313	ARcre	TimeGroup_1
318	Vh	0.7929904821845213	ARcre	TimeGroup_1
318	30m	0.8063809483266218	ARcre	TimeGroup_1
318	4h	0.9887169518212633	ARcre	TimeGroup_1
318	16h	0.8397851887511248	ARcre	TimeGroup_1
318	72h	0.7413280159922755	ARcre	TimeGroup_1
319	Vh	0.7765630343018204	ARcre	TimeGroup_1
319	30m	0.7757394794854003	ARcre	TimeGroup_1
319	4h	0.9574921774800661	ARcre	TimeGroup_1
319	16h	0.8160962504172946	ARcre	TimeGroup_1
319	72h	0.7358606544221985	ARcre	TimeGroup_1
320	Vh	0.8153011486837543	ARcre	TimeGroup_1
320	30m	0.8277042194303225	ARcre	TimeGroup_1
320	4h	0.9790092542188412	ARcre	TimeGroup_1
320	16h	0.8313593769507027	ARcre	TimeGroup_1
320	72h	0.7537675781380381	ARcre	TimeGroup_1
321	Vh	0.8082715146759807	ARcre	TimeGroup_1
321	30m	0.8067772207851919	ARcre	TimeGroup_1
321	4h	1.0073822522335187	ARcre	TimeGroup_1
321	16h	0.8540916474503896	ARcre	TimeGroup_1
321	72h	0.7589748865069823	ARcre	TimeGroup_1
322	Vh	0.8572695415642954	ARcre	TimeGroup_1
322	30m	0.8567063080951883	ARcre	TimeGroup_1
322	4h	1.0124163492226987	ARcre	TimeGroup_1
322	16h	0.8667514917514951	ARcre	TimeGroup_1
322	72h	0.7804569383311899	ARcre	TimeGroup_1
323	Vh	0.7453660379060293	ARcre	TimeGroup_1
323	30m	0.7482509809137404	ARcre	TimeGroup_1
323	4h	0.9516489819328987	ARcre	TimeGroup_1
323	16h	0.7864116832918614	ARcre	TimeGroup_1
323	72h	0.7060750196842798	ARcre	TimeGroup_1
324	Vh	0.7520420579360563	ARcre	TimeGroup_1
324	30m	0.7810277548411096	ARcre	TimeGroup_1
324	4h	0.964400787523882	ARcre	TimeGroup_1
324	16h	0.8043607514776268	ARcre	TimeGroup_1
324	72h	0.717641913703381	ARcre	TimeGroup_1
325	Vh	0.7358876335097425	ARcre	TimeGroup_1
325	30m	0.7469215381195786	ARcre	TimeGroup_1
325	4h	0.9219086960483619	ARcre	TimeGroup_1
325	16h	0.7858222537557478	ARcre	TimeGroup_1
325	72h	0.6721324964148897	ARcre	TimeGroup_1
326	Vh	0.8086680761099292	ARcre	TimeGroup_1
326	30m	0.8268455709136253	ARcre	TimeGroup_1
326	4h	0.9948844768478176	ARcre	TimeGroup_1
326	16h	0.8689287148786458	ARcre	TimeGroup_1
326	72h	0.7403605522630917	ARcre	TimeGroup_1
327	Vh	0.814636308237764	ARcre	TimeGroup_1
327	30m	0.8131565837069711	ARcre	TimeGroup_1
327	4h	1.0031379700124015	ARcre	TimeGroup_1
327	16h	0.8630820399113112	ARcre	TimeGroup_1
327	72h	0.7553386674024041	ARcre	TimeGroup_1
328	Vh	0.7853285328532773	ARcre	TimeGroup_1
328	30m	0.7923906447270123	ARcre	TimeGroup_1
328	4h	0.9401778842042312	ARcre	TimeGroup_1
328	16h	0.8322015107670349	ARcre	TimeGroup_1
328	72h	0.728555598794302	ARcre	TimeGroup_1
329	Vh	0.8189229249011761	ARcre	TimeGroup_1
329	30m	0.8393254760442176	ARcre	TimeGroup_1
329	4h	0.9975406746385033	ARcre	TimeGroup_1
329	16h	0.8577459402705748	ARcre	TimeGroup_1
329	72h	0.757820344481351	ARcre	TimeGroup_1
330	Vh	0.754341383126013	ARcre	TimeGroup_1
330	30m	0.7681262600387209	ARcre	TimeGroup_1
330	4h	0.9705222437137406	ARcre	TimeGroup_1
330	16h	0.8071418836036566	ARcre	TimeGroup_1
330	72h	0.7246131699728261	ARcre	TimeGroup_1
331	Vh	0.8214868441338147	ARcre	TimeGroup_1
331	30m	0.8637355747099005	ARcre	TimeGroup_1
331	4h	1.0543064423789927	ARcre	TimeGroup_1
331	16h	0.9030227826116577	ARcre	TimeGroup_1
331	72h	0.786886038297083	ARcre	TimeGroup_1
332	Vh	0.8022204770724819	ARcre	TimeGroup_1
332	30m	0.7984130062499034	ARcre	TimeGroup_1
332	4h	1.0022337916611113	ARcre	TimeGroup_1
332	16h	0.8243656288279346	ARcre	TimeGroup_1
332	72h	0.7364945082411123	ARcre	TimeGroup_1
333	Vh	0.8180794302681343	ARcre	TimeGroup_1
333	30m	0.8209386717466045	ARcre	TimeGroup_1
333	4h	1.0449541360286585	ARcre	TimeGroup_1
333	16h	0.8626004707617911	ARcre	TimeGroup_1
333	72h	0.7779768053031417	ARcre	TimeGroup_1
334	Vh	0.8074025144449863	ARcre	TimeGroup_1
334	30m	0.8207153559091541	ARcre	TimeGroup_1
334	4h	0.9945010503916644	ARcre	TimeGroup_1
334	16h	0.8397349076491232	ARcre	TimeGroup_1
334	72h	0.7570674168394055	ARcre	TimeGroup_1
335	Vh	0.7475190181226617	ARcre	TimeGroup_1
335	30m	0.7501437004314185	ARcre	TimeGroup_1
335	4h	0.9149619198306901	ARcre	TimeGroup_1
335	16h	0.7855429148364812	ARcre	TimeGroup_1
335	72h	0.7132384982159217	ARcre	TimeGroup_1
336	Vh	0.7479905764966691	ARcre	TimeGroup_1
336	30m	0.7436649989206147	ARcre	TimeGroup_1
336	4h	0.9649226185329831	ARcre	TimeGroup_1
336	16h	0.7928734398766506	ARcre	TimeGroup_1
336	72h	0.6997895480659967	ARcre	TimeGroup_1
337	Vh	0.8776141339293854	ARcre	TimeGroup_1
337	30m	0.8738651590389518	ARcre	TimeGroup_1
337	4h	1.1002432593844327	ARcre	TimeGroup_1
337	16h	0.936249817850998	ARcre	TimeGroup_1
337	72h	0.8030528768013906	ARcre	TimeGroup_1
338	Vh	0.7344318953280192	ARcre	TimeGroup_1
338	30m	0.7331125308429675	ARcre	TimeGroup_1
338	4h	0.9083667646675486	ARcre	TimeGroup_1
338	16h	0.7653733812391809	ARcre	TimeGroup_1
338	72h	0.6855458664763691	ARcre	TimeGroup_1
339	Vh	0.8152959318548922	ARcre	TimeGroup_1
339	30m	0.8313898235882065	ARcre	TimeGroup_1
339	4h	1.0249773347327256	ARcre	TimeGroup_1
339	16h	0.8498349926355804	ARcre	TimeGroup_1
339	72h	0.758038378264203	ARcre	TimeGroup_1
340	Vh	0.889490988045736	ARcre	TimeGroup_1
340	30m	0.8950395320340693	ARcre	TimeGroup_1
340	4h	1.0915640017349466	ARcre	TimeGroup_1
340	16h	0.9339480095578727	ARcre	TimeGroup_1
340	72h	0.8188509233651562	ARcre	TimeGroup_1
341	Vh	0.7494122257053233	ARcre	TimeGroup_1
341	30m	0.7406177273643454	ARcre	TimeGroup_1
341	4h	0.9364244884929664	ARcre	TimeGroup_1
341	16h	0.7959723372870755	ARcre	TimeGroup_1
341	72h	0.7191251280925227	ARcre	TimeGroup_1
342	Vh	0.7990429101999021	ARcre	TimeGroup_1
342	30m	0.841223506881417	ARcre	TimeGroup_1
342	4h	1.0073194790984588	ARcre	TimeGroup_1
342	16h	0.8567740321611134	ARcre	TimeGroup_1
342	72h	0.754395850633347	ARcre	TimeGroup_1
343	Vh	0.8733350045393511	ARcre	TimeGroup_1
343	30m	0.9114465189321163	ARcre	TimeGroup_1
343	4h	1.0902735986674028	ARcre	TimeGroup_1
343	16h	0.9506442061459651	ARcre	TimeGroup_1
343	72h	0.8285404674792027	ARcre	TimeGroup_1
344	Vh	0.87341921109611	ARcre	TimeGroup_1
344	30m	0.8702036122622844	ARcre	TimeGroup_1
344	4h	1.0637259878238787	ARcre	TimeGroup_1
344	16h	0.898282248932849	ARcre	TimeGroup_1
344	72h	0.8053913888850069	ARcre	TimeGroup_1
345	Vh	0.7898189392436531	ARcre	TimeGroup_1
345	30m	0.791687613733718	ARcre	TimeGroup_1
345	4h	0.9740705836017668	ARcre	TimeGroup_1
345	16h	0.8105753782300212	ARcre	TimeGroup_1
345	72h	0.7296738145575373	ARcre	TimeGroup_1
346	Vh	0.7854794433094927	ARcre	TimeGroup_1
346	30m	0.8085759518109437	ARcre	TimeGroup_1
346	4h	1.0108649904132512	ARcre	TimeGroup_1
346	16h	0.8170436349079292	ARcre	TimeGroup_1
346	72h	0.7373080822711497	ARcre	TimeGroup_1
347	Vh	0.8208022876111717	ARcre	TimeGroup_1
347	30m	0.825697742201491	ARcre	TimeGroup_1
347	4h	1.0027264363970945	ARcre	TimeGroup_1
347	16h	0.844803622333996	ARcre	TimeGroup_1
347	72h	0.7664851199565668	ARcre	TimeGroup_1
348	Vh	0.7994450174352828	ARcre	TimeGroup_1
348	30m	0.7908253563476422	ARcre	TimeGroup_1
348	4h	0.9825511554514975	ARcre	TimeGroup_1
348	16h	0.8165639018161709	ARcre	TimeGroup_1
348	72h	0.7236639444086282	ARcre	TimeGroup_1
349	Vh	0.8219469975220932	ARcre	TimeGroup_1
349	30m	0.8280518588894431	ARcre	TimeGroup_1
349	4h	0.9942993589467861	ARcre	TimeGroup_1
349	16h	0.8748341520801961	ARcre	TimeGroup_1
349	72h	0.7632363478592435	ARcre	TimeGroup_1
350	Vh	0.8113796084031657	ARcre	TimeGroup_1
350	30m	0.8197508830637619	ARcre	TimeGroup_1
350	4h	1.0033520899494695	ARcre	TimeGroup_1
350	16h	0.8558933180384302	ARcre	TimeGroup_1
350	72h	0.7717696528087814	ARcre	TimeGroup_1
351	Vh	0.7515294296961562	ARcre	TimeGroup_1
351	30m	0.7666552208620216	ARcre	TimeGroup_1
351	4h	0.9377825393922022	ARcre	TimeGroup_1
351	16h	0.7896362371333114	ARcre	TimeGroup_1
351	72h	0.7110599950720291	ARcre	TimeGroup_1
352	Vh	0.7260756978600009	ARcre	TimeGroup_1
352	30m	0.7544261425777979	ARcre	TimeGroup_1
352	4h	0.9062471877756025	ARcre	TimeGroup_1
352	16h	0.7712377290803448	ARcre	TimeGroup_1
352	72h	0.6916584378085845	ARcre	TimeGroup_1
353	Vh	0.7676098735701308	ARcre	TimeGroup_1
353	30m	0.7652945795238216	ARcre	TimeGroup_1
353	4h	0.9547002555892624	ARcre	TimeGroup_1
353	16h	0.8052194338789127	ARcre	TimeGroup_1
353	72h	0.7008868415280005	ARcre	TimeGroup_1
354	Vh	0.7583687195858961	ARcre	TimeGroup_1
354	30m	0.7627465418205192	ARcre	TimeGroup_1
354	4h	0.9462705185685332	ARcre	TimeGroup_1
354	16h	0.7973276939155582	ARcre	TimeGroup_1
354	72h	0.715255500756048	ARcre	TimeGroup_1
355	Vh	0.7546650717703253	ARcre	TimeGroup_1
355	30m	0.7639105572927424	ARcre	TimeGroup_1
355	4h	0.9401834042077627	ARcre	TimeGroup_1
355	16h	0.7982578778665966	ARcre	TimeGroup_1
355	72h	0.7084041099389544	ARcre	TimeGroup_1
356	Vh	0.7871053088133176	ARcre	TimeGroup_1
356	30m	0.8090228058533797	ARcre	TimeGroup_1
356	4h	0.9857542732370848	ARcre	TimeGroup_1
356	16h	0.8398164335664343	ARcre	TimeGroup_1
356	72h	0.7310979330580901	ARcre	TimeGroup_1
357	Vh	0.7474641435349244	ARcre	TimeGroup_1
357	30m	0.7533505570805707	ARcre	TimeGroup_1
357	4h	0.9239789418752853	ARcre	TimeGroup_1
357	16h	0.7918065500236822	ARcre	TimeGroup_1
357	72h	0.6989984591679534	ARcre	TimeGroup_1
358	Vh	0.8691646191646122	ARcre	TimeGroup_1
358	30m	0.8766300042110595	ARcre	TimeGroup_1
358	4h	1.1040055729710976	ARcre	TimeGroup_1
358	16h	0.8902316138603963	ARcre	TimeGroup_1
358	72h	0.7903406195609762	ARcre	TimeGroup_1
359	Vh	0.8220746847668232	ARcre	TimeGroup_1
359	30m	0.8415711448340244	ARcre	TimeGroup_1
359	4h	1.0242817948400766	ARcre	TimeGroup_1
359	16h	0.8529434593916061	ARcre	TimeGroup_1
359	72h	0.7559617679332779	ARcre	TimeGroup_1
360	Vh	0.770652800933112	ARcre	TimeGroup_1
360	30m	0.779073664076143	ARcre	TimeGroup_1
360	4h	0.946695625193924	ARcre	TimeGroup_1
360	16h	0.8084136407731964	ARcre	TimeGroup_1
360	72h	0.7184893006113967	ARcre	TimeGroup_1
361	Vh	0.7675388622120858	ARcre	TimeGroup_1
361	30m	0.788678621033038	ARcre	TimeGroup_1
361	4h	0.9563367003367076	ARcre	TimeGroup_1
361	16h	0.8268152044846774	ARcre	TimeGroup_1
361	72h	0.7283445336320108	ARcre	TimeGroup_1
362	Vh	0.769270146699946	ARcre	TimeGroup_1
362	30m	0.7698919304079261	ARcre	TimeGroup_1
362	4h	0.9386852307632425	ARcre	TimeGroup_1
362	16h	0.7893324611871831	ARcre	TimeGroup_1
362	72h	0.700558457434989	ARcre	TimeGroup_1
363	Vh	0.7592571745267432	ARcre	TimeGroup_1
363	30m	0.7578087970423688	ARcre	TimeGroup_1
363	4h	0.9285522917492791	ARcre	TimeGroup_1
363	16h	0.8043203754636185	ARcre	TimeGroup_1
363	72h	0.6916746645649694	ARcre	TimeGroup_1
364	Vh	0.7781967336696876	ARcre	TimeGroup_1
364	30m	0.7821765648651015	ARcre	TimeGroup_1
364	4h	0.9409009382921071	ARcre	TimeGroup_1
364	16h	0.80237514308091	ARcre	TimeGroup_1
364	72h	0.7110534014353767	ARcre	TimeGroup_1
365	Vh	0.8364704825051863	ARcre	TimeGroup_1
365	30m	0.850447387258404	ARcre	TimeGroup_1
365	4h	1.0153656509780287	ARcre	TimeGroup_1
365	16h	0.8814475169896855	ARcre	TimeGroup_1
365	72h	0.7557240672496158	ARcre	TimeGroup_1
366	Vh	0.7620147874306795	ARcre	TimeGroup_1
366	30m	0.7790155440414449	ARcre	TimeGroup_1
366	4h	1.0229594639130013	ARcre	TimeGroup_1
366	16h	0.8169600191143706	ARcre	TimeGroup_1
366	72h	0.722194777699368	ARcre	TimeGroup_1
367	Vh	0.8504199604743017	ARcre	TimeGroup_1
367	30m	0.8668343424227178	ARcre	TimeGroup_1
367	4h	1.045587531251671	ARcre	TimeGroup_1
367	16h	0.8974829638644524	ARcre	TimeGroup_1
367	72h	0.7775215392045044	ARcre	TimeGroup_1
368	Vh	0.7443168373273599	ARcre	TimeGroup_1
368	30m	0.7518416735290487	ARcre	TimeGroup_1
368	4h	0.9269913725510188	ARcre	TimeGroup_1
368	16h	0.7869096461733069	ARcre	TimeGroup_1
368	72h	0.6941546751688132	ARcre	TimeGroup_1
369	Vh	0.8412362742594423	ARcre	TimeGroup_1
369	30m	0.8432515660367362	ARcre	TimeGroup_1
369	4h	1.0361783359666346	ARcre	TimeGroup_1
369	16h	0.8646876273285049	ARcre	TimeGroup_1
369	72h	0.7674360905430929	ARcre	TimeGroup_1
370	Vh	0.785172572631851	ARcre	TimeGroup_1
370	30m	0.7921664618725275	ARcre	TimeGroup_1
370	4h	0.9548908903639898	ARcre	TimeGroup_1
370	16h	0.8505564985711551	ARcre	TimeGroup_1
370	72h	0.746454425746132	ARcre	TimeGroup_1
371	Vh	0.7088360539389567	ARcre	TimeGroup_1
371	30m	0.7303781151532468	ARcre	TimeGroup_1
371	4h	0.9147623598922637	ARcre	TimeGroup_1
371	16h	0.7548982381531016	ARcre	TimeGroup_1
371	72h	0.687630009707394	ARcre	TimeGroup_1
372	Vh	0.7832193404407793	ARcre	TimeGroup_1
372	30m	0.7875047818127112	ARcre	TimeGroup_1
372	4h	0.997757142557703	ARcre	TimeGroup_1
372	16h	0.8023950224951817	ARcre	TimeGroup_1
372	72h	0.7097820512008729	ARcre	TimeGroup_1
373	Vh	0.8584041857423078	ARcre	TimeGroup_1
373	30m	0.8510121759916263	ARcre	TimeGroup_1
373	4h	1.0438302178196825	ARcre	TimeGroup_1
373	16h	0.8960779566638432	ARcre	TimeGroup_1
373	72h	0.7784227058401936	ARcre	TimeGroup_1
374	Vh	0.802239504370444	ARcre	TimeGroup_1
374	30m	0.8002797484092694	ARcre	TimeGroup_1
374	4h	0.9888322443774616	ARcre	TimeGroup_1
374	16h	0.8448004420099582	ARcre	TimeGroup_1
374	72h	0.7217694066250155	ARcre	TimeGroup_1
375	Vh	0.834045507958546	ARcre	TimeGroup_1
375	30m	0.8485987978963102	ARcre	TimeGroup_1
375	4h	1.0542169310176017	ARcre	TimeGroup_1
375	16h	0.8876093529530329	ARcre	TimeGroup_1
375	72h	0.7801325491198943	ARcre	TimeGroup_1
376	Vh	0.7878125074194499	ARcre	TimeGroup_1
376	30m	0.8080621275317066	ARcre	TimeGroup_1
376	4h	0.9823085272645875	ARcre	TimeGroup_1
376	16h	0.8238902983901757	ARcre	TimeGroup_1
376	72h	0.744806890237701	ARcre	TimeGroup_1
377	Vh	0.8659744323738017	ARcre	TimeGroup_1
377	30m	0.8983332490445195	ARcre	TimeGroup_1
377	4h	1.093823635937539	ARcre	TimeGroup_1
377	16h	0.9401166714504048	ARcre	TimeGroup_1
377	72h	0.8188319912226679	ARcre	TimeGroup_1
378	Vh	0.740539649030209	ARcre	TimeGroup_1
378	30m	0.751986963504103	ARcre	TimeGroup_1
378	4h	0.8918173859144377	ARcre	TimeGroup_1
378	16h	0.7774410712556016	ARcre	TimeGroup_1
378	72h	0.7073311522949657	ARcre	TimeGroup_1
379	Vh	0.7465084397223823	ARcre	TimeGroup_1
379	30m	0.7414908157482377	ARcre	TimeGroup_1
379	4h	0.9287362149145265	ARcre	TimeGroup_1
379	16h	0.7836788033026328	ARcre	TimeGroup_1
379	72h	0.7144390856236807	ARcre	TimeGroup_1
380	Vh	0.7832112022056101	ARcre	TimeGroup_1
380	30m	0.7963647922325542	ARcre	TimeGroup_1
380	4h	0.9670831497852002	ARcre	TimeGroup_1
380	16h	0.8118235087440937	ARcre	TimeGroup_1
380	72h	0.7337623220153374	ARcre	TimeGroup_1
381	Vh	0.8278118646529121	ARcre	TimeGroup_1
381	30m	0.8557310655062838	ARcre	TimeGroup_1
381	4h	1.0235555643881478	ARcre	TimeGroup_1
381	16h	0.8859010493113906	ARcre	TimeGroup_1
381	72h	0.7610031394324839	ARcre	TimeGroup_1
382	Vh	0.7913288369089432	ARcre	TimeGroup_1
382	30m	0.7865448679000149	ARcre	TimeGroup_1
382	4h	0.9807046649607793	ARcre	TimeGroup_1
382	16h	0.8298161860591693	ARcre	TimeGroup_1
382	72h	0.7320658604576562	ARcre	TimeGroup_1
383	Vh	0.727806097521247	ARcre	TimeGroup_1
383	30m	0.7397727272727227	ARcre	TimeGroup_1
383	4h	0.9104412227038273	ARcre	TimeGroup_1
383	16h	0.7550314550818746	ARcre	TimeGroup_1
383	72h	0.691310728618791	ARcre	TimeGroup_1
384	Vh	0.6915222995927951	ARcre	TimeGroup_1
384	30m	0.697025348607564	ARcre	TimeGroup_1
384	4h	0.8451059265218627	ARcre	TimeGroup_1
384	16h	0.726598913962513	ARcre	TimeGroup_1
384	72h	0.657363630827491	ARcre	TimeGroup_1
385	Vh	0.8028602050273108	ARcre	TimeGroup_1
385	30m	0.8285783732347697	ARcre	TimeGroup_1
385	4h	1.0141678805957186	ARcre	TimeGroup_1
385	16h	0.8535435524071918	ARcre	TimeGroup_1
385	72h	0.7597948367798174	ARcre	TimeGroup_1
386	Vh	0.8642692618953669	ARcre	TimeGroup_1
386	30m	0.8725729947972136	ARcre	TimeGroup_1
386	4h	1.0642069592955776	ARcre	TimeGroup_1
386	16h	0.9052040388512334	ARcre	TimeGroup_1
386	72h	0.8034097708428883	ARcre	TimeGroup_1
387	Vh	0.7833182739013281	ARcre	TimeGroup_1
387	30m	0.7754773765047671	ARcre	TimeGroup_1
387	4h	0.9536939420971586	ARcre	TimeGroup_1
387	16h	0.7991400730557406	ARcre	TimeGroup_1
387	72h	0.7336650271978139	ARcre	TimeGroup_1
388	Vh	0.7524573802481357	ARcre	TimeGroup_1
388	30m	0.748943830071081	ARcre	TimeGroup_1
388	4h	0.9284586687610484	ARcre	TimeGroup_1
388	16h	0.7878255575945811	ARcre	TimeGroup_1
388	72h	0.7238616049663624	ARcre	TimeGroup_1
389	Vh	0.8415525371507969	ARcre	TimeGroup_1
389	30m	0.8589831221410089	ARcre	TimeGroup_1
389	4h	1.0347901676467428	ARcre	TimeGroup_1
389	16h	0.8742685700839299	ARcre	TimeGroup_1
389	72h	0.7895663658375556	ARcre	TimeGroup_1
390	Vh	0.7993368525601197	ARcre	TimeGroup_1
390	30m	0.821131196841624	ARcre	TimeGroup_1
390	4h	0.9921866721116178	ARcre	TimeGroup_1
390	16h	0.8361433880522654	ARcre	TimeGroup_1
390	72h	0.7548645381898365	ARcre	TimeGroup_1
391	Vh	0.8685331138275604	ARcre	TimeGroup_1
391	30m	0.8627398317394932	ARcre	TimeGroup_1
391	4h	1.0682574446716666	ARcre	TimeGroup_1
391	16h	0.9037910298476525	ARcre	TimeGroup_1
391	72h	0.7917716954320547	ARcre	TimeGroup_1
392	Vh	0.8332566273932176	ARcre	TimeGroup_1
392	30m	0.8464144447699926	ARcre	TimeGroup_1
392	4h	1.0540361419166806	ARcre	TimeGroup_1
392	16h	0.8891465677180016	ARcre	TimeGroup_1
392	72h	0.7825428332636885	ARcre	TimeGroup_1
393	Vh	0.8287941688400141	ARcre	TimeGroup_1
393	30m	0.8300011932066692	ARcre	TimeGroup_1
393	4h	1.0352870813397195	ARcre	TimeGroup_1
393	16h	0.8451387494200047	ARcre	TimeGroup_1
393	72h	0.7521003731251107	ARcre	TimeGroup_1
394	Vh	0.7625974426560431	ARcre	TimeGroup_1
394	30m	0.7800361991560215	ARcre	TimeGroup_1
394	4h	0.9791916580819243	ARcre	TimeGroup_1
394	16h	0.8165121590999637	ARcre	TimeGroup_1
394	72h	0.7256458956764033	ARcre	TimeGroup_1
395	Vh	0.8144616812594905	ARcre	TimeGroup_1
395	30m	0.8210198822054564	ARcre	TimeGroup_1
395	4h	0.9956818353228408	ARcre	TimeGroup_1
395	16h	0.83353667877621	ARcre	TimeGroup_1
395	72h	0.7558148401084762	ARcre	TimeGroup_1
396	Vh	0.819713513143477	ARcre	TimeGroup_1
396	30m	0.836316444614663	ARcre	TimeGroup_1
396	4h	1.0315761371468493	ARcre	TimeGroup_1
396	16h	0.8569957035252699	ARcre	TimeGroup_1
396	72h	0.7705820592752973	ARcre	TimeGroup_1
397	Vh	0.7977029729518305	ARcre	TimeGroup_1
397	30m	0.8076082116582081	ARcre	TimeGroup_1
397	4h	0.9677357139275373	ARcre	TimeGroup_1
397	16h	0.8351254733012304	ARcre	TimeGroup_1
397	72h	0.7467374474673762	ARcre	TimeGroup_1
398	Vh	0.7779110004856646	ARcre	TimeGroup_1
398	30m	0.7793203259005079	ARcre	TimeGroup_1
398	4h	0.9717689717689773	ARcre	TimeGroup_1
398	16h	0.799539213842396	ARcre	TimeGroup_1
398	72h	0.7178571428571462	ARcre	TimeGroup_1
399	Vh	0.7587321128642847	ARcre	TimeGroup_1
399	30m	0.7554198919543256	ARcre	TimeGroup_1
399	4h	0.9601151666433057	ARcre	TimeGroup_1
399	16h	0.778143668000373	ARcre	TimeGroup_1
[truncated: 38,001 more rows]
