# Supplementary material for: Decoding the epigenetics and chromatin loop dynamics of androgen receptor-mediated transcription
Source: Nat Commun. 2024 Nov 3;15:9494. doi: 10.1038/s41467-024-53758-5 (PMC11532539; doi:10.1038/s41467-024-53758-5)
Supplement: Supplementary file 9 — Source data [file 41467_2024_53758_MOESM9_ESM.zip › source/fig3c_H3K4me3.tsv]

Bootstap_step	Time	H3K4me3_CF	Promoter_Set
0	Vh	0.9595597042931523	ANDR
0	30m	0.9888480119621794	ANDR
0	4h	1.1033178086266573	ANDR
0	16h	1.15650775795734	ANDR
0	72h	0.9838592496871522	ANDR
1	Vh	1.0288002891372372	ANDR
1	30m	1.0580265110186862	ANDR
1	4h	1.1587757469893165	ANDR
1	16h	1.2971220612379648	ANDR
1	72h	1.0813354655411869	ANDR
2	Vh	0.8658444866600732	ANDR
2	30m	0.8829718585735684	ANDR
2	4h	0.9744162864064964	ANDR
2	16h	1.0467096505118243	ANDR
2	72h	0.9174790261082926	ANDR
3	Vh	0.9676033283863932	ANDR
3	30m	0.9972278422566048	ANDR
3	4h	1.0872036849698552	ANDR
3	16h	1.1656874891786688	ANDR
3	72h	0.9933559168310914	ANDR
4	Vh	0.9166358112666972	ANDR
4	30m	0.9650798740387316	ANDR
4	4h	1.0093233121273064	ANDR
4	16h	1.1216559896564218	ANDR
4	72h	0.9325972397792268	ANDR
5	Vh	0.907439194021886	ANDR
5	30m	0.9410105726980054	ANDR
5	4h	1.047276384784173	ANDR
5	16h	1.1150084687522477	ANDR
5	72h	0.9282360703086199	ANDR
6	Vh	0.9400270302709277	ANDR
6	30m	0.9792661634627873	ANDR
6	4h	1.091843994242045	ANDR
6	16h	1.1650877154162482	ANDR
6	72h	1.0048653008141168	ANDR
7	Vh	0.853984039317228	ANDR
7	30m	0.9308519343254317	ANDR
7	4h	0.9780254737655507	ANDR
7	16h	1.1002970513745411	ANDR
7	72h	0.9043267492905368	ANDR
8	Vh	0.9866367285340376	ANDR
8	30m	1.0399699258888049	ANDR
8	4h	1.1565947236743335	ANDR
8	16h	1.2353053165374857	ANDR
8	72h	1.023712027242539	ANDR
9	Vh	0.938667604701598	ANDR
9	30m	0.9875437656894887	ANDR
9	4h	1.1045676146367063	ANDR
9	16h	1.193021687412092	ANDR
9	72h	0.9786442945155098	ANDR
10	Vh	0.8481979706313487	ANDR
10	30m	0.8520998174071885	ANDR
10	4h	0.9412681783006563	ANDR
10	16h	1.0236348515329898	ANDR
10	72h	0.8743377024069614	ANDR
11	Vh	0.9013755383749016	ANDR
11	30m	0.9323074280972603	ANDR
11	4h	1.0342438384362052	ANDR
11	16h	1.078071956816231	ANDR
11	72h	0.9050178191789277	ANDR
12	Vh	0.9327960711013382	ANDR
12	30m	0.998580599225999	ANDR
12	4h	1.0824205580750714	ANDR
12	16h	1.1791039868512934	ANDR
12	72h	0.9514314665000853	ANDR
13	Vh	1.1071046700991996	ANDR
13	30m	1.154096795181236	ANDR
13	4h	1.2119196924017501	ANDR
13	16h	1.4514372968961726	ANDR
13	72h	1.1502725912020324	ANDR
14	Vh	0.8404522885016941	ANDR
14	30m	0.9271665653673801	ANDR
14	4h	0.979707116753834	ANDR
14	16h	1.061877058055189	ANDR
14	72h	0.9012343321740522	ANDR
15	Vh	1.0065794333476104	ANDR
15	30m	1.0529680662248766	ANDR
15	4h	1.1026374809354533	ANDR
15	16h	1.281571745357502	ANDR
15	72h	1.03613399012391	ANDR
16	Vh	0.893271369332374	ANDR
16	30m	0.9339665604525504	ANDR
16	4h	0.9608531927258551	ANDR
16	16h	1.0918145098414007	ANDR
16	72h	0.9356697141111561	ANDR
17	Vh	0.9285733346739453	ANDR
17	30m	0.9758357218761992	ANDR
17	4h	1.0848086075147847	ANDR
17	16h	1.151069629760331	ANDR
17	72h	0.9430711151893308	ANDR
18	Vh	0.9877015811147892	ANDR
18	30m	1.027808767633432	ANDR
18	4h	1.17739727664793	ANDR
18	16h	1.223876041435836	ANDR
18	72h	1.0235424736407943	ANDR
19	Vh	0.9955018076847691	ANDR
19	30m	1.037766218142942	ANDR
19	4h	1.1250272022860879	ANDR
19	16h	1.2661494487545941	ANDR
19	72h	1.0079726828258828	ANDR
20	Vh	0.9739979443336958	ANDR
20	30m	1.0255464945129356	ANDR
20	4h	1.1427132105215616	ANDR
20	16h	1.2279210643205059	ANDR
20	72h	0.9838014415138046	ANDR
21	Vh	0.9639657218887004	ANDR
21	30m	1.0225314898454447	ANDR
21	4h	1.1338264449862576	ANDR
21	16h	1.200957038218563	ANDR
21	72h	0.9719114017313685	ANDR
22	Vh	0.8817048053929848	ANDR
22	30m	0.9351777999127722	ANDR
22	4h	1.020841518354492	ANDR
22	16h	1.1462623158780756	ANDR
22	72h	0.9450089665792433	ANDR
23	Vh	1.0612023157136161	ANDR
23	30m	1.048833041699332	ANDR
23	4h	1.1327798123892905	ANDR
23	16h	1.3177994597634646	ANDR
23	72h	1.044350863741195	ANDR
24	Vh	0.9322572285353272	ANDR
24	30m	0.9622503529974584	ANDR
24	4h	1.026975950374812	ANDR
24	16h	1.1781593609956353	ANDR
24	72h	0.9765903209437113	ANDR
25	Vh	0.9451801500325143	ANDR
25	30m	1.0039071035890241	ANDR
25	4h	1.1143924639814655	ANDR
25	16h	1.2091135906032378	ANDR
25	72h	0.9856853027272998	ANDR
26	Vh	0.8566162376071791	ANDR
26	30m	0.889542518886993	ANDR
26	4h	0.9866373613288948	ANDR
26	16h	1.089038121313597	ANDR
26	72h	0.9119070207270674	ANDR
27	Vh	0.8381002617584602	ANDR
27	30m	0.866220937817432	ANDR
27	4h	0.982379416838566	ANDR
27	16h	1.0348027676886182	ANDR
27	72h	0.8768878540389822	ANDR
28	Vh	0.8734357919540329	ANDR
28	30m	0.9182331738510916	ANDR
28	4h	1.0055605599513049	ANDR
28	16h	1.0764719719623084	ANDR
28	72h	0.9263528334968057	ANDR
29	Vh	0.9555764019664318	ANDR
29	30m	1.0119560003708374	ANDR
29	4h	1.1033082081130514	ANDR
29	16h	1.20758485202745	ANDR
29	72h	0.9956078922348702	ANDR
30	Vh	0.9627890311795109	ANDR
30	30m	0.9935555410649515	ANDR
30	4h	1.1224147675736569	ANDR
30	16h	1.1800048531681728	ANDR
30	72h	0.961942291370656	ANDR
31	Vh	0.8356326590973764	ANDR
31	30m	0.8958198766988913	ANDR
31	4h	0.9731724967508997	ANDR
31	16h	1.030413945642031	ANDR
31	72h	0.8519950951855234	ANDR
32	Vh	0.9380880837996707	ANDR
32	30m	1.0041884507404943	ANDR
32	4h	1.1005246403678413	ANDR
32	16h	1.2010546954055292	ANDR
32	72h	0.9768973805924338	ANDR
33	Vh	0.9115468461010701	ANDR
33	30m	0.9426731141847323	ANDR
33	4h	1.0290916005322168	ANDR
33	16h	1.1147697791565365	ANDR
33	72h	0.9593917571469915	ANDR
34	Vh	0.9668958918130048	ANDR
34	30m	1.0197021753711757	ANDR
34	4h	1.120824351321909	ANDR
34	16h	1.2088897432745866	ANDR
34	72h	0.9866407315610662	ANDR
35	Vh	0.9563700243066501	ANDR
35	30m	0.996157790074232	ANDR
35	4h	1.0539260682726317	ANDR
35	16h	1.135019900386536	ANDR
35	72h	0.9822269081969937	ANDR
36	Vh	0.9443419142765441	ANDR
36	30m	0.9551656782120143	ANDR
36	4h	1.0320160391620588	ANDR
36	16h	1.0766936055988363	ANDR
36	72h	0.9529705045174409	ANDR
37	Vh	0.9847234472829757	ANDR
37	30m	1.0214768071078917	ANDR
37	4h	1.0720238292849318	ANDR
37	16h	1.2284873738074167	ANDR
37	72h	1.0229630092348483	ANDR
38	Vh	0.9294672426157917	ANDR
38	30m	1.0066030589937065	ANDR
38	4h	1.0520019887512302	ANDR
38	16h	1.162737655793894	ANDR
38	72h	1.0088259988261896	ANDR
39	Vh	0.8679458284736722	ANDR
39	30m	0.8999381620459417	ANDR
39	4h	1.0087216924623517	ANDR
39	16h	1.0636975495098533	ANDR
39	72h	0.8886518667703984	ANDR
40	Vh	0.7902495163112483	ANDR
40	30m	0.8180300659334746	ANDR
40	4h	0.8897603057423034	ANDR
40	16h	0.9673799626246963	ANDR
40	72h	0.81221613007068	ANDR
41	Vh	0.8196524691115317	ANDR
41	30m	0.8676420583849374	ANDR
41	4h	0.9393366942661225	ANDR
41	16h	1.060755943837807	ANDR
41	72h	0.8627423219572214	ANDR
42	Vh	1.034507197978497	ANDR
42	30m	1.0260081621851325	ANDR
42	4h	1.095657391843121	ANDR
42	16h	1.2708258726252135	ANDR
42	72h	1.057783037628489	ANDR
43	Vh	0.8101006543239245	ANDR
43	30m	0.8927883986863853	ANDR
43	4h	0.9258703050925249	ANDR
43	16h	1.095670301723972	ANDR
43	72h	0.8925064429089197	ANDR
44	Vh	0.8962446028820342	ANDR
44	30m	0.9458447378767978	ANDR
44	4h	1.0116323434561794	ANDR
44	16h	1.1254914612955813	ANDR
44	72h	0.9360153226098191	ANDR
45	Vh	0.8953936048733612	ANDR
45	30m	0.9070798126757365	ANDR
45	4h	1.0259771527209856	ANDR
45	16h	1.0889349567542665	ANDR
45	72h	0.9469406920362066	ANDR
46	Vh	0.8680562963148925	ANDR
46	30m	0.8660842791163967	ANDR
46	4h	0.9598343952479619	ANDR
46	16h	1.0475314998541054	ANDR
46	72h	0.8859549644413558	ANDR
47	Vh	0.9798828711338952	ANDR
47	30m	1.0595182778246888	ANDR
47	4h	1.148164000863708	ANDR
47	16h	1.2418522900521334	ANDR
47	72h	0.9961116360607949	ANDR
48	Vh	0.9289046298253413	ANDR
48	30m	0.9643619438262054	ANDR
48	4h	1.0330222987069084	ANDR
48	16h	1.124819809719062	ANDR
48	72h	0.9847471077962979	ANDR
49	Vh	0.8786490371683838	ANDR
49	30m	0.8826793532890623	ANDR
49	4h	0.9504220034265874	ANDR
49	16h	1.1178280552923654	ANDR
49	72h	0.9373760423702261	ANDR
50	Vh	0.8222416533798806	ANDR
50	30m	0.8529436900539441	ANDR
50	4h	0.9488689957435779	ANDR
50	16h	1.0160434982129116	ANDR
50	72h	0.8710358790910693	ANDR
51	Vh	0.829058947164654	ANDR
51	30m	0.8743034040250494	ANDR
51	4h	0.9585170791908317	ANDR
51	16h	1.0589143700323171	ANDR
51	72h	0.9030282753435503	ANDR
52	Vh	0.9157182892210101	ANDR
52	30m	0.9484426030238785	ANDR
52	4h	1.0328943285091403	ANDR
52	16h	1.1197415327728946	ANDR
52	72h	0.9326460754587875	ANDR
53	Vh	0.73416842224266	ANDR
53	30m	0.735909738434344	ANDR
53	4h	0.8183663273870967	ANDR
53	16h	0.8880913792430487	ANDR
53	72h	0.7609237406512089	ANDR
54	Vh	0.9820578899031706	ANDR
54	30m	1.032248440504981	ANDR
54	4h	1.1120884273345408	ANDR
54	16h	1.2323183796860377	ANDR
54	72h	0.9896859581886982	ANDR
55	Vh	0.954558662859971	ANDR
55	30m	0.9856681797520258	ANDR
55	4h	1.0971632877833646	ANDR
55	16h	1.160136641270672	ANDR
55	72h	0.9659393114383155	ANDR
56	Vh	0.9235333256905028	ANDR
56	30m	0.968201884481159	ANDR
56	4h	1.0179147388328653	ANDR
56	16h	1.134543109781994	ANDR
56	72h	0.9581032346814072	ANDR
57	Vh	0.8827898168608072	ANDR
57	30m	0.9202300230163227	ANDR
57	4h	0.9947928392759269	ANDR
57	16h	1.0529221144193368	ANDR
57	72h	0.8765381685236487	ANDR
58	Vh	1.005347581222994	ANDR
58	30m	1.0403696194974903	ANDR
58	4h	1.121969643369654	ANDR
58	16h	1.2656511794078253	ANDR
58	72h	1.0264452683334273	ANDR
59	Vh	0.8948494871247611	ANDR
59	30m	0.9215856438467479	ANDR
59	4h	1.0290484453710753	ANDR
59	16h	1.151067958413939	ANDR
59	72h	0.9334637366919203	ANDR
60	Vh	0.7886891918521739	ANDR
60	30m	0.8426985783824529	ANDR
60	4h	0.9091260095863323	ANDR
60	16h	0.9856958791202107	ANDR
60	72h	0.8612916635315743	ANDR
61	Vh	0.8940855378067747	ANDR
61	30m	0.9601542982741054	ANDR
61	4h	1.107051648800573	ANDR
61	16h	1.1583057489439739	ANDR
61	72h	0.9784919729505688	ANDR
62	Vh	0.8864097063548347	ANDR
62	30m	0.907443124804664	ANDR
62	4h	0.9562306491306966	ANDR
62	16h	1.1085103865674129	ANDR
62	72h	0.951580516646094	ANDR
63	Vh	1.0478460093199558	ANDR
63	30m	1.0585734313799575	ANDR
63	4h	1.195343709835512	ANDR
63	16h	1.249475114202625	ANDR
63	72h	1.0233145480247114	ANDR
64	Vh	1.0611598830821571	ANDR
64	30m	1.0862430293958094	ANDR
64	4h	1.1392472804222407	ANDR
64	16h	1.3248276162215553	ANDR
64	72h	1.0943459626699157	ANDR
65	Vh	0.842878444540987	ANDR
65	30m	0.8778662041764039	ANDR
65	4h	0.9565563332806198	ANDR
65	16h	1.0548203649703851	ANDR
65	72h	0.8989537301615574	ANDR
66	Vh	0.9240642239876156	ANDR
66	30m	0.9967915380628002	ANDR
66	4h	1.0948842805231933	ANDR
66	16h	1.1828647819620972	ANDR
66	72h	1.0302007354270895	ANDR
67	Vh	0.9723603948152646	ANDR
67	30m	1.0221043300061616	ANDR
67	4h	1.084984989596218	ANDR
67	16h	1.2067247267337025	ANDR
67	72h	1.0203336054357448	ANDR
68	Vh	0.988729543502731	ANDR
68	30m	1.0289010123953826	ANDR
68	4h	1.1835336935527125	ANDR
68	16h	1.2092029340740182	ANDR
68	72h	1.0255877290713573	ANDR
69	Vh	0.8921185881534658	ANDR
69	30m	0.923708567446434	ANDR
69	4h	1.0133181092348638	ANDR
69	16h	1.1041542887557732	ANDR
69	72h	0.9149707748201722	ANDR
70	Vh	0.9179714040691203	ANDR
70	30m	0.9955983184651112	ANDR
70	4h	1.0683215526209369	ANDR
70	16h	1.1882813227584408	ANDR
70	72h	0.9587851673832737	ANDR
71	Vh	0.8541219562016377	ANDR
71	30m	0.9166169034248661	ANDR
71	4h	1.0323218499250972	ANDR
71	16h	1.0405237422243312	ANDR
71	72h	0.9170609820941855	ANDR
72	Vh	0.9618611245294518	ANDR
72	30m	0.9966125808746406	ANDR
72	4h	1.0839868115004987	ANDR
72	16h	1.1872566066476016	ANDR
72	72h	0.9930112820181732	ANDR
73	Vh	0.9193615718510183	ANDR
73	30m	0.956508011026204	ANDR
73	4h	1.075941229446961	ANDR
73	16h	1.1737134419272992	ANDR
73	72h	0.9223093831690586	ANDR
74	Vh	0.8128949413990164	ANDR
74	30m	0.8120862272005281	ANDR
74	4h	0.8741724158410435	ANDR
74	16h	0.9805510712391586	ANDR
74	72h	0.8266311371855476	ANDR
75	Vh	0.9856332697412585	ANDR
75	30m	1.0402385820217468	ANDR
75	4h	1.1558858209423422	ANDR
75	16h	1.2473048858490063	ANDR
75	72h	1.015732918622923	ANDR
76	Vh	0.8863508492741607	ANDR
76	30m	0.9336039170844108	ANDR
76	4h	1.041615699152198	ANDR
76	16h	1.1313916424188233	ANDR
76	72h	0.9389762496036016	ANDR
77	Vh	0.8572555870711251	ANDR
77	30m	0.8742945549010704	ANDR
77	4h	0.9498246394276972	ANDR
77	16h	1.0625562147637422	ANDR
77	72h	0.8850309785587064	ANDR
78	Vh	0.9733010670645917	ANDR
78	30m	0.9930759222164206	ANDR
78	4h	1.0852784351617644	ANDR
78	16h	1.1803640471676213	ANDR
78	72h	0.9920011341238169	ANDR
79	Vh	0.9498224615812845	ANDR
79	30m	0.9716910359665478	ANDR
79	4h	1.0459452623415768	ANDR
79	16h	1.1750876452453154	ANDR
79	72h	0.9884910668197259	ANDR
80	Vh	1.0309205930121206	ANDR
80	30m	1.1147254067459522	ANDR
80	4h	1.1797853519837889	ANDR
80	16h	1.279480142182559	ANDR
80	72h	1.0662678856973324	ANDR
81	Vh	0.8461517393738347	ANDR
81	30m	0.8604870179428148	ANDR
81	4h	0.9473873101138184	ANDR
81	16h	1.0650795385267535	ANDR
81	72h	0.8788118184441676	ANDR
82	Vh	1.042341113820406	ANDR
82	30m	1.1120032028205948	ANDR
82	4h	1.2471639274528712	ANDR
82	16h	1.3091808168385834	ANDR
82	72h	1.068065239782686	ANDR
83	Vh	0.9231341363522994	ANDR
83	30m	0.9432964258756187	ANDR
83	4h	1.0528854530716247	ANDR
83	16h	1.1393714110659607	ANDR
83	72h	0.8735972492621423	ANDR
84	Vh	0.9032369903316212	ANDR
84	30m	0.9310911319568016	ANDR
84	4h	1.0126639420740835	ANDR
84	16h	1.136637528382343	ANDR
84	72h	0.9056940253295619	ANDR
85	Vh	0.7645663018612354	ANDR
85	30m	0.8357385387677968	ANDR
85	4h	0.9042756140559741	ANDR
85	16h	0.9753878591172833	ANDR
85	72h	0.8244898574540758	ANDR
86	Vh	0.9332730838513003	ANDR
86	30m	0.9789131700196173	ANDR
86	4h	1.0515266036830087	ANDR
86	16h	1.183235747492689	ANDR
86	72h	0.9894779533860685	ANDR
87	Vh	1.0150383073972846	ANDR
87	30m	1.0807080464470569	ANDR
87	4h	1.1908461087699957	ANDR
87	16h	1.242698645062597	ANDR
87	72h	1.0497963846555753	ANDR
88	Vh	0.8907652548811699	ANDR
88	30m	0.9267707099843647	ANDR
88	4h	1.0005964321694096	ANDR
88	16h	1.13171785780748	ANDR
88	72h	0.9489594045335018	ANDR
89	Vh	0.8685773027152848	ANDR
89	30m	0.8766764817160488	ANDR
89	4h	1.0425364369154113	ANDR
89	16h	1.0947330538143294	ANDR
89	72h	0.8899703728162591	ANDR
90	Vh	0.9431197633258004	ANDR
90	30m	0.9434806510513889	ANDR
90	4h	1.028236907468064	ANDR
90	16h	1.1549018393696708	ANDR
90	72h	0.9436870137915193	ANDR
91	Vh	0.9623775075557132	ANDR
91	30m	0.9883845518480899	ANDR
91	4h	1.080359530339249	ANDR
91	16h	1.2021642888278994	ANDR
91	72h	0.9745359386805296	ANDR
92	Vh	0.9745071727310847	ANDR
92	30m	0.996097474589513	ANDR
92	4h	1.125343002428633	ANDR
92	16h	1.2030433808431351	ANDR
92	72h	0.9613603380263914	ANDR
93	Vh	0.9183930893525288	ANDR
93	30m	0.9400228340474018	ANDR
93	4h	0.9949477835929799	ANDR
93	16h	1.1182046764785052	ANDR
93	72h	0.9563771638428631	ANDR
94	Vh	0.9390388163755975	ANDR
94	30m	0.9749808923543031	ANDR
94	4h	1.0795531477212128	ANDR
94	16h	1.1877230639579077	ANDR
94	72h	0.9487304941209281	ANDR
95	Vh	0.9162288368844927	ANDR
95	30m	0.9141401448962428	ANDR
95	4h	0.989187213062541	ANDR
95	16h	1.0826291768901863	ANDR
95	72h	0.9181495428982681	ANDR
96	Vh	0.9140217624170704	ANDR
96	30m	0.9537681748566978	ANDR
96	4h	1.026235158781621	ANDR
96	16h	1.1515119075089968	ANDR
96	72h	0.9425952348485117	ANDR
97	Vh	0.9607806536711954	ANDR
97	30m	0.9861295697748432	ANDR
97	4h	1.105134009393806	ANDR
97	16h	1.2261582828089332	ANDR
97	72h	0.9855366393787692	ANDR
98	Vh	0.8894621097616632	ANDR
98	30m	0.9294778113296924	ANDR
98	4h	0.9829533348579483	ANDR
98	16h	1.0961475461619763	ANDR
98	72h	0.9323600501400132	ANDR
99	Vh	0.9267407555639385	ANDR
99	30m	0.9496505316329832	ANDR
99	4h	1.0352552171342302	ANDR
99	16h	1.1529049055825407	ANDR
99	72h	0.9242175036734617	ANDR
0	Vh	1.4890426139813164	High
0	30m	1.453205249489001	High
0	4h	1.5329183458351094	High
0	16h	1.3834391155607353	High
0	72h	1.341325455596749	High
1	Vh	1.5964899994733743	High
1	30m	1.5548695667193124	High
1	4h	1.6099700262064534	High
1	16h	1.5516449282993579	High
1	72h	1.4742177668514687	High
2	Vh	1.3436155477864278	High
2	30m	1.2976102742867686	High
2	4h	1.3538262413912305	High
2	16h	1.2520962900504633	High
2	72h	1.250827263235555	High
3	Vh	1.5015246919511345	High
3	30m	1.4655201990326845	High
3	4h	1.510529841283266	High
3	16h	1.394420104797116	High
3	72h	1.354272552844191	High
4	Vh	1.422433412293914	High
4	30m	1.4182757331395726	High
4	4h	1.4023250689344688	High
4	16h	1.3417486909334857	High
4	72h	1.2714383870791566	High
5	Vh	1.4081621221170437	High
5	30m	1.382903628795175	High
5	4h	1.455055987353108	High
5	16h	1.3337967853997217	High
5	72h	1.2654926711355836	High
6	Vh	1.4587318538962801	High
6	30m	1.439123821028125	High
6	4h	1.5169769548511536	High
6	16h	1.3937026426982149	High
6	72h	1.3699636486178788	High
7	Vh	1.325210531990785	High
7	30m	1.367974553313301	High
7	4h	1.3588407435346677	High
7	16h	1.3161986758274986	High
7	72h	1.2328963613303074	High
8	Vh	1.5310606799485444	High
8	30m	1.5283337149188718	High
8	4h	1.6069397745182357	High
8	16h	1.4776984268367803	High
8	72h	1.3956579681266388	High
9	Vh	1.4566223003226868	High
9	30m	1.4512885368019424	High
9	4h	1.5346547907166832	High
9	16h	1.4271178526232087	High
9	72h	1.3342157474512555	High
10	Vh	1.3162317234787666	High
10	30m	1.2522409033190292	High
10	4h	1.3077712038962617	High
10	16h	1.2244937259765283	High
10	72h	1.1920113750003878	High
11	Vh	1.3987525547764483	High
11	30m	1.3701135384396632	High
11	4h	1.436948938564859	High
11	16h	1.2896125462080061	High
11	72h	1.2338385180800555	High
12	Vh	1.4475108675467032	High
12	30m	1.4675082027556283	High
12	4h	1.5038843009773428	High
12	16h	1.4104692039461968	High
12	72h	1.2971156653536668	High
13	Vh	1.7180025636130702	High
13	30m	1.6960538939122127	High
13	4h	1.683806710664744	High
13	16h	1.736240087015459	High
13	72h	1.5682018621516518	High
14	Vh	1.3042119911850838	High
14	30m	1.3625585566673482	High
14	4h	1.361177170417048	High
14	16h	1.270239864732749	High
14	72h	1.2286803743392996	High
15	Vh	1.5620077249032251	High
15	30m	1.5474357058633574	High
15	4h	1.5319731179135874	High
15	16h	1.5330433105407755	High
15	72h	1.4125932106692676	High
16	Vh	1.3861765232890475	High
16	30m	1.3725517896361443	High
16	4h	1.3349820652465396	High
16	16h	1.3060516796871167	High
16	72h	1.2756271854610335	High
17	Vh	1.4409580345547934	High
17	30m	1.434082464154885	High
17	4h	1.5072021888680989	High
17	16h	1.3769339112407366	High
17	72h	1.2857177422926067	High
18	Vh	1.5327131158139242	High
18	30m	1.5104617479403406	High
18	4h	1.6358422492576996	High
18	16h	1.464026485486336	High
18	72h	1.3954268105071108	High
19	Vh	1.5448174900487357	High
19	30m	1.525095158916445	High
19	4h	1.5630807592007747	High
19	16h	1.5145948321579534	High
19	72h	1.3742000377090726	High
20	Vh	1.5114478427493356	High
20	30m	1.5071371246062049	High
20	4h	1.587653195426104	High
20	16h	1.4688652276767686	High
20	72h	1.3412466439430726	High
21	Vh	1.4958798622821459	High
21	30m	1.502706291397229	High
21	4h	1.575306176445998	High
21	16h	1.4366102876076123	High
21	72h	1.3250365884566695	High
22	Vh	1.36822755510496	High
22	30m	1.3743318200560768	High
22	4h	1.4183281366804186	High
22	16h	1.3711833003868703	High
22	72h	1.2883596744584926	High
23	Vh	1.6467713922160225	High
23	30m	1.5413588980277795	High
23	4h	1.5738520149191053	High
23	16h	1.5763796710897902	High
23	72h	1.4237955261953859	High
24	Vh	1.4466746928517595	High
24	30m	1.4141174855818324	High
24	4h	1.4268511418487404	High
24	16h	1.409339222457274	High
24	72h	1.3314155023574046	High
25	Vh	1.466728453675972	High
25	30m	1.4753360023852344	High
25	4h	1.5483051566292882	High
25	16h	1.4463673286126892	High
25	72h	1.3438149696474617	High
26	Vh	1.3292951714401595	High
26	30m	1.3072664782175734	High
26	4h	1.3708058548878066	High
26	16h	1.3027305048286428	High
26	72h	1.243230777601115	High
27	Vh	1.3005621213184881	High
27	30m	1.2729932192063942	High
27	4h	1.364889988059828	High
27	16h	1.237853024210971	High
27	72h	1.1954880748441397	High
28	Vh	1.3553957184499874	High
28	30m	1.3494300967926598	High
28	4h	1.3970972082071924	High
28	16h	1.2876986103818162	High
28	72h	1.262925196697135	High
29	Vh	1.4828613342940595	High
29	30m	1.4871646139761263	High
29	4h	1.5329050071548842	High
29	16h	1.4445386190959046	High
29	72h	1.357342739901361	High
30	Vh	1.49405387625791	High
30	30m	1.4601234066997295	High
30	4h	1.5594511168015763	High
30	16h	1.4115468393464674	High
30	72h	1.311445394898517	High
31	Vh	1.296732900999744	High
31	30m	1.3164916465091796	High
31	4h	1.3520981554612141	High
31	16h	1.2326030221693003	High
31	72h	1.1615510141103074	High
32	Vh	1.455723001076583	High
32	30m	1.4757494685119792	High
32	4h	1.5290375973930326	High
32	16h	1.4367271072064736	High
32	72h	1.3318341261832711	High
33	Vh	1.41453636747348	High
33	30m	1.385346890031258	High
33	4h	1.429790565933349	High
33	16h	1.3335112598414949	High
33	72h	1.3079681734558566	High
34	Vh	1.5004268934506857	High
34	30m	1.4985483474091492	High
34	4h	1.5572414377492159	High
34	16h	1.4460995576892008	High
34	72h	1.345117535046069	High
35	Vh	1.4840928756757008	High
35	30m	1.4639476566097436	High
35	4h	1.4642948682392445	High
35	16h	1.3577348844662953	High
35	72h	1.3391000344364838	High
36	Vh	1.465427681295037	High
36	30m	1.403705888992079	High
36	4h	1.4338536976909462	High
36	16h	1.287963733239823	High
36	72h	1.2992138830311106	High
37	Vh	1.5280916543604375	High
37	30m	1.5011563358204196	High
37	4h	1.4894393820478506	High
37	16h	1.4695426590993552	High
37	72h	1.39463680893061	High
38	Vh	1.4423451989098932	High
38	30m	1.479297962665357	High
38	4h	1.4616216069412389	High
38	16h	1.3908914515210737	High
38	72h	1.3753633895536008	High
39	Vh	1.3468764053370215	High
39	30m	1.3225438545460364	High
39	4h	1.4014891957033713	High
39	16h	1.272417575232828	High
39	72h	1.2115263137910524	High
40	Vh	1.22630744100742	High
40	30m	1.2021721960035914	High
40	4h	1.2362076324735205	High
40	16h	1.1572004344081999	High
40	72h	1.1073191323418523	High
41	Vh	1.271934877737639	High
41	30m	1.2750816896729096	High
41	4h	1.3050876549785568	High
41	16h	1.2688987641213036	High
41	72h	1.1762030376091293	High
42	Vh	1.6053459679146527	High
42	30m	1.5078155887145812	High
42	4h	1.522275180889877	High
42	16h	1.5201888696030488	High
42	72h	1.4421080203501735	High
43	Vh	1.257112392804217	High
43	30m	1.3120366041688074	High
43	4h	1.2863778373222479	High
43	16h	1.3106640597382733	High
43	72h	1.2167813755255215	High
44	Vh	1.3907903804955923	High
44	30m	1.390007889641873	High
44	4h	1.4055331713120993	High
44	16h	1.3463367634783763	High
44	72h	1.2760983641149668	High
45	Vh	1.389469803679311	High
45	30m	1.3330391825031007	High
45	4h	1.4254634408297264	High
45	16h	1.3026070971941195	High
45	72h	1.2909932549523215	High
46	Vh	1.3470478290872223	High
46	30m	1.2727923863793769	High
46	4h	1.333566577041471	High
46	16h	1.2530794036693618	High
46	72h	1.2078495442263475	High
47	Vh	1.520580059063184	High
47	30m	1.5570618584843479	High
47	4h	1.595226368313776	High
47	16h	1.4855300554500646	High
47	72h	1.3580295092914207	High
48	Vh	1.4414721376335564	High
48	30m	1.417220667102134	High
48	4h	1.4352517660488675	High
48	16h	1.3455333196133512	High
48	72h	1.3425358997564536	High
49	Vh	1.3634856207734922	High
49	30m	1.2971804102330358	High
49	4h	1.3204892678669433	High
49	16h	1.337169634636978	High
49	72h	1.2779534750499382	High
50	Vh	1.2759527681240026	High
50	30m	1.2534810536205216	High
50	4h	1.318331563214762	High
50	16h	1.2154127880833079	High
50	72h	1.1875098981225751	High
51	Vh	1.2865318294498795	High
51	30m	1.2848711642289263	High
51	4h	1.3317363356228615	High
51	16h	1.2666958344659018	High
51	72h	1.2311261120196708	High
52	Vh	1.4210096036250184	High
52	30m	1.3938256970536622	High
52	4h	1.4350739679000974	High
52	16h	1.3394585769939096	High
52	72h	1.2715049662571811	High
53	Vh	1.139280924019259	High
53	30m	1.081488643457746	High
53	4h	1.1370148719224362	High
53	16h	1.0623537488474304	High
53	72h	1.037390646505494	High
54	Vh	1.5239552483496557	High
54	30m	1.516986265201741	High
54	4h	1.5451039937205306	High
54	16h	1.474125389606748	High
54	72h	1.3492691857979449	High
55	Vh	1.481282009013251	High
55	30m	1.4485321866882577	High
55	4h	1.524367429828187	High
55	16h	1.3877800627674675	High
55	72h	1.3168946548053455	High
56	Vh	1.43313695982894	High
56	30m	1.422863821408964	High
56	4h	1.4142617525544334	High
56	16h	1.3571645374299552	High
56	72h	1.3062114913046787	High
57	Vh	1.36991127348644	High
57	30m	1.3523646546359762	High
57	4h	1.382136843716511	High
57	16h	1.259527771175019	High
57	72h	1.1950113378684804	High
58	Vh	1.5600961395172708	High
58	30m	1.5289211023063192	High
58	4h	1.5588326739076468	High
58	16h	1.5139987917944866	High
58	72h	1.3993842794386047	High
59	Vh	1.3886254429677636	High
59	30m	1.3543568670723256	High
59	4h	1.4297306073813218	High
59	16h	1.3769319119407246	High
59	72h	1.2726197088653382	High
60	Vh	1.223886132983746	High
60	30m	1.2384248974847885	High
60	4h	1.2631137899472884	High
60	16h	1.1791103222951547	High
60	72h	1.1742253105365676	High
61	Vh	1.3874399481159954	High
61	30m	1.4110371358310667	High
61	4h	1.5381060370499697	High
61	16h	1.3855899105236056	High
61	72h	1.3340080827954048	High
62	Vh	1.3755286099485635	High
62	30m	1.3335731038808794	High
62	4h	1.3285596348044337	High
62	16h	1.3260236416323967	High
62	72h	1.2973188699838674	High
63	Vh	1.626045105673799	High
63	30m	1.5556733176804685	High
63	4h	1.6607765124957705	High
63	16h	1.494648639418284	High
63	72h	1.3951160725322107	High
64	Vh	1.6467055453529424	High
64	30m	1.5963363969418587	High
64	4h	1.5828377308400257	High
64	16h	1.584786900948392	High
64	72h	1.4919553761632494	High
65	Vh	1.3079768947283568	High
65	30m	1.2901070344740968	High
65	4h	1.3290121310883347	High
65	16h	1.261798498755864	High
65	72h	1.2255711597494918	High
66	Vh	1.4339608066250842	High
66	30m	1.464879008943671	High
66	4h	1.5212010420366617	High
66	16h	1.4149679468435943	High
66	72h	1.4045042227760147	High
67	Vh	1.5089066970503873	High
67	30m	1.5020785397980876	High
67	4h	1.5074472491094832	High
67	16h	1.4435097189718322	High
67	72h	1.3910520621795865	High
68	Vh	1.534308305560187	High
68	30m	1.5120669044483097	High
68	4h	1.6443680121679736	High
68	16h	1.4464742031678723	High
68	72h	1.3982151698919354	High
69	Vh	1.3843876400207005	High
69	30m	1.3574767031664554	High
69	4h	1.4078753262820647	High
69	16h	1.32081278501482	High
69	72h	1.2474076874142583	High
70	Vh	1.4245059822328523	High
70	30m	1.463125460408225	High
70	4h	1.484295544274889	High
70	16h	1.4214473278569368	High
70	72h	1.307141191048121	High
71	Vh	1.3254245511051295	High
71	30m	1.3470548352362108	High
71	4h	1.434278582457013	High
71	16h	1.2446965753219565	High
71	72h	1.2502573310243572	High
72	Vh	1.4926139527830573	High
72	30m	1.4646160145075984	High
72	4h	1.5060604088868608	High
72	16h	1.4202215407056393	High
72	72h	1.3538027016458627	High
73	Vh	1.4266632415035039	High
73	30m	1.4056785734375592	High
73	4h	1.494882106283243	High
73	16h	1.4040209197468652	High
73	72h	1.2574126369943393	High
74	Vh	1.261448561269705	High
74	30m	1.1934371653979334	High
74	4h	1.214550262116885	High
74	16h	1.1729559939599399	High
74	72h	1.1269715531448568	High
75	Vh	1.5295035148267315	High
75	30m	1.528728530399083	High
75	4h	1.605954845248731	High
75	16h	1.4920525662199529	High
75	72h	1.3847798049057656	High
76	Vh	1.375437275661738	High
76	30m	1.3720188510653044	High
76	4h	1.4471911919266105	High
76	16h	1.3533946853112597	High
76	72h	1.280135086593499	High
77	Vh	1.3302873125156782	High
77	30m	1.2848581596081312	High
77	4h	1.3196593073370937	High
77	16h	1.2710522863959355	High
77	72h	1.206589845966252	High
78	Vh	1.5103664301537791	High
78	30m	1.4594185616477018	High
78	4h	1.5078549540222588	High
78	16h	1.4119765148289642	High
78	72h	1.3524255360756365	High
79	Vh	1.4739323824076276	High
79	30m	1.4279914580057835	High
79	4h	1.4532065637356746	High
79	16h	1.4056647709098133	High
79	72h	1.347640153789164	High
80	Vh	1.5997802823084761	High
80	30m	1.6381939319547696	High
80	4h	1.639160173127823	High
80	16h	1.5305412904492217	High
80	72h	1.4536756736554908	High
81	Vh	1.3130563863664777	High
81	30m	1.2645666841260346	High
81	4h	1.3162729513924387	High
81	16h	1.2740707398139564	High
81	72h	1.19811107445832	High
82	Vh	1.617502621086681	High
82	30m	1.6341933970023261	High
82	4h	1.732774047249329	High
82	16h	1.5660698675771956	High
82	72h	1.4561260615419411	High
83	Vh	1.4325174987021623	High
83	30m	1.386262905243208	High
83	4h	1.462849067110951	High
83	16h	1.3629402538589999	High
83	72h	1.1910018925442964	High
84	Vh	1.4016411517809215	High
84	30m	1.368326076752057	High
84	4h	1.4069664450565809	High
84	16h	1.3596699253931095	High
84	72h	1.2347604106407701	High
85	Vh	1.1864522859722662	High
85	30m	1.228196464012389	High
85	4h	1.2563747885146026	High
85	16h	1.1667796500814034	High
85	72h	1.1240522808889015	High
86	Vh	1.448251094870681	High
86	30m	1.4386050639305283	High
86	4h	1.4609611204642554	High
86	16h	1.4154117036813796	High
86	72h	1.3489856064782988	High
87	Vh	1.5751341868314528	High
87	30m	1.5882022184031384	High
87	4h	1.6545276736465553	High
87	16h	1.4865424832691345	High
87	72h	1.431219571681329	High
88	Vh	1.3822875404600883	High
88	30m	1.361976809913876	High
88	4h	1.3902001904227983	High
88	16h	1.3537849110798812	High
88	72h	1.2937454275430804	High
89	Vh	1.3478563256600464	High
89	30m	1.288358625311204	High
89	4h	1.4484704387563974	High
89	16h	1.3095429039048987	High
89	72h	1.213323873475767	High
90	Vh	1.4635311501691124	High
90	30m	1.3865336414830334	High
90	4h	1.4286030797277844	High
90	16h	1.3815180816763526	High
90	72h	1.2865574157250053	High
91	Vh	1.4934152748141925	High
91	30m	1.4525241512185123	High
91	4h	1.5010207677298828	High
91	16h	1.43805442639851	High
91	72h	1.3286147000820705	High
92	Vh	1.5122380622433063	High
92	30m	1.463859017326498	High
92	4h	1.563519522926276	High
92	16h	1.439106014917209	High
92	72h	1.310652000076158	High
93	Vh	1.425160352517343	High
93	30m	1.3814520538566444	High
93	4h	1.3823521189385153	High
93	16h	1.3376201568899153	High
93	72h	1.303858286052364	High
94	Vh	1.4571983457724067	High
94	30m	1.4328262116938293	High
94	4h	1.499900402682491	High
94	16h	1.4207795268361918	High
94	72h	1.2934333469649553	High
95	Vh	1.421801870353178	High
95	30m	1.3434150054019272	High
95	4h	1.3743485462783598	High
95	16h	1.295063989542605	High
95	72h	1.25174139931659	High
96	Vh	1.41837693710565	High
96	30m	1.4016521262423371	High
96	4h	1.4258219071035345	High
96	16h	1.3774629732666819	High
96	72h	1.2850689600453882	High
97	Vh	1.4909372805093983	High
97	30m	1.4492102427647318	High
97	4h	1.5354417234638522	High
97	16h	1.4667565510349412	High
97	72h	1.3436122923501128	High
98	Vh	1.380265322763299	High
98	30m	1.3659551502031209	High
98	4h	1.365687373413384	High
98	16h	1.3112349496598292	High
98	72h	1.2711150191777192	High
99	Vh	1.4381142423696034	High
99	30m	1.3956008618661755	High
99	4h	1.438354119328432	High
99	16h	1.3791293071149262	High
99	72h	1.2600140361332055	High
