# Supplementary material for: Decoding the epigenetics and chromatin loop dynamics of androgen receptor-mediated transcription
Source: Nat Commun. 2024 Nov 3;15:9494. doi: 10.1038/s41467-024-53758-5 (PMC11532539; doi:10.1038/s41467-024-53758-5)
Supplement: Supplementary file 9 — Source data [file 41467_2024_53758_MOESM9_ESM.zip › source/fig3f.tsv]

Gene	Promoter	AC_DOM	ME_DOM	Class	Enhancer	SD_AC	SD_ME	FC_AC	FC_ME	ATAC	AR	FOXA1	H3K27ac	H3K4me3	AR_minmax	FOXA1_minmax	H3K27ac_minmax	H3K4me3_minmax	ATAC_minmax	SD_AC_minmax	SD_ME_minmax
UAP1	chr1:162528823-162533823	False	False	Mid-high	chr1:161733584-161738584	0.393467289821631	0.087908464696356	0.5105698149636112	0.014543920057844013	1.0660342927790916	1.408937196314045	1.2013674302072133	9.987067138523793	2.5600058325935002	0.13070416894624107	0.20370525027030137	0.0616640587581511	0.10862470176298697	0.22097596898038774	0.0	0.0043497365119275185
UAP1	chr1:162528823-162533823	False	False	cre	chr1:162133028-162138028	0.3565706154923865	0.2000308783898732	1.0437167813205843	0.11312637271655303	1.0933623021083425	0.7607037090962829	1.9373072495833692	2.548085383036096	0.2221472125711146	0.17512938977074555	0.11471366368015565	0.25259815996962853	0.2120089272580308	0.09788309398234679	0.008351044673587138	0.0
UAP1	chr1:162528823-162533823	False	False	cre	chr1:162135646-162140646	0.3565706154923865	0.2000308783898732	1.0437167813205843	0.11312637271655303	1.064569519272424	1.4137680545766842	1.651353536830045	2.3037168237498675	0.20640236170575754	0.26697058371682664	0.08941805136907185	0.012417733037084986	0.005734949947808929	0.13722129917361564	0.004424409596552895	0.03280841297314512
UAP1	chr1:162528823-162533823	False	False	Mid-low	chr1:162332697-162337697	0.2604779768414703	0.3295165512665996	0.2199866367988216	0.6172077762199765	1.2096297187905425	0.258212006055403	0.5927987050709096	0.29889338537704857	0.24839124371440666	0.08341532440331434	0.20282439330506336	0.021281944244028534	0.059267356098104726	0.27702555848070715	0.002838021698194675	0.02127336970553805
UAP1	chr1:162528823-162533823	False	False	High	chr1:162465133-162470133	0.37079361050156284	1.4067580246518145	0.012332082881934466	0.35848492982345126	0.4782204146247258	2.199579967312305	1.3915323143766327	0.10712028485240092	2.304042707458662	0.2214590647599804	0.0705425321961678	0.01813799098088276	0.008490456451728936	0.022903280418615328	0.001185426241118242	0.01357073462700872
UAP1	chr1:162528823-162533823	False	False	ARcre	chr1:162536309-162541309	30.874059928396605	15.780469653909284	1.1497594540567206	0.8875402471683914	9.022385804345962	6.828926331988974	6.187478798910432	39.22041728930928	11.695179147604549	0.154789517657171	0.0	0.019616183956626097	0.0	0.017374773008116445	0.003312664199743695	0.009585084957698692
UAP1	chr1:162528823-162533823	False	False	cre	chr1:162663921-162668921	0.8416869102797567	0.3118906116272737	-0.8369084688629378	-0.29348356373844314	0.36921164393888073	2.029286641149857	1.1355546673409798	2.3768617106519883	0.23310060774785626	0.07647444069476961	0.24538011259600706	0.06240755152667268	0.010347540179216406	0.10098163219900112	0.007150656315412329	0.007144940353687465
UAP1	chr1:162528823-162533823	False	False	cre	chr1:161579789-161584789	0.1367788826641158	0.1561669710667322	-0.37166803925291586	-0.10347008906898993	2.151669841254901	1.117031761409711	1.7025860115993365	2.5190049295602455	1.361473449924404	0.17586460028561646	0.19460890112459409	0.05615984095248142	0.008989404816511464	0.09771701321757281	0.007150656315412329	0.007144940353687465
UAP1	chr1:162528823-162533823	False	False	ARcre	chr1:161852672-161857672	0.19095945825983981	0.2605934254942221	0.5105698149636112	0.6598382212399037	0.7539304426865788	3.306323049424181	4.298983165958316	1.8581993669986185	0.35543415021203484	0.30058962487813223	0.07525000239579795	0.03328456226364402	0.0010696480160004764	0.05854775024142917	0.007027257917582804	0.0031854773156543325
UAP1	chr1:162528823-162533823	False	False	cre	chr1:162022863-162027863	0.27277320389479803	0.6027564927984032	0.13179996367759658	0.5695556228163059	1.4129833259343965	2.0123994450864036	1.0588974349659948	0.5928187652539624	0.16867349611337487	0.16969000450482769	0.0295506445488772	0.099938492353762	0.006718703694364895	0.13442357527992915	0.00740913713846706	0.0126454785510987
UAP1	chr1:162528823-162533823	False	False	low	chr1:162037064-162042064	0.2240119532154125	0.4217421205012604	-0.38918018857320347	-0.058109731642130416	2.6460073635525285	0.8063102731146568	1.6976248473427722	0.9395272909013805	0.7892741920715759	0.2956728218280244	0.1714380581779773	0.08932901474866295	0.016250222752978133	0.09658569674646994	0.0025842570892568545	0.009126486228927585
UAP1	chr1:162528823-162533823	False	False	cre	chr1:162099090-162104090	0.17321566219635345	0.300868048213261	-0.37166803925291586	0.3014091488763925	0.40473890079014807	1.7133562554816566	0.9525867003742551	0.8165569131518285	0.20061805786628717	0.23157408723476683	0.05126111167191596	0.04068968536440578	0.010580388852266568	0.049611037489053884	0.0029170968082268952	0.020329424039691367
UAP1	chr1:162528823-162533823	False	False	cre	chr1:162112027-162117027	0.23860117318177426	0.23832299689884712	-0.4013470026793766	0.47155544508006425	0.3559794240540246	1.275289707229724	0.5552769178437951	0.8743739140419795	0.10218827370616193	0.0	0.006662010350383353	0.00490301547585711	0.012611324514834273	0.11416440850740428	0.0040243993602852735	0.01539634503616434
UAP1	chr1:162528823-162533823	False	False	cre	chr1:162146430-162151430	0.3527776842577073	0.13789676238911136	0.5105698149636112	-0.3903353178875384	0.719110496602138	2.2333005604691447	0.9791001228876772	1.408989254333647	0.11458869339393897	0.2954576724778049	0.14847752516542714	0.0	0.18992979962659798	0.031234852473164754	0.0076133841340510254	0.08404297705476123
UAP1	chr1:162528823-162533823	False	False	cre	chr1:162174469-162179469	0.36451561319555204	0.28634841062635197	0.7109830545872678	0.6172077762199765	1.3883083923620467	1.3731965496230065	0.7217121136587128	4.016044218462737	0.18007814431936153	0.48015833118932877	0.42600012313134744	0.7801130852138735	0.021313217403944124	0.20538173885208408	0.11335606201579959	0.12280992143703265
UAP1	chr1:162528823-162533823	False	False	cre	chr1:162252594-162257594	0.21621191911103033	0.23112640828631126	0.13890177571069542	0.014543920057844013	1.0545917087970003	2.2009936522300073	1.5208506716002104	3.6010725698323642	0.29057695778025333	0.38058208298881646	0.45474416195133127	0.7045757126422054	0.025369074668753367	0.1280372346453661	0.11335606201579959	0.12280992143703265
UAP1	chr1:162528823-162533823	False	False	cre	chr1:162270632-162275632	0.2264425070961951	0.406929195380669	0.33931501533435204	0.7524759302044096	0.6402918562003267	1.779819178563876	0.843989847427927	1.6986280335283066	0.22484662511278447	0.2084770539095751	0.2963007737701763	0.19079481110220123	0.010922908243180011	0.11709548847153395	0.03509173688218891	0.07297614959360081
UAP1	chr1:162528823-162533823	False	False	cre	chr1:162546187-162551187	3.6210360190812287	2.015110671489423	0.1261501881775707	1.1078598343002453	2.014134256204439	3.413195231517482	2.9545956126787893	30.619915083885815	0.34927220856349844	0.2695406537618448	0.10302857776598211	0.058029918202522145	0.011292369282929687	0.01887508495950745	0.022933324081815924	0.014273141536952116
UAP1	chr1:162528823-162533823	False	False	cre	chr1:162547829-162552829	3.6210360190812287	2.015110671489423	0.1261501881775707	1.1078598343002453	1.3319831305004843	2.758908150943659	3.1164878421901547	27.665399395553845	0.3962917248202664	0.10094823812000933	0.03505689672093642	0.11781631553227248	0.17475439607609372	0.0	0.003538534563898424	0.021827568080446894
UAP1	chr1:162528823-162533823	False	False	cre	chr1:162581162-162586162	1.2154034615948528	1.2330911575470929	0.24355830988090038	0.8205390482222602	1.2354808056591773	1.6280551708074735	2.224102693233682	7.569734398402045	0.22881744928577727	0.17171506374879933	0.2962215719040307	0.015056787069276394	0.20483080929181852	0.12345439434787923	0.0022211761394705172	0.02420564877719708
UAP1	chr1:162528823-162533823	False	False	ARcre	chr1:162699545-162704545	0.7055520318389132	0.26406894316929186	0.5181951088905241	0.4639963840833648	3.9649743481816055	5.155563111219027	3.1531431506167573	12.540706165279797	0.20097295057434014	0.4638934052175066	0.6646967433286556	0.04476940621872622	0.021844740435020604	0.06249574851472457	0.001762699033629923	0.011004256011222045
UAP1	chr1:162528823-162533823	False	False	cre	chr1:162767687-162772687	0.2455438140447001	0.4304389124104798	0.2732128282193631	0.6679150947700381	0.20274008160947302	0.9215140404483019	0.752724437499812	4.715304826236982	2.1281143925899406	1.0	1.0	1.0	1.0	1.0	1.0	1.0
UAP1	chr1:162528823-162533823	False	False	ARcre	chr1:162841482-162846482	0.28706927279507394	0.3213071528425859	-0.9119168176429877	0.6172077762199765	1.560939372185945	2.123102988709017	3.3664105761370124	1.6344092515692945	0.26259618909704563	0.7453300907991925	0.4612523285974568	0.31788641798748424	0.008521069147961796	0.4265743075000542	0.018504341627632835	0.01122573150098842
UAP1	chr1:162528823-162533823	False	False	Mid-low	chr1:163289244-163294244	0.2050517979150962	0.4677570892571183	0.2777543483986231	0.11312637271655303	1.29156410267277	1.3865026354082353	2.2236566123341928	0.6960408694258744	2.476789976519435	0.28381860634135075	0.4991180567840085	0.03904781963389233	0.013836629143911606	0.15399703494609995	0.00488951478523258	0.014873205548286677
DHCR24	chr1:55350391-55355391	False	False	Mid-low	chr1:54302033-54307033	0.3603643920575043	0.25462670438057605	0.8869211737706484	-0.42973899401142723	3.216899671925816	1.4796487863261576	1.381263290003565	5.211265247577601	0.9646982900150057	0.11405397539501717	0.04581977955168206	0.11718295436619618	0.08482061538129472	0.04645223771228049	0.0019576777841408084	0.0014661225126773947
DHCR24	chr1:55350391-55355391	False	False	cre	chr1:54420325-54425325	0.19927894374031735	0.20706985975956635	0.13179996367759658	-0.10347008906898993	1.4178891655471562	2.90756051924665	2.280942327149542	4.041078741528816	9.080605622622771	0.4815562158241793	0.5199846273203911	0.5059017530235368	0.012932509502169409	0.12082786939364881	0.0045896959731547395	0.0077066673681528836
DHCR24	chr1:55350391-55355391	False	False	High	chr1:54516611-54521611	0.2408251964552895	0.3302004898270152	-0.37166803925291586	-0.4129154650380666	4.8629649445790175	1.459076880283236	2.255528905021988	2.595488377941981	3.019259156377309	0.1241407869094998	0.21235752360143825	0.33023958485943944	0.04520596524189769	0.3026016290172294	0.010936762716357252	0.007373857918788501
DHCR24	chr1:55350391-55355391	False	False	Mid-low	chr1:54516774-54521774	0.2408251964552895	0.3302004898270152	-0.37166803925291586	-0.4129154650380666	4.8707522613304555	1.4824481102997875	2.2456419818777755	2.561604220687475	2.9717395375289497	0.19031988759297988	0.3311028227716765	0.04174082792017295	0.01265876717973945	0.047499996661455594	0.004023511370026326	0.0
DHCR24	chr1:55350391-55355391	False	False	cre	chr1:54541150-54546150	0.4049451900871864	0.2178631772399446	-0.9119168176429877	0.11312637271655303	0.41940322658672985	1.6433433247869598	1.2003219014164719	5.124511592881406	0.5108153405233936	0.219113498763524	0.11974285897891876	0.374778229959719	0.029903041796347805	0.027828631784261905	0.005972901090949906	0.013201240380470065
DHCR24	chr1:55350391-55355391	False	False	cre	chr1:54584918-54589918	0.4007349020585967	0.31729375148372174	0.2777543483986231	-0.4129154650380666	1.225729458401957	2.6027514623981753	2.397213431346478	0.3349897091845165	0.22605835278411363	0.2582816392582717	0.3509769798104538	0.9934991024279423	0.3485300156019228	0.16864095780876512	0.005972901090949906	0.013201240380470065
DHCR24	chr1:55350391-55355391	False	False	low	chr1:54616943-54621943	0.4557180662149764	0.2832895616505722	-0.09391369085429284	0.4679321061124894	1.0545090736045732	1.0448799646655673	1.4602326552050766	0.45798544612960757	0.13073099759199328	0.26488072170542104	0.2824666484848105	1.0	0.4193957766520605	0.0861090090508209	0.006965562867995732	0.0018593456549675755
DHCR24	chr1:55350391-55355391	False	False	Mid-low	chr1:54663185-54668185	0.13297744271845688	0.23510660464818064	0.33931501533435204	0.2549589832945212	2.6493142904910867	0.9203733404974217	1.2637828603714454	0.8413016138968674	1.9931845864395472	0.11512486955291319	0.25571691181748435	0.27249168756633857	0.06377472084053218	0.17716856763310654	0.005640039552783792	0.005016569145075588
DHCR24	chr1:55350391-55355391	False	False	low	chr1:54663246-54668246	0.13297744271845688	0.23510660464818064	0.33931501533435204	0.2549589832945212	2.644556379727631	0.9235950545580645	1.2675723073409046	0.8431470813259573	1.993088896702607	0.11965734850228857	0.26108857901171423	0.3096194477123229	0.08644450951071672	0.17956193345686686	0.005640039552783792	0.005016569145075588
DHCR24	chr1:55350391-55355391	False	False	High	chr1:54663340-54668340	0.13297744271845688	0.23510660464818064	0.33931501533435204	0.2549589832945212	2.6378924117609412	0.9293485049870183	1.2735454046460908	0.845998246586951	1.9929426069828406	0.43596905976824674	0.3747040327531472	0.25099018582055416	0.48457456171220137	0.10875368828193324	0.00409526905649246	0.0024652154328719533
DHCR24	chr1:55350391-55355391	False	False	High	chr1:54869592-54874592	0.30112481584650913	0.20471907188126362	0.6720487420676685	-0.4129154650380666	2.1779958368535524	1.535831411767859	2.5178693489953377	9.261221487534256	7.402372724027113	0.23372223059190148	0.3713055268257612	0.1505277261338299	0.012742685688850489	0.15352624598906453	0.0	0.00759604020880499
DHCR24	chr1:55350391-55355391	False	False	Mid-low	chr1:55227687-55232687	0.4986963289690062	0.9226591988286422	0.12806470539850293	-0.746142471549353	1.3696574516467275	2.1922590220599987	2.1575809776093275	3.13511530405125	1.5567679829506949	0.11964828097731843	0.370118196918742	0.15308940933878856	0.15643314998186464	0.4799693332570538	0.005859788617445848	0.015174305930430718
DHCR24	chr1:55350391-55355391	False	False	ARcre	chr1:55345858-55350858	23.6482168571627	9.871576266535147	1.852031009452005	0.5490408605552655	9.689122135421513	5.4903487632489	5.746158035718961	14.53897757152588	18.601416002832202	0.1247521050601559	0.3683341079354019	0.15079464770423018	0.1538605937188918	0.480808436369997	0.005859788617445848	0.015174305930430718
DHCR24	chr1:55350391-55355391	False	False	ARcre	chr1:55368298-55373298	2.5458692629512516	3.002379867411963	1.4565057667876706	-0.09824800619471143	3.4903370965776443	3.4809225205704073	1.8133178096299587	2.263710476822415	0.19027754395054197	0.11331104068512406	0.1128605900235868	0.15627194630794203	0.010598650555184405	0.0	0.005314931203523758	0.019614335637346113
DHCR24	chr1:55350391-55355391	False	False	cre	chr1:55390483-55395483	1.414778696414604	1.9259989836058833	1.2385831827386518	0.09663541979273134	0.9287780897984548	1.3777320933374049	1.646945278931856	0.565170969290948	0.28966809739990634	0.1598885043823724	0.1797067652917154	0.32436430347176143	0.020634231447118886	0.0011642982064716716	0.012830163084038016	0.0035792619422731404
DHCR24	chr1:55350391-55355391	False	False	cre	chr1:55413889-55418889	0.45539983252354516	0.7797154404571105	0.08237610405368516	0.5114988098893205	0.4993337362328676	2.298995180278996	0.5518028141798573	0.4064726489269559	0.1296649541513519	0.0	0.0	0.04827482668766746	0.0007709344657084369	0.015080476217549025	0.0010201437534699087	0.0018633977729986201
DHCR24	chr1:55350391-55355391	False	False	cre	chr1:55485439-55490439	0.3073942318168768	0.7945355279393177	-0.2603500197593071	0.5548882304163925	1.5814772527515482	1.6044491869984956	1.7791703396705034	0.4525372727700107	0.16280221232089098	0.3694046639744237	0.3956850794400496	0.0	0.005218422356317194	0.08804799290643663	0.012651347063381186	0.013842119897244874
DHCR24	chr1:55350391-55355391	False	False	cre	chr1:55528030-55533030	0.31494890717400115	0.5202798888936627	-0.4102920979294786	0.7524759302044096	1.1656079454467465	2.039903816397563	2.3254690364609516	0.5881598180785121	0.1686562676817129	0.02919569497866454	0.22660749524806192	0.008329730506084747	5.771209442092952e-05	0.0695985625739315	0.014986548491597603	0.010332332562859153
DHCR24	chr1:55350391-55355391	False	False	High	chr1:53659601-53664601	0.14894858233902109	0.19739025752657308	-0.09391369085429284	-0.10347008906898993	0.839699045433963	1.4334596567220834	0.45835759897244627	2.0652982490760277	1.6964502452705377	0.0020058591654814207	0.19115825491010494	0.034289332484418816	0.1008848390917047	0.24144286591247327	0.0012793641835246114	0.0053590650611178275
DHCR24	chr1:55350391-55355391	False	False	cre	chr1:53975476-53980476	0.21092040472680632	0.25785109224692326	-0.09391369085429284	0.0	1.529943895628382	3.116311426936891	3.0860468293603747	7.805070390605101	0.36855105011012473	0.0027094191321190148	0.19184205820184194	0.034414314428703095	0.10087965876328386	0.24093018897121693	0.0012793641835246114	0.0053590650611178275
DHCR24	chr1:55350391-55355391	False	False	cre	chr1:54324329-54329329	0.19758938299974219	0.18318589028434476	-0.09391369085429284	-0.17373885610199535	0.8494227977243842	1.7826935149960104	2.0393165920505982	0.9513294439441986	0.36349455007871084	0.003965861297889061	0.1929198998056617	0.03460740598490061	0.10087173911780029	0.24021212953638402	0.0012793641835246114	0.0053590650611178275
DHCR24	chr1:55350391-55355391	False	False	Mid-high	chr1:54353007-54358007	0.24348847064811058	0.31108466054106443	0.04404851761544129	-0.10347008906898993	0.666862219806231	1.9145440840500705	0.8680186706485403	5.86891719353709	0.6820264978117868	0.13880991446173147	0.277854336045765	0.1893026048099259	0.00875245012124607	0.031077178916569435	0.0019607446741945053	0.009174081022314541
DHCR24	chr1:55350391-55355391	False	False	Mid-low	chr1:54357360-54362360	0.24348847064811058	0.31108466054106443	0.04404851761544129	-0.10347008906898993	1.97367442005352	2.0939012887589046	2.14945362278913	15.004870585660505	6.567624635342923	0.13640998440416818	0.4174573629211975	0.6045177417953628	0.39372053849735794	0.1906571082172096	0.008420786324358356	0.002222575759302933
DHCR24	chr1:55350391-55355391	False	False	cre	chr1:54362427-54367427	0.2668610520364156	0.20119995683405636	0.7109830545872678	0.47155544508006425	1.2077346717938569	2.1241195469251957	1.7697884902052934	15.100862009043976	7.876639331336371	0.05685373453329796	0.47577067174523846	0.5916511684671865	0.04234252873729006	0.07075845885659016	0.007938159658714559	0.012670122162762611
DHCR24	chr1:55350391-55355391	False	False	High	chr1:54409102-54414102	0.23565112506704397	0.2317883705112918	0.33931501533435204	0.2549589832945212	2.0528151094521085	1.4383634530288039	1.6215489163794148	4.3585671705622735	1.3076957207167808	0.3108953308951086	0.2224367602417257	0.036957217001067355	0.02843576239426631	0.05918425610207527	0.012281768795661667	0.027699456316275215
DHCR24	chr1:55350391-55355391	False	False	Mid-high	chr1:54409526-54414526	0.23565112506704397	0.2317883705112918	0.33931501533435204	0.2549589832945212	2.0750267989145823	1.4591184019360826	1.6513171965501774	4.90679093565769	1.7264464133586352	0.27976106364457526	0.3524435558105816	0.18963495945264164	0.07725867596625381	0.10355659889052525	0.01681188724947674	0.0763257135423622
DHCR24	chr1:55350391-55355391	False	False	low	chr1:54481303-54486303	0.10285434923771443	0.25677929314094516	-0.37166803925291586	0.11312637271655303	1.8334019711361609	1.981439812874116	2.2621087559415014	2.5576628908648664	0.3650446718873864	0.19649977325870183	0.2292909604414769	0.06041188645514918	0.013687886590446282	0.15209589528653952	0.008777047042530368	0.08794662829142696
DHCR24	chr1:55350391-55355391	False	False	cre	chr1:54533685-54538685	0.22799633112936338	0.373217230909762	-0.6669345369718265	0.8263611784760004	0.40859792889795754	1.4300576393895152	0.8298790571793859	2.6424813124180826	0.3254405886586813	0.3445203431906933	0.36970560080576703	0.35978440547611656	0.16653186098778397	0.26221432541174283	0.07309992868514158	0.2902982935709208
DHCR24	chr1:55350391-55355391	False	False	cre	chr1:54557564-54562564	0.1268740037233587	0.20123921533539177	-0.37166803925291586	-0.3903353178875384	0.548552653480824	0.911188189289935	0.204437170595534	1.0478096353524615	0.14390546367676593	0.10188415464193128	0.2602996692624275	0.015588734307868989	0.00866204524015502	0.056050730467881026	0.055719012469454106	0.1798867536958156
DHCR24	chr1:55350391-55355391	False	False	cre	chr1:54750618-54755618	0.14902079337710733	0.2720679685718821	-0.37166803925291586	0.3014091488763925	0.6970104401036437	1.546821076867712	1.7442283421253664	3.1302077978386436	0.29133803385700585	0.26498675917132697	0.180272116238509	0.001180265995644629	0.001273178124601387	0.02681814804879754	0.03494437373708843	0.1253221538428409
DHCR24	chr1:55350391-55355391	False	False	cre	chr1:54952092-54957092	0.2897611960479348	0.30593897991197605	0.04404851761544129	-0.3903353178875384	1.0652735191328435	1.1715305689471422	2.8410254292199113	9.071235308833627	0.9118056037581886	0.30307017379589657	0.06268190911066153	0.00484109155834429	0.0	0.009777013163882398	0.014973032722140915	0.061571584856349455
DHCR24	chr1:55350391-55355391	False	False	cre	chr1:55027796-55032796	0.3920330477700897	0.45154903628632503	1.0437167813205843	0.330342547401428	0.9578588502983565	2.334827831152743	1.4371196059975628	0.8806952559804719	0.6549232779776801	0.14649817799634832	0.2580431216735699	0.010666130157408703	0.06931556074321814	0.03862216027270873	0.0027344739037810095	0.015323548769611946
DHCR24	chr1:55350391-55355391	False	False	cre	chr1:55321630-55326630	0.30951310360320283	1.0352471574467124	0.27019475965357975	0.006111116035560353	1.8201275668175596	1.8109922037880584	1.4751036702582572	1.2270239099748586	0.38250418763265254	0.13497299546826605	0.4417216300466405	0.022846710512558786	0.0019501804471562807	0.06200783920006057	0.04594100359310703	0.07925410356415934
DHCR24	chr1:55350391-55355391	False	False	cre	chr1:55337700-55342700	1.8240186694328375	2.9957090839588845	-0.4081955479484455	0.45633475707534876	2.8420843231788817	2.4888021617555696	2.253242412533846	5.647520295925711	3.205800031991224	0.15139477782260735	0.28415959724450973	0.007960759865613428	0.0017939424412016184	0.12638071920863467	0.00868705599713394	0.06310125974626056
DHCR24	chr1:55350391-55355391	False	False	cre	chr1:55408537-55413537	0.925632296489875	1.3973558395063472	1.2245705797602597	0.7702592789791312	0.6574844010389556	2.1246051095084346	1.2034549185544352	0.35241736615607155	0.1531827835096151	0.5817382178571757	0.29938026152634034	0.016783768642411424	0.0026719515601171273	0.14265819409451902	0.005820954260394892	0.02532349261205001
DHCR24	chr1:55350391-55355391	False	False	low	chr1:55443965-55448965	0.1672385285706991	0.33164641271386297	0.33931501533435204	0.2588900789501648	0.7670318222170633	1.5820268701276359	1.6344401220755398	0.4924844250224933	1.4100447359997927	0.24648963688377157	0.3827388490845933	0.017145624975803516	0.002110861792561109	0.08156974753825481	0.009007912189285646	0.03479360198321881
DHCR24	chr1:55350391-55355391	False	False	low	chr1:55462106-55467106	1.184551932815304	0.9510305845337305	1.5375844742891456	0.5159076195676278	0.9840631815883398	1.5292512086873609	2.6523351444013334	0.6723413190848162	0.16568820187122782	1.0	1.0	0.9619470881159223	1.0	1.0	1.0	1.0
DHCR24	chr1:55350391-55355391	False	False	cre	chr1:55513428-55518428	0.23991082744076253	0.4285297723999884	0.7109830545872678	0.2588900789501648	1.732540752451077	3.575060900866665	1.8635190125021628	0.5828166936687491	0.17902057818396988	0.5611802184649707	0.2903214864465374	0.1306201711941025	0.0032813667550764592	0.33206520441091475	0.10375779573966032	0.29098682728952807
ABCC4	chr13:95951183-95956183	False	False	cre	chr13:95830928-95835928	0.22230784018169758	0.8578056564428023	0.06385449334560424	1.078828320390869	2.329789719893524	1.0293150388377357	0.5681313018843297	0.3446804671771429	0.2524586584786008	0.23307339362098567	0.6383547870663134	0.8895228507833394	0.1594368452639589	0.3331993843106602	0.0	0.02616453133930071
ABCC4	chr13:95951183-95956183	False	False	cre	chr13:95842259-95847259	0.315533102729147	0.8213740257573505	0.030875989197080303	0.504354260212057	2.7427007365237155	0.8000066599520502	1.244756849129076	2.3811566262904655	0.3043326029867638	0.09463223847857849	0.0480335461632255	0.008288687266747165	0.08150997616585987	0.14627340802159525	0.012551423052380684	0.22042141034324228
ABCC4	chr13:95951183-95956183	False	False	cre	chr13:95863342-95868342	1.4256066484015892	1.2498789867254412	0.3784681856382364	1.062130085652887	6.763628203808096	6.286188261164604	2.6649130845852915	13.876302895463239	1.1891175338039603	0.05513948206054477	0.19792770488349073	0.1254025289414158	0.10310793377394994	0.1765760582494292	0.04564476578191489	0.20547136967652302
ABCC4	chr13:95951183-95956183	False	False	ARcre	chr13:95896501-95901501	0.8516596295891586	0.676363037277706	0.8653727474779385	0.2156932867152509	1.8497943361542792	1.589648340171197	0.9232188857850797	10.689790152240274	0.35783709793890056	1.0	0.5125376468696877	0.7864663642191182	0.47149224711760934	0.4716632652389545	0.4397015192636186	0.38131215615337105
ABCC4	chr13:95951183-95956183	False	False	ARcre	chr13:95917889-95922889	3.003989750963479	1.5826015539913418	1.3444660499387306	0.728893846018704	13.347593327774938	5.58840410556662	4.177919137122475	15.325526590449542	0.4726632430712371	0.23660364253531646	0.16625751158246976	0.1317606764990391	0.3110316697681061	0.01014085414636965	0.36439187695131686	1.0
ABCC4	chr13:95951183-95956183	False	False	ARcre	chr13:95921252-95926252	3.003989750963479	1.5826015539913418	1.3444660499387306	0.728893846018704	13.962868423162774	6.036738538870264	4.865328926429683	17.589409324373182	0.4806211804381463	0.0	0.12360625196009808	0.015606751845211759	0.0	0.0	0.2272273516260495	0.09878771878289612
ABCC4	chr13:95951183-95956183	False	False	cre	chr13:95964476-95969476	1.213456391043237	2.7575542860157882	0.759038720088395	1.3239795956836067	0.47481562375151243	1.853649308337076	1.1017968962089553	2.4917175619755354	0.8037235425657304	0.1893306711239598	0.32451740328561596	0.0	0.030334845892790088	0.03231206896945396	0.06719279735202281	0.10428352109238863
ABCC4	chr13:95951183-95956183	False	False	cre	chr13:96054148-96059148	0.37623476459877925	0.5747901928665754	-0.5683692658667966	0.461178475562443	0.7769257950961035	1.5791663544327088	1.8161855471394757	0.20054964738927314	0.12954630184961727	0.1171096146968044	0.2700414113760477	0.00926868846827647	0.07380084539732087	0.007103699805028451	0.03569850936369642	0.011028452017737429
ABCC4	chr13:95951183-95956183	False	False	cre	chr13:96128496-96133496	0.28751410284959866	0.3475376848759372	-0.23435397874609806	0.1810668772939408	0.4334306466185853	1.1598263317859139	1.5702797149695882	0.3617215705538116	0.23394287893361407	0.17731201150558648	0.0	0.1878023667817917	1.0	0.11808030053440947	0.010372839388986966	0.0
ABCC4	chr13:95951183-95956183	False	False	cre	chr13:95778309-95783309	0.18694998228969226	0.3844226716235958	0.33931501533435204	0.8761413547168921	4.876886898648312	1.8331514821777832	3.232854437771601	15.668337679131458	0.43962330416600115	0.19113593664264275	0.126696781504474	0.6032161222587056	0.12538477862882066	0.1110475805706119	0.23596033492008528	0.14596483279900793
ABCC4	chr13:95951183-95956183	False	False	cre	chr13:96030580-96035580	0.8270584683506961	0.5613975175874103	-1.4667440274419385	0.22963328285488718	0.3366339675731413	0.4798480690939504	0.909268167077342	0.47193326523917006	0.05668811122529446	0.8798237560122807	0.8477167873961342	0.8698084419578047	0.17319317720699975	0.9548462858617962	1.0	0.5178477933941933
ABCC4	chr13:95951183-95956183	False	False	cre	chr13:96326948-96331948	0.21617068336253445	0.3206625411957692	-0.38918018857320347	0.11312637271655303	1.9456238272414907	1.5093819280357312	0.3513068122826263	3.466218650363313	2.458486718734936	0.95703839009726	1.0	1.0	0.17650650137249277	1.0	1.0	0.5178477933941933
KLK3	chr19:51355671-51360671	False	False	ARcre	chr19:51352016-51357016	27.83922213698741	6.574683581005222	1.6193210978718107	1.2282267023806772	18.807628253800836	8.924705303159536	5.719065001921725	51.97217614526875	12.727909356847478	0.14676192263535506	0.13009334284416316	0.17886999621551553	0.40303915338661345	0.05304592880628055	0.0	0.011014015174755946
KLK3	chr19:51355671-51360671	False	False	Mid-high	chr19:50885096-50890096	0.24837915996701512	0.3275321949813417	0.0	0.330342547401428	2.4923157991109326	2.659634174561884	1.5086671379739833	10.073033637541196	6.509867372179368	0.13859468432036692	0.03410388596214965	0.10547587306266164	0.07277422062576272	0.01904011823755732	4.2350783637065306e-05	0.005825270512400887
KLK3	chr19:51355671-51360671	False	False	cre	chr19:51159390-51164390	0.24954765378829916	0.24395909317320633	-0.20093376305572	0.6172077762199765	1.6676322553603822	2.5802218130916237	1.0440726887960499	6.328010546145012	1.3581822111664252	0.08131214191083987	0.2537010296663446	0.012371492870731674	0.11942567209068397	0.051032372573825126	0.006806585754420388	0.02150865527321119
KLK3	chr19:51355671-51360671	False	False	High	chr19:51224086-51229086	0.43617859872685194	0.4965653007633974	0.04404851761544129	0.8761413547168921	2.443484535819428	2.0232474983574904	2.106935396162979	1.5772479680195837	2.085881601599678	0.2151572904625323	0.23962390588852714	0.05694221195277859	0.42741126808060653	0.24504483375172192	0.08842358046515426	0.1543634067261212
KLK3	chr19:51355671-51360671	False	False	High	chr19:51305686-51310686	2.6880602840470145	2.636405356764364	-0.6698662068489246	0.8062086594422808	7.148529977762595	3.3246616248832104	2.038801313733451	3.8515223239481453	6.890039316448327	0.25123139371661907	0.5032247386466454	0.3546054412275124	0.030992630841855554	0.15403679962422076	0.080183536152217	0.09335490675623732
KLK3	chr19:51355671-51360671	False	False	low	chr19:51337969-51342969	2.4607105152850726	1.653765063027005	0.19371129136291076	0.8818598992308728	4.941471041691583	3.6754203044814058	3.3146443872976112	19.040145325435542	0.7064460601499117	0.36894193331904446	0.4114211390567149	0.7167214081137117	1.0	1.0	0.5049748014287269	1.0
KLK3	chr19:51355671-51360671	False	False	ARcre	chr19:51342895-51347895	11.074495371144835	1.4045798588412353	0.09528031736753229	0.5916410371014772	4.3259905824843194	5.3341089807859765	5.665974501441748	33.34256648932082	3.044179253899153	0.03674831877385785	0.02609493686941346	0.0842800534495965	0.9151220106673819	0.11388669452677701	0.06136222021887435	0.26049066218333816
KLK3	chr19:51355671-51360671	False	False	cre	chr19:51362463-51367463	14.181059613539071	16.25674663412564	-0.09154520864069011	2.1233367618731527	25.457139343688137	4.8199530778930475	2.870309726289363	37.51754650546912	15.821647189356664	0.0	0.0	0.02869697411883816	0.00036979660589917353	0.08122279650046782	0.013244320450314054	0.007355820631330362
KLK3	chr19:51355671-51360671	False	False	ARcre	chr19:51370076-51375076	11.409914840091064	3.05523598353644	0.35594596248899696	1.5227723599175147	14.651816422818246	5.365775811623106	4.091507728130965	35.833191551846404	5.327947584830377	0.2652507555099622	0.1869513433151095	0.0	0.023548590548042356	0.0	0.0017999604734281558	0.0
KLK3	chr19:51355671-51360671	False	False	ARcre	chr19:51390631-51395631	5.363647131630139	2.3197416694056088	0.21060390272542473	2.0683354837566648	6.666886024786879	10.955908631929606	4.081700788012661	16.551578078322184	0.22300304040807806	0.42182077626287323	0.9890310176635031	0.6349010855181423	0.18086034828105454	0.1286574743507146	0.3923807699603298	0.07788391943874964
KLK3	chr19:51355671-51360671	False	False	High	chr19:51411494-51416494	1.9414145427473233	4.3457559804889	-0.2782334758108913	1.604782813013676	3.967780651727144	1.5899408780576634	1.0053089181372838	5.246468448739213	14.4976656376789	0.7910990008970452	1.0	1.0	0.8016662343875753	0.725807534040319	1.0	0.39887652964229986
KLK3	chr19:51355671-51360671	False	False	cre	chr19:51422959-51427959	0.6138011258489702	0.2686110714907691	0.4337800826642923	-0.020117645137184573	3.175640169658504	1.232626610817723	0.8790079345190527	2.4102752136068464	0.22877136607098825	0.42507758098872317	0.6637318008599105	0.6837117972562209	0.32726847895728123	0.5544427105821712	0.4045376826442079	0.18036705062680605
KLK3	chr19:51355671-51360671	False	False	Mid-high	chr19:51609127-51614127	0.29804158675421466	0.15013371588592933	-0.6669345369718265	0.1810668772939408	1.205885515054177	3.8117345129540823	1.7838631049917717	0.9459777179555385	0.590329124576285	1.0	0.6617055974532703	0.30583505809465333	0.0	0.22518425432027706	0.1853973064876445	0.13470293006562148
KLK2	chr19:51374195-51379195	False	False	High	chr19:51224086-51229086	0.4615662230009562	0.1824523081401303	1.1851296458623508	0.1810668772939408	2.443484535819428	2.0232474983574904	2.106935396162979	1.5772479680195837	2.085881601599678	0.0	0.12686443485167812	0.05491548105949129	0.3365596549042234	0.1392816834656473	0.0	0.032235013420897185
KLK2	chr19:51374195-51379195	False	False	ARcre	chr19:51370076-51375076	24.151141453096155	4.716057747423046	0.9320246211168338	1.1472384891266687	14.651816422818246	5.365775811623106	4.091507728130965	35.833191551846404	5.327947584830377	0.16867063796566373	0.0814072114517487	0.13868432981564097	0.22236856069252556	0.031584570231666206	0.008525251344915068	0.05399441593338701
KLK2	chr19:51374195-51379195	False	False	High	chr19:51012110-51017110	0.10525621970992047	0.24029245128964516	0.0	0.6598382212399037	3.1115984598931745	0.880856310498377	1.194877198810493	3.4584295890722276	1.941121414584045	0.11338811466309379	0.4017874675038059	0.0	0.3649165128007111	0.08945091823838837	0.014817919982264623	0.01972862364054368
KLK2	chr19:51374195-51379195	False	False	cre	chr19:51159390-51164390	0.31025343513551984	0.3409263654946405	0.5152531345177322	-0.6452943011820598	1.6676322553603822	2.5802218130916237	1.0440726887960499	6.328010546145012	1.3581822111664252	0.03491498496450237	0.0316515018253901	0.02431774338805713	0.001129948741404587	0.14405818533019477	0.028819447742718888	0.09245420743167104
KLK2	chr19:51374195-51379195	False	False	ARcre	chr19:51390631-51395631	9.309791296313223	3.845924590058687	0.5677469078391137	1.9180285372799775	6.666886024786879	10.955908631929606	4.081700788012661	16.551578078322184	0.22300304040807806	0.07459558288606506	0.0	0.27277548422425685	0.450698191329135	0.0	0.0016875137408835868	0.0
KLK2	chr19:51374195-51379195	False	False	cre	chr19:51422959-51427959	0.7982453526209108	0.5187970287979528	0.2732128282193631	0.907091703706109	3.175640169658504	1.232626610817723	0.8790079345190527	2.4102752136068464	0.22877136607098825	0.08339331458493054	0.023349495754193927	0.311200676082685	0.42967889440154333	0.021176928250253	0.0016875137408835868	0.0
KLK2	chr19:51374195-51379195	False	False	High	chr19:51867172-51872172	0.14583398145296947	0.09121043614086376	-0.37166803925291586	-0.17373885610199535	1.2441570977660157	1.6324107110231425	0.7740039578791901	10.92142956665677	2.5237923134147433	0.08460346681086853	0.025586210256637727	0.31565700328780527	0.44762892104174545	0.020532411141676678	0.0016875137408835868	0.0
KLK2	chr19:51374195-51379195	False	False	Mid-high	chr19:51868731-51873731	0.14583398145296947	0.09121043614086376	-0.37166803925291586	-0.17373885610199535	1.5280901372964824	1.7210483181991263	0.8514659980772062	12.237720771156805	2.416489968236642	0.4451509886042573	1.0	1.0	1.0	1.0	1.0	1.0
KLK2	chr19:51374195-51379195	False	False	Mid-low	chr19:51868853-51873853	0.14583398145296947	0.09121043614086376	-0.37166803925291586	-0.17373885610199535	1.5194486714755233	1.733240665192348	0.8588863068720404	12.39037646448648	2.5081238588057766	1.0	0.997043879736854	0.43713086091642195	0.0	0.40445008301251256	0.38279044365658754	0.8118568897957573
NKX3-1	chr8:23537940-23542940	False	False	Mid-high	chr8:23312708-23317708	0.7901090322202441	1.5128201056617463	1.0152122448865009	-0.49429230535498075	1.6276688973052635	1.3613283945674706	0.9367824191848912	3.145451259429713	1.957499603568104	0.06038672189116022	0.013295364428363578	0.9100078787901192	0.12241065017767172	0.094963685557466	0.00864804401826188	0.010453162924539752
NKX3-1	chr8:23537940-23542940	False	False	cre	chr8:23327535-23332535	0.959113373292009	2.119518735905435	0.5216868838677149	0.39229441998546366	0.7221260215279472	2.306977543034841	1.0542874901535484	0.350174143861147	0.16307457040461185	0.2381593969618962	0.0984196233997189	0.0753106477763652	0.11400332674755653	0.11605049982515875	0.013329118931291885	0.01734125142265381
NKX3-1	chr8:23537940-23542940	False	False	cre	chr8:23329539-23334539	0.959113373292009	2.119518735905435	0.5216868838677149	0.39229441998546366	0.9121559298438141	1.8258865007565346	1.14054185727978	0.3662978002303789	0.12363167144842678	0.01945800857610918	0.05669079042441345	0.04117469542113602	0.09383602102285993	0.20283003345360984	0.022060557141265362	0.0
NKX3-1	chr8:23537940-23542940	False	False	cre	chr8:23363990-23368990	0.6357076903418627	0.8074587987061339	1.0437167813205843	0.9101765060264969	0.9087985500634501	1.2172614691850285	1.6846695427620455	2.313751717822596	0.13908851975026043	0.12301598765436358	0.1336162631780499	0.019688967748757294	0.04487016182707399	0.05588136009830116	0.003012152049496553	0.021290112901002994
NKX3-1	chr8:23537940-23542940	False	False	High	chr8:23383969-23388969	0.7058726604980312	1.0234841999124271	0.12806470539850293	-0.15459935706963476	1.7591324467718688	2.4928230528956155	0.9053816613639438	5.097775294545761	4.749324255475521	0.09622200215702906	0.04501205005714285	0.11986868820964183	0.09739184855018179	0.1182744467941917	0.11440644611252462	0.1014873844452688
NKX3-1	chr8:23537940-23542940	False	False	cre	chr8:23446193-23451193	2.868104847703187	4.787965095924479	1.4128902031431618	1.024082041203981	1.172492288860796	1.0343268237580725	1.8802906623290605	2.8781444295061323	0.26269635337358804	0.27722664630464056	0.05765827714838778	0.006559890864952066	0.003873558012987647	0.023484021761521208	0.14133063122110834	0.1461104762737832
NKX3-1	chr8:23537940-23542940	False	False	ARcre	chr8:23475838-23480838	2.4689417127269966	2.7246285396335606	0.27736431744016077	0.4367722831708186	4.4354857507018375	5.302562599505574	5.903660175592531	19.831883977527745	0.283428402284474	0.1851420575844795	0.06694121536797229	0.007213476193512634	0.0018179511104742495	0.04337597415827336	0.14133063122110834	0.1461104762737832
NKX3-1	chr8:23537940-23542940	False	False	ARcre	chr8:23498924-23503924	0.9665814038127666	1.1822953289687161	0.9438130829216179	0.8316513837577575	1.5793666770387946	4.503925286000911	4.8550692109215445	2.741859435469048	0.0887489018536925	0.06864646570722364	0.12550177127008888	0.08615508096592361	0.002623500522439299	0.04302453032840101	0.08980867375126912	0.049607586463989835
NKX3-1	chr8:23537940-23542940	False	False	cre	chr8:23509024-23514024	0.661281584646046	0.5415693562871478	-0.9788516539205457	0.08607818750694403	0.49778069768943173	1.1216199262548854	2.272584989692679	2.1469683687246284	0.22597815059064352	0.31279893062731995	0.041632611953175344	0.19900770709762622	0.24289063735480207	0.13203578936954585	0.10098669813006743	0.0654963998464235
NKX3-1	chr8:23537940-23542940	False	False	ARcre	chr8:23535963-23540963	6.349020264948296	13.729059518399854	1.0741496252053628	0.8299509938424878	9.991052228136107	6.083068536034598	3.0421723876579643	14.724194854490483	19.27670692435211	0.4474111638268934	0.1505828031895172	0.34740516921126124	0.01576963763263023	0.4629028291695096	0.11869598893733883	0.03970797843527044
NKX3-1	chr8:23537940-23542940	False	False	ARcre	chr8:23537929-23542929	6.349020264948296	13.729059518399854	1.0741496252053628	0.8299509938424878	10.050885617993478	5.8165958199175085	2.418091393439672	14.631448311228256	17.945314046414452	0.033631343606769275	0.1465550677916315	0.10903319170306318	0.009065448825557014	0.0706274658134803	0.4454532324620395	0.3423764986888445
NKX3-1	chr8:23537940-23542940	False	False	cre	chr8:24074067-24079067	0.14079789299040124	0.21835009246500445	-0.38918018857320347	0.014543920057844013	0.809885664522389	1.3357456485128278	0.5185435169220155	1.8557867336392193	0.13410040734916823	0.0503399262556139	0.18877488953677804	0.07939438429003559	0.007151842242725666	0.0	0.09388286651949394	0.030051239352196862
NKX3-1	chr8:23537940-23542940	False	False	ARcre	chr8:24312365-24317365	0.1822736363006873	0.27585173039773264	0.13890177571069542	-0.10347008906898993	0.9925952474809934	5.7266213775204715	9.81025321981093	24.857895237269076	0.21142778891606706	0.027324152367978225	0.025087910496665956	0.0	0.005316376879609713	0.0024450691058721867	0.027875020313258034	0.030008940621458865
NKX3-1	chr8:23537940-23542940	False	False	High	chr8:22924192-22929192	0.12625870632698835	0.2751125592152596	-0.09391369085429284	0.6172077762199765	1.4049787494386663	1.1741088763717238	0.6420801835844855	22.637830044676672	2.437559318969596	0.12541260308150612	0.08770049207726728	0.012920172970671637	0.007400184652646684	0.019225572788054437	0.0	0.013049713525433208
NKX3-1	chr8:23537940-23542940	False	False	High	chr8:23019043-23024043	0.1556420276046298	0.36876348490330674	0.0	-0.44275923384593024	1.6064232985728994	2.10287277407764	1.4330300866198564	2.046224423945573	2.276239949910978	0.09132526444680725	0.0	0.0675911034286756	0.0023635399578370883	0.03267052643477341	0.010964290752348758	0.006278245362599234
NKX3-1	chr8:23537940-23542940	False	False	High	chr8:23101657-23106657	0.2104496645055864	0.13299063605484213	0.2777543483986231	0.3014091488763925	2.435437288260546	0.9602789877712999	1.0452978843729799	1.2041058182168285	1.8892705342386078	0.0	0.06032325013801681	0.06198842202651135	0.009960425225745669	0.03795689638785315	0.003012152049496553	0.012449072657182628
NKX3-1	chr8:23537940-23542940	False	False	High	chr8:23142942-23147942	0.0908819547301806	0.42245247756978105	0.2777543483986231	-0.45313531036898475	1.0316211937977946	1.5013121485143486	1.7600670459572603	0.6740625710783205	0.9497156834542991	0.2524920206044174	0.4021941374747788	0.4382801585238969	0.01158688579548969	0.0590408218152433	0.0005074725921773904	0.007664873934085592
NKX3-1	chr8:23537940-23542940	False	False	Mid-low	chr8:23427657-23432657	0.8170346886768148	0.6728630460394494	-0.15237098566473625	0.2610249712748916	4.919939992651337	3.1960975147080775	1.9177152104062642	8.758674002991345	0.39133604677861267	0.8506050584135761	0.5795614403446345	0.7962666069455788	0.010145920696851347	0.4121911238139192	0.3818623089007451	0.19061670884472012
NKX3-1	chr8:23537940-23542940	False	False	cre	chr8:24049764-24054764	0.07197453858071892	0.3104154400415014	0.0	-0.3584290723635112	0.6814446116866582	1.513833138506367	1.3334310301044923	0.507079445437992	0.2307433343274141	0.6977396294453355	0.4667091237957258	0.10350877028364008	0.0	0.11321826656070469	0.14252036773830257	0.07717706507624672
NKX3-1	chr8:23537940-23542940	False	False	cre	chr8:23602991-23607991	0.24694731571046466	0.5409942598303982	0.0	0.2156932867152509	0.5211386993952227	1.00137523816605	0.7516530983090952	0.18834458388755726	0.19075931825142478	1.0	0.2716000554721721	0.5892223362653936	1.0	0.9937367598957066	1.0	1.0
NKX3-1	chr8:23537940-23542940	False	False	cre	chr8:24188147-24193147	0.0908819547301806	0.302249085423215	0.2777543483986231	-0.10347008906898993	0.8603869113317025	0.8586216555657095	1.0790496455392213	1.7175711009937698	0.2798691229715347	0.9489950377114038	0.2044346990228356	0.5854627808294086	0.9306131024272327	1.0	1.0	1.0
NKX3-1	chr8:23537940-23542940	False	False	ARcre	chr8:24192420-24197420	0.0908819547301806	0.302249085423215	0.2777543483986231	-0.10347008906898993	0.8417133610214184	2.236239678938494	1.1668845211903198	1.770874182909136	0.25934410578324785	0.2636868657853298	0.06977628714193758	0.06414910515626507	0.008890743023803143	0.03600218632593437	0.003012152049496553	0.012449072657182628
NKX3-1	chr8:23537940-23542940	False	False	cre	chr8:24218897-24223897	0.07515996724669469	0.23720279003716063	-0.09391369085429284	0.0	1.0618038630714268	2.177752804955744	4.255614686541455	11.000519154964914	0.31107758010903186	0.20686342152344078	0.39950228082902206	0.428654309971907	0.008487159391467693	0.068383243782768	0.0005074725921773904	0.007664873934085592
NKX3-1	chr8:23537940-23542940	False	False	ARcre	chr8:24222320-24227320	0.07515996724669469	0.23720279003716063	-0.09391369085429284	0.0	1.1510530003369437	1.9393686128269705	4.230602736027292	10.763053796529821	0.2516001599874278	0.30834420587361283	0.17785124819937292	0.26400810391059476	0.00218847978408544	0.051639621089180035	0.03599101260560284	0.01570434818644491
NKX3-1	chr8:23537940-23542940	False	False	ARcre	chr8:24291848-24296848	0.2978917704443598	0.3465080357500771	-0.6341624692443646	0.47155544508006425	0.9910994159991141	2.469549580052763	2.1710856854870335	6.701305876213187	0.13074136008381032	0.931773225631469	1.0	1.0	0.006393535305764695	0.05179620175006026	0.017571816827244405	0.010507529461578473
