# Supplementary material for: Decoding the epigenetics and chromatin loop dynamics of androgen receptor-mediated transcription
Source: Nat Commun. 2024 Nov 3;15:9494. doi: 10.1038/s41467-024-53758-5 (PMC11532539; doi:10.1038/s41467-024-53758-5)
Supplement: Supplementary file 9 — Source data [file 41467_2024_53758_MOESM9_ESM.zip › source/fig2b_promoters.tsv]

Promoter	Signal	Time	TMM_signal	Gene_Set
chr1:51431867-51436867	ATAC	Vh	77.11824061408488	Down
chr1:51431867-51436867	ATAC	30m	74.20470298209261	Down
chr1:51431867-51436867	ATAC	4h	78.08578433417199	Down
chr1:51431867-51436867	ATAC	16h	84.38518451257671	Down
chr1:51431867-51436867	ATAC	72h	74.60340202522055	Down
chr1:51431867-51436867	H3K27ac	Vh	37.060202942668695	Down
chr1:51431867-51436867	H3K27ac	30m	30.65236458260832	Down
chr1:51431867-51436867	H3K27ac	4h	27.47861445905946	Down
chr1:51431867-51436867	H3K27ac	16h	27.594911244089943	Down
chr1:51431867-51436867	H3K27ac	72h	29.94776035168627	Down
chr1:51431867-51436867	H3K4me3	Vh	108.54905361700273	Down
chr1:51431867-51436867	H3K4me3	30m	102.52735332959362	Down
chr1:51431867-51436867	H3K4me3	4h	109.29996608747332	Down
chr1:51431867-51436867	H3K4me3	16h	107.24038599524712	Down
chr1:51431867-51436867	H3K4me3	72h	103.51263733237523	Down
chr1:51431867-51436867	RNAseq	Vh	16.3390149771093	Down
chr1:51431867-51436867	RNAseq	30m	15.388251284058752	Down
chr1:51431867-51436867	RNAseq	4h	14.68650222499721	Down
chr1:51431867-51436867	RNAseq	16h	7.268952492266481	Down
chr1:51431867-51436867	RNAseq	72h	3.5483494251402963	Down
chr1:51431867-51436867	AR	Vh	23.715630111985828	Down
chr1:51431867-51436867	AR	30m	20.764435450559333	Down
chr1:51431867-51436867	AR	4h	24.821057262114365	Down
chr1:51431867-51436867	AR	16h	22.04802145586845	Down
chr1:51431867-51436867	AR	72h	24.728586925228253	Down
chr1:51431867-51436867	FOXA1	Vh	24.010077160557863	Down
chr1:51431867-51436867	FOXA1	30m	31.903797479107983	Down
chr1:51431867-51436867	FOXA1	4h	28.310248751244917	Down
chr1:51431867-51436867	FOXA1	16h	30.1188487521195	Down
chr1:51431867-51436867	FOXA1	72h	28.01985136254468	Down
chr1:109417103-109422103	ATAC	Vh	26.321603547909675	Down
chr1:109417103-109422103	ATAC	30m	25.020779489498565	Down
chr1:109417103-109422103	ATAC	4h	25.67222531418676	Down
chr1:109417103-109422103	ATAC	16h	25.7890148669817	Down
chr1:109417103-109422103	ATAC	72h	24.872330074124307	Down
chr1:109417103-109422103	H3K27ac	Vh	4.6282217214321495	Down
chr1:109417103-109422103	H3K27ac	30m	3.9281430967948014	Down
chr1:109417103-109422103	H3K27ac	4h	4.260141225119618	Down
chr1:109417103-109422103	H3K27ac	16h	3.735013329055055	Down
chr1:109417103-109422103	H3K27ac	72h	4.486943783024727	Down
chr1:109417103-109422103	H3K4me3	Vh	60.19567244459866	Down
chr1:109417103-109422103	H3K4me3	30m	62.27241032941716	Down
chr1:109417103-109422103	H3K4me3	4h	58.57137972745088	Down
chr1:109417103-109422103	H3K4me3	16h	59.38114262773991	Down
chr1:109417103-109422103	H3K4me3	72h	62.78504507648814	Down
chr1:109417103-109422103	RNAseq	Vh	4.255470873747184	Down
chr1:109417103-109422103	RNAseq	30m	4.386608934773812	Down
chr1:109417103-109422103	RNAseq	4h	4.621480745259114	Down
chr1:109417103-109422103	RNAseq	16h	0.9597059160028277	Down
chr1:109417103-109422103	RNAseq	72h	0.3767247500090587	Down
chr1:109417103-109422103	AR	Vh	21.00078095786628	Down
chr1:109417103-109422103	AR	30m	17.55652408842274	Down
chr1:109417103-109422103	AR	4h	9.471405834139988	Down
chr1:109417103-109422103	AR	16h	9.38045140628222	Down
chr1:109417103-109422103	AR	72h	12.650628151519289	Down
chr1:109417103-109422103	FOXA1	Vh	10.766533471277288	Down
chr1:109417103-109422103	FOXA1	30m	9.733421255243147	Down
chr1:109417103-109422103	FOXA1	4h	10.583386603974672	Down
chr1:109417103-109422103	FOXA1	16h	8.252493348621346	Down
chr1:109417103-109422103	FOXA1	72h	16.386339797545748	Down
chr10:30720673-30725673	ATAC	Vh	98.37183991477126	Down
chr10:30720673-30725673	ATAC	30m	97.67486051030522	Down
chr10:30720673-30725673	ATAC	4h	106.61294308025758	Down
chr10:30720673-30725673	ATAC	16h	90.35513564690176	Down
chr10:30720673-30725673	ATAC	72h	88.24147643322243	Down
chr10:30720673-30725673	H3K27ac	Vh	80.08801924731455	Down
chr10:30720673-30725673	H3K27ac	30m	59.763693531829546	Down
chr10:30720673-30725673	H3K27ac	4h	52.74520152555904	Down
chr10:30720673-30725673	H3K27ac	16h	71.4739005176169	Down
chr10:30720673-30725673	H3K27ac	72h	56.21777484668881	Down
chr10:30720673-30725673	H3K4me3	Vh	132.7920114352106	Down
chr10:30720673-30725673	H3K4me3	30m	129.48728546376682	Down
chr10:30720673-30725673	H3K4me3	4h	122.14100935793591	Down
chr10:30720673-30725673	H3K4me3	16h	122.34144157516717	Down
chr10:30720673-30725673	H3K4me3	72h	127.22984967161764	Down
chr10:30720673-30725673	RNAseq	Vh	3.0826595616649777	Down
chr10:30720673-30725673	RNAseq	30m	3.145518165030164	Down
chr10:30720673-30725673	RNAseq	4h	2.823323245799858	Down
chr10:30720673-30725673	RNAseq	16h	0.9315043084838364	Down
chr10:30720673-30725673	RNAseq	72h	1.926930668936873	Down
chr10:30720673-30725673	AR	Vh	19.92153733939483	Down
chr10:30720673-30725673	AR	30m	31.455061672614317	Down
chr10:30720673-30725673	AR	4h	28.905852259004757	Down
chr10:30720673-30725673	AR	16h	19.506694884154925	Down
chr10:30720673-30725673	AR	72h	19.29166282824463	Down
chr10:30720673-30725673	FOXA1	Vh	25.56871117124455	Down
chr10:30720673-30725673	FOXA1	30m	26.5623836887578	Down
chr10:30720673-30725673	FOXA1	4h	23.90336909447544	Down
chr10:30720673-30725673	FOXA1	16h	20.305771297767077	Down
chr10:30720673-30725673	FOXA1	72h	23.38156823034277	Down
chr10:74854108-74859108	ATAC	Vh	62.07680960479399	Down
chr10:74854108-74859108	ATAC	30m	62.07391634593476	Down
chr10:74854108-74859108	ATAC	4h	62.57384014847709	Down
chr10:74854108-74859108	ATAC	16h	71.07597358751684	Down
chr10:74854108-74859108	ATAC	72h	58.8019242585175	Down
chr10:74854108-74859108	H3K27ac	Vh	61.94329603553522	Down
chr10:74854108-74859108	H3K27ac	30m	48.17953335758445	Down
chr10:74854108-74859108	H3K27ac	4h	52.11281070846712	Down
chr10:74854108-74859108	H3K27ac	16h	69.39380410237544	Down
chr10:74854108-74859108	H3K27ac	72h	40.63039897575784	Down
chr10:74854108-74859108	H3K4me3	Vh	92.6592700821898	Down
chr10:74854108-74859108	H3K4me3	30m	88.25523947347925	Down
chr10:74854108-74859108	H3K4me3	4h	88.17418355341088	Down
chr10:74854108-74859108	H3K4me3	16h	83.31778886086985	Down
chr10:74854108-74859108	H3K4me3	72h	86.07781288676088	Down
chr10:74854108-74859108	RNAseq	Vh	7.610601196348822	Down
chr10:74854108-74859108	RNAseq	30m	6.644599324722271	Down
chr10:74854108-74859108	RNAseq	4h	5.703254866919014	Down
chr10:74854108-74859108	RNAseq	16h	3.073703448029296	Down
chr10:74854108-74859108	RNAseq	72h	8.959917105381672	Down
chr10:74854108-74859108	AR	Vh	13.559042905477632	Down
chr10:74854108-74859108	AR	30m	16.492746771194962	Down
chr10:74854108-74859108	AR	4h	19.50821487508235	Down
chr10:74854108-74859108	AR	16h	13.120724053425326	Down
chr10:74854108-74859108	AR	72h	9.414393906130918	Down
chr10:74854108-74859108	FOXA1	Vh	18.023363535675543	Down
chr10:74854108-74859108	FOXA1	30m	22.64854962172164	Down
chr10:74854108-74859108	FOXA1	4h	16.321821763131393	Down
chr10:74854108-74859108	FOXA1	16h	14.470724333437294	Down
chr10:74854108-74859108	FOXA1	72h	11.417791340668307	Down
chr10:115996589-116001589	ATAC	Vh	8.362474532400903	Down
chr10:115996589-116001589	ATAC	30m	11.828464667080963	Down
chr10:115996589-116001589	ATAC	4h	12.468912409634752	Down
chr10:115996589-116001589	ATAC	16h	10.83044252345129	Down
chr10:115996589-116001589	ATAC	72h	8.616783334067911	Down
chr10:115996589-116001589	H3K27ac	Vh	27.10429630569453	Down
chr10:115996589-116001589	H3K27ac	30m	23.919471136375247	Down
chr10:115996589-116001589	H3K27ac	4h	21.890984952148617	Down
chr10:115996589-116001589	H3K27ac	16h	19.347080915989512	Down
chr10:115996589-116001589	H3K27ac	72h	12.265978765603135	Down
chr10:115996589-116001589	H3K4me3	Vh	9.989351812738478	Down
chr10:115996589-116001589	H3K4me3	30m	9.19956496408258	Down
chr10:115996589-116001589	H3K4me3	4h	7.037793070584647	Down
chr10:115996589-116001589	H3K4me3	16h	5.388283321803105	Down
chr10:115996589-116001589	H3K4me3	72h	5.195227757444875	Down
chr10:115996589-116001589	RNAseq	Vh	9.450457005012623	Down
chr10:115996589-116001589	RNAseq	30m	9.884207795016247	Down
chr10:115996589-116001589	RNAseq	4h	8.392071414932902	Down
chr10:115996589-116001589	RNAseq	16h	3.2813189323007865	Down
chr10:115996589-116001589	RNAseq	72h	9.527837598890496	Down
chr10:115996589-116001589	AR	Vh	16.716511215855217	Down
chr10:115996589-116001589	AR	30m	46.20788911522854	Down
chr10:115996589-116001589	AR	4h	52.048129886241625	Down
chr10:115996589-116001589	AR	16h	28.43678832141023	Down
chr10:115996589-116001589	AR	72h	23.257539856475045	Down
chr10:115996589-116001589	FOXA1	Vh	31.78692929298097	Down
chr10:115996589-116001589	FOXA1	30m	32.958954127274446	Down
chr10:115996589-116001589	FOXA1	4h	40.033481354327535	Down
chr10:115996589-116001589	FOXA1	16h	41.67138293391148	Down
chr10:115996589-116001589	FOXA1	72h	32.781306486374255	Down
chr11:12299992-12304992	ATAC	Vh	5.6068160798299	Down
chr11:12299992-12304992	ATAC	30m	5.166409439043416	Down
chr11:12299992-12304992	ATAC	4h	5.331687128765035	Down
chr11:12299992-12304992	ATAC	16h	5.402282875844811	Down
chr11:12299992-12304992	ATAC	72h	5.730507197824043	Down
chr11:12299992-12304992	H3K27ac	Vh	1.5353651227422418	Down
chr11:12299992-12304992	H3K27ac	30m	1.6066615934438322	Down
chr11:12299992-12304992	H3K27ac	4h	0.5825857232070669	Down
chr11:12299992-12304992	H3K27ac	16h	1.6132086173118356	Down
chr11:12299992-12304992	H3K27ac	72h	1.183639973931916	Down
chr11:12299992-12304992	H3K4me3	Vh	0.0741898990022069	Down
chr11:12299992-12304992	H3K4me3	30m	0.1338818308732553	Down
chr11:12299992-12304992	H3K4me3	4h	0.1927251882944356	Down
chr11:12299992-12304992	H3K4me3	16h	0.1678782707600597	Down
chr11:12299992-12304992	H3K4me3	72h	0.257044231538902	Down
chr11:12299992-12304992	RNAseq	Vh	2.1801862491196773	Down
chr11:12299992-12304992	RNAseq	30m	0.0	Down
chr11:12299992-12304992	RNAseq	4h	0.0	Down
chr11:12299992-12304992	RNAseq	16h	0.28368319480165555	Down
chr11:12299992-12304992	RNAseq	72h	0.22906431717914832	Down
chr11:12299992-12304992	AR	Vh	13.884955795125716	Down
chr11:12299992-12304992	AR	30m	10.274805729347932	Down
chr11:12299992-12304992	AR	4h	19.160663576499587	Down
chr11:12299992-12304992	AR	16h	13.729160304141436	Down
chr11:12299992-12304992	AR	72h	20.86079142560786	Down
chr11:12299992-12304992	FOXA1	Vh	10.555658882819632	Down
chr11:12299992-12304992	FOXA1	30m	6.124138501980675	Down
chr11:12299992-12304992	FOXA1	4h	8.421809972833875	Down
chr11:12299992-12304992	FOXA1	16h	7.384505897730524	Down
chr11:12299992-12304992	FOXA1	72h	5.147725722898147	Down
chr11:111942395-111947395	ATAC	Vh	23.59999548357449	Down
chr11:111942395-111947395	ATAC	30m	24.300239927082863	Down
chr11:111942395-111947395	ATAC	4h	23.800761155210168	Down
chr11:111942395-111947395	ATAC	16h	22.370543024744077	Down
chr11:111942395-111947395	ATAC	72h	21.117843121068606	Down
chr11:111942395-111947395	H3K27ac	Vh	28.483731247532265	Down
chr11:111942395-111947395	H3K27ac	30m	26.11138267734702	Down
chr11:111942395-111947395	H3K27ac	4h	24.87673254508824	Down
chr11:111942395-111947395	H3K27ac	16h	29.99100029144994	Down
chr11:111942395-111947395	H3K27ac	72h	42.14326112458284	Down
chr11:111942395-111947395	H3K4me3	Vh	85.49138192644908	Down
chr11:111942395-111947395	H3K4me3	30m	88.15505469536146	Down
chr11:111942395-111947395	H3K4me3	4h	89.1393748071888	Down
chr11:111942395-111947395	H3K4me3	16h	84.81062117074165	Down
chr11:111942395-111947395	H3K4me3	72h	81.58653348905726	Down
chr11:111942395-111947395	RNAseq	Vh	1.3898655682941627	Down
chr11:111942395-111947395	RNAseq	30m	1.2240129550628855	Down
chr11:111942395-111947395	RNAseq	4h	1.3596566755344375	Down
chr11:111942395-111947395	RNAseq	16h	0.0	Down
chr11:111942395-111947395	RNAseq	72h	0.779160423647826	Down
chr11:111942395-111947395	AR	Vh	10.527235899365294	Down
chr11:111942395-111947395	AR	30m	8.789673217232279	Down
chr11:111942395-111947395	AR	4h	11.800948783216125	Down
chr11:111942395-111947395	AR	16h	16.16907717805323	Down
chr11:111942395-111947395	AR	72h	16.07913024463923	Down
chr11:111942395-111947395	FOXA1	Vh	12.959422382094262	Down
chr11:111942395-111947395	FOXA1	30m	10.517302857670328	Down
chr11:111942395-111947395	FOXA1	4h	16.068488957268233	Down
chr11:111942395-111947395	FOXA1	16h	17.85296294591198	Down
chr11:111942395-111947395	FOXA1	72h	11.471726876856678	Down
chr14:31887237-31892237	ATAC	Vh	60.93422283382848	Down
chr14:31887237-31892237	ATAC	30m	61.39891926203525	Down
chr14:31887237-31892237	ATAC	4h	66.68439164270885	Down
chr14:31887237-31892237	ATAC	16h	67.52069930428124	Down
chr14:31887237-31892237	ATAC	72h	58.34767374538794	Down
chr14:31887237-31892237	H3K27ac	Vh	26.99483799572369	Down
chr14:31887237-31892237	H3K27ac	30m	22.63421899196689	Down
chr14:31887237-31892237	H3K27ac	4h	23.872085021183544	Down
chr14:31887237-31892237	H3K27ac	16h	22.767466202354004	Down
chr14:31887237-31892237	H3K27ac	72h	18.90188312894555	Down
chr14:31887237-31892237	H3K4me3	Vh	75.58667508080325	Down
chr14:31887237-31892237	H3K4me3	30m	79.70611959188273	Down
chr14:31887237-31892237	H3K4me3	4h	77.87094799443197	Down
chr14:31887237-31892237	H3K4me3	16h	78.05198692550688	Down
chr14:31887237-31892237	H3K4me3	72h	77.48548822700872	Down
chr14:31887237-31892237	RNAseq	Vh	4.945603752458699	Down
chr14:31887237-31892237	RNAseq	30m	3.042388164014387	Down
chr14:31887237-31892237	RNAseq	4h	3.145956538028917	Down
chr14:31887237-31892237	RNAseq	16h	1.2442719598376863	Down
chr14:31887237-31892237	RNAseq	72h	4.008509716690172	Down
chr14:31887237-31892237	AR	Vh	11.08339810807655	Down
chr14:31887237-31892237	AR	30m	14.818094931699436	Down
chr14:31887237-31892237	AR	4h	15.588261418447336	Down
chr14:31887237-31892237	AR	16h	10.454147380681576	Down
chr14:31887237-31892237	AR	72h	16.098639536738062	Down
chr14:31887237-31892237	FOXA1	Vh	17.48427389261007	Down
chr14:31887237-31892237	FOXA1	30m	17.154191917317902	Down
chr14:31887237-31892237	FOXA1	4h	23.157225266135672	Down
chr14:31887237-31892237	FOXA1	16h	21.30601021414638	Down
chr14:31887237-31892237	FOXA1	72h	13.127208743343376	Down
chr14:55655896-55660896	ATAC	Vh	29.475404107314592	Down
chr14:55655896-55660896	ATAC	30m	30.17963429914667	Down
chr14:55655896-55660896	ATAC	4h	29.775897412251908	Down
chr14:55655896-55660896	ATAC	16h	29.66999413881699	Down
chr14:55655896-55660896	ATAC	72h	26.52056400101289	Down
chr14:55655896-55660896	H3K27ac	Vh	7.852439095616896	Down
chr14:55655896-55660896	H3K27ac	30m	6.4518784455466935	Down
chr14:55655896-55660896	H3K27ac	4h	5.965856349404206	Down
chr14:55655896-55660896	H3K27ac	16h	4.331394410639224	Down
chr14:55655896-55660896	H3K27ac	72h	6.4374907526453296	Down
chr14:55655896-55660896	H3K4me3	Vh	43.16491728786088	Down
chr14:55655896-55660896	H3K4me3	30m	44.37876553729743	Down
chr14:55655896-55660896	H3K4me3	4h	40.69317959808233	Down
chr14:55655896-55660896	H3K4me3	16h	40.22919249699848	Down
chr14:55655896-55660896	H3K4me3	72h	40.01157547017536	Down
chr14:55655896-55660896	RNAseq	Vh	13.032808445972913	Down
chr14:55655896-55660896	RNAseq	30m	15.095301487104495	Down
chr14:55655896-55660896	RNAseq	4h	12.020985360307272	Down
chr14:55655896-55660896	RNAseq	16h	6.005080848185812	Down
chr14:55655896-55660896	RNAseq	72h	2.067380848209202	Down
chr14:55655896-55660896	AR	Vh	12.745844367045748	Down
chr14:55655896-55660896	AR	30m	6.99326423442183	Down
chr14:55655896-55660896	AR	4h	3.0275783840105843	Down
chr14:55655896-55660896	AR	16h	11.972406089008263	Down
chr14:55655896-55660896	AR	72h	11.622853809944129	Down
chr14:55655896-55660896	FOXA1	Vh	10.94677549139844	Down
chr14:55655896-55660896	FOXA1	30m	10.571353920465125	Down
chr14:55655896-55660896	FOXA1	4h	6.445159147920295	Down
chr14:55655896-55660896	FOXA1	16h	10.164183806920471	Down
chr14:55655896-55660896	FOXA1	72h	4.839149127208031	Down
chr15:59394777-59399777	ATAC	Vh	32.5443255897226	Down
chr15:59394777-59399777	ATAC	30m	30.87282472653524	Down
chr15:59394777-59399777	ATAC	4h	27.284432282772105	Down
chr15:59394777-59399777	ATAC	16h	29.493042213555075	Down
chr15:59394777-59399777	ATAC	72h	30.95816976732632	Down
chr15:59394777-59399777	H3K27ac	Vh	7.484553751571826	Down
chr15:59394777-59399777	H3K27ac	30m	8.604744208655104	Down
chr15:59394777-59399777	H3K27ac	4h	6.727968879032405	Down
chr15:59394777-59399777	H3K27ac	16h	4.492799463159846	Down
chr15:59394777-59399777	H3K27ac	72h	6.807937690219078	Down
chr15:59394777-59399777	H3K4me3	Vh	51.10313607597681	Down
chr15:59394777-59399777	H3K4me3	30m	50.45377448132294	Down
chr15:59394777-59399777	H3K4me3	4h	51.42654955753394	Down
chr15:59394777-59399777	H3K4me3	16h	48.49110313977412	Down
chr15:59394777-59399777	H3K4me3	72h	45.34961032373938	Down
chr15:59394777-59399777	RNAseq	Vh	30.038388143731755	Down
chr15:59394777-59399777	RNAseq	30m	27.487867310835124	Down
chr15:59394777-59399777	RNAseq	4h	25.918031380615048	Down
chr15:59394777-59399777	RNAseq	16h	14.229906134002508	Down
chr15:59394777-59399777	RNAseq	72h	4.190654499943924	Down
chr15:59394777-59399777	AR	Vh	8.65865358184858	Down
chr15:59394777-59399777	AR	30m	14.911369127950168	Down
chr15:59394777-59399777	AR	4h	7.362770901390722	Down
chr15:59394777-59399777	AR	16h	8.48263418730918	Down
chr15:59394777-59399777	AR	72h	7.806101613833553	Down
chr15:59394777-59399777	FOXA1	Vh	11.223605326623028	Down
chr15:59394777-59399777	FOXA1	30m	8.821885537592678	Down
chr15:59394777-59399777	FOXA1	4h	7.309483719157073	Down
chr15:59394777-59399777	FOXA1	16h	8.041485851951622	Down
chr15:59394777-59399777	FOXA1	72h	13.636587667329383	Down
chr16:23687643-23692643	ATAC	Vh	36.99541501652077	Down
chr16:23687643-23692643	ATAC	30m	35.56607741644259	Down
chr16:23687643-23692643	ATAC	4h	35.83913175756396	Down
chr16:23687643-23692643	ATAC	16h	33.69427049230019	Down
chr16:23687643-23692643	ATAC	72h	31.70310109975209	Down
chr16:23687643-23692643	H3K27ac	Vh	14.521385474897045	Down
chr16:23687643-23692643	H3K27ac	30m	15.719269065964848	Down
chr16:23687643-23692643	H3K27ac	4h	11.33385088615204	Down
chr16:23687643-23692643	H3K27ac	16h	7.467316668499725	Down
chr16:23687643-23692643	H3K27ac	72h	11.543520931824382	Down
chr16:23687643-23692643	H3K4me3	Vh	41.047308381638615	Down
chr16:23687643-23692643	H3K4me3	30m	43.79526288457683	Down
chr16:23687643-23692643	H3K4me3	4h	42.35043341840058	Down
chr16:23687643-23692643	H3K4me3	16h	34.81641477465715	Down
chr16:23687643-23692643	H3K4me3	72h	36.23447905009755	Down
chr16:23687643-23692643	RNAseq	Vh	28.530931688297095	Down
chr16:23687643-23692643	RNAseq	30m	26.068104268627764	Down
chr16:23687643-23692643	RNAseq	4h	26.837941428022766	Down
chr16:23687643-23692643	RNAseq	16h	13.245166192206236	Down
chr16:23687643-23692643	RNAseq	72h	4.483324991340693	Down
chr16:23687643-23692643	AR	Vh	12.330346399492946	Down
chr16:23687643-23692643	AR	30m	9.646857399953374	Down
chr16:23687643-23692643	AR	4h	15.69432868593015	Down
chr16:23687643-23692643	AR	16h	9.317786981814017	Down
chr16:23687643-23692643	AR	72h	19.154424217988968	Down
chr16:23687643-23692643	FOXA1	Vh	11.227988381491816	Down
chr16:23687643-23692643	FOXA1	30m	12.51159707867262	Down
chr16:23687643-23692643	FOXA1	4h	8.317476512544152	Down
chr16:23687643-23692643	FOXA1	16h	11.198162779985326	Down
chr16:23687643-23692643	FOXA1	72h	13.502794167086511	Down
chr17:6345261-6350261	ATAC	Vh	65.72487501199588	Down
chr17:6345261-6350261	ATAC	30m	65.9673015814818	Down
chr17:6345261-6350261	ATAC	4h	69.38223811417681	Down
chr17:6345261-6350261	ATAC	16h	60.3234486309609	Down
chr17:6345261-6350261	ATAC	72h	54.56837110217116	Down
chr17:6345261-6350261	H3K27ac	Vh	20.320806518226348	Down
chr17:6345261-6350261	H3K27ac	30m	19.44984719189841	Down
chr17:6345261-6350261	H3K27ac	4h	16.289082845337546	Down
chr17:6345261-6350261	H3K27ac	16h	17.787774843434036	Down
chr17:6345261-6350261	H3K27ac	72h	16.453321199226163	Down
chr17:6345261-6350261	H3K4me3	Vh	43.62749998292828	Down
chr17:6345261-6350261	H3K4me3	30m	48.62782726245282	Down
chr17:6345261-6350261	H3K4me3	4h	45.99014440429858	Down
chr17:6345261-6350261	H3K4me3	16h	43.76584443197871	Down
chr17:6345261-6350261	H3K4me3	72h	43.70787811602745	Down
chr17:6345261-6350261	RNAseq	Vh	10.235870236195138	Down
chr17:6345261-6350261	RNAseq	30m	10.07430707605233	Down
chr17:6345261-6350261	RNAseq	4h	10.322840054561416	Down
chr17:6345261-6350261	RNAseq	16h	4.509947417258344	Down
chr17:6345261-6350261	RNAseq	72h	1.3528590419406232	Down
chr17:6345261-6350261	AR	Vh	12.333142676382767	Down
chr17:6345261-6350261	AR	30m	11.765682670633495	Down
chr17:6345261-6350261	AR	4h	19.325574507621305	Down
chr17:6345261-6350261	AR	16h	15.927423852352316	Down
chr17:6345261-6350261	AR	72h	18.495372393252733	Down
chr17:6345261-6350261	FOXA1	Vh	12.974100337837658	Down
chr17:6345261-6350261	FOXA1	30m	15.75307681571571	Down
chr17:6345261-6350261	FOXA1	4h	7.003130140908338	Down
chr17:6345261-6350261	FOXA1	16h	17.165278002768176	Down
chr17:6345261-6350261	FOXA1	72h	15.404333319438823	Down
chr19:19004405-19009405	ATAC	Vh	31.09177891463465	Down
chr19:19004405-19009405	ATAC	30m	34.8996893381453	Down
chr19:19004405-19009405	ATAC	4h	32.75938070297506	Down
chr19:19004405-19009405	ATAC	16h	31.97632846837415	Down
chr19:19004405-19009405	ATAC	72h	27.481670845833374	Down
chr19:19004405-19009405	H3K27ac	Vh	12.72332448611599	Down
chr19:19004405-19009405	H3K27ac	30m	9.44677494427309	Down
chr19:19004405-19009405	H3K27ac	4h	8.008352549767835	Down
chr19:19004405-19009405	H3K27ac	16h	12.722319261302523	Down
chr19:19004405-19009405	H3K27ac	72h	5.2675809916205605	Down
chr19:19004405-19009405	H3K4me3	Vh	54.944452137109565	Down
chr19:19004405-19009405	H3K4me3	30m	51.34617984253178	Down
chr19:19004405-19009405	H3K4me3	4h	54.00463179815105	Down
chr19:19004405-19009405	H3K4me3	16h	64.6103750722231	Down
chr19:19004405-19009405	H3K4me3	72h	65.60038409091733	Down
chr19:19004405-19009405	RNAseq	Vh	4.263587957607615	Down
chr19:19004405-19009405	RNAseq	30m	0.0	Down
chr19:19004405-19009405	RNAseq	4h	0.0	Down
chr19:19004405-19009405	RNAseq	16h	0.0	Down
chr19:19004405-19009405	RNAseq	72h	0.0	Down
chr19:19004405-19009405	AR	Vh	14.560668684813985	Down
chr19:19004405-19009405	AR	30m	7.609984222866243	Down
chr19:19004405-19009405	AR	4h	13.880231037770686	Down
chr19:19004405-19009405	AR	16h	15.852922311123576	Down
chr19:19004405-19009405	AR	72h	27.96087125137217	Down
chr19:19004405-19009405	FOXA1	Vh	15.210874816351607	Down
chr19:19004405-19009405	FOXA1	30m	13.2369514613922	Down
chr19:19004405-19009405	FOXA1	4h	13.05469494159724	Down
chr19:19004405-19009405	FOXA1	16h	11.755412120172064	Down
chr19:19004405-19009405	FOXA1	72h	15.777719909408834	Down
chr19:55810934-55815934	ATAC	Vh	5.963782196776128	Down
chr19:55810934-55815934	ATAC	30m	5.866975999561519	Down
chr19:55810934-55815934	ATAC	4h	6.756790218206796	Down
chr19:55810934-55815934	ATAC	16h	5.51242590203701	Down
chr19:55810934-55815934	ATAC	72h	6.281927875267533	Down
chr19:55810934-55815934	H3K27ac	Vh	0.6717069710054288	Down
chr19:55810934-55815934	H3K27ac	30m	0.5980600417152949	Down
chr19:55810934-55815934	H3K27ac	4h	0.4183558252785622	Down
chr19:55810934-55815934	H3K27ac	16h	0.6974117195527489	Down
chr19:55810934-55815934	H3K27ac	72h	0.6126261779760721	Down
chr19:55810934-55815934	H3K4me3	Vh	0.4199263075212204	Down
chr19:55810934-55815934	H3K4me3	30m	0.604593356194239	Down
chr19:55810934-55815934	H3K4me3	4h	0.3206674785942779	Down
chr19:55810934-55815934	H3K4me3	16h	0.524704248329225	Down
chr19:55810934-55815934	H3K4me3	72h	0.1298209399268503	Down
chr19:55810934-55815934	RNAseq	Vh	2.0626659453170966	Down
chr19:55810934-55815934	RNAseq	30m	1.3807127042543432	Down
chr19:55810934-55815934	RNAseq	4h	2.4208859135308165	Down
chr19:55810934-55815934	RNAseq	16h	0.419621794518109	Down
chr19:55810934-55815934	RNAseq	72h	1.3310125259199599	Down
chr19:55810934-55815934	AR	Vh	19.87953321755804	Down
chr19:55810934-55815934	AR	30m	18.866210263530032	Down
chr19:55810934-55815934	AR	4h	15.087644048421042	Down
chr19:55810934-55815934	AR	16h	16.23755213741585	Down
chr19:55810934-55815934	AR	72h	20.20172025690593	Down
chr19:55810934-55815934	FOXA1	Vh	7.905751105856781	Down
chr19:55810934-55815934	FOXA1	30m	8.098910820569095	Down
chr19:55810934-55815934	FOXA1	4h	6.823418059140354	Down
chr19:55810934-55815934	FOXA1	16h	12.275638489601947	Down
chr19:55810934-55815934	FOXA1	72h	14.04017877200954	Down
chr20:37552455-37557455	ATAC	Vh	42.22284001617927	Down
chr20:37552455-37557455	ATAC	30m	38.61943649687467	Down
chr20:37552455-37557455	ATAC	4h	45.40302112194939	Down
chr20:37552455-37557455	ATAC	16h	36.16694384608162	Down
chr20:37552455-37557455	ATAC	72h	38.68282720784952	Down
chr20:37552455-37557455	H3K27ac	Vh	10.35929357603406	Down
chr20:37552455-37557455	H3K27ac	30m	10.680201326302502	Down
chr20:37552455-37557455	H3K27ac	4h	7.3056161067364815	Down
chr20:37552455-37557455	H3K27ac	16h	5.484177647639743	Down
chr20:37552455-37557455	H3K27ac	72h	7.249214371814819	Down
chr20:37552455-37557455	H3K4me3	Vh	60.89346713787982	Down
chr20:37552455-37557455	H3K4me3	30m	62.42648720753821	Down
chr20:37552455-37557455	H3K4me3	4h	62.168558665201424	Down
chr20:37552455-37557455	H3K4me3	16h	58.37121367231497	Down
chr20:37552455-37557455	H3K4me3	72h	59.99964667931397	Down
chr20:37552455-37557455	RNAseq	Vh	16.945347787879097	Down
chr20:37552455-37557455	RNAseq	30m	15.189740883070069	Down
chr20:37552455-37557455	RNAseq	4h	14.707804267331008	Down
chr20:37552455-37557455	RNAseq	16h	7.920362188477826	Down
chr20:37552455-37557455	RNAseq	72h	2.4771273988324545	Down
chr20:37552455-37557455	AR	Vh	18.47737070568027	Down
chr20:37552455-37557455	AR	30m	16.540807602309624	Down
chr20:37552455-37557455	AR	4h	18.1975939345119	Down
chr20:37552455-37557455	AR	16h	16.965372330805685	Down
chr20:37552455-37557455	AR	72h	21.60618651343883	Down
chr20:37552455-37557455	FOXA1	Vh	11.390574691770844	Down
chr20:37552455-37557455	FOXA1	30m	12.634599349838483	Down
chr20:37552455-37557455	FOXA1	4h	8.93533871492761	Down
chr20:37552455-37557455	FOXA1	16h	10.291485517151424	Down
chr20:37552455-37557455	FOXA1	72h	12.354551510405338	Down
chr20:44438715-44443715	ATAC	Vh	37.3890419486338	Down
chr20:44438715-44443715	ATAC	30m	39.01236358847381	Down
chr20:44438715-44443715	ATAC	4h	41.05277325195029	Down
chr20:44438715-44443715	ATAC	16h	37.63509717711074	Down
chr20:44438715-44443715	ATAC	72h	35.88989066170312	Down
chr20:44438715-44443715	H3K27ac	Vh	14.029889028880753	Down
chr20:44438715-44443715	H3K27ac	30m	15.01319626838285	Down
chr20:44438715-44443715	H3K27ac	4h	9.595283361258252	Down
chr20:44438715-44443715	H3K27ac	16h	5.3332967760576855	Down
chr20:44438715-44443715	H3K27ac	72h	6.091243587886821	Down
chr20:44438715-44443715	H3K4me3	Vh	49.90132827681991	Down
chr20:44438715-44443715	H3K4me3	30m	53.82818302173622	Down
chr20:44438715-44443715	H3K4me3	4h	52.00642340719858	Down
chr20:44438715-44443715	H3K4me3	16h	49.27588675215993	Down
chr20:44438715-44443715	H3K4me3	72h	47.42678314678367	Down
chr20:44438715-44443715	RNAseq	Vh	65.41275072855998	Down
chr20:44438715-44443715	RNAseq	30m	51.07890419218935	Down
chr20:44438715-44443715	RNAseq	4h	52.93610932292776	Down
chr20:44438715-44443715	RNAseq	16h	32.18135915964269	Down
chr20:44438715-44443715	RNAseq	72h	8.8459435238154	Down
chr20:44438715-44443715	AR	Vh	12.1807328686463	Down
chr20:44438715-44443715	AR	30m	16.082545665851214	Down
chr20:44438715-44443715	AR	4h	17.741118161457702	Down
chr20:44438715-44443715	AR	16h	12.813533484778487	Down
chr20:44438715-44443715	AR	72h	20.401789106038308	Down
chr20:44438715-44443715	FOXA1	Vh	7.095738730731008	Down
chr20:44438715-44443715	FOXA1	30m	11.755268856023855	Down
chr20:44438715-44443715	FOXA1	4h	9.898834801265314	Down
chr20:44438715-44443715	FOXA1	16h	13.828219245698612	Down
chr20:44438715-44443715	FOXA1	72h	13.017099670085182	Down
chr22:32147444-32152444	ATAC	Vh	42.26506052844495	Down
chr22:32147444-32152444	ATAC	30m	43.1268699857053	Down
chr22:32147444-32152444	ATAC	4h	43.24435526156444	Down
chr22:32147444-32152444	ATAC	16h	45.93289691354644	Down
chr22:32147444-32152444	ATAC	72h	39.69587948414677	Down
chr22:32147444-32152444	H3K27ac	Vh	31.464741979535937	Down
chr22:32147444-32152444	H3K27ac	30m	32.11430446280212	Down
chr22:32147444-32152444	H3K27ac	4h	24.583771197442704	Down
chr22:32147444-32152444	H3K27ac	16h	31.727969463425254	Down
chr22:32147444-32152444	H3K27ac	72h	33.33636076554172	Down
chr22:32147444-32152444	H3K4me3	Vh	42.6508603823487	Down
chr22:32147444-32152444	H3K4me3	30m	41.484634348884086	Down
chr22:32147444-32152444	H3K4me3	4h	41.01642441684628	Down
chr22:32147444-32152444	H3K4me3	16h	38.99933675863074	Down
chr22:32147444-32152444	H3K4me3	72h	43.74209254110816	Down
chr22:32147444-32152444	RNAseq	Vh	1.0093622395313855	Down
chr22:32147444-32152444	RNAseq	30m	4.803767541312358	Down
chr22:32147444-32152444	RNAseq	4h	1.8002417419842167	Down
chr22:32147444-32152444	RNAseq	16h	0.0	Down
chr22:32147444-32152444	RNAseq	72h	0.9561785603048145	Down
chr22:32147444-32152444	AR	Vh	5.567151220671568	Down
chr22:32147444-32152444	AR	30m	13.281930564199843	Down
chr22:32147444-32152444	AR	4h	10.134148903193276	Down
chr22:32147444-32152444	AR	16h	8.357294795877047	Down
chr22:32147444-32152444	AR	72h	18.87193711766493	Down
chr22:32147444-32152444	FOXA1	Vh	8.034654966884357	Down
chr22:32147444-32152444	FOXA1	30m	11.08056020641018	Down
chr22:32147444-32152444	FOXA1	4h	11.461360130757082	Down
chr22:32147444-32152444	FOXA1	16h	8.61648420971918	Down
chr22:32147444-32152444	FOXA1	72h	16.3043854687383	Down
chr3:42001094-42006094	ATAC	Vh	93.3264447195785	Down
chr3:42001094-42006094	ATAC	30m	92.06381649033312	Down
chr3:42001094-42006094	ATAC	4h	97.00657510929614	Down
chr3:42001094-42006094	ATAC	16h	95.30516382630088	Down
chr3:42001094-42006094	ATAC	72h	82.32362610910532	Down
chr3:42001094-42006094	H3K27ac	Vh	10.739999186003509	Down
chr3:42001094-42006094	H3K27ac	30m	9.032141236316445	Down
chr3:42001094-42006094	H3K27ac	4h	8.677897097876587	Down
chr3:42001094-42006094	H3K27ac	16h	8.924575200024115	Down
chr3:42001094-42006094	H3K27ac	72h	31.14439322451632	Down
chr3:42001094-42006094	H3K4me3	Vh	80.26865055883049	Down
chr3:42001094-42006094	H3K4me3	30m	79.54521902978468	Down
chr3:42001094-42006094	H3K4me3	4h	76.1548015822615	Down
chr3:42001094-42006094	H3K4me3	16h	85.03216724904787	Down
chr3:42001094-42006094	H3K4me3	72h	77.75047988219617	Down
chr3:42001094-42006094	RNAseq	Vh	2.060612828629719	Down
chr3:42001094-42006094	RNAseq	30m	0.0	Down
chr3:42001094-42006094	RNAseq	4h	1.0524466812285957	Down
chr3:42001094-42006094	RNAseq	16h	0.45119140846604994	Down
chr3:42001094-42006094	RNAseq	72h	1.479946430120127	Down
chr3:42001094-42006094	AR	Vh	12.207637627597904	Down
chr3:42001094-42006094	AR	30m	10.464420033033798	Down
chr3:42001094-42006094	AR	4h	16.265740829334668	Down
chr3:42001094-42006094	AR	16h	10.331887674933396	Down
chr3:42001094-42006094	AR	72h	16.753712116343927	Down
chr3:42001094-42006094	FOXA1	Vh	12.872992718221106	Down
chr3:42001094-42006094	FOXA1	30m	13.210496124249037	Down
chr3:42001094-42006094	FOXA1	4h	10.886306304156635	Down
chr3:42001094-42006094	FOXA1	16h	12.185467418678847	Down
chr3:42001094-42006094	FOXA1	72h	19.431741017247436	Down
chr3:123600649-123605649	ATAC	Vh	20.731920945355824	Down
chr3:123600649-123605649	ATAC	30m	20.85595402199069	Down
chr3:123600649-123605649	ATAC	4h	20.539412946851566	Down
chr3:123600649-123605649	ATAC	16h	17.52380835254765	Down
chr3:123600649-123605649	ATAC	72h	13.193126766467085	Down
chr3:123600649-123605649	H3K27ac	Vh	7.339041898788321	Down
chr3:123600649-123605649	H3K27ac	30m	7.0667418729841485	Down
chr3:123600649-123605649	H3K27ac	4h	5.1629250034616	Down
chr3:123600649-123605649	H3K27ac	16h	5.778147029592125	Down
chr3:123600649-123605649	H3K27ac	72h	3.932897008192544	Down
chr3:123600649-123605649	H3K4me3	Vh	19.65512738518033	Down
chr3:123600649-123605649	H3K4me3	30m	17.14210636913812	Down
chr3:123600649-123605649	H3K4me3	4h	17.618698388151493	Down
chr3:123600649-123605649	H3K4me3	16h	15.614214647297098	Down
chr3:123600649-123605649	H3K4me3	72h	15.859688526319744	Down
chr3:123600649-123605649	RNAseq	Vh	6.304226178521326	Down
chr3:123600649-123605649	RNAseq	30m	6.1789659939641695	Down
chr3:123600649-123605649	RNAseq	4h	4.780057347840655	Down
chr3:123600649-123605649	RNAseq	16h	2.0530825826324994	Down
chr3:123600649-123605649	RNAseq	72h	8.748469376165716	Down
chr3:123600649-123605649	AR	Vh	18.037918836932317	Down
chr3:123600649-123605649	AR	30m	17.86480109737879	Down
chr3:123600649-123605649	AR	4h	14.245384001993113	Down
chr3:123600649-123605649	AR	16h	15.527742176082004	Down
chr3:123600649-123605649	AR	72h	14.309878737318996	Down
chr3:123600649-123605649	FOXA1	Vh	10.423799416036411	Down
chr3:123600649-123605649	FOXA1	30m	9.689729311696937	Down
chr3:123600649-123605649	FOXA1	4h	9.1133065395822	Down
chr3:123600649-123605649	FOXA1	16h	9.220436263524231	Down
chr3:123600649-123605649	FOXA1	72h	12.81864063504629	Down
chr4:69679211-69684211	ATAC	Vh	6.7249724354984455	Down
chr4:69679211-69684211	ATAC	30m	8.14998968420264	Down
chr4:69679211-69684211	ATAC	4h	5.926048962478919	Down
chr4:69679211-69684211	ATAC	16h	9.26326475819582	Down
chr4:69679211-69684211	ATAC	72h	6.693081673673062	Down
chr4:69679211-69684211	H3K27ac	Vh	33.22354970888075	Down
chr4:69679211-69684211	H3K27ac	30m	46.38608707570175	Down
chr4:69679211-69684211	H3K27ac	4h	39.714256746215824	Down
chr4:69679211-69684211	H3K27ac	16h	42.78486036133219	Down
chr4:69679211-69684211	H3K27ac	72h	12.548615539501656	Down
chr4:69679211-69684211	H3K4me3	Vh	0.984765930757184	Down
chr4:69679211-69684211	H3K4me3	30m	0.9367207395029078	Down
chr4:69679211-69684211	H3K4me3	4h	0.8763167750123602	Down
chr4:69679211-69684211	H3K4me3	16h	0.409061313796106	Down
chr4:69679211-69684211	H3K4me3	72h	0.6538510803625142	Down
chr4:69679211-69684211	RNAseq	Vh	5.318599494022245	Down
chr4:69679211-69684211	RNAseq	30m	6.349560828302842	Down
chr4:69679211-69684211	RNAseq	4h	4.327282268703107	Down
chr4:69679211-69684211	RNAseq	16h	2.1395407890636187	Down
chr4:69679211-69684211	RNAseq	72h	1.5492680149858833	Down
chr4:69679211-69684211	AR	Vh	7.719800924110323	Down
chr4:69679211-69684211	AR	30m	18.68229195406282	Down
chr4:69679211-69684211	AR	4h	22.141041072056066	Down
chr4:69679211-69684211	AR	16h	15.566510138001382	Down
chr4:69679211-69684211	AR	72h	3.597083004967521	Down
chr4:69679211-69684211	FOXA1	Vh	28.637509908647655	Down
chr4:69679211-69684211	FOXA1	30m	25.749685401493085	Down
chr4:69679211-69684211	FOXA1	4h	39.4686968144482	Down
chr4:69679211-69684211	FOXA1	16h	29.321664175676087	Down
chr4:69679211-69684211	FOXA1	72h	9.822821951859773	Down
chr5:81044341-81049341	ATAC	Vh	76.00257900829118	Down
chr5:81044341-81049341	ATAC	30m	73.76581754325274	Down
chr5:81044341-81049341	ATAC	4h	74.46148479461128	Down
chr5:81044341-81049341	ATAC	16h	69.44349955121177	Down
chr5:81044341-81049341	ATAC	72h	70.77666326991468	Down
chr5:81044341-81049341	H3K27ac	Vh	42.89941132539851	Down
chr5:81044341-81049341	H3K27ac	30m	38.55978813376695	Down
chr5:81044341-81049341	H3K27ac	4h	27.050940361817176	Down
chr5:81044341-81049341	H3K27ac	16h	48.74203768965585	Down
chr5:81044341-81049341	H3K27ac	72h	49.10733631579183	Down
chr5:81044341-81049341	H3K4me3	Vh	101.15544756502196	Down
chr5:81044341-81049341	H3K4me3	30m	98.25506886935048	Down
chr5:81044341-81049341	H3K4me3	4h	98.01216224135034	Down
chr5:81044341-81049341	H3K4me3	16h	110.39139957491508	Down
chr5:81044341-81049341	H3K4me3	72h	110.13271814589628	Down
chr5:81044341-81049341	RNAseq	Vh	17.22372084199183	Down
chr5:81044341-81049341	RNAseq	30m	12.69147779232027	Down
chr5:81044341-81049341	RNAseq	4h	12.509588316869015	Down
chr5:81044341-81049341	RNAseq	16h	7.07734974360585	Down
chr5:81044341-81049341	RNAseq	72h	18.14849977836239	Down
chr5:81044341-81049341	AR	Vh	16.184133865534463	Down
chr5:81044341-81049341	AR	30m	40.29809895331453	Down
chr5:81044341-81049341	AR	4h	33.14383505330651	Down
chr5:81044341-81049341	AR	16h	32.70790625305105	Down
chr5:81044341-81049341	AR	72h	25.30903933388363	Down
chr5:81044341-81049341	FOXA1	Vh	39.036327047900365	Down
chr5:81044341-81049341	FOXA1	30m	46.3786862441639	Down
chr5:81044341-81049341	FOXA1	4h	42.610878846795664	Down
chr5:81044341-81049341	FOXA1	16h	35.15827234150193	Down
chr5:81044341-81049341	FOXA1	72h	39.95995852352949	Down
chr6:26018218-26023218	ATAC	Vh	27.465935817750715	Down
chr6:26018218-26023218	ATAC	30m	29.160499525334146	Down
chr6:26018218-26023218	ATAC	4h	26.22522415456314	Down
chr6:26018218-26023218	ATAC	16h	34.88405744466969	Down
chr6:26018218-26023218	ATAC	72h	25.455897491967928	Down
chr6:26018218-26023218	H3K27ac	Vh	48.99890774314344	Down
chr6:26018218-26023218	H3K27ac	30m	44.66568889367593	Down
chr6:26018218-26023218	H3K27ac	4h	41.53776460669948	Down
chr6:26018218-26023218	H3K27ac	16h	45.47152148100743	Down
chr6:26018218-26023218	H3K27ac	72h	59.30387601732734	Down
chr6:26018218-26023218	H3K4me3	Vh	19.250762077921294	Down
chr6:26018218-26023218	H3K4me3	30m	18.05773826917966	Down
chr6:26018218-26023218	H3K4me3	4h	18.90637810345876	Down
chr6:26018218-26023218	H3K4me3	16h	17.687215070785133	Down
chr6:26018218-26023218	H3K4me3	72h	18.747417496362587	Down
chr6:26018218-26023218	RNAseq	Vh	2.8284179015742197	Down
chr6:26018218-26023218	RNAseq	30m	0.552605798821345	Down
chr6:26018218-26023218	RNAseq	4h	1.6737986630848558	Down
chr6:26018218-26023218	RNAseq	16h	0.58096477002343	Down
chr6:26018218-26023218	RNAseq	72h	0.2971316193281501	Down
chr6:26018218-26023218	AR	Vh	12.94905233373137	Down
chr6:26018218-26023218	AR	30m	11.375204547477614	Down
chr6:26018218-26023218	AR	4h	7.680919927770609	Down
chr6:26018218-26023218	AR	16h	15.727562457381184	Down
chr6:26018218-26023218	AR	72h	8.947596874951925	Down
chr6:26018218-26023218	FOXA1	Vh	10.371069336247738	Down
chr6:26018218-26023218	FOXA1	30m	10.712764106671688	Down
chr6:26018218-26023218	FOXA1	4h	10.7939146630459	Down
chr6:26018218-26023218	FOXA1	16h	18.18789612056791	Down
chr6:26018218-26023218	FOXA1	72h	11.378958860672777	Down
chr6:122928877-122933877	ATAC	Vh	101.0261789004204	Down
chr6:122928877-122933877	ATAC	30m	95.9000816414978	Down
chr6:122928877-122933877	ATAC	4h	99.1081584994316	Down
chr6:122928877-122933877	ATAC	16h	94.64503334828753	Down
chr6:122928877-122933877	ATAC	72h	96.14075579080996	Down
chr6:122928877-122933877	H3K27ac	Vh	82.9248637119766	Down
chr6:122928877-122933877	H3K27ac	30m	68.3859253066422	Down
chr6:122928877-122933877	H3K27ac	4h	58.69945588574603	Down
chr6:122928877-122933877	H3K27ac	16h	63.77907528114538	Down
chr6:122928877-122933877	H3K27ac	72h	41.09444317172362	Down
chr6:122928877-122933877	H3K4me3	Vh	73.21045437927313	Down
chr6:122928877-122933877	H3K4me3	30m	70.92217262463953	Down
chr6:122928877-122933877	H3K4me3	4h	64.05684351323991	Down
chr6:122928877-122933877	H3K4me3	16h	65.78674120484453	Down
chr6:122928877-122933877	H3K4me3	72h	66.25866638897595	Down
chr6:122928877-122933877	RNAseq	Vh	49.342953955869824	Down
chr6:122928877-122933877	RNAseq	30m	45.356456914222264	Down
chr6:122928877-122933877	RNAseq	4h	34.536476304700464	Down
chr6:122928877-122933877	RNAseq	16h	24.090890316576715	Down
chr6:122928877-122933877	RNAseq	72h	76.71774979886906	Down
chr6:122928877-122933877	AR	Vh	27.1240297257254	Down
chr6:122928877-122933877	AR	30m	21.3358558884085	Down
chr6:122928877-122933877	AR	4h	33.134969177187564	Down
chr6:122928877-122933877	AR	16h	23.74792813990713	Down
chr6:122928877-122933877	AR	72h	6.672451680970288	Down
chr6:122928877-122933877	FOXA1	Vh	34.18041306335533	Down
chr6:122928877-122933877	FOXA1	30m	33.6842621289721	Down
chr6:122928877-122933877	FOXA1	4h	31.760510802075725	Down
chr6:122928877-122933877	FOXA1	16h	31.305828382961117	Down
chr6:122928877-122933877	FOXA1	72h	25.98678397421027	Down
chr9:4856760-4861760	ATAC	Vh	2.578418191602036	Down
chr9:4856760-4861760	ATAC	30m	3.258227546481988	Down
chr9:4856760-4861760	ATAC	4h	5.300821554062796	Down
chr9:4856760-4861760	ATAC	16h	5.568586697231745	Down
chr9:4856760-4861760	ATAC	72h	3.4773824751746707	Down
chr9:4856760-4861760	H3K27ac	Vh	1.9801318701697743	Down
chr9:4856760-4861760	H3K27ac	30m	2.040819361520101	Down
chr9:4856760-4861760	H3K27ac	4h	2.3420777076524213	Down
chr9:4856760-4861760	H3K27ac	16h	1.312457579777236	Down
chr9:4856760-4861760	H3K27ac	72h	1.846104808928416	Down
chr9:4856760-4861760	H3K4me3	Vh	0.5283675002271302	Down
chr9:4856760-4861760	H3K4me3	30m	0.6225049823067109	Down
chr9:4856760-4861760	H3K4me3	4h	0.4296742628781986	Down
chr9:4856760-4861760	H3K4me3	16h	0.2356059874933106	Down
chr9:4856760-4861760	H3K4me3	72h	0.495157794265318	Down
chr9:4856760-4861760	RNAseq	Vh	27.052270373245815	Down
chr9:4856760-4861760	RNAseq	30m	26.20602166284737	Down
chr9:4856760-4861760	RNAseq	4h	20.55570837156554	Down
chr9:4856760-4861760	RNAseq	16h	4.758055227205698	Down
chr9:4856760-4861760	RNAseq	72h	14.981413921808423	Down
chr9:4856760-4861760	AR	Vh	9.711115867352582	Down
chr9:4856760-4861760	AR	30m	9.58171203853252	Down
chr9:4856760-4861760	AR	4h	14.651829396783258	Down
chr9:4856760-4861760	AR	16h	8.563110277433463	Down
chr9:4856760-4861760	AR	72h	7.092176742618625	Down
chr9:4856760-4861760	FOXA1	Vh	9.694334162229318	Down
chr9:4856760-4861760	FOXA1	30m	16.23575391715566	Down
chr9:4856760-4861760	FOXA1	4h	15.262453877145395	Down
chr9:4856760-4861760	FOXA1	16h	13.792832255772096	Down
chr9:4856760-4861760	FOXA1	72h	11.173853079838088	Down
