# Supplementary material for: Decoding the epigenetics and chromatin loop dynamics of androgen receptor-mediated transcription
Source: Nat Commun. 2024 Nov 3;15:9494. doi: 10.1038/s41467-024-53758-5 (PMC11532539; doi:10.1038/s41467-024-53758-5)
Supplement: Supplementary file 9 — Source data [file 41467_2024_53758_MOESM9_ESM.zip › source/fig3a_promoters.tsv]

Genes	VhH	30m	4h	16h	72h	Class
ENST00000193403.6	1	4	1	4	4	ANDR
ENST00000217652.3	9	22	10	21	17	ANDR
ENST00000221130.5	9	15	11	14	11	ANDR
ENST00000227507.2	8	26	9	13	8	ANDR
ENST00000237853.4	1	4	3	10	4	ANDR
ENST00000251047.5	2	4	1	6	2	ANDR
ENST00000253003.2	4	9	5	6	3	ANDR
ENST00000256689.5	2	3	6	5	2	ANDR
ENST00000261489.2	13	16	15	15	12	ANDR
ENST00000263278.4	2	2	3	2	3	ANDR
ENST00000265354.4	6	11	8	12	13	ANDR
ENST00000271469.3	5	6	3	2	1	ANDR
ENST00000274456.6	2	5	7	9	3	ANDR
ENST00000284984.3	4	7	5	6	6	ANDR
ENST00000286298.4	1	3	2	3	1	ANDR
ENST00000287936.4	3	7	3	5	6	ANDR
ENST00000293308.6	5	10	8	7	5	ANDR
ENST00000299572.5	7	20	9	10	13	ANDR
ENST00000304434.6	1	7	6	7	3	ANDR
ENST00000317968.4	1	4	2	3	7	ANDR
ENST00000332149.5	6	7	9	6	4	ANDR
ENST00000334512.5	1	10	6	10	9	ANDR
ENST00000337174.3	7	9	11	10	5	ANDR
ENST00000340368.4	3	6	4	4	3	ANDR
ENST00000346049.5	5	6	7	6	5	ANDR
ENST00000350997.7	4	10	4	9	4	ANDR
ENST00000352732.5	3	6	2	6	4	ANDR
ENST00000354570.3	2	3	4	4	3	ANDR
ENST00000355857.3	1	4	3	5	5	ANDR
ENST00000355999.4	2	7	2	7	5	ANDR
ENST00000357266.4	1	4	3	3	1	ANDR
ENST00000357992.4	7	13	9	15	9	ANDR
ENST00000360079.3	5	9	6	6	7	ANDR
ENST00000366690.4	1	3	2	3	3	ANDR
ENST00000369851.4	4	8	7	6	7	ANDR
ENST00000370355.2	3	5	3	5	4	ANDR
ENST00000371269.3	1	5	4	4	2	ANDR
ENST00000374037.3	5	9	5	8	7	ANDR
ENST00000374087.4	2	4	3	4	3	ANDR
ENST00000376887.4	3	7	5	8	4	ANDR
ENST00000379270.4	5	6	3	8	7	ANDR
ENST00000379565.3	5	6	7	6	2	ANDR
ENST00000379731.4	9	12	10	12	9	ANDR
ENST00000380871.4	4	9	7	10	6	ANDR
ENST00000381344.3	2	6	2	4	4	ANDR
ENST00000392066.3	2	5	2	11	7	ANDR
ENST00000404933.2	1	1	1	2	1	ANDR
ENST00000455036.3	3	7	6	9	5	ANDR
ENST00000513973.1	1	2	1	3	2	ANDR
ENST00000521241.2	9	12	10	14	9	ANDR
ENST00000552766.1	3	7	3	9	8	ANDR
ENST00000556564.1	1	3	1	4	1	ANDR
ENST00000561424.1	3	4	2	4	4	ANDR
ENST00000585368.1	2	12	5	13	11	ANDR
ENST00000595316.1	6	7	9	7	6	ANDR
ENST00000000442.6	2	3	1	6	4	HIGH
ENST00000001008.4	4	2	5	4	4	HIGH
ENST00000002501.6	4	8	6	7	6	HIGH
ENST00000003100.8	1	11	5	12	7	HIGH
ENST00000005257.2	3	11	5	9	5	HIGH
ENST00000005260.8	2	5	2	3	3	HIGH
ENST00000005340.5	4	7	7	4	4	HIGH
ENST00000006777.6	1	8	1	9	3	HIGH
ENST00000009180.4	6	8	7	7	4	HIGH
ENST00000011619.3	4	7	6	5	5	HIGH
ENST00000011691.4	3	7	1	3	3	HIGH
ENST00000012443.4	1	3	3	3	2	HIGH
ENST00000013807.5	2	4	3	6	3	HIGH
ENST00000044462.7	1	3	2	4	2	HIGH
ENST00000053867.3	1	3	3	5	3	HIGH
ENST00000078429.4	3	8	6	6	4	HIGH
ENST00000081029.3	2	8	2	12	6	HIGH
ENST00000084795.5	1	7	4	6	3	HIGH
ENST00000085068.3	2	3	2	1	1	HIGH
ENST00000157812.2	6	16	9	14	11	HIGH
ENST00000160827.4	2	8	5	4	5	HIGH
ENST00000162749.2	11	20	12	19	15	HIGH
ENST00000184266.2	9	8	13	10	7	HIGH
ENST00000196551.3	10	16	9	11	7	HIGH
ENST00000199706.8	2	5	2	4	2	HIGH
ENST00000202017.4	3	8	3	2	4	HIGH
ENST00000202773.9	3	7	4	5	7	HIGH
ENST00000202834.7	3	9	5	7	5	HIGH
ENST00000203407.5	3	6	4	5	4	HIGH
ENST00000203630.5	9	15	11	16	9	HIGH
ENST00000206020.3	5	15	6	9	6	HIGH
ENST00000207437.5	2	2	1	4	1	HIGH
ENST00000209873.4	6	12	6	9	3	HIGH
ENST00000209875.4	10	17	10	13	12	HIGH
ENST00000210060.7	5	7	5	8	7	HIGH
ENST00000210187.6	11	17	15	9	9	HIGH
ENST00000210444.5	5	14	2	11	3	HIGH
ENST00000214869.2	2	11	3	4	3	HIGH
ENST00000215115.4	10	13	11	11	9	HIGH
ENST00000215565.2	3	4	2	3	3	HIGH
ENST00000215567.5	2	2	1	3	1	HIGH
ENST00000215570.3	2	9	3	2	2	HIGH
ENST00000215574.4	4	6	4	7	4	HIGH
ENST00000215587.7	7	14	6	11	10	HIGH
ENST00000215730.7	5	6	3	4	3	HIGH
ENST00000215754.7	5	9	4	4	2	HIGH
ENST00000215793.8	2	7	5	3	3	HIGH
ENST00000215882.5	3	6	4	6	3	HIGH
ENST00000215904.6	2	5	4	6	2	HIGH
ENST00000216029.3	3	6	3	6	4	HIGH
ENST00000216034.4	4	6	3	4	6	HIGH
ENST00000216037.6	8	18	8	15	19	HIGH
ENST00000216038.5	1	2	1	1	1	HIGH
ENST00000216064.4	10	19	8	12	17	HIGH
ENST00000216068.4	1	1	2	2	2	HIGH
ENST00000216121.7	3	7	4	3	1	HIGH
ENST00000216146.4	5	13	9	11	8	HIGH
ENST00000216181.5	10	11	10	11	10	HIGH
ENST00000216185.2	12	14	11	9	10	HIGH
ENST00000216194.7	5	13	10	15	7	HIGH
ENST00000216218.3	5	11	8	9	7	HIGH
ENST00000216225.8	3	12	3	7	7	HIGH
ENST00000216252.3	3	5	4	4	3	HIGH
ENST00000216254.4	3	5	4	4	3	HIGH
ENST00000216259.7	5	7	5	7	4	HIGH
ENST00000216271.5	2	10	7	5	4	HIGH
ENST00000216277.8	2	2	1	2	1	HIGH
ENST00000216281.8	7	9	8	10	6	HIGH
ENST00000216442.7	1	4	2	8	3	HIGH
ENST00000216456.6	6	11	6	7	5	HIGH
ENST00000216465.5	6	23	7	17	16	HIGH
ENST00000216479.3	2	8	2	6	5	HIGH
ENST00000216714.3	6	14	7	8	9	HIGH
ENST00000216727.4	3	10	3	5	5	HIGH
ENST00000216774.6	3	5	3	7	3	HIGH
ENST00000216780.4	4	13	8	11	9	HIGH
ENST00000216797.5	12	21	16	17	14	HIGH
ENST00000216799.4	7	9	9	8	9	HIGH
ENST00000216802.5	7	9	7	8	9	HIGH
ENST00000216832.4	6	11	6	7	9	HIGH
ENST00000216951.2	3	10	6	6	7	HIGH
ENST00000216962.4	4	11	7	9	9	HIGH
ENST00000217131.5	3	6	2	5	6	HIGH
ENST00000217182.3	3	3	4	2	1	HIGH
ENST00000217233.3	6	13	4	8	6	HIGH
ENST00000217381.2	2	3	3	3	2	HIGH
ENST00000217402.2	2	4	1	1	1	HIGH
ENST00000217426.2	3	14	5	9	4	HIGH
ENST00000217455.4	2	8	2	5	3	HIGH
ENST00000217456.2	6	8	9	9	10	HIGH
ENST00000217893.5	3	6	2	4	3	HIGH
ENST00000217901.5	1	4	1	3	1	HIGH
ENST00000218348.3	1	2	1	2	1	HIGH
ENST00000219271.3	2	3	5	3	2	HIGH
ENST00000219313.4	2	7	3	10	6	HIGH
ENST00000219400.3	7	20	9	10	13	HIGH
ENST00000219481.5	3	10	6	8	5	HIGH
ENST00000219548.4	5	9	5	5	3	HIGH
ENST00000220003.9	3	7	3	8	6	HIGH
ENST00000220166.5	4	5	2	2	4	HIGH
ENST00000220584.4	3	5	5	2	1	HIGH
ENST00000221114.3	6	10	4	16	8	HIGH
ENST00000221232.5	4	7	4	8	6	HIGH
ENST00000221265.3	5	10	4	5	4	HIGH
ENST00000221283.5	2	6	6	4	4	HIGH
ENST00000221419.5	9	20	12	15	15	HIGH
ENST00000221486.4	4	8	7	8	4	HIGH
ENST00000221494.5	6	17	8	9	11	HIGH
ENST00000221543.5	6	17	7	13	9	HIGH
ENST00000221566.2	3	7	3	6	3	HIGH
ENST00000221801.3	1	5	3	6	2	HIGH
ENST00000221855.3	5	6	5	5	6	HIGH
ENST00000221859.4	5	6	5	5	6	HIGH
ENST00000221891.4	1	2	1	2	1	HIGH
ENST00000221957.4	1	3	6	4	3	HIGH
ENST00000222005.2	1	4	3	2	3	HIGH
ENST00000222120.3	4	7	5	7	4	HIGH
ENST00000222190.5	5	15	7	12	14	HIGH
ENST00000222219.3	4	13	7	12	7	HIGH
ENST00000222247.5	1	17	3	5	4	HIGH
ENST00000222254.8	5	12	6	10	10	HIGH
ENST00000222256.4	3	5	4	5	3	HIGH
ENST00000222305.3	4	15	3	6	4	HIGH
ENST00000222307.4	8	12	8	14	10	HIGH
ENST00000222330.3	3	9	3	5	3	HIGH
ENST00000222553.3	1	3	4	4	5	HIGH
ENST00000222673.5	6	11	9	9	8	HIGH
ENST00000222800.3	4	8	7	4	6	HIGH
ENST00000223029.3	1	9	4	6	6	HIGH
ENST00000223136.4	4	3	4	4	3	HIGH
ENST00000223500.8	3	5	4	5	4	HIGH
ENST00000223641.4	2	5	2	2	3	HIGH
ENST00000223864.2	3	6	4	6	2	HIGH
ENST00000224073.1	3	5	6	2	1	HIGH
ENST00000225174.3	1	2	3	5	2	HIGH
ENST00000225298.7	4	4	1	4	4	HIGH
ENST00000225410.4	3	8	3	5	4	HIGH
ENST00000225426.4	8	16	9	14	12	HIGH
ENST00000225430.4	7	16	9	6	3	HIGH
ENST00000225504.3	2	4	4	2	2	HIGH
ENST00000225525.3	4	13	4	16	6	HIGH
ENST00000225573.4	2	5	1	2	4	HIGH
ENST00000225603.4	1	2	5	4	2	HIGH
ENST00000225665.7	6	11	5	8	6	HIGH
ENST00000225698.4	4	3	4	3	2	HIGH
ENST00000225726.5	3	10	5	3	4	HIGH
ENST00000225792.5	6	14	9	12	10	HIGH
ENST00000225916.5	1	3	2	1	1	HIGH
ENST00000225927.2	2	2	1	2	1	HIGH
ENST00000225969.4	2	11	3	7	4	HIGH
ENST00000225972.7	4	7	4	6	6	HIGH
ENST00000226004.3	3	12	5	12	11	HIGH
ENST00000226230.6	1	1	1	2	1	HIGH
ENST00000226796.6	2	4	2	4	4	HIGH
ENST00000227135.2	1	5	6	7	5	HIGH
ENST00000227520.5	1	2	2	1	1	HIGH
ENST00000227524.4	2	4	2	8	5	HIGH
ENST00000227525.3	5	12	8	7	5	HIGH
ENST00000227868.4	5	14	6	14	7	HIGH
ENST00000228251.4	1	6	1	6	3	HIGH
ENST00000228506.3	2	7	6	6	3	HIGH
ENST00000228862.2	13	12	15	10	12	HIGH
ENST00000228865.2	2	1	4	4	2	HIGH
ENST00000228872.4	16	30	20	34	27	HIGH
ENST00000228918.4	5	15	6	14	7	HIGH
ENST00000229238.3	4	12	7	8	4	HIGH
ENST00000229266.3	12	22	13	14	13	HIGH
ENST00000229277.1	3	3	3	3	2	HIGH
ENST00000229281.5	12	18	11	11	9	HIGH
ENST00000229329.2	1	1	2	2	1	HIGH
ENST00000229340.5	3	9	2	5	5	HIGH
ENST00000229390.3	6	14	10	13	9	HIGH
ENST00000229563.5	2	2	3	2	2	HIGH
ENST00000229633.5	2	7	3	8	5	HIGH
ENST00000229729.6	10	19	16	18	13	HIGH
ENST00000230050.3	3	2	1	2	2	HIGH
ENST00000230085.8	3	10	6	10	10	HIGH
ENST00000230419.4	4	4	3	4	3	HIGH
ENST00000230771.3	4	8	4	9	8	HIGH
ENST00000232125.5	4	7	3	6	4	HIGH
ENST00000232165.3	1	13	4	7	9	HIGH
ENST00000232496.4	4	1	5	2	2	HIGH
ENST00000232888.6	2	6	6	8	4	HIGH
ENST00000232905.3	4	3	3	5	3	HIGH
ENST00000233078.4	11	31	12	17	14	HIGH
ENST00000233331.7	2	3	2	6	1	HIGH
ENST00000233575.2	3	9	4	10	5	HIGH
ENST00000233596.3	2	12	4	7	5	HIGH
ENST00000233615.2	3	6	2	7	2	HIGH
ENST00000233627.9	5	7	8	7	6	HIGH
ENST00000233893.5	7	7	9	9	4	HIGH
ENST00000234111.4	7	20	7	12	9	HIGH
ENST00000234301.2	5	8	3	9	5	HIGH
ENST00000234590.4	6	27	9	16	13	HIGH
ENST00000234677.2	4	11	5	9	9	HIGH
ENST00000234800.6	1	6	4	6	3	HIGH
ENST00000234831.5	1	2	1	3	1	HIGH
ENST00000237500.5	9	20	13	16	14	HIGH
ENST00000237530.6	4	8	3	6	6	HIGH
ENST00000237889.4	3	4	1	4	4	HIGH
ENST00000238081.3	4	13	4	13	6	HIGH
ENST00000238112.3	2	9	4	8	5	HIGH
ENST00000238616.5	7	11	11	15	12	HIGH
ENST00000238788.9	1	1	2	2	1	HIGH
ENST00000239223.3	2	7	5	6	2	HIGH
ENST00000239906.5	2	7	4	7	4	HIGH
ENST00000239938.4	4	16	6	11	10	HIGH
ENST00000239940.7	1	3	2	2	2	HIGH
ENST00000240304.1	1	5	3	2	1	HIGH
ENST00000241052.4	2	4	4	1	1	HIGH
ENST00000241600.5	1	2	1	1	1	HIGH
ENST00000242577.6	4	9	4	7	8	HIGH
ENST00000242719.3	2	11	4	11	9	HIGH
ENST00000242776.4	3	12	3	7	6	HIGH
ENST00000242783.6	1	4	3	4	1	HIGH
ENST00000242784.4	7	16	8	11	11	HIGH
ENST00000243167.8	6	13	8	10	7	HIGH
ENST00000243253.3	4	13	2	12	5	HIGH
ENST00000243563.3	4	8	5	10	4	HIGH
ENST00000243997.3	2	6	2	5	6	HIGH
ENST00000244007.3	1	3	3	2	1	HIGH
ENST00000244061.2	2	1	2	3	4	HIGH
ENST00000244496.5	2	4	3	3	2	HIGH
ENST00000244520.5	2	8	5	9	3	HIGH
ENST00000244601.3	6	10	8	6	6	HIGH
ENST00000244711.3	1	6	1	2	1	HIGH
ENST00000244741.5	4	7	3	6	5	HIGH
ENST00000244745.1	7	10	7	18	9	HIGH
ENST00000245185.5	7	14	9	13	12	HIGH
ENST00000245206.5	5	8	5	6	3	HIGH
ENST00000245458.6	2	5	4	5	2	HIGH
ENST00000245539.6	5	12	6	6	6	HIGH
ENST00000245552.2	3	6	4	6	3	HIGH
ENST00000245615.1	4	7	4	9	6	HIGH
ENST00000245812.3	2	4	3	8	2	HIGH
ENST00000245816.4	1	7	3	3	1	HIGH
ENST00000246151.4	2	1	2	1	2	HIGH
ENST00000246194.3	1	12	3	10	7	HIGH
ENST00000246337.4	2	11	4	12	7	HIGH
ENST00000246548.4	2	4	2	1	2	HIGH
ENST00000246554.3	3	4	5	3	3	HIGH
ENST00000246747.4	3	9	7	8	5	HIGH
ENST00000246792.3	7	15	9	14	10	HIGH
ENST00000246802.5	1	5	2	4	2	HIGH
ENST00000247003.4	1	11	3	6	4	HIGH
ENST00000247020.4	5	4	3	5	5	HIGH
ENST00000247225.6	2	2	1	3	3	HIGH
ENST00000247461.4	9	14	9	10	11	HIGH
ENST00000247706.3	1	4	3	1	3	HIGH
ENST00000247970.4	1	2	2	1	1	HIGH
ENST00000248342.4	3	14	4	8	8	HIGH
ENST00000248378.5	4	13	4	16	6	HIGH
ENST00000248437.4	1	1	1	1	1	HIGH
ENST00000248450.4	2	7	4	8	8	HIGH
ENST00000248451.3	2	7	4	8	8	HIGH
ENST00000248553.6	9	8	5	9	4	HIGH
ENST00000248924.6	3	12	6	7	7	HIGH
ENST00000248929.9	6	7	4	5	5	HIGH
ENST00000248935.5	2	3	1	4	2	HIGH
ENST00000248958.4	4	7	4	5	4	HIGH
ENST00000249042.3	4	6	4	3	3	HIGH
ENST00000249289.4	3	9	2	6	3	HIGH
ENST00000249760.2	4	5	7	5	4	HIGH
ENST00000250113.7	5	10	5	8	4	HIGH
ENST00000250124.6	7	8	6	8	6	HIGH
ENST00000250237.5	3	11	4	6	6	HIGH
ENST00000250244.6	1	1	1	2	2	HIGH
ENST00000250495.5	4	6	3	6	4	HIGH
ENST00000250498.4	2	7	5	5	5	HIGH
ENST00000250896.3	3	8	7	2	2	HIGH
ENST00000251289.5	5	8	8	5	2	HIGH
ENST00000251363.5	8	13	6	9	6	HIGH
ENST00000251412.7	2	1	3	4	4	HIGH
ENST00000251413.3	3	10	5	7	7	HIGH
ENST00000251453.3	3	4	4	2	2	HIGH
ENST00000251654.4	1	4	2	4	4	HIGH
ENST00000251691.4	7	8	7	9	5	HIGH
ENST00000251849.4	3	12	6	9	8	HIGH
ENST00000251968.3	4	4	3	5	5	HIGH
ENST00000252015.2	2	6	5	7	4	HIGH
ENST00000252102.4	5	4	4	5	4	HIGH
ENST00000252115.5	4	13	6	3	6	HIGH
ENST00000252445.3	4	7	2	7	2	HIGH
ENST00000252455.2	2	9	2	5	4	HIGH
ENST00000252485.4	6	8	4	8	8	HIGH
ENST00000252512.9	2	12	4	5	4	HIGH
ENST00000252542.4	5	8	5	4	6	HIGH
ENST00000252576.5	3	6	2	4	1	HIGH
ENST00000252602.1	1	4	3	1	3	HIGH
ENST00000252603.2	1	7	4	4	1	HIGH
ENST00000252674.7	3	12	1	10	4	HIGH
ENST00000252699.2	7	13	9	11	8	HIGH
ENST00000252725.5	2	4	2	6	3	HIGH
ENST00000252809.3	8	15	6	11	8	HIGH
ENST00000252816.6	6	11	5	6	7	HIGH
ENST00000252818.3	6	19	11	14	13	HIGH
ENST00000252826.5	3	7	5	7	7	HIGH
ENST00000252934.5	2	7	6	5	2	HIGH
ENST00000253023.3	5	8	4	5	6	HIGH
ENST00000253024.5	2	3	3	3	3	HIGH
ENST00000253039.4	3	9	2	10	5	HIGH
ENST00000253107.7	1	3	2	2	3	HIGH
ENST00000253193.7	1	1	1	1	1	HIGH
ENST00000253413.5	4	9	3	12	5	HIGH
ENST00000253452.2	2	8	3	8	4	HIGH
ENST00000253458.7	15	21	16	18	11	HIGH
ENST00000253727.5	2	3	1	3	4	HIGH
ENST00000253788.5	1	10	7	4	5	HIGH
ENST00000253814.4	1	2	3	5	3	HIGH
ENST00000254193.6	3	6	5	4	5	HIGH
ENST00000254260.3	3	5	4	3	3	HIGH
ENST00000254322.2	3	6	3	3	5	HIGH
ENST00000254480.5	5	19	7	13	8	HIGH
ENST00000254508.5	1	1	1	1	1	HIGH
ENST00000254661.4	15	18	18	22	10	HIGH
ENST00000254719.5	1	5	2	2	1	HIGH
ENST00000254803.2	1	6	1	3	5	HIGH
ENST00000254806.3	6	10	7	9	8	HIGH
ENST00000254846.5	13	23	17	17	14	HIGH
ENST00000254928.5	6	5	7	2	2	HIGH
ENST00000254950.11	4	7	2	5	3	HIGH
ENST00000254958.5	10	25	16	18	13	HIGH
ENST00000255389.5	1	7	3	8	3	HIGH
ENST00000255641.8	9	13	8	10	7	HIGH
ENST00000255681.6	4	7	5	5	3	HIGH
ENST00000255882.6	5	6	3	4	3	HIGH
ENST00000255977.2	3	9	2	10	6	HIGH
ENST00000256015.3	3	8	7	15	10	HIGH
ENST00000256255.6	2	7	3	7	6	HIGH
ENST00000256383.4	1	4	2	8	3	HIGH
ENST00000256433.3	1	2	1	2	2	HIGH
ENST00000256460.3	2	8	3	5	4	HIGH
ENST00000256474.2	2	9	6	12	7	HIGH
ENST00000256496.3	1	7	5	8	6	HIGH
ENST00000256545.4	2	4	2	5	3	HIGH
ENST00000256682.4	3	13	7	11	8	HIGH
ENST00000256897.4	1	1	1	6	1	HIGH
ENST00000256997.3	2	6	6	5	5	HIGH
ENST00000256999.2	6	7	6	11	8	HIGH
ENST00000257245.4	2	11	3	9	7	HIGH
ENST00000257347.4	1	3	1	3	2	HIGH
ENST00000257829.3	5	7	4	7	3	HIGH
ENST00000257831.3	6	5	2	7	7	HIGH
ENST00000257857.4	3	10	7	16	13	HIGH
ENST00000258105.7	1	4	2	2	3	HIGH
ENST00000258341.4	2	5	4	6	2	HIGH
ENST00000258412.3	3	8	4	6	7	HIGH
ENST00000258418.5	2	4	2	4	4	HIGH
ENST00000258424.2	1	1	1	1	1	HIGH
ENST00000258455.3	2	3	2	4	1	HIGH
ENST00000258530.3	3	12	3	11	8	HIGH
ENST00000258770.3	4	12	4	7	5	HIGH
ENST00000258796.7	1	3	1	2	2	HIGH
ENST00000258886.8	4	5	3	7	4	HIGH
ENST00000258955.2	4	14	7	12	10	HIGH
ENST00000258962.4	9	16	11	11	11	HIGH
ENST00000258975.6	3	8	5	7	3	HIGH
ENST00000259477.6	8	23	12	16	13	HIGH
ENST00000259512.4	2	3	3	2	4	HIGH
ENST00000259667.5	2	7	5	6	6	HIGH
ENST00000259873.4	5	6	1	7	4	HIGH
ENST00000260247.5	1	2	3	3	1	HIGH
ENST00000260443.4	2	1	4	1	2	HIGH
ENST00000260447.4	3	9	3	11	8	HIGH
ENST00000260506.8	9	22	11	19	10	HIGH
ENST00000260526.6	3	4	2	4	3	HIGH
ENST00000260947.4	4	4	3	4	1	HIGH
ENST00000261167.2	1	1	2	2	1	HIGH
ENST00000261313.2	4	5	4	3	4	HIGH
ENST00000261366.5	3	8	3	7	5	HIGH
ENST00000261406.6	1	1	1	1	2	HIGH
ENST00000261407.4	7	5	10	3	5	HIGH
ENST00000261413.5	3	5	1	3	1	HIGH
ENST00000261479.4	2	7	6	10	3	HIGH
ENST00000261497.4	1	12	2	10	4	HIGH
ENST00000261636.8	7	10	5	9	7	HIGH
ENST00000261646.5	15	30	19	23	22	HIGH
ENST00000261673.6	1	3	5	3	2	HIGH
ENST00000261693.6	3	9	3	6	4	HIGH
ENST00000261733.2	1	1	1	1	1	HIGH
ENST00000261735.3	8	14	9	13	9	HIGH
ENST00000261769.5	1	1	2	2	1	HIGH
ENST00000261772.8	4	11	6	9	9	HIGH
ENST00000261783.3	2	9	5	7	3	HIGH
ENST00000261789.4	2	8	6	11	7	HIGH
ENST00000261797.6	3	4	3	4	4	HIGH
ENST00000261813.4	2	4	2	5	3	HIGH
ENST00000261819.3	5	9	4	5	3	HIGH
ENST00000261845.5	8	13	10	12	10	HIGH
ENST00000261867.4	5	6	7	5	5	HIGH
ENST00000261868.5	1	4	3	3	2	HIGH
ENST00000261875.5	4	4	4	4	4	HIGH
ENST00000261942.6	2	7	5	9	6	HIGH
ENST00000261973.7	1	6	2	5	4	HIGH
ENST00000262027.5	1	2	1	2	1	HIGH
ENST00000262033.6	9	14	10	11	11	HIGH
ENST00000262056.9	2	4	2	3	2	HIGH
ENST00000262085.3	1	8	4	5	4	HIGH
ENST00000262097.6	3	5	2	4	5	HIGH
ENST00000262133.6	6	11	9	9	6	HIGH
ENST00000262146.4	3	7	1	7	3	HIGH
ENST00000262187.5	1	4	1	4	4	HIGH
ENST00000262193.6	4	5	4	7	6	HIGH
ENST00000262265.5	5	26	8	14	14	HIGH
ENST00000262288.3	1	3	2	1	1	HIGH
ENST00000262291.4	6	11	7	12	12	HIGH
ENST00000262302.9	4	11	6	7	7	HIGH
ENST00000262316.6	6	8	10	5	5	HIGH
ENST00000262325.7	1	5	2	3	2	HIGH
ENST00000262370.7	3	4	3	5	4	HIGH
ENST00000262394.2	4	8	6	6	6	HIGH
ENST00000262395.5	14	16	14	15	12	HIGH
ENST00000262461.2	4	15	9	15	10	HIGH
ENST00000262482.6	6	11	5	8	6	HIGH
ENST00000262584.3	3	5	2	2	2	HIGH
ENST00000262613.5	2	4	2	1	2	HIGH
ENST00000262633.4	2	4	2	3	2	HIGH
ENST00000262741.5	6	10	8	10	6	HIGH
ENST00000262768.7	2	3	1	2	3	HIGH
ENST00000262812.4	1	11	3	6	4	HIGH
ENST00000262890.3	1	6	5	2	1	HIGH
ENST00000262942.5	1	15	3	14	12	HIGH
ENST00000262947.3	1	5	3	2	1	HIGH
ENST00000262948.5	2	9	3	6	3	HIGH
ENST00000262982.2	1	8	2	4	2	HIGH
ENST00000263025.4	3	7	3	5	5	HIGH
ENST00000263038.4	5	13	5	7	14	HIGH
ENST00000263083.6	2	8	5	5	4	HIGH
ENST00000263168.3	12	18	9	20	13	HIGH
ENST00000263228.3	4	17	7	18	12	HIGH
ENST00000263245.5	3	8	6	7	3	HIGH
ENST00000263246.3	3	7	5	3	4	HIGH
ENST00000263270.6	6	16	7	19	14	HIGH
ENST00000263273.5	1	1	2	1	1	HIGH
ENST00000263346.8	2	6	3	2	4	HIGH
ENST00000263354.3	9	16	10	13	10	HIGH
ENST00000263368.4	3	9	5	4	4	HIGH
ENST00000263377.2	4	7	4	9	3	HIGH
ENST00000263383.3	1	1	1	1	1	HIGH
ENST00000263645.5	3	6	2	4	4	HIGH
ENST00000263672.6	2	4	2	4	3	HIGH
ENST00000263694.4	1	3	1	4	2	HIGH
ENST00000263697.4	2	5	3	7	2	HIGH
ENST00000263773.5	4	18	5	14	7	HIGH
ENST00000263774.4	1	8	5	9	5	HIGH
ENST00000263846.4	3	5	3	6	4	HIGH
ENST00000263856.4	1	4	1	4	3	HIGH
ENST00000263864.5	2	7	4	5	4	HIGH
ENST00000263897.5	2	6	3	4	3	HIGH
ENST00000263980.3	1	1	2	3	2	HIGH
ENST00000264018.4	3	7	5	7	3	HIGH
ENST00000264027.4	2	11	4	9	9	HIGH
ENST00000264108.4	2	6	1	3	5	HIGH
ENST00000264161.4	2	5	4	12	5	HIGH
ENST00000264230.4	3	7	6	7	8	HIGH
ENST00000264235.8	13	23	20	26	17	HIGH
ENST00000264312.7	3	7	2	7	7	HIGH
ENST00000264381.3	14	1	14	12	2	HIGH
ENST00000264389.2	2	5	3	5	6	HIGH
ENST00000264552.9	2	6	2	6	3	HIGH
ENST00000264639.4	2	9	4	7	3	HIGH
ENST00000264645.7	2	3	2	1	2	HIGH
ENST00000264657.5	3	7	5	6	8	HIGH
ENST00000264670.6	1	3	2	2	3	HIGH
ENST00000264710.4	2	7	3	4	4	HIGH
ENST00000264827.5	6	14	7	10	8	HIGH
ENST00000264896.2	8	14	10	12	11	HIGH
ENST00000264954.4	2	8	3	7	5	HIGH
ENST00000265062.3	2	7	3	4	2	HIGH
ENST00000265070.6	6	29	12	24	13	HIGH
ENST00000265100.2	1	5	3	4	3	HIGH
ENST00000265138.3	19	29	20	22	22	HIGH
ENST00000265192.4	3	11	5	7	6	HIGH
ENST00000265260.3	1	3	1	3	1	HIGH
ENST00000265304.6	2	4	3	4	4	HIGH
ENST00000265340.7	14	23	16	21	17	HIGH
ENST00000265343.5	9	18	7	14	15	HIGH
ENST00000265393.6	1	4	1	2	3	HIGH
ENST00000265462.4	4	9	5	3	4	HIGH
ENST00000265471.5	2	11	3	7	7	HIGH
ENST00000265498.1	8	12	7	22	13	HIGH
ENST00000265523.4	4	6	4	7	7	HIGH
ENST00000265537.3	1	3	1	1	1	HIGH
ENST00000265641.5	7	16	7	16	10	HIGH
ENST00000265758.2	1	7	2	2	2	HIGH
ENST00000265849.7	1	9	4	6	6	HIGH
ENST00000265857.3	3	10	3	9	1	HIGH
ENST00000265866.7	9	21	4	11	7	HIGH
ENST00000265881.5	2	2	1	2	1	HIGH
ENST00000266025.3	2	3	2	2	2	HIGH
ENST00000266069.3	4	4	6	4	2	HIGH
ENST00000266077.2	2	13	5	6	9	HIGH
ENST00000266079.4	8	9	9	6	2	HIGH
ENST00000266087.7	3	2	2	4	2	HIGH
ENST00000266458.5	2	7	3	6	7	HIGH
ENST00000266529.3	3	4	2	5	3	HIGH
ENST00000266542.4	5	7	6	4	5	HIGH
ENST00000266546.6	5	5	4	5	6	HIGH
ENST00000266971.3	3	6	5	8	5	HIGH
ENST00000267023.4	9	20	11	21	17	HIGH
ENST00000267064.4	5	10	8	11	10	HIGH
ENST00000267101.3	5	16	9	12	11	HIGH
ENST00000267103.5	1	2	3	1	1	HIGH
ENST00000267115.5	3	11	5	13	6	HIGH
ENST00000267116.7	3	6	2	6	5	HIGH
ENST00000267202.2	1	2	1	2	1	HIGH
ENST00000267812.3	2	4	4	3	3	HIGH
ENST00000267935.8	1	3	1	3	1	HIGH
ENST00000268099.9	1	3	3	2	2	HIGH
ENST00000268607.5	2	1	3	1	1	HIGH
ENST00000268668.6	9	22	13	15	11	HIGH
ENST00000268704.2	7	21	13	19	16	HIGH
ENST00000268717.5	3	11	6	11	6	HIGH
ENST00000268802.5	5	9	5	8	3	HIGH
ENST00000269097.4	3	4	6	3	1	HIGH
ENST00000269143.3	2	8	3	7	8	HIGH
ENST00000269159.3	1	3	2	2	3	HIGH
ENST00000269187.5	4	7	6	8	6	HIGH
ENST00000269243.4	13	21	15	21	19	HIGH
ENST00000269397.4	7	9	4	5	6	HIGH
ENST00000269534.8	4	8	4	6	5	HIGH
ENST00000269554.3	7	13	6	10	8	HIGH
ENST00000269601.5	2	6	3	5	2	HIGH
ENST00000269856.3	3	10	4	5	1	HIGH
ENST00000269886.3	4	6	2	5	3	HIGH
ENST00000270176.5	2	5	4	3	3	HIGH
ENST00000270225.7	2	9	6	7	5	HIGH
ENST00000270233.6	4	7	5	7	5	HIGH
ENST00000270459.3	5	9	3	7	6	HIGH
ENST00000270460.6	3	7	3	4	2	HIGH
ENST00000270517.7	1	8	3	5	3	HIGH
ENST00000270538.3	3	12	6	11	7	HIGH
ENST00000270586.3	3	9	5	5	1	HIGH
ENST00000270625.2	6	6	8	5	3	HIGH
ENST00000270776.8	3	7	1	5	4	HIGH
ENST00000270792.5	2	7	1	6	4	HIGH
ENST00000271526.4	4	10	3	10	6	HIGH
ENST00000271628.8	4	8	5	10	8	HIGH
ENST00000271843.4	3	7	4	5	2	HIGH
ENST00000272139.4	1	4	1	2	3	HIGH
ENST00000272233.4	7	11	8	5	5	HIGH
ENST00000272519.5	2	1	2	2	2	HIGH
ENST00000272928.3	8	4	4	12	7	HIGH
ENST00000272937.5	6	8	10	11	3	HIGH
ENST00000273038.3	2	5	4	9	7	HIGH
ENST00000273048.2	2	5	4	5	4	HIGH
ENST00000273062.2	9	19	7	16	14	HIGH
ENST00000273158.4	4	9	5	9	8	HIGH
ENST00000273308.4	3	12	6	11	8	HIGH
ENST00000273590.3	4	4	2	5	2	HIGH
ENST00000273596.3	6	6	6	6	4	HIGH
ENST00000273920.3	3	24	8	14	11	HIGH
ENST00000273986.4	1	4	1	3	5	HIGH
ENST00000274031.3	1	6	3	6	4	HIGH
ENST00000274137.5	1	3	1	3	1	HIGH
ENST00000274712.3	1	2	2	1	1	HIGH
ENST00000274787.2	3	7	4	5	5	HIGH
ENST00000274811.4	10	17	11	12	12	HIGH
ENST00000275364.3	1	7	1	5	7	HIGH
ENST00000275428.4	7	10	6	7	6	HIGH
ENST00000275603.4	2	6	2	4	2	HIGH
ENST00000275767.3	4	3	4	5	6	HIGH
ENST00000276062.8	2	4	2	4	2	HIGH
ENST00000276079.8	3	3	3	4	2	HIGH
ENST00000276431.4	2	11	3	13	13	HIGH
ENST00000276461.5	4	9	5	11	8	HIGH
ENST00000276681.6	3	8	4	11	10	HIGH
ENST00000276689.3	2	2	2	3	2	HIGH
ENST00000276692.6	2	2	2	3	2	HIGH
ENST00000277010.4	1	2	1	1	1	HIGH
ENST00000277165.6	11	18	12	16	14	HIGH
ENST00000277865.4	4	3	4	6	4	HIGH
ENST00000277900.8	1	2	1	4	1	HIGH
ENST00000278100.6	2	5	4	7	4	HIGH
ENST00000278422.4	2	3	1	2	2	HIGH
ENST00000278505.4	4	7	7	6	4	HIGH
ENST00000278671.5	8	16	8	10	9	HIGH
ENST00000278715.3	1	4	2	3	1	HIGH
ENST00000278742.5	1	4	1	4	2	HIGH
ENST00000278823.2	5	15	10	16	12	HIGH
ENST00000278840.4	6	15	8	17	10	HIGH
ENST00000278903.6	1	4	1	2	2	HIGH
ENST00000278980.6	1	6	4	4	2	HIGH
ENST00000279036.6	6	8	6	7	7	HIGH
ENST00000279068.6	6	11	8	8	6	HIGH
ENST00000279146.3	3	7	3	5	4	HIGH
ENST00000279206.3	2	8	4	4	4	HIGH
ENST00000279242.2	8	15	11	13	12	HIGH
ENST00000279247.6	3	4	3	3	2	HIGH
ENST00000279263.7	6	4	4	3	4	HIGH
ENST00000279281.3	1	5	2	5	4	HIGH
ENST00000279387.7	3	9	3	6	5	HIGH
ENST00000279396.6	3	9	6	9	8	HIGH
ENST00000279839.6	3	5	5	9	5	HIGH
ENST00000280154.7	4	4	3	3	1	HIGH
ENST00000280362.3	2	1	3	2	3	HIGH
ENST00000280557.6	3	3	2	7	2	HIGH
ENST00000280892.6	1	4	1	5	1	HIGH
ENST00000280904.6	10	21	11	19	14	HIGH
ENST00000281871.6	3	7	5	4	3	HIGH
ENST00000282441.5	8	17	8	16	13	HIGH
ENST00000283027.5	1	6	1	8	6	HIGH
ENST00000283179.9	5	17	7	15	12	HIGH
ENST00000283290.5	1	2	2	3	1	HIGH
ENST00000283534.4	1	11	2	5	9	HIGH
ENST00000283629.3	2	4	5	7	6	HIGH
ENST00000283875.5	6	7	6	9	9	HIGH
ENST00000283882.3	1	3	2	2	2	HIGH
ENST00000284031.8	1	1	2	3	3	HIGH
ENST00000284073.2	2	7	7	10	10	HIGH
ENST00000284320.5	1	3	1	3	1	HIGH
ENST00000284551.6	4	7	3	7	3	HIGH
ENST00000284637.9	4	5	4	8	3	HIGH
ENST00000284894.7	5	2	4	7	2	HIGH
ENST00000284971.3	2	2	2	2	2	HIGH
ENST00000285279.5	2	3	3	3	2	HIGH
ENST00000285605.6	2	4	2	4	3	HIGH
ENST00000286091.4	1	3	4	2	1	HIGH
ENST00000286371.3	2	3	1	5	2	HIGH
ENST00000286428.5	1	1	1	2	1	HIGH
ENST00000286788.4	2	8	2	7	4	HIGH
ENST00000286953.3	3	5	3	4	2	HIGH
ENST00000287038.3	8	17	10	14	8	HIGH
ENST00000287169.3	4	16	4	19	12	HIGH
ENST00000287218.4	6	15	5	20	12	HIGH
ENST00000287613.7	3	10	4	4	5	HIGH
ENST00000287908.3	15	18	17	14	13	HIGH
ENST00000287916.4	5	5	7	4	4	HIGH
ENST00000288022.1	3	8	4	13	6	HIGH
ENST00000288111.7	3	7	5	9	7	HIGH
ENST00000288532.6	2	10	3	4	6	HIGH
ENST00000288873.3	3	11	4	12	9	HIGH
ENST00000288937.6	3	7	2	5	3	HIGH
ENST00000289228.5	2	4	1	3	3	HIGH
ENST00000290075.6	3	6	4	7	5	HIGH
ENST00000290079.8	3	4	4	4	3	HIGH
ENST00000290155.3	2	6	7	4	3	HIGH
ENST00000290294.3	15	33	23	22	28	HIGH
ENST00000290541.6	3	7	4	9	8	HIGH
ENST00000290949.3	3	9	8	8	2	HIGH
ENST00000291041.5	3	11	4	10	7	HIGH
ENST00000291295.9	2	5	2	6	3	HIGH
ENST00000291386.3	2	4	3	5	5	HIGH
ENST00000291442.3	5	10	7	11	11	HIGH
ENST00000291458.5	4	6	3	6	4	HIGH
ENST00000291552.4	8	10	11	10	7	HIGH
ENST00000291568.5	3	4	4	5	5	HIGH
ENST00000291572.8	5	14	9	13	8	HIGH
ENST00000291577.6	2	9	7	8	7	HIGH
ENST00000291842.5	1	5	2	3	1	HIGH
ENST00000291900.2	6	15	7	15	10	HIGH
ENST00000292090.3	8	18	9	8	10	HIGH
ENST00000292211.4	3	21	6	16	12	HIGH
ENST00000292314.2	3	9	6	7	2	HIGH
ENST00000292330.2	2	2	2	1	2	HIGH
ENST00000292431.4	8	14	9	13	11	HIGH
ENST00000292433.3	11	18	10	13	16	HIGH
ENST00000292510.4	7	11	8	8	7	HIGH
ENST00000292538.4	2	11	2	13	8	HIGH
ENST00000292577.7	3	3	2	2	2	HIGH
ENST00000292591.7	2	11	3	10	8	HIGH
ENST00000292644.3	1	6	3	5	2	HIGH
ENST00000292807.5	3	9	4	8	6	HIGH
ENST00000293349.6	6	11	6	8	4	HIGH
ENST00000293406.3	5	9	5	10	8	HIGH
ENST00000293677.6	2	6	1	2	1	HIGH
ENST00000293761.3	1	4	1	5	1	HIGH
ENST00000293777.5	4	9	6	4	4	HIGH
ENST00000293831.8	7	19	8	13	11	HIGH
ENST00000293842.5	6	11	6	12	5	HIGH
ENST00000293860.5	1	6	3	2	2	HIGH
ENST00000294072.4	4	6	4	4	4	HIGH
ENST00000294168.3	4	11	8	8	10	HIGH
ENST00000294179.3	4	6	4	7	8	HIGH
ENST00000294189.6	5	10	7	7	4	HIGH
ENST00000294360.4	2	7	1	7	4	HIGH
ENST00000294889.5	2	2	2	2	1	HIGH
ENST00000295640.4	1	3	1	7	2	HIGH
ENST00000295682.4	4	9	5	8	3	HIGH
ENST00000295702.4	1	4	1	4	2	HIGH
ENST00000295802.4	6	10	4	8	6	HIGH
ENST00000295899.5	1	4	1	2	2	HIGH
ENST00000295955.9	1	6	3	8	3	HIGH
ENST00000295958.5	4	11	7	15	10	HIGH
ENST00000296214.5	2	6	5	8	8	HIGH
ENST00000296223.3	6	15	8	13	11	HIGH
ENST00000296255.3	3	6	1	5	2	HIGH
ENST00000296425.5	1	7	2	10	3	HIGH
ENST00000296490.3	2	8	4	6	3	HIGH
ENST00000296530.8	5	7	8	11	7	HIGH
ENST00000296658.3	4	7	3	5	6	HIGH
ENST00000297107.6	2	4	4	6	6	HIGH
ENST00000297185.3	8	14	10	11	7	HIGH
ENST00000297205.2	8	9	9	9	8	HIGH
ENST00000297290.3	9	22	8	15	6	HIGH
ENST00000297477.5	6	25	10	14	11	HIGH
ENST00000297532.6	2	7	5	7	6	HIGH
ENST00000297533.4	2	7	5	7	6	HIGH
ENST00000297534.6	2	4	1	3	3	HIGH
ENST00000297540.4	2	3	2	3	1	HIGH
ENST00000297661.4	3	9	2	5	5	HIGH
ENST00000298289.6	1	3	4	4	3	HIGH
ENST00000298316.5	9	14	9	12	8	HIGH
ENST00000298569.4	3	4	2	4	3	HIGH
ENST00000298585.2	3	2	4	2	2	HIGH
ENST00000298838.6	2	5	2	6	5	HIGH
ENST00000298875.4	2	4	3	4	3	HIGH
ENST00000298894.4	1	11	2	5	9	HIGH
ENST00000299259.6	1	1	1	5	2	HIGH
ENST00000299299.3	3	11	4	9	7	HIGH
ENST00000299381.4	5	11	5	10	11	HIGH
ENST00000299424.4	1	4	2	4	2	HIGH
ENST00000299427.6	2	5	3	3	2	HIGH
ENST00000299575.4	3	5	4	6	5	HIGH
ENST00000299601.5	2	7	5	6	2	HIGH
ENST00000299705.5	2	2	2	2	2	HIGH
ENST00000299767.5	3	6	3	5	4	HIGH
ENST00000299957.6	1	2	3	1	3	HIGH
ENST00000300026.3	1	2	1	2	2	HIGH
ENST00000300086.4	4	10	5	8	6	HIGH
ENST00000300181.2	5	8	7	7	6	HIGH
ENST00000300403.6	1	10	3	5	3	HIGH
ENST00000300413.5	1	1	2	3	1	HIGH
ENST00000300452.3	5	6	3	5	4	HIGH
ENST00000300557.2	3	4	4	3	3	HIGH
ENST00000300605.6	3	3	2	4	2	HIGH
ENST00000300648.6	4	11	5	7	7	HIGH
ENST00000300688.3	4	12	6	9	10	HIGH
ENST00000300737.4	3	10	3	9	6	HIGH
ENST00000300747.5	5	6	10	9	2	HIGH
ENST00000300784.7	1	3	2	1	2	HIGH
ENST00000300811.3	3	6	4	5	5	HIGH
ENST00000301030.4	9	13	11	9	8	HIGH
ENST00000301072.6	1	11	4	11	8	HIGH
ENST00000301187.4	2	2	3	1	2	HIGH
ENST00000301244.7	2	5	5	7	2	HIGH
ENST00000301281.6	3	4	2	6	2	HIGH
ENST00000301284.4	1	7	2	7	3	HIGH
ENST00000301327.4	5	6	2	6	3	HIGH
ENST00000301332.2	5	5	2	3	1	HIGH
ENST00000301391.3	2	7	3	3	2	HIGH
ENST00000301454.4	2	11	3	11	7	HIGH
ENST00000301457.2	5	8	4	6	2	HIGH
ENST00000301458.5	2	12	3	5	3	HIGH
ENST00000301463.4	4	9	5	7	4	HIGH
ENST00000301488.3	5	14	11	15	11	HIGH
ENST00000301522.2	4	8	7	8	4	HIGH
ENST00000301585.5	6	4	3	4	6	HIGH
ENST00000301587.4	5	12	4	10	8	HIGH
ENST00000301634.7	8	12	8	11	6	HIGH
ENST00000301738.4	1	11	3	12	9	HIGH
ENST00000301740.8	7	14	6	10	6	HIGH
ENST00000301764.7	5	4	3	5	3	HIGH
ENST00000301765.5	7	18	10	16	13	HIGH
ENST00000301785.5	8	20	8	18	15	HIGH
ENST00000301788.7	3	1	1	2	4	HIGH
ENST00000301843.8	1	1	3	1	2	HIGH
ENST00000301873.5	3	5	3	6	8	HIGH
ENST00000301935.5	2	11	7	10	5	HIGH
ENST00000301964.2	3	10	4	4	5	HIGH
ENST00000302017.3	2	1	1	1	1	HIGH
ENST00000302174.4	5	5	9	11	3	HIGH
ENST00000302182.3	3	6	4	6	6	HIGH
ENST00000302278.3	2	12	1	10	7	HIGH
ENST00000302279.3	4	7	3	5	6	HIGH
ENST00000302362.6	1	8	1	8	5	HIGH
ENST00000302418.4	9	10	3	9	10	HIGH
ENST00000302422.3	1	6	2	5	3	HIGH
ENST00000302424.7	4	9	4	10	10	HIGH
ENST00000302445.3	4	10	5	8	6	HIGH
ENST00000302503.3	1	3	1	3	3	HIGH
ENST00000302517.3	4	3	5	3	2	HIGH
ENST00000302631.3	6	12	7	8	6	HIGH
ENST00000302754.4	7	16	8	11	6	HIGH
ENST00000302763.7	3	5	3	5	2	HIGH
ENST00000302907.4	4	5	5	5	6	HIGH
ENST00000303004.3	3	10	5	15	10	HIGH
ENST00000303151.4	10	21	16	19	16	HIGH
ENST00000303204.4	7	13	7	15	14	HIGH
ENST00000303210.4	9	20	13	18	17	HIGH
ENST00000303251.6	7	13	7	15	14	HIGH
ENST00000303400.4	3	7	4	4	5	HIGH
ENST00000303407.7	3	9	6	6	4	HIGH
ENST00000303436.6	4	4	3	7	4	HIGH
ENST00000303498.5	1	4	2	5	3	HIGH
ENST00000303538.8	2	7	1	7	3	HIGH
ENST00000303562.4	4	9	7	9	7	HIGH
ENST00000303575.4	4	9	6	9	6	HIGH
ENST00000303731.4	6	9	7	9	6	HIGH
ENST00000303887.5	3	7	5	8	7	HIGH
ENST00000303904.3	4	6	4	4	3	HIGH
ENST00000303910.2	6	10	8	6	6	HIGH
ENST00000303961.4	2	1	2	3	2	HIGH
ENST00000304043.5	4	15	5	9	6	HIGH
ENST00000304046.2	2	6	3	5	4	HIGH
ENST00000304191.3	1	5	3	5	3	HIGH
ENST00000304301.6	4	10	5	12	7	HIGH
ENST00000304312.4	3	13	4	7	5	HIGH
ENST00000304414.7	2	5	2	4	2	HIGH
ENST00000304511.2	1	2	2	2	3	HIGH
ENST00000304658.5	2	1	3	1	2	HIGH
ENST00000304718.4	2	10	5	4	4	HIGH
ENST00000304786.7	14	15	15	18	13	HIGH
ENST00000304800.9	3	8	5	6	4	HIGH
ENST00000304858.2	8	19	9	14	14	HIGH
ENST00000304863.4	1	3	2	1	2	HIGH
ENST00000304921.5	2	3	3	3	2	HIGH
ENST00000304979.3	1	5	1	4	3	HIGH
ENST00000304992.6	5	8	3	6	7	HIGH
ENST00000305105.2	3	11	5	8	4	HIGH
ENST00000305218.4	3	14	5	14	9	HIGH
ENST00000305533.5	7	17	8	11	8	HIGH
ENST00000305544.4	6	11	5	9	7	HIGH
ENST00000305784.2	2	3	2	3	2	HIGH
ENST00000305943.7	7	18	9	12	11	HIGH
ENST00000305978.2	6	23	13	18	14	HIGH
ENST00000306107.5	5	6	3	11	5	HIGH
ENST00000306320.9	1	3	3	3	2	HIGH
ENST00000306368.4	2	9	5	6	6	HIGH
ENST00000306704.6	6	10	7	13	5	HIGH
ENST00000306739.4	5	9	5	4	2	HIGH
ENST00000306869.2	4	14	11	9	9	HIGH
ENST00000306897.4	2	8	7	5	2	HIGH
ENST00000307102.5	1	6	4	5	2	HIGH
ENST00000307106.3	4	9	4	8	4	HIGH
ENST00000307227.5	1	1	1	1	1	HIGH
ENST00000307259.8	8	7	8	9	7	HIGH
ENST00000307365.3	15	32	17	22	17	HIGH
ENST00000307404.5	7	12	9	7	7	HIGH
ENST00000307630.3	6	8	7	9	6	HIGH
ENST00000307650.4	8	7	6	7	6	HIGH
ENST00000307677.4	11	11	9	10	10	HIGH
ENST00000307741.6	3	7	3	6	3	HIGH
ENST00000307826.4	1	2	1	1	1	HIGH
ENST00000307877.2	1	9	3	6	1	HIGH
ENST00000308025.3	1	10	3	5	3	HIGH
ENST00000308153.4	2	11	4	8	7	HIGH
ENST00000308162.5	11	24	15	16	21	HIGH
ENST00000308388.6	7	16	7	12	13	HIGH
ENST00000308436.7	5	17	11	9	16	HIGH
ENST00000308595.5	4	9	6	7	5	HIGH
ENST00000308677.4	3	11	4	7	5	HIGH
ENST00000308683.2	1	2	3	4	1	HIGH
ENST00000308696.6	1	2	3	6	3	HIGH
ENST00000308713.5	3	10	5	9	8	HIGH
ENST00000308775.2	4	5	3	4	2	HIGH
ENST00000308831.2	4	10	5	9	6	HIGH
ENST00000308961.4	8	16	11	13	13	HIGH
ENST00000308987.5	8	20	12	20	11	HIGH
ENST00000309007.5	2	2	4	2	2	HIGH
ENST00000309032.3	3	8	5	6	4	HIGH
ENST00000309083.6	9	14	7	10	7	HIGH
ENST00000309100.3	5	13	10	12	11	HIGH
ENST00000309244.4	5	8	4	9	5	HIGH
ENST00000309268.6	6	8	6	10	8	HIGH
ENST00000309318.3	4	6	2	6	1	HIGH
ENST00000309324.4	2	3	1	3	4	HIGH
ENST00000309328.3	5	11	7	11	8	HIGH
ENST00000309352.3	4	2	6	2	2	HIGH
ENST00000309366.4	4	5	5	6	5	HIGH
ENST00000309579.3	1	5	2	4	3	HIGH
ENST00000309922.6	1	2	2	4	3	HIGH
ENST00000310045.7	3	2	2	2	1	HIGH
ENST00000310092.7	5	9	3	8	6	HIGH
ENST00000310137.4	2	4	2	3	2	HIGH
ENST00000310144.6	4	7	5	5	6	HIGH
ENST00000310300.6	10	21	17	19	19	HIGH
ENST00000310331.2	6	12	9	11	6	HIGH
ENST00000310512.2	11	31	16	30	19	HIGH
ENST00000310571.3	3	9	5	7	5	HIGH
ENST00000310597.4	7	16	11	12	13	HIGH
ENST00000310786.4	7	12	11	15	16	HIGH
ENST00000310827.4	6	10	10	9	6	HIGH
ENST00000310924.2	3	1	4	1	1	HIGH
ENST00000311086.4	6	8	2	6	4	HIGH
ENST00000311141.2	3	13	4	8	6	HIGH
ENST00000311189.7	3	12	5	9	5	HIGH
ENST00000311337.6	4	2	4	2	1	HIGH
ENST00000311351.4	5	13	4	8	7	HIGH
ENST00000311413.4	2	11	4	5	5	HIGH
ENST00000311481.6	1	5	2	3	2	HIGH
ENST00000311549.6	1	15	3	7	5	HIGH
ENST00000311893.9	4	6	4	4	3	HIGH
ENST00000311956.4	3	6	2	4	2	HIGH
ENST00000312175.2	6	14	4	11	7	HIGH
ENST00000312397.5	7	13	9	13	8	HIGH
ENST00000312419.3	2	8	6	8	8	HIGH
ENST00000312475.4	1	4	2	4	4	HIGH
ENST00000312515.2	1	3	3	4	3	HIGH
ENST00000312547.2	4	5	3	4	6	HIGH
ENST00000312579.2	4	9	3	11	6	HIGH
ENST00000312629.5	5	10	4	7	9	HIGH
ENST00000312865.6	3	6	6	9	7	HIGH
ENST00000312962.6	6	12	8	8	8	HIGH
ENST00000312990.6	3	10	4	10	6	HIGH
ENST00000313143.3	4	13	7	9	8	HIGH
ENST00000313288.4	2	5	1	3	3	HIGH
ENST00000313386.4	1	2	2	3	3	HIGH
ENST00000313468.5	1	12	5	8	1	HIGH
ENST00000313486.7	1	1	2	2	3	HIGH
ENST00000313511.3	4	5	5	5	3	HIGH
ENST00000313601.6	4	12	5	11	7	HIGH
ENST00000313608.8	3	12	1	8	1	HIGH
ENST00000313843.3	1	4	2	2	2	HIGH
ENST00000314028.6	4	9	5	7	8	HIGH
ENST00000314067.6	1	3	2	4	2	HIGH
ENST00000314133.3	4	12	5	6	4	HIGH
ENST00000314222.4	1	8	2	6	4	HIGH
ENST00000314256.7	3	6	3	3	3	HIGH
ENST00000314332.5	9	13	12	11	10	HIGH
ENST00000314340.5	5	11	8	8	6	HIGH
ENST00000314355.6	2	6	1	3	3	HIGH
ENST00000314392.8	3	6	3	7	6	HIGH
ENST00000314595.5	3	7	6	7	8	HIGH
ENST00000314616.6	5	4	3	5	5	HIGH
ENST00000314797.6	3	2	2	3	3	HIGH
ENST00000314852.2	2	2	1	2	1	HIGH
ENST00000314888.9	3	5	3	3	2	HIGH
ENST00000314940.4	5	17	3	11	6	HIGH
ENST00000315082.4	4	4	6	2	2	HIGH
ENST00000315377.4	3	6	6	4	6	HIGH
ENST00000315436.3	6	10	6	12	6	HIGH
ENST00000315467.3	1	3	3	4	1	HIGH
ENST00000315491.7	1	3	2	3	2	HIGH
ENST00000315588.5	5	10	4	5	4	HIGH
ENST00000315732.2	1	7	2	4	3	HIGH
ENST00000315758.5	6	18	8	10	9	HIGH
ENST00000315970.7	1	6	1	4	4	HIGH
ENST00000315985.7	5	7	6	9	11	HIGH
ENST00000316052.5	7	13	8	11	9	HIGH
ENST00000316059.6	4	8	5	9	5	HIGH
ENST00000316097.8	11	25	10	21	12	HIGH
ENST00000316273.6	1	3	3	1	2	HIGH
ENST00000316448.5	4	3	4	3	2	HIGH
ENST00000316594.5	1	2	1	2	2	HIGH
ENST00000316694.3	2	3	2	3	1	HIGH
ENST00000316788.7	3	2	2	3	3	HIGH
ENST00000316804.5	2	1	3	2	3	HIGH
ENST00000316856.3	9	19	9	11	11	HIGH
ENST00000316878.6	4	14	7	12	7	HIGH
ENST00000316881.4	3	9	5	9	3	HIGH
ENST00000316939.1	2	7	4	5	4	HIGH
ENST00000316948.4	1	2	2	1	1	HIGH
ENST00000317089.5	2	5	3	6	3	HIGH
ENST00000317096.4	3	3	3	7	1	HIGH
ENST00000317204.6	2	4	2	2	1	HIGH
ENST00000317508.6	6	8	7	6	4	HIGH
ENST00000317610.7	2	3	4	6	3	HIGH
ENST00000317620.9	5	8	8	8	4	HIGH
ENST00000317746.2	1	1	1	2	2	HIGH
ENST00000317799.5	2	5	4	5	2	HIGH
ENST00000317881.8	2	1	1	2	1	HIGH
ENST00000317897.3	2	4	1	5	3	HIGH
ENST00000318006.5	2	2	1	3	2	HIGH
ENST00000318008.6	5	13	6	11	5	HIGH
ENST00000318059.3	2	5	2	4	3	HIGH
ENST00000318080.2	5	14	9	12	8	HIGH
ENST00000318158.6	1	3	1	1	2	HIGH
ENST00000318364.8	1	1	1	2	1	HIGH
ENST00000318388.6	6	5	4	5	5	HIGH
ENST00000318443.5	6	9	5	6	5	HIGH
ENST00000318560.5	5	7	5	4	4	HIGH
ENST00000318562.8	3	2	4	2	1	HIGH
ENST00000318607.5	1	5	3	6	1	HIGH
ENST00000318911.4	2	2	4	4	2	HIGH
ENST00000318967.2	1	3	3	1	1	HIGH
ENST00000319006.3	4	16	8	14	11	HIGH
ENST00000319080.7	2	8	4	7	7	HIGH
ENST00000319248.8	3	11	3	8	7	HIGH
ENST00000319285.4	3	3	3	2	2	HIGH
ENST00000319331.3	1	1	1	1	1	HIGH
ENST00000319725.9	2	9	5	8	4	HIGH
ENST00000319769.5	3	3	3	5	3	HIGH
ENST00000319863.8	4	9	6	4	1	HIGH
ENST00000319942.3	2	3	2	6	2	HIGH
ENST00000320027.5	1	3	1	1	2	HIGH
ENST00000320230.5	3	7	4	6	5	HIGH
ENST00000320316.3	7	13	7	12	9	HIGH
ENST00000320776.3	5	8	9	10	3	HIGH
ENST00000320785.5	2	3	2	6	3	HIGH
ENST00000320936.5	2	1	3	1	1	HIGH
ENST00000321030.4	3	5	4	5	4	HIGH
ENST00000321153.4	2	6	4	6	3	HIGH
ENST00000321169.5	1	4	2	5	3	HIGH
ENST00000321265.5	1	5	2	1	1	HIGH
ENST00000321301.6	1	8	3	8	5	HIGH
ENST00000321337.7	5	3	1	2	2	HIGH
ENST00000321394.7	1	8	5	7	5	HIGH
ENST00000321562.4	7	13	7	10	9	HIGH
ENST00000321685.3	1	2	2	1	1	HIGH
ENST00000321867.4	2	4	3	3	3	HIGH
ENST00000321895.6	4	9	4	7	6	HIGH
ENST00000321919.9	6	13	4	9	10	HIGH
ENST00000321944.4	9	15	8	10	9	HIGH
ENST00000321949.8	2	3	2	2	1	HIGH
ENST00000322030.8	4	11	7	9	5	HIGH
ENST00000322048.7	1	3	1	3	1	HIGH
ENST00000322088.6	1	9	6	8	7	HIGH
ENST00000322203.6	5	9	6	8	6	HIGH
ENST00000322310.5	5	13	7	9	7	HIGH
ENST00000322344.3	5	6	4	6	6	HIGH
ENST00000322428.5	9	26	8	16	15	HIGH
ENST00000322535.6	2	16	5	7	5	HIGH
ENST00000322623.5	1	3	2	4	1	HIGH
ENST00000322723.4	1	7	2	6	2	HIGH
ENST00000322764.5	5	7	6	12	10	HIGH
ENST00000323146.3	4	11	4	8	10	HIGH
ENST00000323274.10	1	6	1	3	2	HIGH
ENST00000323345.6	4	10	7	8	3	HIGH
ENST00000323686.4	1	2	1	1	1	HIGH
ENST00000323699.4	8	13	9	10	8	HIGH
ENST00000323798.3	1	4	2	4	1	HIGH
ENST00000323848.9	1	9	3	6	4	HIGH
ENST00000323927.2	5	13	7	9	7	HIGH
ENST00000324041.1	5	8	9	7	8	HIGH
ENST00000324225.4	6	9	6	6	7	HIGH
ENST00000324306.6	8	13	8	13	9	HIGH
ENST00000324366.8	1	8	5	9	5	HIGH
ENST00000324444.3	2	6	4	4	3	HIGH
ENST00000324460.6	4	10	6	10	9	HIGH
ENST00000324856.7	8	14	7	10	6	HIGH
ENST00000324873.6	5	13	10	14	11	HIGH
ENST00000324896.4	2	9	2	7	4	HIGH
ENST00000324913.5	4	9	5	8	5	HIGH
ENST00000325285.3	4	11	6	8	4	HIGH
ENST00000325333.5	5	14	10	12	6	HIGH
ENST00000325495.4	7	10	8	9	7	HIGH
ENST00000325617.5	2	3	1	4	2	HIGH
ENST00000325636.4	4	10	3	14	10	HIGH
ENST00000325718.7	4	1	6	3	4	HIGH
ENST00000325722.3	3	3	2	3	2	HIGH
ENST00000325844.4	1	4	2	4	4	HIGH
ENST00000325954.4	2	10	4	6	6	HIGH
ENST00000326004.4	1	5	1	2	1	HIGH
ENST00000326005.6	1	9	1	4	4	HIGH
ENST00000326152.5	8	14	13	13	12	HIGH
ENST00000326181.6	5	8	8	6	8	HIGH
ENST00000326195.8	3	5	3	4	3	HIGH
ENST00000326199.8	2	11	4	7	3	HIGH
ENST00000326232.9	2	5	2	6	4	HIGH
ENST00000326317.6	7	15	10	14	11	HIGH
ENST00000326577.4	3	4	3	2	3	HIGH
ENST00000326631.2	6	17	8	9	11	HIGH
ENST00000326674.9	2	4	1	3	3	HIGH
ENST00000326739.4	1	2	2	2	2	HIGH
ENST00000326912.4	5	25	7	12	13	HIGH
ENST00000326974.4	1	6	1	2	1	HIGH
ENST00000327031.4	6	14	10	9	6	HIGH
ENST00000327134.3	3	4	3	6	4	HIGH
ENST00000327237.2	4	8	3	4	3	HIGH
ENST00000327435.6	8	8	8	8	6	HIGH
ENST00000327490.6	5	14	12	9	7	HIGH
ENST00000327492.3	14	22	15	22	19	HIGH
ENST00000327892.8	6	11	4	9	10	HIGH
ENST00000328024.6	5	11	6	14	10	HIGH
ENST00000328257.8	1	3	4	4	2	HIGH
ENST00000328268.4	6	13	4	11	5	HIGH
ENST00000328379.5	3	18	4	13	10	HIGH
ENST00000328434.7	1	1	1	1	1	HIGH
ENST00000328631.5	6	16	4	8	6	HIGH
ENST00000328649.6	7	11	10	9	7	HIGH
ENST00000328703.7	5	8	7	10	6	HIGH
ENST00000329138.4	3	5	5	3	4	HIGH
ENST00000329214.8	7	16	9	10	12	HIGH
ENST00000329231.4	3	6	4	7	4	HIGH
ENST00000329251.4	3	8	4	4	4	HIGH
ENST00000329276.5	1	3	1	3	2	HIGH
ENST00000329734.3	7	30	11	28	16	HIGH
ENST00000329967.6	2	7	4	5	4	HIGH
ENST00000329970.7	2	7	4	3	2	HIGH
ENST00000330029.6	4	9	4	6	5	HIGH
ENST00000330062.3	1	4	2	4	3	HIGH
ENST00000330180.2	5	14	7	6	7	HIGH
ENST00000330205.6	4	8	9	11	6	HIGH
ENST00000330398.4	7	19	10	13	9	HIGH
ENST00000330503.7	3	10	5	8	6	HIGH
ENST00000330899.4	3	4	1	4	2	HIGH
ENST00000330964.5	3	8	7	12	8	HIGH
ENST00000331134.6	3	8	4	3	3	HIGH
ENST00000331204.4	4	9	6	6	6	HIGH
ENST00000331244.5	2	4	2	3	3	HIGH
ENST00000331272.7	1	1	2	1	1	HIGH
ENST00000331327.3	3	7	3	4	4	HIGH
ENST00000331334.4	3	6	3	4	2	HIGH
ENST00000331457.4	3	5	3	2	3	HIGH
ENST00000331479.3	2	1	4	1	1	HIGH
ENST00000331483.4	10	15	10	8	8	HIGH
ENST00000331569.4	26	37	24	41	32	HIGH
ENST00000331738.7	3	2	2	2	2	HIGH
ENST00000331768.5	3	2	1	2	2	HIGH
ENST00000331782.3	4	8	5	3	3	HIGH
ENST00000331821.3	6	12	8	8	4	HIGH
ENST00000331825.6	1	2	3	4	1	HIGH
ENST00000331872.6	11	21	10	21	14	HIGH
ENST00000331968.5	13	18	17	19	17	HIGH
ENST00000332211.6	7	17	8	14	10	HIGH
ENST00000332499.2	4	7	4	4	5	HIGH
ENST00000332707.5	6	11	5	6	3	HIGH
ENST00000332710.4	8	16	12	9	8	HIGH
ENST00000332830.4	19	34	18	23	26	HIGH
ENST00000333119.3	1	1	1	2	1	HIGH
ENST00000333130.3	4	7	6	5	3	HIGH
ENST00000333167.8	2	5	3	2	3	HIGH
ENST00000333188.5	1	4	2	7	3	HIGH
ENST00000333274.6	21	29	17	25	18	HIGH
ENST00000333449.4	9	16	11	9	9	HIGH
ENST00000333651.6	3	10	5	10	7	HIGH
ENST00000333676.3	1	2	2	3	4	HIGH
ENST00000334005.3	13	14	17	19	20	HIGH
ENST00000334220.4	2	2	1	4	3	HIGH
ENST00000334478.4	2	13	6	11	7	HIGH
ENST00000334678.3	3	9	3	8	4	HIGH
ENST00000334816.7	1	4	3	5	5	HIGH
ENST00000334828.5	2	6	2	7	5	HIGH
ENST00000334869.4	1	1	2	1	1	HIGH
ENST00000334976.6	4	6	1	4	4	HIGH
ENST00000334982.4	4	9	2	4	3	HIGH
ENST00000335181.5	3	7	3	6	5	HIGH
ENST00000335508.6	3	5	3	7	5	HIGH
ENST00000335514.5	2	4	3	7	2	HIGH
ENST00000335757.5	3	8	5	7	6	HIGH
ENST00000335866.3	9	15	14	26	19	HIGH
ENST00000335895.8	3	4	3	3	3	HIGH
ENST00000335972.6	5	6	4	11	5	HIGH
ENST00000336023.5	2	3	3	2	2	HIGH
ENST00000336032.3	2	4	1	5	3	HIGH
ENST00000336083.3	2	4	2	5	5	HIGH
ENST00000336133.3	3	8	5	7	5	HIGH
ENST00000336138.3	1	3	2	1	2	HIGH
ENST00000336273.3	4	9	4	7	5	HIGH
ENST00000336283.6	6	11	6	8	10	HIGH
ENST00000336308.5	3	7	3	5	5	HIGH
ENST00000336314.4	8	8	7	10	6	HIGH
ENST00000336375.5	7	7	6	9	7	HIGH
ENST00000336458.8	4	8	5	10	7	HIGH
ENST00000336615.4	2	3	3	3	1	HIGH
ENST00000336737.4	3	3	4	3	1	HIGH
ENST00000336812.4	3	9	2	13	2	HIGH
ENST00000336854.4	5	8	8	8	9	HIGH
ENST00000336868.3	2	2	3	3	1	HIGH
ENST00000337080.3	4	7	6	7	4	HIGH
ENST00000337138.4	4	11	4	10	7	HIGH
ENST00000337190.2	4	7	4	6	2	HIGH
ENST00000337195.5	19	30	22	24	27	HIGH
ENST00000337288.5	2	4	3	7	4	HIGH
ENST00000337387.4	5	8	6	9	5	HIGH
ENST00000337554.3	3	5	6	4	3	HIGH
ENST00000337619.5	5	8	7	4	2	HIGH
ENST00000337682.4	5	3	3	3	2	HIGH
ENST00000337714.3	6	9	7	8	6	HIGH
ENST00000337815.4	2	4	3	5	3	HIGH
ENST00000337970.3	3	8	4	4	6	HIGH
ENST00000337979.4	5	10	4	7	5	HIGH
ENST00000338010.5	8	14	11	16	9	HIGH
ENST00000338034.4	1	2	2	3	5	HIGH
ENST00000338094.6	3	6	7	5	4	HIGH
ENST00000338206.5	9	11	11	11	6	HIGH
ENST00000338222.5	2	3	3	2	1	HIGH
ENST00000338376.3	2	6	5	3	4	HIGH
ENST00000338399.4	1	4	1	2	3	HIGH
ENST00000338530.4	3	7	5	13	5	HIGH
ENST00000338631.6	2	6	3	6	4	HIGH
ENST00000338660.5	6	7	6	8	4	HIGH
ENST00000338702.3	6	8	11	12	6	HIGH
ENST00000338821.5	1	5	1	4	1	HIGH
ENST00000338825.4	7	14	6	14	8	HIGH
ENST00000338961.6	5	7	10	6	5	HIGH
ENST00000338981.3	1	2	2	4	2	HIGH
ENST00000339020.3	4	22	7	20	10	HIGH
ENST00000339157.5	7	9	8	13	9	HIGH
ENST00000339209.4	1	1	1	1	1	HIGH
ENST00000339413.6	3	6	3	5	5	HIGH
ENST00000339436.7	3	4	3	4	2	HIGH
ENST00000339464.4	1	11	6	12	5	HIGH
ENST00000339600.5	1	5	1	4	3	HIGH
ENST00000339754.5	3	3	1	3	3	HIGH
ENST00000339995.5	4	5	2	6	3	HIGH
ENST00000340020.6	4	8	8	7	8	HIGH
ENST00000340124.4	2	5	2	2	2	HIGH
ENST00000340384.4	7	14	9	8	9	HIGH
ENST00000340385.5	4	8	7	5	5	HIGH
ENST00000340491.4	2	2	3	1	1	HIGH
ENST00000340533.4	3	9	7	5	5	HIGH
ENST00000340535.7	3	3	3	7	5	HIGH
ENST00000340611.4	6	17	7	11	11	HIGH
ENST00000340717.4	9	11	8	10	9	HIGH
ENST00000340828.2	1	3	2	3	2	HIGH
ENST00000340852.5	2	2	1	3	1	HIGH
ENST00000340857.2	3	12	6	7	7	HIGH
ENST00000340934.5	4	8	8	7	8	HIGH
ENST00000340958.2	12	28	17	23	19	HIGH
ENST00000341105.2	22	27	26	24	20	HIGH
ENST00000341333.5	1	7	5	5	3	HIGH
ENST00000341356.5	5	10	6	8	8	HIGH
ENST00000341394.4	4	7	6	5	5	HIGH
ENST00000341426.5	9	8	6	10	7	HIGH
ENST00000341942.5	2	6	4	6	6	HIGH
ENST00000342245.4	2	5	3	6	2	HIGH
ENST00000342679.4	4	13	6	9	8	HIGH
ENST00000342745.4	5	7	8	8	7	HIGH
ENST00000342756.5	7	18	7	18	13	HIGH
ENST00000343028.4	1	2	2	4	2	HIGH
ENST00000343043.3	7	16	6	12	7	HIGH
ENST00000343053.4	3	4	4	3	2	HIGH
ENST00000343262.4	9	22	13	15	11	HIGH
ENST00000343348.6	4	6	2	5	2	HIGH
ENST00000343411.3	2	6	2	3	3	HIGH
ENST00000343484.5	3	10	3	8	8	HIGH
ENST00000343666.5	3	7	3	6	5	HIGH
ENST00000343810.4	2	7	3	9	1	HIGH
ENST00000343818.6	1	11	1	9	5	HIGH
ENST00000343882.6	22	26	22	21	23	HIGH
ENST00000343938.4	1	1	1	1	1	HIGH
ENST00000343986.4	3	3	2	5	2	HIGH
ENST00000344018.3	4	9	4	6	4	HIGH
ENST00000344035.6	1	12	1	11	6	HIGH
ENST00000344147.5	1	3	1	4	2	HIGH
ENST00000344175.5	6	17	7	13	9	HIGH
ENST00000344626.4	5	14	5	9	7	HIGH
ENST00000344651.4	1	2	1	2	1	HIGH
ENST00000344795.3	1	5	3	3	1	HIGH
ENST00000344843.7	3	2	3	3	2	HIGH
ENST00000345093.4	9	20	11	21	17	HIGH
ENST00000345146.2	3	5	3	9	4	HIGH
ENST00000345254.4	3	12	10	13	10	HIGH
ENST00000345317.2	2	6	4	8	5	HIGH
ENST00000345358.7	1	5	2	4	2	HIGH
ENST00000345496.2	2	5	2	5	2	HIGH
ENST00000345523.4	7	7	7	8	5	HIGH
ENST00000345660.6	1	4	1	2	1	HIGH
ENST00000345807.2	1	3	3	5	2	HIGH
ENST00000346169.2	5	18	4	14	10	HIGH
ENST00000346213.4	2	12	3	9	3	HIGH
ENST00000346234.6	2	4	2	5	2	HIGH
ENST00000346249.4	7	18	13	19	13	HIGH
ENST00000346473.3	7	23	11	17	17	HIGH
ENST00000347512.3	2	4	4	2	3	HIGH
ENST00000347869.3	3	13	2	4	3	HIGH
ENST00000347934.4	10	14	8	10	12	HIGH
ENST00000347970.3	1	5	1	4	2	HIGH
ENST00000348035.4	1	10	1	8	5	HIGH
ENST00000348165.5	4	6	5	5	3	HIGH
ENST00000348298.7	6	9	10	7	7	HIGH
ENST00000348403.5	1	2	1	3	1	HIGH
ENST00000348462.3	2	3	3	4	3	HIGH
ENST00000348520.6	2	8	3	6	6	HIGH
ENST00000348547.2	1	7	3	2	3	HIGH
ENST00000348956.2	3	9	7	4	3	HIGH
ENST00000349004.1	2	6	4	3	2	HIGH
ENST00000349048.4	3	6	3	6	4	HIGH
ENST00000349155.2	22	38	21	29	37	HIGH
ENST00000349157.6	5	12	6	12	13	HIGH
ENST00000349394.5	2	3	2	2	1	HIGH
ENST00000349769.3	6	13	9	8	7	HIGH
ENST00000350690.5	8	15	8	6	8	HIGH
ENST00000350796.3	5	9	7	16	8	HIGH
ENST00000351111.2	2	1	1	4	1	HIGH
ENST00000351137.4	2	7	2	5	5	HIGH
ENST00000351223.3	3	9	3	11	6	HIGH
ENST00000351288.6	3	7	5	4	3	HIGH
ENST00000351328.3	5	12	6	8	8	HIGH
ENST00000351677.2	1	2	1	1	1	HIGH
ENST00000351829.4	6	12	3	10	9	HIGH
ENST00000352035.2	3	13	2	10	6	HIGH
ENST00000352397.5	2	5	4	5	2	HIGH
ENST00000352480.5	1	1	4	3	3	HIGH
ENST00000352645.4	3	7	4	8	3	HIGH
ENST00000352957.4	1	2	1	2	2	HIGH
ENST00000353258.3	5	11	2	11	8	HIGH
ENST00000353341.4	2	2	1	1	1	HIGH
ENST00000353379.7	4	7	5	6	6	HIGH
ENST00000353555.4	6	12	8	8	8	HIGH
ENST00000353703.4	2	13	3	13	6	HIGH
ENST00000353704.2	3	5	3	3	2	HIGH
ENST00000353999.6	1	16	4	9	5	HIGH
ENST00000354171.8	3	4	6	4	3	HIGH
ENST00000354250.2	5	14	5	12	8	HIGH
ENST00000354293.5	1	8	4	5	3	HIGH
ENST00000354403.5	4	1	1	2	2	HIGH
ENST00000354464.6	6	6	6	10	6	HIGH
ENST00000354488.3	3	7	6	4	4	HIGH
ENST00000354618.5	5	9	10	9	9	HIGH
ENST00000354725.3	1	2	1	2	1	HIGH
ENST00000354772.3	2	3	3	3	2	HIGH
ENST00000354775.4	1	8	3	9	5	HIGH
ENST00000354811.5	1	2	1	1	2	HIGH
ENST00000354848.1	1	4	1	4	5	HIGH
ENST00000354900.3	8	14	8	10	8	HIGH
ENST00000354926.4	2	11	6	10	5	HIGH
ENST00000355091.4	1	1	2	1	1	HIGH
ENST00000355209.4	5	9	5	7	5	HIGH
ENST00000355235.3	1	3	5	4	3	HIGH
ENST00000355257.3	2	7	3	3	2	HIGH
ENST00000355272.6	8	22	9	14	11	HIGH
ENST00000355296.4	2	4	4	2	4	HIGH
ENST00000355371.4	2	15	5	10	8	HIGH
ENST00000355415.2	1	2	1	1	1	HIGH
ENST00000355527.3	1	7	4	8	6	HIGH
ENST00000355528.4	3	4	5	2	2	HIGH
ENST00000355621.3	2	1	1	1	1	HIGH
ENST00000355653.3	2	4	4	5	5	HIGH
ENST00000355666.1	8	13	6	10	4	HIGH
ENST00000355673.3	7	23	11	17	17	HIGH
ENST00000355674.5	4	5	3	3	3	HIGH
ENST00000355693.4	3	9	5	7	5	HIGH
ENST00000355703.3	5	13	10	12	11	HIGH
ENST00000355904.4	4	10	5	10	7	HIGH
ENST00000355937.4	3	5	3	5	4	HIGH
ENST00000355938.5	2	8	2	10	6	HIGH
ENST00000356091.6	1	4	5	5	4	HIGH
ENST00000356166.6	3	6	5	7	8	HIGH
ENST00000356205.4	7	14	6	15	7	HIGH
ENST00000356244.3	5	16	6	11	6	HIGH
ENST00000356404.3	5	14	11	15	11	HIGH
ENST00000356432.3	2	3	1	4	1	HIGH
ENST00000356455.4	2	7	2	2	4	HIGH
ENST00000356493.5	3	3	3	3	2	HIGH
ENST00000356508.5	2	4	3	2	3	HIGH
ENST00000356638.3	1	5	4	6	3	HIGH
ENST00000356644.7	7	7	6	8	6	HIGH
ENST00000356663.3	9	14	13	11	10	HIGH
ENST00000356708.7	1	4	3	2	2	HIGH
ENST00000356839.5	5	14	6	11	8	HIGH
ENST00000356948.6	5	27	9	11	7	HIGH
ENST00000356956.1	2	8	3	7	4	HIGH
ENST00000356976.3	4	8	4	5	4	HIGH
ENST00000357156.2	3	9	3	12	7	HIGH
ENST00000357214.5	6	22	10	15	9	HIGH
ENST00000357227.4	7	16	5	13	7	HIGH
ENST00000357324.6	1	6	1	2	5	HIGH
ENST00000357325.5	7	16	6	14	8	HIGH
ENST00000357332.3	7	16	8	11	11	HIGH
ENST00000357360.4	5	6	5	2	1	HIGH
ENST00000357519.4	4	9	4	10	6	HIGH
ENST00000357710.4	2	3	2	2	1	HIGH
ENST00000357720.4	8	14	9	13	11	HIGH
ENST00000357847.4	1	7	1	9	7	HIGH
ENST00000357903.3	1	12	8	12	5	HIGH
ENST00000357916.4	1	1	1	1	1	HIGH
ENST00000357955.2	2	4	2	2	1	HIGH
ENST00000358007.3	2	1	1	2	1	HIGH
ENST00000358015.3	4	6	2	5	3	HIGH
ENST00000358056.3	5	5	4	4	2	HIGH
ENST00000358173.3	1	5	4	6	3	HIGH
ENST00000358252.3	2	8	3	8	5	HIGH
ENST00000358368.4	1	3	2	1	1	HIGH
ENST00000358406.5	3	4	1	3	3	HIGH
ENST00000358435.4	1	3	1	2	2	HIGH
ENST00000358598.2	2	9	3	7	5	HIGH
ENST00000358607.6	2	16	7	11	7	HIGH
ENST00000358776.4	1	3	3	1	3	HIGH
ENST00000358812.4	5	5	5	2	1	HIGH
ENST00000358867.6	1	2	1	1	1	HIGH
ENST00000358901.6	7	25	4	19	10	HIGH
ENST00000358935.2	5	6	6	11	7	HIGH
ENST00000359005.4	5	5	5	7	5	HIGH
ENST00000359135.3	44	38	37	33	33	HIGH
ENST00000359154.2	20	19	13	18	11	HIGH
ENST00000359314.5	6	3	6	5	4	HIGH
ENST00000359337.4	7	15	15	22	15	HIGH
ENST00000359426.6	2	4	4	4	3	HIGH
ENST00000359530.2	2	5	3	8	7	HIGH
ENST00000359591.4	3	7	7	9	6	HIGH
ENST00000359611.2	5	8	8	8	5	HIGH
ENST00000359660.5	7	9	9	11	10	HIGH
ENST00000359692.6	3	13	5	12	9	HIGH
ENST00000359947.4	2	5	3	9	2	HIGH
ENST00000359957.3	2	7	4	2	2	HIGH
ENST00000359995.5	7	23	10	14	12	HIGH
ENST00000360001.6	9	17	8	16	8	HIGH
ENST00000360110.4	6	8	4	10	8	HIGH
ENST00000360168.3	4	7	8	6	8	HIGH
ENST00000360240.6	5	7	6	8	5	HIGH
ENST00000360244.4	1	4	3	3	4	HIGH
ENST00000360325.7	5	8	6	9	8	HIGH
ENST00000360384.5	8	17	13	17	14	HIGH
ENST00000360507.5	2	5	4	5	4	HIGH
ENST00000360541.5	9	8	9	7	8	HIGH
ENST00000360565.3	7	15	9	14	10	HIGH
ENST00000360614.3	3	8	6	8	6	HIGH
ENST00000360674.4	6	9	7	9	7	HIGH
ENST00000360793.3	12	20	14	13	11	HIGH
ENST00000360840.5	4	6	6	5	3	HIGH
ENST00000360864.4	8	12	7	14	10	HIGH
ENST00000360943.5	1	7	2	10	3	HIGH
ENST00000360961.6	1	3	3	2	4	HIGH
ENST00000360982.2	1	4	1	6	3	HIGH
ENST00000361055.4	4	9	3	9	8	HIGH
ENST00000361084.5	1	5	3	3	3	HIGH
ENST00000361193.3	7	15	10	14	11	HIGH
ENST00000361198.5	6	12	7	6	4	HIGH
ENST00000361204.4	7	12	7	8	6	HIGH
ENST00000361234.5	4	4	3	4	4	HIGH
ENST00000361246.2	4	5	4	11	6	HIGH
ENST00000361264.4	3	10	3	12	8	HIGH
ENST00000361308.4	1	1	1	2	2	HIGH
ENST00000361337.2	2	4	3	5	3	HIGH
ENST00000361432.2	1	2	1	1	1	HIGH
ENST00000361505.5	4	5	2	6	7	HIGH
ENST00000361518.5	4	12	5	9	4	HIGH
ENST00000361531.2	1	2	1	2	1	HIGH
ENST00000361574.5	4	10	8	10	9	HIGH
ENST00000361611.6	4	6	4	5	2	HIGH
ENST00000361757.3	1	1	1	1	1	HIGH
ENST00000361804.4	1	2	3	3	1	HIGH
ENST00000361813.5	1	3	2	1	2	HIGH
ENST00000361871.3	5	14	7	11	10	HIGH
ENST00000361901.2	1	1	1	3	3	HIGH
ENST00000361906.3	5	10	6	11	8	HIGH
ENST00000362003.5	1	3	1	4	1	HIGH
ENST00000362034.2	3	7	3	7	5	HIGH
ENST00000362091.4	5	5	5	4	2	HIGH
ENST00000366639.4	2	6	2	6	3	HIGH
ENST00000366695.2	3	6	5	4	5	HIGH
ENST00000366791.5	1	1	2	2	2	HIGH
ENST00000366812.5	3	4	2	6	2	HIGH
ENST00000366843.2	1	7	2	8	3	HIGH
ENST00000366910.5	9	20	12	22	8	HIGH
ENST00000366923.3	1	3	1	4	3	HIGH
ENST00000367021.3	3	3	2	3	3	HIGH
ENST00000367034.4	1	8	5	7	5	HIGH
ENST00000367075.3	1	4	1	5	3	HIGH
ENST00000367103.3	1	7	2	8	5	HIGH
ENST00000367142.4	4	22	8	18	15	HIGH
ENST00000367145.3	4	5	3	5	2	HIGH
ENST00000367261.3	2	2	1	2	3	HIGH
ENST00000367287.4	2	9	1	7	4	HIGH
ENST00000367311.3	1	5	1	3	2	HIGH
ENST00000367334.5	1	2	1	1	2	HIGH
ENST00000367378.1	1	4	2	3	2	HIGH
ENST00000367393.3	3	13	5	14	8	HIGH
ENST00000367576.5	5	9	2	15	7	HIGH
ENST00000367600.5	7	9	9	9	9	HIGH
ENST00000367651.2	29	48	33	52	41	HIGH
ENST00000367679.2	6	6	7	11	9	HIGH
ENST00000367697.3	2	6	8	6	4	HIGH
ENST00000367816.1	11	26	10	35	21	HIGH
ENST00000367843.3	5	8	5	10	7	HIGH
ENST00000367846.4	5	8	5	10	7	HIGH
ENST00000367871.1	4	6	4	6	3	HIGH
ENST00000367879.4	2	9	7	7	4	HIGH
ENST00000367886.2	1	2	2	5	2	HIGH
ENST00000367993.3	3	7	4	8	5	HIGH
ENST00000368003.5	5	10	7	8	6	HIGH
ENST00000368010.3	3	4	5	5	6	HIGH
ENST00000368021.3	3	5	2	1	5	HIGH
ENST00000368026.6	2	6	5	4	4	HIGH
ENST00000368232.4	1	4	2	1	1	HIGH
ENST00000368235.3	1	4	1	1	2	HIGH
ENST00000368305.4	2	8	4	6	4	HIGH
ENST00000368309.3	2	8	4	6	4	HIGH
ENST00000368361.4	4	10	5	11	5	HIGH
ENST00000368402.5	10	9	8	9	7	HIGH
ENST00000368404.4	2	3	1	5	4	HIGH
ENST00000368406.2	10	16	11	12	8	HIGH
ENST00000368409.3	7	9	7	8	6	HIGH
ENST00000368452.2	3	2	2	3	2	HIGH
ENST00000368457.2	4	7	5	5	3	HIGH
ENST00000368467.3	4	4	5	2	2	HIGH
ENST00000368474.4	4	8	6	8	3	HIGH
ENST00000368521.5	8	7	7	9	5	HIGH
ENST00000368547.3	2	8	2	7	5	HIGH
ENST00000368563.2	4	12	5	9	4	HIGH
ENST00000368567.4	6	12	6	13	9	HIGH
ENST00000368575.3	7	13	7	13	9	HIGH
ENST00000368603.1	10	18	13	17	9	HIGH
ENST00000368608.3	4	14	5	14	10	HIGH
ENST00000368635.4	9	21	10	20	15	HIGH
ENST00000368636.4	4	9	4	10	6	HIGH
ENST00000368685.5	2	3	2	1	2	HIGH
ENST00000368694.3	3	11	6	12	7	HIGH
ENST00000368797.4	2	5	4	7	4	HIGH
ENST00000368830.3	4	6	2	7	6	HIGH
ENST00000368859.2	3	4	1	3	2	HIGH
ENST00000368868.5	3	5	4	5	2	HIGH
ENST00000368885.3	14	18	16	14	12	HIGH
ENST00000368892.4	1	6	5	4	3	HIGH
ENST00000368911.3	5	10	9	8	4	HIGH
ENST00000368954.5	1	7	4	4	3	HIGH
ENST00000369002.4	1	4	1	3	1	HIGH
ENST00000369009.3	4	10	5	10	10	HIGH
ENST00000369026.2	2	5	1	5	4	HIGH
ENST00000369075.3	1	4	2	5	4	HIGH
ENST00000369103.2	2	5	1	3	1	HIGH
ENST00000369110.3	2	4	3	4	3	HIGH
ENST00000369144.3	4	4	6	6	4	HIGH
ENST00000369152.5	2	6	2	4	4	HIGH
ENST00000369155.2	6	15	7	6	7	HIGH
ENST00000369163.2	10	16	9	12	8	HIGH
ENST00000369307.3	6	8	7	13	9	HIGH
ENST00000369314.1	2	7	4	7	5	HIGH
ENST00000369317.4	6	10	10	12	14	HIGH
ENST00000369409.4	1	7	3	9	2	HIGH
ENST00000369452.4	5	7	10	7	7	HIGH
ENST00000369550.5	2	3	1	2	1	HIGH
ENST00000369622.3	5	7	6	7	3	HIGH
ENST00000369637.1	7	15	9	17	7	HIGH
ENST00000369660.4	5	10	7	5	5	HIGH
ENST00000369762.2	4	7	6	7	5	HIGH
ENST00000369799.5	6	12	8	11	8	HIGH
ENST00000369842.4	6	11	4	3	4	HIGH
ENST00000369850.3	6	15	4	8	10	HIGH
ENST00000369905.4	3	9	2	11	10	HIGH
ENST00000369937.4	2	8	3	5	4	HIGH
ENST00000369983.3	2	7	6	7	4	HIGH
ENST00000370009.1	3	5	4	2	2	HIGH
ENST00000370025.4	2	4	2	2	3	HIGH
ENST00000370086.3	1	4	1	3	1	HIGH
ENST00000370148.2	1	1	1	1	1	HIGH
ENST00000370152.3	11	24	12	19	17	HIGH
ENST00000370179.3	2	7	3	4	3	HIGH
ENST00000370508.5	2	5	1	4	3	HIGH
ENST00000370635.3	2	2	1	1	1	HIGH
ENST00000370645.4	13	17	12	19	19	HIGH
ENST00000370651.3	6	12	3	9	8	HIGH
ENST00000370654.5	1	1	2	2	1	HIGH
ENST00000370685.3	10	9	12	13	10	HIGH
ENST00000370841.4	1	2	1	2	1	HIGH
ENST00000370902.3	4	3	1	3	2	HIGH
ENST00000370939.3	6	10	8	14	9	HIGH
ENST00000370963.4	3	4	4	8	6	HIGH
ENST00000371019.2	5	6	5	7	6	HIGH
ENST00000371142.4	7	13	10	11	6	HIGH
ENST00000371157.3	8	11	8	12	8	HIGH
ENST00000371222.2	11	21	18	26	25	HIGH
ENST00000371317.5	2	1	1	3	2	HIGH
ENST00000371320.3	13	22	11	23	14	HIGH
ENST00000371384.3	2	4	2	4	2	HIGH
ENST00000371421.4	2	1	3	2	3	HIGH
ENST00000371437.4	1	2	2	3	2	HIGH
ENST00000371443.5	5	8	5	6	5	HIGH
ENST00000371486.3	3	4	2	3	3	HIGH
ENST00000371542.3	7	10	7	7	7	HIGH
ENST00000371589.4	1	1	3	3	2	HIGH
ENST00000371601.4	2	13	4	12	10	HIGH
ENST00000371620.3	2	6	3	4	4	HIGH
ENST00000371646.5	4	12	7	9	7	HIGH
ENST00000371652.4	3	8	3	5	3	HIGH
ENST00000371674.3	3	6	5	5	4	HIGH
ENST00000371711.4	1	5	2	3	6	HIGH
ENST00000371717.3	1	3	2	1	2	HIGH
ENST00000371738.3	2	4	5	1	2	HIGH
ENST00000371756.3	1	2	2	2	1	HIGH
ENST00000371764.4	2	3	2	2	3	HIGH
ENST00000371933.3	4	8	5	6	6	HIGH
ENST00000371942.3	2	6	4	4	3	HIGH
ENST00000371984.3	2	1	2	1	1	HIGH
ENST00000371989.3	2	4	3	6	2	HIGH
ENST00000372022.4	3	5	6	5	2	HIGH
ENST00000372025.4	6	11	6	13	9	HIGH
ENST00000372133.3	3	7	6	7	4	HIGH
ENST00000372158.1	2	5	2	1	1	HIGH
ENST00000372215.4	1	8	2	6	5	HIGH
ENST00000372324.1	1	5	2	4	1	HIGH
ENST00000372360.3	2	7	3	2	2	HIGH
ENST00000372396.3	4	12	4	11	5	HIGH
ENST00000372409.3	1	6	2	5	3	HIGH
ENST00000372422.2	1	4	3	6	1	HIGH
ENST00000372458.3	6	11	8	9	5	HIGH
ENST00000372483.4	7	10	7	8	5	HIGH
ENST00000372538.3	3	4	3	4	2	HIGH
ENST00000372556.3	3	17	4	12	8	HIGH
ENST00000372564.3	5	10	8	8	8	HIGH
ENST00000372586.3	1	8	3	5	3	HIGH
ENST00000372622.3	2	4	3	4	3	HIGH
ENST00000372663.4	3	9	4	8	4	HIGH
ENST00000372715.2	2	9	3	11	9	HIGH
ENST00000372731.4	1	4	1	7	6	HIGH
ENST00000372733.3	12	15	10	22	13	HIGH
ENST00000372755.3	7	18	9	13	12	HIGH
ENST00000372759.3	2	6	2	4	2	HIGH
ENST00000372813.3	1	1	1	4	2	HIGH
ENST00000372833.5	2	1	3	2	1	HIGH
ENST00000372836.4	4	10	8	7	4	HIGH
ENST00000372853.4	2	11	3	7	6	HIGH
ENST00000372890.4	5	6	3	5	4	HIGH
ENST00000372894.3	1	3	2	3	2	HIGH
ENST00000372921.5	4	15	7	18	13	HIGH
ENST00000372945.3	3	18	3	10	13	HIGH
ENST00000372969.3	6	14	5	9	6	HIGH
ENST00000373014.4	1	7	3	11	2	HIGH
ENST00000373062.3	1	8	2	4	2	HIGH
ENST00000373095.1	5	8	7	7	5	HIGH
ENST00000373150.4	5	3	3	2	3	HIGH
ENST00000373166.3	5	7	4	3	3	HIGH
ENST00000373202.3	6	5	6	6	6	HIGH
ENST00000373232.3	2	4	2	2	3	HIGH
ENST00000373237.3	3	9	6	7	5	HIGH
ENST00000373241.4	1	5	1	5	5	HIGH
ENST00000373247.2	7	6	8	5	6	HIGH
ENST00000373264.4	3	15	9	13	7	HIGH
ENST00000373290.2	2	4	2	2	3	HIGH
ENST00000373313.2	11	31	19	26	17	HIGH
ENST00000373365.4	1	3	2	2	3	HIGH
ENST00000373418.3	2	4	7	6	6	HIGH
ENST00000373477.4	2	9	7	9	5	HIGH
ENST00000373481.3	7	4	5	4	3	HIGH
ENST00000373537.2	4	15	10	15	10	HIGH
ENST00000373548.3	4	9	6	10	7	HIGH
ENST00000373586.1	5	8	5	6	6	HIGH
ENST00000373610.3	2	10	2	7	6	HIGH
ENST00000373616.5	2	8	5	8	6	HIGH
ENST00000373795.4	3	20	3	11	10	HIGH
ENST00000373812.3	4	6	3	5	3	HIGH
ENST00000373827.2	19	26	14	24	21	HIGH
ENST00000374038.3	10	17	10	14	13	HIGH
ENST00000374050.3	3	8	5	7	6	HIGH
ENST00000374077.3	2	6	3	6	5	HIGH
ENST00000374171.4	7	18	8	13	10	HIGH
ENST00000374206.3	2	7	2	4	4	HIGH
ENST00000374231.4	2	4	6	4	3	HIGH
ENST00000374450.3	5	7	6	7	6	HIGH
ENST00000374517.5	2	7	3	5	3	HIGH
ENST00000374557.4	11	15	16	14	9	HIGH
ENST00000374561.5	4	10	5	8	3	HIGH
ENST00000374607.1	2	1	1	1	3	HIGH
ENST00000374612.1	2	9	3	7	6	HIGH
ENST00000374656.4	3	4	2	2	2	HIGH
ENST00000374662.3	4	13	6	10	8	HIGH
ENST00000374677.3	4	13	6	10	8	HIGH
ENST00000374690.3	3	3	2	5	4	HIGH
ENST00000374724.1	2	4	2	3	3	HIGH
ENST00000374741.3	7	16	9	10	12	HIGH
ENST00000374759.3	9	13	12	11	10	HIGH
ENST00000374980.2	5	19	9	15	10	HIGH
ENST00000375050.4	4	8	4	10	5	HIGH
ENST00000375094.3	2	6	5	4	5	HIGH
ENST00000375107.3	2	6	5	4	5	HIGH
ENST00000375429.3	2	8	5	2	3	HIGH
ENST00000375442.4	2	3	2	4	2	HIGH
ENST00000375446.4	4	16	5	15	13	HIGH
ENST00000375537.4	3	6	2	6	1	HIGH
ENST00000375549.3	1	4	2	3	1	HIGH
ENST00000375571.5	1	7	2	6	5	HIGH
ENST00000375631.4	5	8	4	8	4	HIGH
ENST00000375661.5	3	4	4	4	3	HIGH
ENST00000375749.3	16	24	20	28	14	HIGH
ENST00000375784.3	12	17	12	18	15	HIGH
ENST00000375792.3	4	3	6	8	8	HIGH
ENST00000375882.2	4	9	4	7	7	HIGH
ENST00000375976.4	6	7	6	7	6	HIGH
ENST00000376007.4	4	10	7	7	8	HIGH
ENST00000376105.3	5	12	7	5	5	HIGH
ENST00000376185.1	3	7	2	3	6	HIGH
ENST00000376372.3	2	2	2	2	2	HIGH
ENST00000376387.4	1	3	1	4	2	HIGH
ENST00000376389.3	4	13	4	9	7	HIGH
ENST00000376390.4	1	2	1	1	2	HIGH
ENST00000376441.1	1	2	3	3	2	HIGH
ENST00000376511.2	5	6	1	7	4	HIGH
ENST00000376548.5	3	9	5	4	4	HIGH
ENST00000376582.3	3	9	5	4	4	HIGH
ENST00000376588.3	5	5	5	10	4	HIGH
ENST00000376693.2	11	22	10	15	9	HIGH
ENST00000376729.5	2	3	2	1	1	HIGH
ENST00000376745.4	2	9	6	7	5	HIGH
ENST00000376836.3	3	10	8	11	5	HIGH
ENST00000376957.2	1	2	1	3	1	HIGH
ENST00000376960.4	4	9	5	7	3	HIGH
ENST00000377095.5	1	3	6	4	1	HIGH
ENST00000377191.3	2	2	1	1	1	HIGH
ENST00000377244.3	5	5	2	6	5	HIGH
ENST00000377390.3	2	6	4	2	3	HIGH
ENST00000377475.3	1	10	3	9	6	HIGH
ENST00000377526.3	3	5	1	4	2	HIGH
ENST00000377575.2	1	5	2	5	4	HIGH
ENST00000377604.3	2	4	2	4	2	HIGH
ENST00000377727.1	1	2	2	4	3	HIGH
ENST00000377768.3	8	16	5	15	11	HIGH
ENST00000377777.4	8	15	13	11	11	HIGH
ENST00000377791.2	9	13	12	11	10	HIGH
ENST00000377843.2	14	22	17	19	17	HIGH
ENST00000377967.4	7	9	6	11	6	HIGH
ENST00000377970.2	29	38	31	35	22	HIGH
ENST00000378026.4	1	3	2	3	1	HIGH
ENST00000378103.3	4	12	8	12	7	HIGH
ENST00000378119.4	2	2	1	2	2	HIGH
ENST00000378251.1	1	4	2	4	1	HIGH
ENST00000378364.3	4	8	7	3	4	HIGH
ENST00000378427.1	4	7	5	9	5	HIGH
ENST00000378536.4	8	13	11	8	5	HIGH
ENST00000378546.4	5	10	6	6	7	HIGH
ENST00000378565.5	2	6	1	6	7	HIGH
ENST00000378609.4	7	8	6	9	8	HIGH
ENST00000378670.3	5	11	3	9	8	HIGH
ENST00000378750.5	4	8	5	7	6	HIGH
ENST00000378853.3	4	10	6	8	8	HIGH
ENST00000378895.4	5	13	6	8	4	HIGH
ENST00000378959.4	2	10	2	11	8	HIGH
ENST00000379095.3	2	5	4	6	3	HIGH
ENST00000379143.5	2	3	2	2	1	HIGH
ENST00000379198.2	12	18	11	17	10	HIGH
ENST00000379378.3	4	5	3	3	1	HIGH
ENST00000379389.4	1	2	4	4	6	HIGH
ENST00000379412.5	3	7	5	6	4	HIGH
ENST00000379542.5	3	5	2	5	1	HIGH
ENST00000379704.2	3	5	4	5	4	HIGH
ENST00000379719.3	1	3	2	3	3	HIGH
ENST00000379751.4	3	8	3	10	5	HIGH
ENST00000379772.3	2	6	3	7	5	HIGH
ENST00000379802.3	5	6	2	9	7	HIGH
ENST00000380044.1	6	10	8	11	7	HIGH
ENST00000380171.3	3	9	5	5	4	HIGH
ENST00000380191.4	2	10	6	9	6	HIGH
ENST00000380243.4	6	10	8	7	6	HIGH
ENST00000380325.3	2	10	4	3	2	HIGH
ENST00000380358.4	17	20	16	23	10	HIGH
ENST00000380359.3	6	8	10	6	4	HIGH
ENST00000380377.4	1	5	1	3	1	HIGH
ENST00000380412.5	7	10	7	13	8	HIGH
ENST00000380542.4	1	1	1	1	1	HIGH
ENST00000380649.3	2	5	4	5	2	HIGH
ENST00000380736.1	4	8	13	15	9	HIGH
ENST00000380749.5	7	9	2	7	6	HIGH
ENST00000380752.5	1	3	2	5	2	HIGH
ENST00000380843.4	1	3	1	3	2	HIGH
ENST00000380903.2	4	5	4	2	2	HIGH
ENST00000380909.4	10	13	13	10	8	HIGH
ENST00000380943.2	4	11	4	10	9	HIGH
ENST00000381031.3	1	7	2	10	7	HIGH
ENST00000381334.5	5	9	6	8	8	HIGH
ENST00000381346.4	13	12	14	16	7	HIGH
ENST00000381527.3	5	7	6	11	8	HIGH
ENST00000381683.6	3	7	7	4	7	HIGH
ENST00000381753.4	2	3	4	7	2	HIGH
ENST00000381809.3	2	3	1	3	2	HIGH
ENST00000381815.4	6	6	6	7	7	HIGH
ENST00000381899.4	1	3	1	1	1	HIGH
ENST00000381937.4	10	20	9	18	15	HIGH
ENST00000381962.3	5	18	8	10	4	HIGH
ENST00000382085.3	4	5	4	6	3	HIGH
ENST00000382147.4	8	10	4	7	8	HIGH
ENST00000382263.3	13	14	12	23	19	HIGH
ENST00000382280.3	6	10	8	8	8	HIGH
ENST00000382291.3	3	3	4	2	2	HIGH
ENST00000382406.3	3	9	4	9	8	HIGH
ENST00000382409.3	6	16	9	12	10	HIGH
ENST00000382533.4	3	4	3	6	6	HIGH
ENST00000382745.4	3	7	3	3	3	HIGH
ENST00000382762.3	10	16	14	14	10	HIGH
ENST00000382936.3	2	5	1	3	3	HIGH
ENST00000383018.3	1	6	3	2	2	HIGH
ENST00000383056.3	1	1	1	1	1	HIGH
ENST00000383657.5	2	8	2	7	6	HIGH
ENST00000383729.4	4	6	6	5	4	HIGH
ENST00000383812.4	1	2	2	3	1	HIGH
ENST00000383820.5	2	4	4	4	2	HIGH
ENST00000388712.3	2	1	2	2	3	HIGH
ENST00000388793.4	7	26	15	21	16	HIGH
ENST00000388835.3	5	9	10	6	7	HIGH
ENST00000388913.3	3	11	7	8	8	HIGH
ENST00000388968.3	7	7	9	9	4	HIGH
ENST00000389078.3	3	5	5	6	4	HIGH
ENST00000389266.3	3	7	4	4	4	HIGH
ENST00000389629.4	1	3	2	2	3	HIGH
ENST00000389834.4	7	9	4	15	7	HIGH
ENST00000389915.3	1	4	2	4	5	HIGH
ENST00000389924.2	3	10	5	3	4	HIGH
ENST00000391553.1	10	18	11	13	10	HIGH
ENST00000391758.1	3	5	4	5	4	HIGH
ENST00000391763.3	1	4	2	4	2	HIGH
ENST00000391771.1	2	14	5	16	16	HIGH
ENST00000391844.4	7	22	11	13	11	HIGH
ENST00000391851.4	6	12	9	16	14	HIGH
ENST00000391857.4	7	11	6	8	11	HIGH
ENST00000391865.3	3	7	3	4	5	HIGH
ENST00000391967.2	5	10	5	9	8	HIGH
ENST00000391971.2	6	9	7	14	10	HIGH
ENST00000391976.2	6	9	7	14	10	HIGH
ENST00000392006.3	5	12	7	13	7	HIGH
ENST00000392081.2	4	10	7	8	6	HIGH
ENST00000392086.4	3	5	3	5	5	HIGH
ENST00000392129.6	2	6	2	10	4	HIGH
ENST00000392324.4	1	5	2	3	3	HIGH
ENST00000392325.4	2	5	3	1	2	HIGH
ENST00000392446.5	5	13	5	13	6	HIGH
ENST00000392514.4	3	8	4	6	6	HIGH
ENST00000392524.2	3	8	2	5	6	HIGH
ENST00000392554.3	2	6	4	3	1	HIGH
ENST00000392568.2	1	4	1	5	2	HIGH
ENST00000393033.4	2	4	1	6	3	HIGH
ENST00000393038.2	6	11	7	12	12	HIGH
ENST00000393043.1	13	15	15	19	12	HIGH
ENST00000393196.3	3	11	5	7	5	HIGH
ENST00000393244.3	13	28	18	25	19	HIGH
ENST00000393370.2	5	14	9	12	8	HIGH
ENST00000393381.2	1	2	1	2	2	HIGH
ENST00000393451.3	10	10	10	16	11	HIGH
ENST00000393562.2	3	10	3	5	5	HIGH
ENST00000393600.3	3	8	6	4	3	HIGH
ENST00000393623.2	4	13	8	10	5	HIGH
ENST00000393695.3	8	12	10	11	12	HIGH
ENST00000393784.3	6	6	2	5	4	HIGH
ENST00000393885.4	4	15	7	11	11	HIGH
ENST00000393888.1	1	7	4	5	3	HIGH
ENST00000393928.1	7	13	7	10	9	HIGH
ENST00000393931.3	4	11	8	9	7	HIGH
ENST00000393950.2	5	15	10	8	13	HIGH
ENST00000393997.2	2	4	1	4	1	HIGH
ENST00000394048.5	3	4	4	7	7	HIGH
ENST00000394077.3	1	3	1	4	3	HIGH
ENST00000394128.2	2	6	3	1	2	HIGH
ENST00000394186.3	1	3	3	3	3	HIGH
ENST00000394272.3	5	9	5	8	4	HIGH
ENST00000394332.1	6	9	5	5	6	HIGH
ENST00000394389.4	3	1	3	2	1	HIGH
ENST00000394406.2	5	9	6	10	8	HIGH
ENST00000394434.2	1	3	3	1	1	HIGH
ENST00000394456.5	2	8	4	6	4	HIGH
ENST00000394485.4	3	8	5	8	5	HIGH
ENST00000394547.3	2	8	4	4	4	HIGH
ENST00000394673.2	2	8	3	2	3	HIGH
ENST00000394853.4	18	30	30	39	27	HIGH
ENST00000394885.3	2	3	1	3	1	HIGH
ENST00000394908.4	8	13	8	8	7	HIGH
ENST00000394935.3	3	4	4	4	4	HIGH
ENST00000394936.3	2	7	1	6	5	HIGH
ENST00000394975.2	4	6	4	4	2	HIGH
ENST00000394976.3	4	16	7	18	11	HIGH
ENST00000395047.2	2	9	3	5	6	HIGH
ENST00000395139.3	2	1	2	1	1	HIGH
ENST00000395145.2	2	3	1	3	2	HIGH
ENST00000395284.3	1	1	1	4	2	HIGH
ENST00000395443.2	6	15	3	12	5	HIGH
ENST00000395468.4	6	13	6	8	10	HIGH
ENST00000395471.3	2	6	2	4	2	HIGH
ENST00000395510.2	1	2	2	2	2	HIGH
ENST00000395633.1	8	13	11	12	7	HIGH
ENST00000395808.3	1	5	1	4	3	HIGH
ENST00000395952.3	1	4	1	6	3	HIGH
ENST00000395958.2	13	32	18	33	30	HIGH
ENST00000396014.4	1	3	3	2	1	HIGH
ENST00000396032.3	5	12	7	10	9	HIGH
ENST00000396062.3	6	5	5	5	4	HIGH
ENST00000396064.3	2	1	3	1	2	HIGH
ENST00000396210.3	1	2	2	1	1	HIGH
ENST00000396388.2	4	7	4	9	6	HIGH
ENST00000396394.2	2	9	5	13	9	HIGH
ENST00000396410.4	1	3	2	4	2	HIGH
ENST00000396651.3	3	6	3	4	1	HIGH
ENST00000396682.2	2	3	2	5	5	HIGH
ENST00000396684.2	14	21	14	14	13	HIGH
ENST00000396705.5	6	7	4	7	4	HIGH
ENST00000396777.3	2	7	3	4	1	HIGH
ENST00000396832.1	12	17	12	12	9	HIGH
ENST00000396859.1	6	14	5	8	6	HIGH
ENST00000396891.4	6	9	8	5	6	HIGH
ENST00000396958.3	2	3	1	5	3	HIGH
ENST00000396987.3	2	6	3	4	5	HIGH
ENST00000397061.3	3	6	4	3	3	HIGH
ENST00000397070.2	2	7	6	7	3	HIGH
ENST00000397120.3	2	3	2	2	2	HIGH
ENST00000397124.1	6	12	9	8	9	HIGH
ENST00000397128.2	4	6	5	7	8	HIGH
ENST00000397195.5	4	6	4	3	1	HIGH
ENST00000397238.2	3	7	6	7	6	HIGH
ENST00000397353.2	3	9	6	6	6	HIGH
ENST00000397375.2	12	27	13	14	15	HIGH
ENST00000397410.5	4	6	6	6	5	HIGH
ENST00000397443.1	8	23	11	20	13	HIGH
ENST00000397498.4	3	5	5	3	4	HIGH
ENST00000397628.1	5	17	7	13	12	HIGH
ENST00000397640.1	4	7	7	6	7	HIGH
ENST00000397676.3	9	18	11	15	12	HIGH
ENST00000397701.4	7	17	10	13	12	HIGH
ENST00000397901.3	5	11	8	7	6	HIGH
ENST00000397979.3	3	14	4	10	7	HIGH
ENST00000398022.2	2	10	1	9	8	HIGH
ENST00000398136.2	3	4	7	4	3	HIGH
ENST00000398532.4	7	15	9	13	11	HIGH
ENST00000398637.5	7	7	6	5	2	HIGH
ENST00000398712.2	9	26	8	16	15	HIGH
ENST00000398733.3	6	14	6	15	11	HIGH
ENST00000398752.6	1	3	2	2	2	HIGH
ENST00000398881.3	1	2	3	2	2	HIGH
ENST00000399138.4	5	14	6	7	3	HIGH
ENST00000399395.3	4	8	3	8	7	HIGH
ENST00000399423.4	7	12	7	10	12	HIGH
ENST00000399448.1	12	18	11	11	9	HIGH
ENST00000399523.1	1	5	1	4	2	HIGH
ENST00000399696.1	5	11	5	9	7	HIGH
ENST00000399808.4	1	2	2	2	1	HIGH
ENST00000399922.2	3	3	3	3	2	HIGH
ENST00000399932.3	1	6	3	5	6	HIGH
ENST00000400521.1	13	19	16	17	12	HIGH
ENST00000401084.2	5	14	9	14	15	HIGH
ENST00000401695.3	2	11	3	8	6	HIGH
ENST00000401869.1	3	13	6	9	3	HIGH
ENST00000402029.3	7	21	10	16	14	HIGH
ENST00000402412.1	2	9	6	5	5	HIGH
ENST00000402693.4	4	10	3	4	3	HIGH
ENST00000402849.1	2	7	2	10	6	HIGH
ENST00000402868.3	3	14	7	10	11	HIGH
ENST00000402874.3	5	8	7	8	6	HIGH
ENST00000403230.1	9	23	9	21	16	HIGH
ENST00000403633.2	5	13	6	9	12	HIGH
ENST00000403716.1	2	1	2	4	2	HIGH
ENST00000403734.2	8	20	8	18	15	HIGH
ENST00000403764.1	7	15	9	14	10	HIGH
ENST00000403766.3	7	14	7	12	9	HIGH
ENST00000404233.3	2	4	4	3	2	HIGH
ENST00000404366.2	1	7	3	5	6	HIGH
ENST00000404484.4	3	13	8	19	12	HIGH
ENST00000404767.3	4	9	4	7	7	HIGH
ENST00000405358.4	2	4	3	7	6	HIGH
ENST00000405636.2	1	2	1	1	1	HIGH
ENST00000406246.3	1	3	2	4	4	HIGH
ENST00000406324.1	5	14	8	9	5	HIGH
ENST00000406915.3	1	2	3	3	4	HIGH
ENST00000406988.1	2	1	1	2	2	HIGH
ENST00000407022.3	5	10	8	5	3	HIGH
ENST00000407025.1	2	6	4	6	3	HIGH
ENST00000407050.4	12	13	18	15	13	HIGH
ENST00000407969.1	2	2	2	2	2	HIGH
ENST00000408019.1	8	10	10	11	8	HIGH
ENST00000408925.2	2	7	2	3	5	HIGH
ENST00000408946.2	8	22	9	23	19	HIGH
ENST00000409012.4	3	7	6	2	3	HIGH
ENST00000409115.3	6	16	8	15	9	HIGH
ENST00000409248.4	1	1	1	1	1	HIGH
ENST00000409400.1	2	2	1	3	1	HIGH
ENST00000409600.1	11	12	9	14	11	HIGH
ENST00000409614.1	3	3	2	5	4	HIGH
ENST00000409687.3	4	11	8	12	8	HIGH
ENST00000409858.3	5	11	8	12	8	HIGH
ENST00000409939.3	2	2	3	3	3	HIGH
ENST00000411638.2	4	11	4	7	3	HIGH
ENST00000411948.2	2	4	3	4	2	HIGH
ENST00000412051.1	9	18	9	16	15	HIGH
ENST00000412596.1	8	7	7	9	5	HIGH
ENST00000412770.2	1	2	4	4	1	HIGH
ENST00000412774.1	3	6	3	7	4	HIGH
ENST00000413016.1	1	3	2	2	1	HIGH
ENST00000413384.2	1	4	2	3	2	HIGH
ENST00000414154.2	5	10	4	7	6	HIGH
ENST00000414487.2	4	9	5	7	3	HIGH
ENST00000416500.1	2	3	1	5	1	HIGH
ENST00000416614.2	1	4	2	4	1	HIGH
ENST00000417025.1	3	7	4	8	5	HIGH
ENST00000417647.2	5	4	4	5	4	HIGH
ENST00000417952.1	1	5	2	3	2	HIGH
ENST00000418115.1	4	4	2	5	2	HIGH
ENST00000418194.2	3	10	6	12	9	HIGH
ENST00000418458.1	7	18	7	13	11	HIGH
[truncated: 447 more rows]
