# Supplementary material for: Decoding the epigenetics and chromatin loop dynamics of androgen receptor-mediated transcription
Source: Nat Commun. 2024 Nov 3;15:9494. doi: 10.1038/s41467-024-53758-5 (PMC11532539; doi:10.1038/s41467-024-53758-5)
Supplement: Supplementary file 9 — Source data [file 41467_2024_53758_MOESM9_ESM.zip › source/fig2a_bottom.tsv]

Enhancer	Signal	Time	TMM_signal	Gene_Set	Enhancer_Set
chr1:1873147-1878147	ATAC	Vh	10.740110547510382	High	cre
chr1:1873147-1878147	ATAC	30m	10.987138335387195	High	cre
chr1:1873147-1878147	ATAC	4h	11.584036116666557	High	cre
chr1:1873147-1878147	ATAC	16h	10.510620868042084	High	cre
chr1:1873147-1878147	ATAC	72h	8.716028945844744	High	cre
chr1:1873147-1878147	H3K27ac	Vh	0.6845178299429108	High	cre
chr1:1873147-1878147	H3K27ac	30m	1.220015130735959	High	cre
chr1:1873147-1878147	H3K27ac	4h	1.3901749363678482	High	cre
chr1:1873147-1878147	H3K27ac	16h	1.5813196020343248	High	cre
chr1:1873147-1878147	H3K27ac	72h	0.7737927683876035	High	cre
chr1:1873147-1878147	H3K4me3	Vh	1.7334795284828988	High	cre
chr1:1873147-1878147	H3K4me3	30m	1.674297846669977	High	cre
chr1:1873147-1878147	H3K4me3	4h	2.027880478010644	High	cre
chr1:1873147-1878147	H3K4me3	16h	1.8233552530346724	High	cre
chr1:1873147-1878147	H3K4me3	72h	2.164071912127329	High	cre
chr1:1873147-1878147	RNAseq	Vh	1.0690612969817483	High	cre
chr1:1873147-1878147	RNAseq	30m	0.3855908684720387	High	cre
chr1:1873147-1878147	RNAseq	4h	0.0	High	cre
chr1:1873147-1878147	RNAseq	16h	0.0	High	cre
chr1:1873147-1878147	RNAseq	72h	0.4703836023218735	High	cre
chr1:1873147-1878147	AR	Vh	19.46695811301865	High	cre
chr1:1873147-1878147	AR	30m	11.567717382047125	High	cre
chr1:1873147-1878147	AR	4h	14.905063397495269	High	cre
chr1:1873147-1878147	AR	16h	19.23223821688733	High	cre
chr1:1873147-1878147	AR	72h	32.413163239800525	High	cre
chr1:1873147-1878147	FOXA1	Vh	11.206017321995333	High	cre
chr1:1873147-1878147	FOXA1	30m	14.173709382817584	High	cre
chr1:1873147-1878147	FOXA1	4h	9.34263533870704	High	cre
chr1:1873147-1878147	FOXA1	16h	6.799839937520082	High	cre
chr1:1873147-1878147	FOXA1	72h	12.263876023193609	High	cre
chr1:2011348-2016348	ATAC	Vh	37.06931625364162	High	cre
chr1:2011348-2016348	ATAC	30m	34.441317940999866	High	cre
chr1:2011348-2016348	ATAC	4h	32.944688343412594	High	cre
chr1:2011348-2016348	ATAC	16h	37.82892912581239	High	cre
chr1:2011348-2016348	ATAC	72h	33.72922933965604	High	cre
chr1:2011348-2016348	H3K27ac	Vh	15.3297805351844	High	cre
chr1:2011348-2016348	H3K27ac	30m	12.2283001068409	High	cre
chr1:2011348-2016348	H3K27ac	4h	11.962256743536676	High	cre
chr1:2011348-2016348	H3K27ac	16h	9.777966971181396	High	cre
chr1:2011348-2016348	H3K27ac	72h	21.656215912598952	High	cre
chr1:2011348-2016348	H3K4me3	Vh	6.250017383295446	High	cre
chr1:2011348-2016348	H3K4me3	30m	7.293925556780275	High	cre
chr1:2011348-2016348	H3K4me3	4h	5.692280884883074	High	cre
chr1:2011348-2016348	H3K4me3	16h	6.70945956248101	High	cre
chr1:2011348-2016348	H3K4me3	72h	6.743943800717278	High	cre
chr1:2011348-2016348	RNAseq	Vh	0.0	High	cre
chr1:2011348-2016348	RNAseq	30m	0.5981824016654702	High	cre
chr1:2011348-2016348	RNAseq	4h	0.7390751861698232	High	cre
chr1:2011348-2016348	RNAseq	16h	0.8061631000296425	High	cre
chr1:2011348-2016348	RNAseq	72h	0.9959928739962964	High	cre
chr1:2011348-2016348	AR	Vh	14.124167142279177	High	cre
chr1:2011348-2016348	AR	30m	14.6795228277831	High	cre
chr1:2011348-2016348	AR	4h	13.105643179021596	High	cre
chr1:2011348-2016348	AR	16h	16.41060867774965	High	cre
chr1:2011348-2016348	AR	72h	21.70017990042583	High	cre
chr1:2011348-2016348	FOXA1	Vh	20.94571417382855	High	cre
chr1:2011348-2016348	FOXA1	30m	21.35308405520741	High	cre
chr1:2011348-2016348	FOXA1	4h	21.30370884152869	High	cre
chr1:2011348-2016348	FOXA1	16h	20.05937833066781	High	cre
chr1:2011348-2016348	FOXA1	72h	26.03206245814199	High	cre
chr1:2062346-2067346	ATAC	Vh	47.018528384727134	High	cre
chr1:2062346-2067346	ATAC	30m	47.04086497311479	High	cre
chr1:2062346-2067346	ATAC	4h	50.84017595934658	High	cre
chr1:2062346-2067346	ATAC	16h	41.01588340397757	High	cre
chr1:2062346-2067346	ATAC	72h	37.79110578170695	High	cre
chr1:2062346-2067346	H3K27ac	Vh	9.810133108725402	High	cre
chr1:2062346-2067346	H3K27ac	30m	8.199550352657585	High	cre
chr1:2062346-2067346	H3K27ac	4h	7.089969491408141	High	cre
chr1:2062346-2067346	H3K27ac	16h	10.119388760608162	High	cre
chr1:2062346-2067346	H3K27ac	72h	22.24207599921731	High	cre
chr1:2062346-2067346	H3K4me3	Vh	6.417517664292724	High	cre
chr1:2062346-2067346	H3K4me3	30m	7.392438393121053	High	cre
chr1:2062346-2067346	H3K4me3	4h	6.748764015942545	High	cre
chr1:2062346-2067346	H3K4me3	16h	8.02217352425615	High	cre
chr1:2062346-2067346	H3K4me3	72h	7.793373393783695	High	cre
chr1:2062346-2067346	RNAseq	Vh	0.9469788135084916	High	cre
chr1:2062346-2067346	RNAseq	30m	0.6758305873134061	High	cre
chr1:2062346-2067346	RNAseq	4h	1.0327830993558151	High	cre
chr1:2062346-2067346	RNAseq	16h	1.1560268822174509	High	cre
chr1:2062346-2067346	RNAseq	72h	0.8960580911420899	High	cre
chr1:2062346-2067346	AR	Vh	20.47763023819937	High	cre
chr1:2062346-2067346	AR	30m	17.423536614838426	High	cre
chr1:2062346-2067346	AR	4h	12.616723494108651	High	cre
chr1:2062346-2067346	AR	16h	10.519809247890295	High	cre
chr1:2062346-2067346	AR	72h	17.024362313586742	High	cre
chr1:2062346-2067346	FOXA1	Vh	7.524916201321447	High	cre
chr1:2062346-2067346	FOXA1	30m	7.53336429284183	High	cre
chr1:2062346-2067346	FOXA1	4h	11.516088194994044	High	cre
chr1:2062346-2067346	FOXA1	16h	10.56848527365497	High	cre
chr1:2062346-2067346	FOXA1	72h	15.276932113671108	High	cre
chr1:2103312-2108312	ATAC	Vh	13.54744111959806	High	cre
chr1:2103312-2108312	ATAC	30m	13.160999886017828	High	cre
chr1:2103312-2108312	ATAC	4h	15.03259967253249	High	cre
chr1:2103312-2108312	ATAC	16h	12.52764108614471	High	cre
chr1:2103312-2108312	ATAC	72h	12.22349672003932	High	cre
chr1:2103312-2108312	H3K27ac	Vh	2.0038710890407323	High	cre
chr1:2103312-2108312	H3K27ac	30m	1.99167649877138	High	cre
chr1:2103312-2108312	H3K27ac	4h	1.6745163099699656	High	cre
chr1:2103312-2108312	H3K27ac	16h	1.6908526094429386	High	cre
chr1:2103312-2108312	H3K27ac	72h	1.2331395180792657	High	cre
chr1:2103312-2108312	H3K4me3	Vh	0.5126869871288169	High	cre
chr1:2103312-2108312	H3K4me3	30m	0.4344328822884519	High	cre
chr1:2103312-2108312	H3K4me3	4h	0.3520121534362643	High	cre
chr1:2103312-2108312	H3K4me3	16h	0.5735048323244211	High	cre
chr1:2103312-2108312	H3K4me3	72h	0.3233320612220382	High	cre
chr1:2103312-2108312	RNAseq	Vh	26.2232128781274	High	cre
chr1:2103312-2108312	RNAseq	30m	26.324279542773397	High	cre
chr1:2103312-2108312	RNAseq	4h	28.316904079031204	High	cre
chr1:2103312-2108312	RNAseq	16h	27.896349973770008	High	cre
chr1:2103312-2108312	RNAseq	72h	32.3643344712399	High	cre
chr1:2103312-2108312	AR	Vh	17.98409099612209	High	cre
chr1:2103312-2108312	AR	30m	17.82239179150631	High	cre
chr1:2103312-2108312	AR	4h	15.438043530268496	High	cre
chr1:2103312-2108312	AR	16h	20.96812427086545	High	cre
chr1:2103312-2108312	AR	72h	30.23996960925504	High	cre
chr1:2103312-2108312	FOXA1	Vh	13.142514373127906	High	cre
chr1:2103312-2108312	FOXA1	30m	11.556445634996033	High	cre
chr1:2103312-2108312	FOXA1	4h	11.75231615874065	High	cre
chr1:2103312-2108312	FOXA1	16h	11.2175168815953	High	cre
chr1:2103312-2108312	FOXA1	72h	13.129440485340586	High	cre
chr1:2137458-2142458	ATAC	Vh	34.70683690907497	High	cre
chr1:2137458-2142458	ATAC	30m	31.864038951710256	High	cre
chr1:2137458-2142458	ATAC	4h	35.256309109768466	High	cre
chr1:2137458-2142458	ATAC	16h	29.248747963596315	High	cre
chr1:2137458-2142458	ATAC	72h	29.503038098723312	High	cre
chr1:2137458-2142458	H3K27ac	Vh	64.0128573502413	High	cre
chr1:2137458-2142458	H3K27ac	30m	60.19917860801571	High	cre
chr1:2137458-2142458	H3K27ac	4h	50.98109264811866	High	cre
chr1:2137458-2142458	H3K27ac	16h	77.86438380222776	High	cre
chr1:2137458-2142458	H3K27ac	72h	31.141144669434823	High	cre
chr1:2137458-2142458	H3K4me3	Vh	2.5903751769171377	High	cre
chr1:2137458-2142458	H3K4me3	30m	2.6740307620456	High	cre
chr1:2137458-2142458	H3K4me3	4h	2.058015298018024	High	cre
chr1:2137458-2142458	H3K4me3	16h	3.0360949397932844	High	cre
chr1:2137458-2142458	H3K4me3	72h	2.405697327180566	High	cre
chr1:2137458-2142458	RNAseq	Vh	4.814912841644428	High	cre
chr1:2137458-2142458	RNAseq	30m	4.778539673234513	High	cre
chr1:2137458-2142458	RNAseq	4h	5.614426436657698	High	cre
chr1:2137458-2142458	RNAseq	16h	6.474412169662541	High	cre
chr1:2137458-2142458	RNAseq	72h	4.132579787183363	High	cre
chr1:2137458-2142458	AR	Vh	20.52241180693676	High	cre
chr1:2137458-2142458	AR	30m	21.3303298996024	High	cre
chr1:2137458-2142458	AR	4h	24.97419200087024	High	cre
chr1:2137458-2142458	AR	16h	19.748268730628894	High	cre
chr1:2137458-2142458	AR	72h	26.066219396727668	High	cre
chr1:2137458-2142458	FOXA1	Vh	18.675207375898367	High	cre
chr1:2137458-2142458	FOXA1	30m	25.586446258942527	High	cre
chr1:2137458-2142458	FOXA1	4h	20.555819121775016	High	cre
chr1:2137458-2142458	FOXA1	16h	18.51327600547309	High	cre
chr1:2137458-2142458	FOXA1	72h	22.386545473943052	High	cre
chr1:2177553-2182553	ATAC	Vh	30.201566237668374	High	cre
chr1:2177553-2182553	ATAC	30m	35.36875693706362	High	cre
chr1:2177553-2182553	ATAC	4h	37.43920986882668	High	cre
chr1:2177553-2182553	ATAC	16h	43.74141469699217	High	cre
chr1:2177553-2182553	ATAC	72h	29.901986631219465	High	cre
chr1:2177553-2182553	H3K27ac	Vh	78.5006091523323	High	cre
chr1:2177553-2182553	H3K27ac	30m	85.59708989487403	High	cre
chr1:2177553-2182553	H3K27ac	4h	79.90762159858552	High	cre
chr1:2177553-2182553	H3K27ac	16h	82.03644050209178	High	cre
chr1:2177553-2182553	H3K27ac	72h	69.43898187479319	High	cre
chr1:2177553-2182553	H3K4me3	Vh	6.119542059219951	High	cre
chr1:2177553-2182553	H3K4me3	30m	5.367938970394004	High	cre
chr1:2177553-2182553	H3K4me3	4h	6.143915963070104	High	cre
chr1:2177553-2182553	H3K4me3	16h	6.438205628784129	High	cre
chr1:2177553-2182553	H3K4me3	72h	6.705608256406905	High	cre
chr1:2177553-2182553	RNAseq	Vh	0.6932594055112131	High	cre
chr1:2177553-2182553	RNAseq	30m	0.7148408056682884	High	cre
chr1:2177553-2182553	RNAseq	4h	1.1004096390294564	High	cre
chr1:2177553-2182553	RNAseq	16h	1.1991786432371	High	cre
chr1:2177553-2182553	RNAseq	72h	1.6328043104391696	High	cre
chr1:2177553-2182553	AR	Vh	24.37638558492186	High	cre
chr1:2177553-2182553	AR	30m	36.81862980670908	High	cre
chr1:2177553-2182553	AR	4h	38.088525806761936	High	cre
chr1:2177553-2182553	AR	16h	24.24013727757384	High	cre
chr1:2177553-2182553	AR	72h	27.58423774023636	High	cre
chr1:2177553-2182553	FOXA1	Vh	15.398316460692795	High	cre
chr1:2177553-2182553	FOXA1	30m	29.796876317796865	High	cre
chr1:2177553-2182553	FOXA1	4h	25.00380570702974	High	cre
chr1:2177553-2182553	FOXA1	16h	24.76372736505078	High	cre
chr1:2177553-2182553	FOXA1	72h	23.713989891581903	High	cre
chr1:2367094-2372094	ATAC	Vh	26.085574775527533	High	cre
chr1:2367094-2372094	ATAC	30m	25.50675397093137	High	cre
chr1:2367094-2372094	ATAC	4h	31.28506799506716	High	cre
chr1:2367094-2372094	ATAC	16h	26.61903453028386	High	cre
chr1:2367094-2372094	ATAC	72h	21.05023648624317	High	cre
chr1:2367094-2372094	H3K27ac	Vh	33.76951362488517	High	cre
chr1:2367094-2372094	H3K27ac	30m	37.67063884262673	High	cre
chr1:2367094-2372094	H3K27ac	4h	31.560259837225395	High	cre
chr1:2367094-2372094	H3K27ac	16h	37.37390419839223	High	cre
chr1:2367094-2372094	H3K27ac	72h	19.493520279657503	High	cre
chr1:2367094-2372094	H3K4me3	Vh	1.746145839595334	High	cre
chr1:2367094-2372094	H3K4me3	30m	1.822143246482261	High	cre
chr1:2367094-2372094	H3K4me3	4h	1.9282606167684104	High	cre
chr1:2367094-2372094	H3K4me3	16h	0.8366722179474156	High	cre
chr1:2367094-2372094	H3K4me3	72h	1.5668919212303745	High	cre
chr1:2367094-2372094	RNAseq	Vh	0.4438045703671299	High	cre
chr1:2367094-2372094	RNAseq	30m	0.4095759930770316	High	cre
chr1:2367094-2372094	RNAseq	4h	0.6247257925468277	High	cre
chr1:2367094-2372094	RNAseq	16h	0.7838326278451675	High	cre
chr1:2367094-2372094	RNAseq	72h	0.6173941180353866	High	cre
chr1:2367094-2372094	AR	Vh	14.207851989808406	High	cre
chr1:2367094-2372094	AR	30m	28.96269391220773	High	cre
chr1:2367094-2372094	AR	4h	31.709613221948747	High	cre
chr1:2367094-2372094	AR	16h	25.2363806036181	High	cre
chr1:2367094-2372094	AR	72h	28.0863666526116	High	cre
chr1:2367094-2372094	FOXA1	Vh	13.09272149936761	High	cre
chr1:2367094-2372094	FOXA1	30m	16.679509501340494	High	cre
chr1:2367094-2372094	FOXA1	4h	15.893921456008544	High	cre
chr1:2367094-2372094	FOXA1	16h	18.27170808674002	High	cre
chr1:2367094-2372094	FOXA1	72h	13.494155133096507	High	cre
chr1:2476503-2481503	ATAC	Vh	67.92602114203764	High	cre
chr1:2476503-2481503	ATAC	30m	71.75070078914464	High	cre
chr1:2476503-2481503	ATAC	4h	70.18905212935735	High	cre
chr1:2476503-2481503	ATAC	16h	74.03035140851307	High	cre
chr1:2476503-2481503	ATAC	72h	65.66989246205536	High	cre
chr1:2476503-2481503	H3K27ac	Vh	122.88250724368676	High	cre
chr1:2476503-2481503	H3K27ac	30m	112.7605048486928	High	cre
chr1:2476503-2481503	H3K27ac	4h	97.90474954018926	High	cre
chr1:2476503-2481503	H3K27ac	16h	133.8455608480299	High	cre
chr1:2476503-2481503	H3K27ac	72h	108.67215745798302	High	cre
chr1:2476503-2481503	H3K4me3	Vh	44.82861523423463	High	cre
chr1:2476503-2481503	H3K4me3	30m	39.5885562631265	High	cre
chr1:2476503-2481503	H3K4me3	4h	45.767430415496776	High	cre
chr1:2476503-2481503	H3K4me3	16h	50.23538297409738	High	cre
chr1:2476503-2481503	H3K4me3	72h	52.15311797075051	High	cre
chr1:2476503-2481503	RNAseq	Vh	74.95109167248157	High	cre
chr1:2476503-2481503	RNAseq	30m	76.7128781585764	High	cre
chr1:2476503-2481503	RNAseq	4h	80.70617081454898	High	cre
chr1:2476503-2481503	RNAseq	16h	69.90156781425091	High	cre
chr1:2476503-2481503	RNAseq	72h	117.10954089236586	High	cre
chr1:2476503-2481503	AR	Vh	21.47319365325362	High	cre
chr1:2476503-2481503	AR	30m	26.614678092982142	High	cre
chr1:2476503-2481503	AR	4h	19.32552178412706	High	cre
chr1:2476503-2481503	AR	16h	17.579901320245998	High	cre
chr1:2476503-2481503	AR	72h	25.328642271619724	High	cre
chr1:2476503-2481503	FOXA1	Vh	15.944690443338072	High	cre
chr1:2476503-2481503	FOXA1	30m	17.40939042857241	High	cre
chr1:2476503-2481503	FOXA1	4h	17.50263516806857	High	cre
chr1:2476503-2481503	FOXA1	16h	17.48894790069303	High	cre
chr1:2476503-2481503	FOXA1	72h	18.89866719601736	High	cre
chr1:2572087-2577087	ATAC	Vh	24.211607353176746	High	cre
chr1:2572087-2577087	ATAC	30m	23.33942851336117	High	cre
chr1:2572087-2577087	ATAC	4h	26.088840293630337	High	cre
chr1:2572087-2577087	ATAC	16h	21.462764687242306	High	cre
chr1:2572087-2577087	ATAC	72h	23.12559516265153	High	cre
chr1:2572087-2577087	H3K27ac	Vh	22.58152118577065	High	cre
chr1:2572087-2577087	H3K27ac	30m	22.91860760564253	High	cre
chr1:2572087-2577087	H3K27ac	4h	17.607274521410844	High	cre
chr1:2572087-2577087	H3K27ac	16h	24.572585028797157	High	cre
chr1:2572087-2577087	H3K27ac	72h	13.98921385722591	High	cre
chr1:2572087-2577087	H3K4me3	Vh	62.144959920893065	High	cre
chr1:2572087-2577087	H3K4me3	30m	59.52385477375303	High	cre
chr1:2572087-2577087	H3K4me3	4h	64.12800174045128	High	cre
chr1:2572087-2577087	H3K4me3	16h	68.65694752554022	High	cre
chr1:2572087-2577087	H3K4me3	72h	72.91753347602562	High	cre
chr1:2572087-2577087	RNAseq	Vh	3.9839000095679182	High	cre
chr1:2572087-2577087	RNAseq	30m	5.887181414356114	High	cre
chr1:2572087-2577087	RNAseq	4h	5.218280607473824	High	cre
chr1:2572087-2577087	RNAseq	16h	7.168989144188312	High	cre
chr1:2572087-2577087	RNAseq	72h	4.450011919606333	High	cre
chr1:2572087-2577087	AR	Vh	10.895157169020608	High	cre
chr1:2572087-2577087	AR	30m	15.432053297704371	High	cre
chr1:2572087-2577087	AR	4h	20.727448737350112	High	cre
chr1:2572087-2577087	AR	16h	18.73418802459128	High	cre
chr1:2572087-2577087	AR	72h	21.162797627548272	High	cre
chr1:2572087-2577087	FOXA1	Vh	8.884302043861233	High	cre
chr1:2572087-2577087	FOXA1	30m	11.078304400938917	High	cre
chr1:2572087-2577087	FOXA1	4h	6.590684371299654	High	cre
chr1:2572087-2577087	FOXA1	16h	7.284632434443906	High	cre
chr1:2572087-2577087	FOXA1	72h	13.960347542063522	High	cre
chr1:3695315-3700315	ATAC	Vh	13.541172993585004	High	cre
chr1:3695315-3700315	ATAC	30m	13.265325679858666	High	cre
chr1:3695315-3700315	ATAC	4h	12.293999505384525	High	cre
chr1:3695315-3700315	ATAC	16h	11.853110629997031	High	cre
chr1:3695315-3700315	ATAC	72h	12.565286995125904	High	cre
chr1:3695315-3700315	H3K27ac	Vh	22.133014099576744	High	cre
chr1:3695315-3700315	H3K27ac	30m	17.662472422246317	High	cre
chr1:3695315-3700315	H3K27ac	4h	18.965617674238672	High	cre
chr1:3695315-3700315	H3K27ac	16h	19.21622469478226	High	cre
chr1:3695315-3700315	H3K27ac	72h	15.16668446532906	High	cre
chr1:3695315-3700315	H3K4me3	Vh	2.4186150827608435	High	cre
chr1:3695315-3700315	H3K4me3	30m	1.6135684608016656	High	cre
chr1:3695315-3700315	H3K4me3	4h	1.596842876163647	High	cre
chr1:3695315-3700315	H3K4me3	16h	2.3242622215726283	High	cre
chr1:3695315-3700315	H3K4me3	72h	1.9424538547021115	High	cre
chr1:3695315-3700315	RNAseq	Vh	137.5315331500962	High	cre
chr1:3695315-3700315	RNAseq	30m	120.70618982128124	High	cre
chr1:3695315-3700315	RNAseq	4h	131.1421649806586	High	cre
chr1:3695315-3700315	RNAseq	16h	150.04777365930255	High	cre
chr1:3695315-3700315	RNAseq	72h	119.51692133846936	High	cre
chr1:3695315-3700315	AR	Vh	5.81831290087758	High	cre
chr1:3695315-3700315	AR	30m	11.437510815864384	High	cre
chr1:3695315-3700315	AR	4h	8.08731805890908	High	cre
chr1:3695315-3700315	AR	16h	15.29204699210098	High	cre
chr1:3695315-3700315	AR	72h	11.520864542627711	High	cre
chr1:3695315-3700315	FOXA1	Vh	8.958990351983935	High	cre
chr1:3695315-3700315	FOXA1	30m	11.077085246700491	High	cre
chr1:3695315-3700315	FOXA1	4h	14.341665917327788	High	cre
chr1:3695315-3700315	FOXA1	16h	11.881089306451514	High	cre
chr1:3695315-3700315	FOXA1	72h	11.687600872026009	High	cre
chr1:10547582-10552582	ATAC	Vh	10.226383556826375	High	cre
chr1:10547582-10552582	ATAC	30m	9.058106155455734	High	cre
chr1:10547582-10552582	ATAC	4h	8.382094370878736	High	cre
chr1:10547582-10552582	ATAC	16h	8.695850584444873	High	cre
chr1:10547582-10552582	ATAC	72h	9.227189893103656	High	cre
chr1:10547582-10552582	H3K27ac	Vh	7.548616092860001	High	cre
chr1:10547582-10552582	H3K27ac	30m	6.156387834800399	High	cre
chr1:10547582-10552582	H3K27ac	4h	5.851726799042381	High	cre
chr1:10547582-10552582	H3K27ac	16h	7.557496497331749	High	cre
chr1:10547582-10552582	H3K27ac	72h	4.056118874100707	High	cre
chr1:10547582-10552582	H3K4me3	Vh	1.513533998848113	High	cre
chr1:10547582-10552582	H3K4me3	30m	0.9367174473286156	High	cre
chr1:10547582-10552582	H3K4me3	4h	0.9161338541081064	High	cre
chr1:10547582-10552582	H3K4me3	16h	1.0126425592823178	High	cre
chr1:10547582-10552582	H3K4me3	72h	1.2130044952549512	High	cre
chr1:10547582-10552582	RNAseq	Vh	0.3804213662331207	High	cre
chr1:10547582-10552582	RNAseq	30m	0.5540699035921132	High	cre
chr1:10547582-10552582	RNAseq	4h	0.4744814372597305	High	cre
chr1:10547582-10552582	RNAseq	16h	0.4072953205764194	High	cre
chr1:10547582-10552582	RNAseq	72h	0.4519729914637612	High	cre
chr1:10547582-10552582	AR	Vh	18.88700541171326	High	cre
chr1:10547582-10552582	AR	30m	14.628641987467006	High	cre
chr1:10547582-10552582	AR	4h	13.25294788565338	High	cre
chr1:10547582-10552582	AR	16h	8.539225757623761	High	cre
chr1:10547582-10552582	AR	72h	15.596512571156888	High	cre
chr1:10547582-10552582	FOXA1	Vh	18.849534493629573	High	cre
chr1:10547582-10552582	FOXA1	30m	30.54513928501488	High	cre
chr1:10547582-10552582	FOXA1	4h	26.75628400224394	High	cre
chr1:10547582-10552582	FOXA1	16h	17.41647585919658	High	cre
chr1:10547582-10552582	FOXA1	72h	21.283662749991187	High	cre
chr1:10552643-10557643	ATAC	Vh	15.900324253418315	High	cre
chr1:10552643-10557643	ATAC	30m	16.807389084972616	High	cre
chr1:10552643-10557643	ATAC	4h	15.357260769620892	High	cre
chr1:10552643-10557643	ATAC	16h	16.65393583125926	High	cre
chr1:10552643-10557643	ATAC	72h	18.29647832424386	High	cre
chr1:10552643-10557643	H3K27ac	Vh	4.582039865758273	High	cre
chr1:10552643-10557643	H3K27ac	30m	4.487140032626088	High	cre
chr1:10552643-10557643	H3K27ac	4h	4.356687566537723	High	cre
chr1:10552643-10557643	H3K27ac	16h	3.742469779706546	High	cre
chr1:10552643-10557643	H3K27ac	72h	5.849828020458268	High	cre
chr1:10552643-10557643	H3K4me3	Vh	1.6524128248830685	High	cre
chr1:10552643-10557643	H3K4me3	30m	1.3831502313258983	High	cre
chr1:10552643-10557643	H3K4me3	4h	1.7347631685739562	High	cre
chr1:10552643-10557643	H3K4me3	16h	1.4832918991874124	High	cre
chr1:10552643-10557643	H3K4me3	72h	1.4338540548832006	High	cre
chr1:10552643-10557643	RNAseq	Vh	9.33173545397154	High	cre
chr1:10552643-10557643	RNAseq	30m	8.801757069192487	High	cre
chr1:10552643-10557643	RNAseq	4h	19.189493014914746	High	cre
chr1:10552643-10557643	RNAseq	16h	24.885404281037317	High	cre
chr1:10552643-10557643	RNAseq	72h	16.505986958753258	High	cre
chr1:10552643-10557643	AR	Vh	20.19348198508957	High	cre
chr1:10552643-10557643	AR	30m	15.533841036519116	High	cre
chr1:10552643-10557643	AR	4h	6.552930144955639	High	cre
chr1:10552643-10557643	AR	16h	9.762214319632612	High	cre
chr1:10552643-10557643	AR	72h	12.528989223409232	High	cre
chr1:10552643-10557643	FOXA1	Vh	6.561045855928767	High	cre
chr1:10552643-10557643	FOXA1	30m	5.278153104160392	High	cre
chr1:10552643-10557643	FOXA1	4h	5.3207584174970535	High	cre
chr1:10552643-10557643	FOXA1	16h	10.425173761844324	High	cre
chr1:10552643-10557643	FOXA1	72h	10.996908947033182	High	cre
chr1:10565130-10570130	ATAC	Vh	9.995297690794576	High	cre
chr1:10565130-10570130	ATAC	30m	9.105265913107164	High	cre
chr1:10565130-10570130	ATAC	4h	10.703479354741054	High	cre
chr1:10565130-10570130	ATAC	16h	8.548117315631924	High	cre
chr1:10565130-10570130	ATAC	72h	10.3564967368662	High	cre
chr1:10565130-10570130	H3K27ac	Vh	3.1289118015390254	High	cre
chr1:10565130-10570130	H3K27ac	30m	2.757657692026465	High	cre
chr1:10565130-10570130	H3K27ac	4h	2.8699353892230155	High	cre
chr1:10565130-10570130	H3K27ac	16h	3.2623732414523543	High	cre
chr1:10565130-10570130	H3K27ac	72h	3.5761839299385967	High	cre
chr1:10565130-10570130	H3K4me3	Vh	0.4781303199474036	High	cre
chr1:10565130-10570130	H3K4me3	30m	0.8333461049391191	High	cre
chr1:10565130-10570130	H3K4me3	4h	0.5586828912307268	High	cre
chr1:10565130-10570130	H3K4me3	16h	0.3433218753763122	High	cre
chr1:10565130-10570130	H3K4me3	72h	0.489345817104879	High	cre
chr1:10565130-10570130	RNAseq	Vh	0.0	High	cre
chr1:10565130-10570130	RNAseq	30m	0.4029625838529989	High	cre
chr1:10565130-10570130	RNAseq	4h	0.57863922508815	High	cre
chr1:10565130-10570130	RNAseq	16h	0.5052689888141051	High	cre
chr1:10565130-10570130	RNAseq	72h	1.928697009760118	High	cre
chr1:10565130-10570130	AR	Vh	12.273371853818142	High	cre
chr1:10565130-10570130	AR	30m	9.338490349067168	High	cre
chr1:10565130-10570130	AR	4h	10.643593935040744	High	cre
chr1:10565130-10570130	AR	16h	7.489346648621278	High	cre
chr1:10565130-10570130	AR	72h	24.669795762952816	High	cre
chr1:10565130-10570130	FOXA1	Vh	8.091746773393995	High	cre
chr1:10565130-10570130	FOXA1	30m	8.229910923743928	High	cre
chr1:10565130-10570130	FOXA1	4h	8.598166137687429	High	cre
chr1:10565130-10570130	FOXA1	16h	7.919168291004972	High	cre
chr1:10565130-10570130	FOXA1	72h	7.319110925229739	High	cre
chr1:10586302-10591302	ATAC	Vh	4.030076358725969	High	cre
chr1:10586302-10591302	ATAC	30m	3.899357214425984	High	cre
chr1:10586302-10591302	ATAC	4h	3.993769077986952	High	cre
chr1:10586302-10591302	ATAC	16h	4.693212012980722	High	cre
chr1:10586302-10591302	ATAC	72h	5.18610065678833	High	cre
chr1:10586302-10591302	H3K27ac	Vh	4.175963430774303	High	cre
chr1:10586302-10591302	H3K27ac	30m	4.8728172028685925	High	cre
chr1:10586302-10591302	H3K27ac	4h	4.51129791785258	High	cre
chr1:10586302-10591302	H3K27ac	16h	4.398551220370223	High	cre
chr1:10586302-10591302	H3K27ac	72h	10.691311946803602	High	cre
chr1:10586302-10591302	H3K4me3	Vh	0.4358784080193375	High	cre
chr1:10586302-10591302	H3K4me3	30m	0.3940558241584423	High	cre
chr1:10586302-10591302	H3K4me3	4h	0.767160885334163	High	cre
chr1:10586302-10591302	H3K4me3	16h	0.7213928242854082	High	cre
chr1:10586302-10591302	H3K4me3	72h	0.4253544645431944	High	cre
chr1:10586302-10591302	RNAseq	Vh	0.7077149532261415	High	cre
chr1:10586302-10591302	RNAseq	30m	0.9772464974599656	High	cre
chr1:10586302-10591302	RNAseq	4h	0.6035506468961244	High	cre
chr1:10586302-10591302	RNAseq	16h	0.6518093808214248	High	cre
chr1:10586302-10591302	RNAseq	72h	1.1862195826064272	High	cre
chr1:10586302-10591302	AR	Vh	12.384131460192185	High	cre
chr1:10586302-10591302	AR	30m	12.8830420544227	High	cre
chr1:10586302-10591302	AR	4h	7.018188478955214	High	cre
chr1:10586302-10591302	AR	16h	12.097561857274652	High	cre
chr1:10586302-10591302	AR	72h	13.431201972746775	High	cre
chr1:10586302-10591302	FOXA1	Vh	8.663058036329673	High	cre
chr1:10586302-10591302	FOXA1	30m	10.040330191496713	High	cre
chr1:10586302-10591302	FOXA1	4h	5.2882484763120745	High	cre
chr1:10586302-10591302	FOXA1	16h	12.291793448346043	High	cre
chr1:10586302-10591302	FOXA1	72h	11.0638004710216	High	cre
chr1:10623770-10628770	ATAC	Vh	3.5550898150690373	High	cre
chr1:10623770-10628770	ATAC	30m	3.8434794027752543	High	cre
chr1:10623770-10628770	ATAC	4h	4.963931616034516	High	cre
chr1:10623770-10628770	ATAC	16h	4.914950024004425	High	cre
chr1:10623770-10628770	ATAC	72h	2.506562706433832	High	cre
chr1:10623770-10628770	H3K27ac	Vh	5.394690186431143	High	cre
chr1:10623770-10628770	H3K27ac	30m	5.059606672158016	High	cre
chr1:10623770-10628770	H3K27ac	4h	7.062749159525267	High	cre
chr1:10623770-10628770	H3K27ac	16h	5.764247619760342	High	cre
chr1:10623770-10628770	H3K27ac	72h	6.782639675936028	High	cre
chr1:10623770-10628770	H3K4me3	Vh	0.4078040676726635	High	cre
chr1:10623770-10628770	H3K4me3	30m	0.8378999004614899	High	cre
chr1:10623770-10628770	H3K4me3	4h	0.4202939092846618	High	cre
chr1:10623770-10628770	H3K4me3	16h	0.6675360241347881	High	cre
chr1:10623770-10628770	H3K4me3	72h	0.4505651502884139	High	cre
chr1:10623770-10628770	RNAseq	Vh	0.0	High	cre
chr1:10623770-10628770	RNAseq	30m	0.4698110855806822	High	cre
chr1:10623770-10628770	RNAseq	4h	0.4905938612485515	High	cre
chr1:10623770-10628770	RNAseq	16h	0.0	High	cre
chr1:10623770-10628770	RNAseq	72h	0.0	High	cre
chr1:10623770-10628770	AR	Vh	9.513838949682048	High	cre
chr1:10623770-10628770	AR	30m	11.578979339177604	High	cre
chr1:10623770-10628770	AR	4h	6.6795741658806485	High	cre
chr1:10623770-10628770	AR	16h	7.653482903070911	High	cre
chr1:10623770-10628770	AR	72h	1.6592869259555745	High	cre
chr1:10623770-10628770	FOXA1	Vh	4.626064891301141	High	cre
chr1:10623770-10628770	FOXA1	30m	9.28279567325577	High	cre
chr1:10623770-10628770	FOXA1	4h	7.509654643007842	High	cre
chr1:10623770-10628770	FOXA1	16h	7.518097762994103	High	cre
chr1:10623770-10628770	FOXA1	72h	6.790235397180363	High	cre
chr1:10732904-10737904	ATAC	Vh	53.848336738548326	High	cre
chr1:10732904-10737904	ATAC	30m	50.98402782112623	High	cre
chr1:10732904-10737904	ATAC	4h	49.76266120477311	High	cre
chr1:10732904-10737904	ATAC	16h	43.47190202429423	High	cre
chr1:10732904-10737904	ATAC	72h	48.84379707433152	High	cre
chr1:10732904-10737904	H3K27ac	Vh	194.16473756260348	High	cre
chr1:10732904-10737904	H3K27ac	30m	193.1721344063193	High	cre
chr1:10732904-10737904	H3K27ac	4h	151.4757701494601	High	cre
chr1:10732904-10737904	H3K27ac	16h	200.2095818567836	High	cre
chr1:10732904-10737904	H3K27ac	72h	175.75436172042177	High	cre
chr1:10732904-10737904	H3K4me3	Vh	3.5721073604697757	High	cre
chr1:10732904-10737904	H3K4me3	30m	3.1993955291230955	High	cre
chr1:10732904-10737904	H3K4me3	4h	2.6734659196328288	High	cre
chr1:10732904-10737904	H3K4me3	16h	2.299048473632172	High	cre
chr1:10732904-10737904	H3K4me3	72h	3.251685541805936	High	cre
chr1:10732904-10737904	RNAseq	Vh	0.6610473742012086	High	cre
chr1:10732904-10737904	RNAseq	30m	0.7868048957838943	High	cre
chr1:10732904-10737904	RNAseq	4h	1.21631063529632	High	cre
chr1:10732904-10737904	RNAseq	16h	0.7461944407317441	High	cre
chr1:10732904-10737904	RNAseq	72h	1.231631520962661	High	cre
chr1:10732904-10737904	AR	Vh	19.87663678028367	High	cre
chr1:10732904-10737904	AR	30m	37.50881630317602	High	cre
chr1:10732904-10737904	AR	4h	31.35030434165034	High	cre
chr1:10732904-10737904	AR	16h	23.79271742442297	High	cre
chr1:10732904-10737904	AR	72h	14.17650815698214	High	cre
chr1:10732904-10737904	FOXA1	Vh	62.23347374895059	High	cre
chr1:10732904-10737904	FOXA1	30m	71.61800802502817	High	cre
chr1:10732904-10737904	FOXA1	4h	53.54170111263914	High	cre
chr1:10732904-10737904	FOXA1	16h	58.788216343942416	High	cre
chr1:10732904-10737904	FOXA1	72h	63.88112630287432	High	cre
chr1:10737473-10742473	ATAC	Vh	22.565463844735422	High	cre
chr1:10737473-10742473	ATAC	30m	22.184172941410072	High	cre
chr1:10737473-10742473	ATAC	4h	24.3716227111518	High	cre
chr1:10737473-10742473	ATAC	16h	24.431613427325978	High	cre
chr1:10737473-10742473	ATAC	72h	20.91563873057733	High	cre
chr1:10737473-10742473	H3K27ac	Vh	44.16004505094485	High	cre
chr1:10737473-10742473	H3K27ac	30m	41.24034727625299	High	cre
chr1:10737473-10742473	H3K27ac	4h	33.991599674296296	High	cre
chr1:10737473-10742473	H3K27ac	16h	49.25807469228662	High	cre
chr1:10737473-10742473	H3K27ac	72h	36.14273276136107	High	cre
chr1:10737473-10742473	H3K4me3	Vh	3.164166705186227	High	cre
chr1:10737473-10742473	H3K4me3	30m	3.133039921486932	High	cre
chr1:10737473-10742473	H3K4me3	4h	2.6165339994675763	High	cre
chr1:10737473-10742473	H3K4me3	16h	3.7846810546003873	High	cre
chr1:10737473-10742473	H3K4me3	72h	3.9681617886293488	High	cre
chr1:10737473-10742473	RNAseq	Vh	0.7956586790825523	High	cre
chr1:10737473-10742473	RNAseq	30m	0.8756849842336082	High	cre
chr1:10737473-10742473	RNAseq	4h	0.7103988624637309	High	cre
chr1:10737473-10742473	RNAseq	16h	0.6206913030544118	High	cre
chr1:10737473-10742473	RNAseq	72h	0.6637515131885143	High	cre
chr1:10737473-10742473	AR	Vh	17.61333487716115	High	cre
chr1:10737473-10742473	AR	30m	15.307577796384518	High	cre
chr1:10737473-10742473	AR	4h	18.082786206280502	High	cre
chr1:10737473-10742473	AR	16h	13.529319948663126	High	cre
chr1:10737473-10742473	AR	72h	17.06362075249867	High	cre
chr1:10737473-10742473	FOXA1	Vh	13.016493356135737	High	cre
chr1:10737473-10742473	FOXA1	30m	19.58757932412177	High	cre
chr1:10737473-10742473	FOXA1	4h	12.77744360910893	High	cre
chr1:10737473-10742473	FOXA1	16h	17.70799548418467	High	cre
chr1:10737473-10742473	FOXA1	72h	21.59446691828784	High	cre
chr1:11966396-11971396	ATAC	Vh	62.21390859384699	High	cre
chr1:11966396-11971396	ATAC	30m	63.6487614804931	High	cre
chr1:11966396-11971396	ATAC	4h	54.444856601288095	High	cre
chr1:11966396-11971396	ATAC	16h	74.11101757407128	High	cre
chr1:11966396-11971396	ATAC	72h	71.08955409671675	High	cre
chr1:11966396-11971396	H3K27ac	Vh	94.59205940189882	High	cre
chr1:11966396-11971396	H3K27ac	30m	96.36580033612188	High	cre
chr1:11966396-11971396	H3K27ac	4h	83.1880036831153	High	cre
chr1:11966396-11971396	H3K27ac	16h	100.44469218855431	High	cre
chr1:11966396-11971396	H3K27ac	72h	140.6579211615216	High	cre
chr1:11966396-11971396	H3K4me3	Vh	20.92781333801688	High	cre
chr1:11966396-11971396	H3K4me3	30m	22.650459444996248	High	cre
chr1:11966396-11971396	H3K4me3	4h	21.70717080312715	High	cre
chr1:11966396-11971396	H3K4me3	16h	23.95087649949267	High	cre
chr1:11966396-11971396	H3K4me3	72h	24.29438538374033	High	cre
chr1:11966396-11971396	RNAseq	Vh	2.447765675313545	High	cre
chr1:11966396-11971396	RNAseq	30m	2.1703020734740144	High	cre
chr1:11966396-11971396	RNAseq	4h	1.6361784286343668	High	cre
chr1:11966396-11971396	RNAseq	16h	3.287106688099973	High	cre
chr1:11966396-11971396	RNAseq	72h	3.573184958279772	High	cre
chr1:11966396-11971396	AR	Vh	12.868282496041914	High	cre
chr1:11966396-11971396	AR	30m	11.168854108056566	High	cre
chr1:11966396-11971396	AR	4h	11.527132586306	High	cre
chr1:11966396-11971396	AR	16h	9.991884325333675	High	cre
chr1:11966396-11971396	AR	72h	15.973125316489346	High	cre
chr1:11966396-11971396	FOXA1	Vh	22.08237710281066	High	cre
chr1:11966396-11971396	FOXA1	30m	20.32666531683188	High	cre
chr1:11966396-11971396	FOXA1	4h	18.9522302864288	High	cre
chr1:11966396-11971396	FOXA1	16h	17.488919814422736	High	cre
chr1:11966396-11971396	FOXA1	72h	21.59659987963352	High	cre
chr1:12026983-12031983	ATAC	Vh	2.6858418248776275	High	cre
chr1:12026983-12031983	ATAC	30m	2.830687156372901	High	cre
chr1:12026983-12031983	ATAC	4h	2.955209401932044	High	cre
chr1:12026983-12031983	ATAC	16h	3.3382021065105927	High	cre
chr1:12026983-12031983	ATAC	72h	4.783625064684152	High	cre
chr1:12026983-12031983	H3K27ac	Vh	12.42164886161686	High	cre
chr1:12026983-12031983	H3K27ac	30m	13.07303160172824	High	cre
chr1:12026983-12031983	H3K27ac	4h	13.347471888255685	High	cre
chr1:12026983-12031983	H3K27ac	16h	8.84997904087099	High	cre
chr1:12026983-12031983	H3K27ac	72h	5.631163337812495	High	cre
chr1:12026983-12031983	H3K4me3	Vh	0.6986213358760148	High	cre
chr1:12026983-12031983	H3K4me3	30m	0.3735637044809016	High	cre
chr1:12026983-12031983	H3K4me3	4h	0.431034435273712	High	cre
chr1:12026983-12031983	H3K4me3	16h	0.7267980385144551	High	cre
chr1:12026983-12031983	H3K4me3	72h	0.5712170539776317	High	cre
chr1:12026983-12031983	RNAseq	Vh	0.94561041481596	High	cre
chr1:12026983-12031983	RNAseq	30m	0.8854538837898807	High	cre
chr1:12026983-12031983	RNAseq	4h	0.483944120089535	High	cre
chr1:12026983-12031983	RNAseq	16h	3.067404443365408	High	cre
chr1:12026983-12031983	RNAseq	72h	2.0891930339252647	High	cre
chr1:12026983-12031983	AR	Vh	24.430139760975397	High	cre
chr1:12026983-12031983	AR	30m	16.58334143114923	High	cre
chr1:12026983-12031983	AR	4h	16.333369881102712	High	cre
chr1:12026983-12031983	AR	16h	15.59942603443842	High	cre
chr1:12026983-12031983	AR	72h	33.55462874886911	High	cre
chr1:12026983-12031983	FOXA1	Vh	9.662108751566509	High	cre
chr1:12026983-12031983	FOXA1	30m	6.118386383430479	High	cre
chr1:12026983-12031983	FOXA1	4h	5.0178782545380445	High	cre
chr1:12026983-12031983	FOXA1	16h	10.534691436001973	High	cre
chr1:12026983-12031983	FOXA1	72h	12.01132699764719	High	cre
chr1:12107489-12112489	ATAC	Vh	18.009056305115077	High	cre
chr1:12107489-12112489	ATAC	30m	18.42237076913296	High	cre
chr1:12107489-12112489	ATAC	4h	22.69149326607361	High	cre
chr1:12107489-12112489	ATAC	16h	18.86168290281906	High	cre
chr1:12107489-12112489	ATAC	72h	18.3831212058488	High	cre
chr1:12107489-12112489	H3K27ac	Vh	4.8361845675924044	High	cre
chr1:12107489-12112489	H3K27ac	30m	6.069912981762625	High	cre
chr1:12107489-12112489	H3K27ac	4h	5.399172618753084	High	cre
chr1:12107489-12112489	H3K27ac	16h	6.109055867446686	High	cre
chr1:12107489-12112489	H3K27ac	72h	1.8648919563903157	High	cre
chr1:12107489-12112489	H3K4me3	Vh	0.4518507967655059	High	cre
chr1:12107489-12112489	H3K4me3	30m	0.7533509524390877	High	cre
chr1:12107489-12112489	H3K4me3	4h	0.592441663162235	High	cre
chr1:12107489-12112489	H3K4me3	16h	0.5639656051565325	High	cre
chr1:12107489-12112489	H3K4me3	72h	0.8623320911383491	High	cre
chr1:12107489-12112489	RNAseq	Vh	0.0	High	cre
chr1:12107489-12112489	RNAseq	30m	0.4436619727312782	High	cre
chr1:12107489-12112489	RNAseq	4h	0.0	High	cre
chr1:12107489-12112489	RNAseq	16h	0.0	High	cre
chr1:12107489-12112489	RNAseq	72h	0.0	High	cre
chr1:12107489-12112489	AR	Vh	11.989317550306495	High	cre
chr1:12107489-12112489	AR	30m	30.213131541164344	High	cre
chr1:12107489-12112489	AR	4h	29.74237179159412	High	cre
chr1:12107489-12112489	AR	16h	23.43476733767721	High	cre
chr1:12107489-12112489	AR	72h	15.447451334309816	High	cre
chr1:12107489-12112489	FOXA1	Vh	24.82308284667109	High	cre
chr1:12107489-12112489	FOXA1	30m	37.31075172128977	High	cre
chr1:12107489-12112489	FOXA1	4h	32.76851484719793	High	cre
chr1:12107489-12112489	FOXA1	16h	27.07984539778072	High	cre
chr1:12107489-12112489	FOXA1	72h	26.727097891919616	High	cre
chr1:32814938-32819938	ATAC	Vh	51.54333608537426	High	cre
chr1:32814938-32819938	ATAC	30m	48.87990583205109	High	cre
chr1:32814938-32819938	ATAC	4h	51.03767299396812	High	cre
chr1:32814938-32819938	ATAC	16h	48.4294358821066	High	cre
chr1:32814938-32819938	ATAC	72h	48.21922556049573	High	cre
chr1:32814938-32819938	H3K27ac	Vh	79.30072436488115	High	cre
chr1:32814938-32819938	H3K27ac	30m	71.87621846616999	High	cre
chr1:32814938-32819938	H3K27ac	4h	61.27345695419682	High	cre
chr1:32814938-32819938	H3K27ac	16h	74.49758166894848	High	cre
chr1:32814938-32819938	H3K27ac	72h	77.74822524905511	High	cre
chr1:32814938-32819938	H3K4me3	Vh	68.27565137025746	High	cre
chr1:32814938-32819938	H3K4me3	30m	65.38194516752937	High	cre
chr1:32814938-32819938	H3K4me3	4h	69.66024553774977	High	cre
chr1:32814938-32819938	H3K4me3	16h	63.32107882365584	High	cre
chr1:32814938-32819938	H3K4me3	72h	70.75941229633852	High	cre
chr1:32814938-32819938	RNAseq	Vh	5.830393525158995	High	cre
chr1:32814938-32819938	RNAseq	30m	7.603120967787035	High	cre
chr1:32814938-32819938	RNAseq	4h	8.09030697743275	High	cre
chr1:32814938-32819938	RNAseq	16h	8.450775254250809	High	cre
chr1:32814938-32819938	RNAseq	72h	6.09884739552628	High	cre
chr1:32814938-32819938	AR	Vh	18.62380085323353	High	cre
chr1:32814938-32819938	AR	30m	19.86774880992462	High	cre
chr1:32814938-32819938	AR	4h	13.83898356875684	High	cre
chr1:32814938-32819938	AR	16h	15.399552742412496	High	cre
chr1:32814938-32819938	AR	72h	14.749234640751682	High	cre
chr1:32814938-32819938	FOXA1	Vh	10.987752433984909	High	cre
chr1:32814938-32819938	FOXA1	30m	15.549612569963491	High	cre
chr1:32814938-32819938	FOXA1	4h	15.022880987240814	High	cre
chr1:32814938-32819938	FOXA1	16h	14.464399110520642	High	cre
chr1:32814938-32819938	FOXA1	72h	19.16843959324789	High	cre
chr1:32890275-32895275	ATAC	Vh	3.062889066645719	High	cre
chr1:32890275-32895275	ATAC	30m	3.255261577164323	High	cre
chr1:32890275-32895275	ATAC	4h	2.9616172883478904	High	cre
chr1:32890275-32895275	ATAC	16h	2.251158050343532	High	cre
chr1:32890275-32895275	ATAC	72h	3.24290668078235	High	cre
chr1:32890275-32895275	H3K27ac	Vh	0.6767775431242189	High	cre
chr1:32890275-32895275	H3K27ac	30m	0.5193059338023073	High	cre
chr1:32890275-32895275	H3K27ac	4h	0.3549743434557434	High	cre
chr1:32890275-32895275	H3K27ac	16h	0.3956633333583169	High	cre
chr1:32890275-32895275	H3K27ac	72h	0.3592733661116156	High	cre
chr1:32890275-32895275	H3K4me3	Vh	1.8533581310407028	High	cre
chr1:32890275-32895275	H3K4me3	30m	1.7674997379451385	High	cre
chr1:32890275-32895275	H3K4me3	4h	1.9165978834130124	High	cre
chr1:32890275-32895275	H3K4me3	16h	1.936654022844832	High	cre
chr1:32890275-32895275	H3K4me3	72h	1.734128340792071	High	cre
chr1:32890275-32895275	RNAseq	Vh	1.5483137080680185	High	cre
chr1:32890275-32895275	RNAseq	30m	0.4446969840800676	High	cre
chr1:32890275-32895275	RNAseq	4h	0.6928641060480193	High	cre
chr1:32890275-32895275	RNAseq	16h	0.4235704004123002	High	cre
chr1:32890275-32895275	RNAseq	72h	0.9023452494363344	High	cre
chr1:32890275-32895275	AR	Vh	21.03077388979647	High	cre
chr1:32890275-32895275	AR	30m	11.641191603384057	High	cre
chr1:32890275-32895275	AR	4h	16.330450315062333	High	cre
chr1:32890275-32895275	AR	16h	7.638465831499117	High	cre
chr1:32890275-32895275	AR	72h	15.973105848548702	High	cre
chr1:32890275-32895275	FOXA1	Vh	5.62062456495811	High	cre
chr1:32890275-32895275	FOXA1	30m	6.811513779633064	High	cre
chr1:32890275-32895275	FOXA1	4h	11.11050976429518	High	cre
chr1:32890275-32895275	FOXA1	16h	14.72852975440288	High	cre
chr1:32890275-32895275	FOXA1	72h	10.027802083584156	High	cre
chr1:32912004-32917004	ATAC	Vh	5.321298596023973	High	cre
chr1:32912004-32917004	ATAC	30m	4.472166133802154	High	cre
chr1:32912004-32917004	ATAC	4h	5.461155316653504	High	cre
chr1:32912004-32917004	ATAC	16h	5.435901202333583	High	cre
chr1:32912004-32917004	ATAC	72h	7.125650244430181	High	cre
chr1:32912004-32917004	H3K27ac	Vh	0.5667820766947377	High	cre
chr1:32912004-32917004	H3K27ac	30m	0.9238423969652124	High	cre
chr1:32912004-32917004	H3K27ac	4h	0.4406046228677645	High	cre
chr1:32912004-32917004	H3K27ac	16h	0.3807454356138731	High	cre
chr1:32912004-32917004	H3K27ac	72h	0.6473275107561824	High	cre
chr1:32912004-32917004	H3K4me3	Vh	0.2180168959311264	High	cre
chr1:32912004-32917004	H3K4me3	30m	0.4465763637252659	High	cre
chr1:32912004-32917004	H3K4me3	4h	0.3654804328861877	High	cre
chr1:32912004-32917004	H3K4me3	16h	0.5259517996765986	High	cre
chr1:32912004-32917004	H3K4me3	72h	0.5165372629627779	High	cre
chr1:32912004-32917004	RNAseq	Vh	0.0	High	cre
chr1:32912004-32917004	RNAseq	30m	0.0	High	cre
chr1:32912004-32917004	RNAseq	4h	0.0	High	cre
chr1:32912004-32917004	RNAseq	16h	0.0	High	cre
chr1:32912004-32917004	RNAseq	72h	0.0	High	cre
chr1:32912004-32917004	AR	Vh	11.277750518793336	High	cre
chr1:32912004-32917004	AR	30m	10.897271139573338	High	cre
chr1:32912004-32917004	AR	4h	14.631198651491475	High	cre
chr1:32912004-32917004	AR	16h	7.552042985268049	High	cre
chr1:32912004-32917004	AR	72h	14.353028042722094	High	cre
chr1:32912004-32917004	FOXA1	Vh	10.141097417228435	High	cre
chr1:32912004-32917004	FOXA1	30m	7.696608885431092	High	cre
chr1:32912004-32917004	FOXA1	4h	7.971815855751932	High	cre
chr1:32912004-32917004	FOXA1	16h	10.760123857562894	High	cre
chr1:32912004-32917004	FOXA1	72h	12.494819350900068	High	cre
chr1:32938173-32943173	ATAC	Vh	3.0650442895669143	High	cre
chr1:32938173-32943173	ATAC	30m	3.749385085286721	High	cre
chr1:32938173-32943173	ATAC	4h	6.885678642746442	High	cre
chr1:32938173-32943173	ATAC	16h	9.714569187669047	High	cre
chr1:32938173-32943173	ATAC	72h	4.491631242014577	High	cre
chr1:32938173-32943173	H3K27ac	Vh	1.314577532141416	High	cre
chr1:32938173-32943173	H3K27ac	30m	1.4185489620024232	High	cre
chr1:32938173-32943173	H3K27ac	4h	2.2246180184993283	High	cre
chr1:32938173-32943173	H3K27ac	16h	2.797531913433174	High	cre
chr1:32938173-32943173	H3K27ac	72h	2.3784665021570737	High	cre
chr1:32938173-32943173	H3K4me3	Vh	0.1139603890122934	High	cre
chr1:32938173-32943173	H3K4me3	30m	0.3620274051927734	High	cre
chr1:32938173-32943173	H3K4me3	4h	0.3980311355755873	High	cre
chr1:32938173-32943173	H3K4me3	16h	0.4935280742068699	High	cre
chr1:32938173-32943173	H3K4me3	72h	0.2642284537591187	High	cre
chr1:32938173-32943173	RNAseq	Vh	0.4568106815745295	High	cre
chr1:32938173-32943173	RNAseq	30m	0.6073902907188421	High	cre
chr1:32938173-32943173	RNAseq	4h	0.0	High	cre
chr1:32938173-32943173	RNAseq	16h	0.4022376737728529	High	cre
chr1:32938173-32943173	RNAseq	72h	0.7073661251862722	High	cre
chr1:32938173-32943173	AR	Vh	15.152769574418802	High	cre
chr1:32938173-32943173	AR	30m	12.851942050808306	High	cre
chr1:32938173-32943173	AR	4h	19.296140359611474	High	cre
chr1:32938173-32943173	AR	16h	25.901521365236068	High	cre
chr1:32938173-32943173	AR	72h	15.97701099152968	High	cre
chr1:32938173-32943173	FOXA1	Vh	9.521461258879718	High	cre
chr1:32938173-32943173	FOXA1	30m	10.19318475029821	High	cre
chr1:32938173-32943173	FOXA1	4h	16.533952616902305	High	cre
chr1:32938173-32943173	FOXA1	16h	13.261280635305363	High	cre
chr1:32938173-32943173	FOXA1	72h	12.140937318450677	High	cre
chr1:32983673-32988673	ATAC	Vh	5.1918131318820055	High	cre
chr1:32983673-32988673	ATAC	30m	4.548175541644052	High	cre
chr1:32983673-32988673	ATAC	4h	5.586822828182046	High	cre
chr1:32983673-32988673	ATAC	16h	4.303904265881108	High	cre
chr1:32983673-32988673	ATAC	72h	4.313188545401552	High	cre
chr1:32983673-32988673	H3K27ac	Vh	1.2737196860792812	High	cre
chr1:32983673-32988673	H3K27ac	30m	1.281586476187745	High	cre
chr1:32983673-32988673	H3K27ac	4h	0.9671318769930972	High	cre
chr1:32983673-32988673	H3K27ac	16h	1.303310738324711	High	cre
chr1:32983673-32988673	H3K27ac	72h	0.9205394678627362	High	cre
chr1:32983673-32988673	H3K4me3	Vh	0.7715659913957541	High	cre
chr1:32983673-32988673	H3K4me3	30m	1.8247258498683203	High	cre
chr1:32983673-32988673	H3K4me3	4h	1.2969008821051964	High	cre
chr1:32983673-32988673	H3K4me3	16h	1.0238062059129014	High	cre
chr1:32983673-32988673	H3K4me3	72h	1.433251713890603	High	cre
chr1:32983673-32988673	RNAseq	Vh	0.0	High	cre
chr1:32983673-32988673	RNAseq	30m	0.0	High	cre
chr1:32983673-32988673	RNAseq	4h	0.9723882656935746	High	cre
chr1:32983673-32988673	RNAseq	16h	0.4406994499115707	High	cre
chr1:32983673-32988673	RNAseq	72h	0.4866306358748795	High	cre
chr1:32983673-32988673	AR	Vh	13.76546776520404	High	cre
chr1:32983673-32988673	AR	30m	14.342922448240952	High	cre
chr1:32983673-32988673	AR	4h	14.678315232431824	High	cre
chr1:32983673-32988673	AR	16h	18.567152017777783	High	cre
chr1:32983673-32988673	AR	72h	19.189770302064893	High	cre
chr1:32983673-32988673	FOXA1	Vh	8.125499632293014	High	cre
chr1:32983673-32988673	FOXA1	30m	10.186284502544847	High	cre
chr1:32983673-32988673	FOXA1	4h	7.581597967668572	High	cre
chr1:32983673-32988673	FOXA1	16h	9.68591968205464	High	cre
chr1:32983673-32988673	FOXA1	72h	10.534993223575324	High	cre
chr1:33034005-33039005	ATAC	Vh	2.657579862377763	High	cre
chr1:33034005-33039005	ATAC	30m	2.835971093700164	High	cre
chr1:33034005-33039005	ATAC	4h	2.4605726482714125	High	cre
chr1:33034005-33039005	ATAC	16h	1.2237729135700286	High	cre
chr1:33034005-33039005	ATAC	72h	2.7059228546103395	High	cre
chr1:33034005-33039005	H3K27ac	Vh	24.74800215835325	High	cre
chr1:33034005-33039005	H3K27ac	30m	21.37117560999348	High	cre
chr1:33034005-33039005	H3K27ac	4h	21.77021263195861	High	cre
chr1:33034005-33039005	H3K27ac	16h	16.600069994990218	High	cre
chr1:33034005-33039005	H3K27ac	72h	13.940052039465709	High	cre
chr1:33034005-33039005	H3K4me3	Vh	0.3838632681230817	High	cre
chr1:33034005-33039005	H3K4me3	30m	0.8076930042464022	High	cre
chr1:33034005-33039005	H3K4me3	4h	0.8134882008023674	High	cre
chr1:33034005-33039005	H3K4me3	16h	0.6664498459943111	High	cre
chr1:33034005-33039005	H3K4me3	72h	0.6825560307891175	High	cre
chr1:33034005-33039005	RNAseq	Vh	1.0971943786871985	High	cre
chr1:33034005-33039005	RNAseq	30m	0.7721388439305363	High	cre
chr1:33034005-33039005	RNAseq	4h	0.7466460970463625	High	cre
chr1:33034005-33039005	RNAseq	16h	0.0	High	cre
chr1:33034005-33039005	RNAseq	72h	1.070787427600478	High	cre
chr1:33034005-33039005	AR	Vh	7.857359665298848	High	cre
chr1:33034005-33039005	AR	30m	6.645246486140564	High	cre
chr1:33034005-33039005	AR	4h	3.472269100669489	High	cre
chr1:33034005-33039005	AR	16h	5.550688261146179	High	cre
chr1:33034005-33039005	AR	72h	8.535758673165406	High	cre
chr1:33034005-33039005	FOXA1	Vh	10.60104362781388	High	cre
chr1:33034005-33039005	FOXA1	30m	13.305896459899229	High	cre
chr1:33034005-33039005	FOXA1	4h	6.381855269299281	High	cre
chr1:33034005-33039005	FOXA1	16h	7.782247980612772	High	cre
chr1:33034005-33039005	FOXA1	72h	9.006917161954698	High	cre
chr1:33075435-33080435	ATAC	Vh	11.917745680064828	High	cre
chr1:33075435-33080435	ATAC	30m	12.943853072624751	High	cre
chr1:33075435-33080435	ATAC	4h	13.959181129842989	High	cre
chr1:33075435-33080435	ATAC	16h	11.47801951353106	High	cre
chr1:33075435-33080435	ATAC	72h	11.159981250556037	High	cre
chr1:33075435-33080435	H3K27ac	Vh	1.3965194667020309	High	cre
chr1:33075435-33080435	H3K27ac	30m	1.796152159117156	High	cre
chr1:33075435-33080435	H3K27ac	4h	2.453560376370941	High	cre
chr1:33075435-33080435	H3K27ac	16h	1.6348963050114476	High	cre
chr1:33075435-33080435	H3K27ac	72h	1.736969480269404	High	cre
chr1:33075435-33080435	H3K4me3	Vh	6.25511043540634	High	cre
chr1:33075435-33080435	H3K4me3	30m	6.252455047604357	High	cre
chr1:33075435-33080435	H3K4me3	4h	7.033849851638683	High	cre
chr1:33075435-33080435	H3K4me3	16h	6.838968009340664	High	cre
chr1:33075435-33080435	H3K4me3	72h	6.165998639240107	High	cre
chr1:33075435-33080435	RNAseq	Vh	2.292333884540392	High	cre
chr1:33075435-33080435	RNAseq	30m	2.8886223895014944	High	cre
chr1:33075435-33080435	RNAseq	4h	2.541663179943436	High	cre
chr1:33075435-33080435	RNAseq	16h	2.0574783003462134	High	cre
chr1:33075435-33080435	RNAseq	72h	1.8784511735026972	High	cre
chr1:33075435-33080435	AR	Vh	21.443268101910466	High	cre
chr1:33075435-33080435	AR	30m	10.08529136129885	High	cre
chr1:33075435-33080435	AR	4h	10.73495662083298	High	cre
chr1:33075435-33080435	AR	16h	17.57095797064446	High	cre
chr1:33075435-33080435	AR	72h	15.926048804439208	High	cre
chr1:33075435-33080435	FOXA1	Vh	5.847676119182463	High	cre
chr1:33075435-33080435	FOXA1	30m	6.845990909369813	High	cre
chr1:33075435-33080435	FOXA1	4h	7.822921446032869	High	cre
chr1:33075435-33080435	FOXA1	16h	12.080790658233076	High	cre
chr1:33075435-33080435	FOXA1	72h	9.42131375317892	High	cre
chr1:33179836-33184836	ATAC	Vh	42.4978985507036	High	cre
chr1:33179836-33184836	ATAC	30m	42.89159627404111	High	cre
chr1:33179836-33184836	ATAC	4h	41.75636649787392	High	cre
chr1:33179836-33184836	ATAC	16h	46.2328160597208	High	cre
chr1:33179836-33184836	ATAC	72h	36.301680274963935	High	cre
chr1:33179836-33184836	H3K27ac	Vh	41.80028426962341	High	cre
chr1:33179836-33184836	H3K27ac	30m	34.897852985446775	High	cre
chr1:33179836-33184836	H3K27ac	4h	37.36686751969235	High	cre
chr1:33179836-33184836	H3K27ac	16h	32.59426120296054	High	cre
chr1:33179836-33184836	H3K27ac	72h	35.0649996127726	High	cre
chr1:33179836-33184836	H3K4me3	Vh	8.487642069912964	High	cre
chr1:33179836-33184836	H3K4me3	30m	9.920740857146422	High	cre
chr1:33179836-33184836	H3K4me3	4h	9.055380651007487	High	cre
chr1:33179836-33184836	H3K4me3	16h	8.050088346079152	High	cre
chr1:33179836-33184836	H3K4me3	72h	7.050476911634253	High	cre
chr1:33179836-33184836	RNAseq	Vh	0.0	High	cre
chr1:33179836-33184836	RNAseq	30m	0.3855908950885778	High	cre
chr1:33179836-33184836	RNAseq	4h	0.499584805444966	High	cre
chr1:33179836-33184836	RNAseq	16h	0.0	High	cre
chr1:33179836-33184836	RNAseq	72h	0.4511726247181671	High	cre
chr1:33179836-33184836	AR	Vh	19.67329029745304	High	cre
chr1:33179836-33184836	AR	30m	14.178736426923289	High	cre
chr1:33179836-33184836	AR	4h	11.294363826943318	High	cre
chr1:33179836-33184836	AR	16h	7.417758421318034	High	cre
chr1:33179836-33184836	AR	72h	16.655653300331323	High	cre
chr1:33179836-33184836	FOXA1	Vh	9.984351751162016	High	cre
chr1:33179836-33184836	FOXA1	30m	14.253023902105808	High	cre
chr1:33179836-33184836	FOXA1	4h	15.556779242771668	High	cre
chr1:33179836-33184836	FOXA1	16h	14.064915921812537	High	cre
chr1:33179836-33184836	FOXA1	72h	16.807224296002097	High	cre
chr1:33226658-33231658	ATAC	Vh	4.812045148883205	High	cre
chr1:33226658-33231658	ATAC	30m	7.481304852162212	High	cre
chr1:33226658-33231658	ATAC	4h	9.511036289276351	High	cre
chr1:33226658-33231658	ATAC	16h	12.741410712881768	High	cre
chr1:33226658-33231658	ATAC	72h	7.105443187256684	High	cre
chr1:33226658-33231658	H3K27ac	Vh	15.521465964212414	High	cre
chr1:33226658-33231658	H3K27ac	30m	17.34241224258421	High	cre
chr1:33226658-33231658	H3K27ac	4h	21.268555560969933	High	cre
chr1:33226658-33231658	H3K27ac	16h	22.566406193246703	High	cre
chr1:33226658-33231658	H3K27ac	72h	15.020691943920342	High	cre
chr1:33226658-33231658	H3K4me3	Vh	0.7557429897166585	High	cre
chr1:33226658-33231658	H3K4me3	30m	1.4043932794491136	High	cre
chr1:33226658-33231658	H3K4me3	4h	1.0846553190986965	High	cre
chr1:33226658-33231658	H3K4me3	16h	0.9387907874873128	High	cre
chr1:33226658-33231658	H3K4me3	72h	0.9852679251500368	High	cre
chr1:33226658-33231658	RNAseq	Vh	2.042736847266401	High	cre
chr1:33226658-33231658	RNAseq	30m	2.68676771766664	High	cre
chr1:33226658-33231658	RNAseq	4h	2.868418698495125	High	cre
chr1:33226658-33231658	RNAseq	16h	3.445000221676918	High	cre
chr1:33226658-33231658	RNAseq	72h	2.7698415027015244	High	cre
chr1:33226658-33231658	AR	Vh	16.59682153766515	High	cre
chr1:33226658-33231658	AR	30m	30.12821105400079	High	cre
chr1:33226658-33231658	AR	4h	33.39121880444175	High	cre
chr1:33226658-33231658	AR	16h	35.40126873377909	High	cre
chr1:33226658-33231658	AR	72h	19.29166217931327	High	cre
chr1:33226658-33231658	FOXA1	Vh	14.819755436593868	High	cre
chr1:33226658-33231658	FOXA1	30m	24.871553090944744	High	cre
chr1:33226658-33231658	FOXA1	4h	25.686653081049908	High	cre
chr1:33226658-33231658	FOXA1	16h	27.3342564908528	High	cre
chr1:33226658-33231658	FOXA1	72h	11.88399077636879	High	cre
chr1:33230708-33235708	ATAC	Vh	22.942398420419146	High	cre
chr1:33230708-33235708	ATAC	30m	24.470124625404072	High	cre
chr1:33230708-33235708	ATAC	4h	28.08054034611506	High	cre
chr1:33230708-33235708	ATAC	16h	29.67439945391149	High	cre
chr1:33230708-33235708	ATAC	72h	17.84364685833683	High	cre
chr1:33230708-33235708	H3K27ac	Vh	14.496296892827228	High	cre
chr1:33230708-33235708	H3K27ac	30m	15.726337091987464	High	cre
chr1:33230708-33235708	H3K27ac	4h	18.114580576614998	High	cre
chr1:33230708-33235708	H3K27ac	16h	15.96028328156562	High	cre
chr1:33230708-33235708	H3K27ac	72h	23.46328149093422	High	cre
chr1:33230708-33235708	H3K4me3	Vh	2.5982230615978947	High	cre
chr1:33230708-33235708	H3K4me3	30m	2.987634970373564	High	cre
chr1:33230708-33235708	H3K4me3	4h	2.664530446365768	High	cre
chr1:33230708-33235708	H3K4me3	16h	2.7527695859277515	High	cre
chr1:33230708-33235708	H3K4me3	72h	2.5646944657603	High	cre
chr1:33230708-33235708	RNAseq	Vh	101.21891815526814	High	cre
chr1:33230708-33235708	RNAseq	30m	95.00159257816613	High	cre
chr1:33230708-33235708	RNAseq	4h	96.11459430962134	High	cre
chr1:33230708-33235708	RNAseq	16h	103.2781353781693	High	cre
chr1:33230708-33235708	RNAseq	72h	67.14492981933873	High	cre
chr1:33230708-33235708	AR	Vh	11.729261782096057	High	cre
chr1:33230708-33235708	AR	30m	20.17891486390351	High	cre
chr1:33230708-33235708	AR	4h	18.527491126547684	High	cre
chr1:33230708-33235708	AR	16h	23.360266796118264	High	cre
chr1:33230708-33235708	AR	72h	16.212370839182952	High	cre
chr1:33230708-33235708	FOXA1	Vh	18.33386307661858	High	cre
chr1:33230708-33235708	FOXA1	30m	31.210678777211943	High	cre
chr1:33230708-33235708	FOXA1	4h	31.638965723468772	High	cre
chr1:33230708-33235708	FOXA1	16h	25.80908213062244	High	cre
chr1:33230708-33235708	FOXA1	72h	27.76088642406185	High	cre
chr1:33474327-33479327	ATAC	Vh	8.798664374272466	High	cre
chr1:33474327-33479327	ATAC	30m	9.75733913036449	High	cre
chr1:33474327-33479327	ATAC	4h	11.9780969311146	High	cre
chr1:33474327-33479327	ATAC	16h	13.91874325053035	High	cre
chr1:33474327-33479327	ATAC	72h	12.890073433701328	High	cre
chr1:33474327-33479327	H3K27ac	Vh	20.98477229584624	High	cre
chr1:33474327-33479327	H3K27ac	30m	23.4685054358229	High	cre
chr1:33474327-33479327	H3K27ac	4h	27.26958522341312	High	cre
chr1:33474327-33479327	H3K27ac	16h	23.347240971745887	High	cre
chr1:33474327-33479327	H3K27ac	72h	37.91184987115884	High	cre
chr1:33474327-33479327	H3K4me3	Vh	0.799511284405473	High	cre
chr1:33474327-33479327	H3K4me3	30m	1.2011416589797377	High	cre
chr1:33474327-33479327	H3K4me3	4h	0.8308959625187279	High	cre
chr1:33474327-33479327	H3K4me3	16h	0.9227632406270506	High	cre
chr1:33474327-33479327	H3K4me3	72h	0.8136005749386573	High	cre
chr1:33474327-33479327	RNAseq	Vh	22.43738450002355	High	cre
chr1:33474327-33479327	RNAseq	30m	27.31217754232233	High	cre
chr1:33474327-33479327	RNAseq	4h	19.796111383015926	High	cre
chr1:33474327-33479327	RNAseq	16h	25.315339040931104	High	cre
chr1:33474327-33479327	RNAseq	72h	13.43592597313192	High	cre
chr1:33474327-33479327	AR	Vh	10.889134433252018	High	cre
chr1:33474327-33479327	AR	30m	13.236713209623886	High	cre
chr1:33474327-33479327	AR	4h	12.192651514110883	High	cre
chr1:33474327-33479327	AR	16h	14.54937404607412	High	cre
chr1:33474327-33479327	AR	72h	8.406269225349398	High	cre
chr1:33474327-33479327	FOXA1	Vh	13.869112267923995	High	cre
chr1:33474327-33479327	FOXA1	30m	20.297897421683263	High	cre
chr1:33474327-33479327	FOXA1	4h	19.2585920806586	High	cre
chr1:33474327-33479327	FOXA1	16h	18.46015961228158	High	cre
chr1:33474327-33479327	FOXA1	72h	19.61311682794823	High	cre
chr1:33474327-33479327	ATAC	Vh	16.006296972894006	High	cre
chr1:33474327-33479327	ATAC	30m	24.757214257007504	High	cre
chr1:33474327-33479327	ATAC	4h	26.03674615275433	High	cre
chr1:33474327-33479327	ATAC	16h	26.277241134480292	High	cre
chr1:33474327-33479327	ATAC	72h	14.474342567604417	High	cre
chr1:33474327-33479327	H3K27ac	Vh	53.09505772985303	High	cre
chr1:33474327-33479327	H3K27ac	30m	48.38819425168863	High	cre
chr1:33474327-33479327	H3K27ac	4h	66.56247743946892	High	cre
chr1:33474327-33479327	H3K27ac	16h	52.842549748633225	High	cre
chr1:33474327-33479327	H3K27ac	72h	61.21755850144162	High	cre
chr1:33474327-33479327	H3K4me3	Vh	2.187799414572582	High	cre
chr1:33474327-33479327	H3K4me3	30m	2.007787234242947	High	cre
chr1:33474327-33479327	H3K4me3	4h	2.804430507318946	High	cre
chr1:33474327-33479327	H3K4me3	16h	2.340295033202768	High	cre
chr1:33474327-33479327	H3K4me3	72h	2.245789134039138	High	cre
chr1:33474327-33479327	RNAseq	Vh	96.16668219036436	High	cre
chr1:33474327-33479327	RNAseq	30m	83.44660971990483	High	cre
chr1:33474327-33479327	RNAseq	4h	91.71370427525756	High	cre
chr1:33474327-33479327	RNAseq	16h	124.744168679821	High	cre
chr1:33474327-33479327	RNAseq	72h	78.07737901830063	High	cre
chr1:33474327-33479327	AR	Vh	10.772494789711956	High	cre
chr1:33474327-33479327	AR	30m	13.977852754114249	High	cre
chr1:33474327-33479327	AR	4h	21.216362564170044	High	cre
chr1:33474327-33479327	AR	16h	21.794290439519283	High	cre
chr1:33474327-33479327	AR	72h	6.362561214893479	High	cre
chr1:33474327-33479327	FOXA1	Vh	20.638080692810423	High	cre
chr1:33474327-33479327	FOXA1	30m	25.534751871019832	High	cre
chr1:33474327-33479327	FOXA1	4h	21.09665813447641	High	cre
chr1:33474327-33479327	FOXA1	16h	22.40922162797007	High	cre
chr1:33474327-33479327	FOXA1	72h	19.289399344462822	High	cre
chr1:33518718-33523718	ATAC	Vh	29.784062374236907	High	cre
chr1:33518718-33523718	ATAC	30m	32.27163330805869	High	cre
chr1:33518718-33523718	ATAC	4h	30.94517439295488	High	cre
chr1:33518718-33523718	ATAC	16h	34.937383470573785	High	cre
chr1:33518718-33523718	ATAC	72h	29.810022502658462	High	cre
chr1:33518718-33523718	H3K27ac	Vh	5.982042356580466	High	cre
chr1:33518718-33523718	H3K27ac	30m	5.633737515365608	High	cre
chr1:33518718-33523718	H3K27ac	4h	5.705736791870886	High	cre
chr1:33518718-33523718	H3K27ac	16h	6.6729072812160775	High	cre
chr1:33518718-33523718	H3K27ac	72h	10.825749280615776	High	cre
chr1:33518718-33523718	H3K4me3	Vh	0.7031590377101925	High	cre
chr1:33518718-33523718	H3K4me3	30m	0.7994961559295033	High	cre
chr1:33518718-33523718	H3K4me3	4h	0.8711644644497472	High	cre
chr1:33518718-33523718	H3K4me3	16h	0.60142356203326	High	cre
chr1:33518718-33523718	H3K4me3	72h	0.6729463042705877	High	cre
chr1:33518718-33523718	RNAseq	Vh	0.5345531360944108	High	cre
chr1:33518718-33523718	RNAseq	30m	0.0	High	cre
chr1:33518718-33523718	RNAseq	4h	0.7759402350129643	High	cre
chr1:33518718-33523718	RNAseq	16h	0.6674830119148799	High	cre
chr1:33518718-33523718	RNAseq	72h	1.4355238229962248	High	cre
chr1:33518718-33523718	AR	Vh	16.420372497203303	High	cre
chr1:33518718-33523718	AR	30m	18.55224582474528	High	cre
chr1:33518718-33523718	AR	4h	18.70421029013693	High	cre
chr1:33518718-33523718	AR	16h	15.166889589598258	High	cre
chr1:33518718-33523718	AR	72h	16.3378960912647	High	cre
chr1:33518718-33523718	FOXA1	Vh	24.59311851067021	High	cre
chr1:33518718-33523718	FOXA1	30m	32.14171933412517	High	cre
chr1:33518718-33523718	FOXA1	4h	26.41915129182395	High	cre
chr1:33518718-33523718	FOXA1	16h	25.896086326476823	High	cre
chr1:33518718-33523718	FOXA1	72h	30.223591218176587	High	cre
chr1:33590366-33595366	ATAC	Vh	30.8366566502718	High	cre
chr1:33590366-33595366	ATAC	30m	29.6560024647218	High	cre
chr1:33590366-33595366	ATAC	4h	31.730451806714	High	cre
chr1:33590366-33595366	ATAC	16h	30.36991626941517	High	cre
chr1:33590366-33595366	ATAC	72h	25.847422941855307	High	cre
chr1:33590366-33595366	H3K27ac	Vh	21.1489622492658	High	cre
chr1:33590366-33595366	H3K27ac	30m	22.12233244505483	High	cre
chr1:33590366-33595366	H3K27ac	4h	19.30304052481575	High	cre
chr1:33590366-33595366	H3K27ac	16h	16.6851835622705	High	cre
chr1:33590366-33595366	H3K27ac	72h	27.49593064411191	High	cre
chr1:33590366-33595366	H3K4me3	Vh	49.99794869310941	High	cre
chr1:33590366-33595366	H3K4me3	30m	49.17702176541989	High	cre
chr1:33590366-33595366	H3K4me3	4h	44.66280159949893	High	cre
chr1:33590366-33595366	H3K4me3	16h	42.56858755758144	High	cre
chr1:33590366-33595366	H3K4me3	72h	44.226408073000165	High	cre
chr1:33590366-33595366	RNAseq	Vh	3.3637356331657746	High	cre
chr1:33590366-33595366	RNAseq	30m	2.2166182749337406	High	cre
chr1:33590366-33595366	RNAseq	4h	1.6856819888169832	High	cre
chr1:33590366-33595366	RNAseq	16h	3.516940785882442	High	cre
chr1:33590366-33595366	RNAseq	72h	2.3606363824108376	High	cre
chr1:33590366-33595366	AR	Vh	11.31364955447772	High	cre
chr1:33590366-33595366	AR	30m	16.721933455447747	High	cre
chr1:33590366-33595366	AR	4h	8.794175923863222	High	cre
chr1:33590366-33595366	AR	16h	6.749716459365679	High	cre
chr1:33590366-33595366	AR	72h	7.762952308430453	High	cre
chr1:33590366-33595366	FOXA1	Vh	10.174773052880791	High	cre
chr1:33590366-33595366	FOXA1	30m	13.062156545915208	High	cre
chr1:33590366-33595366	FOXA1	4h	11.723170011920203	High	cre
chr1:33590366-33595366	FOXA1	16h	14.805853018408737	High	cre
chr1:33590366-33595366	FOXA1	72h	13.336605004716445	High	cre
chr1:33887573-33892573	ATAC	Vh	2.392451638622712	High	cre
chr1:33887573-33892573	ATAC	30m	1.7508798770346414	High	cre
chr1:33887573-33892573	ATAC	4h	1.46110323653897	High	cre
chr1:33887573-33892573	ATAC	16h	1.584396998593399	High	cre
chr1:33887573-33892573	ATAC	72h	2.1162345735127523	High	cre
chr1:33887573-33892573	H3K27ac	Vh	13.354457300503254	High	cre
chr1:33887573-33892573	H3K27ac	30m	8.183060645162518	High	cre
chr1:33887573-33892573	H3K27ac	4h	10.582678000951086	High	cre
chr1:33887573-33892573	H3K27ac	16h	12.096415186009054	High	cre
chr1:33887573-33892573	H3K27ac	72h	14.905387837016262	High	cre
chr1:33887573-33892573	H3K4me3	Vh	0.5920980825568812	High	cre
chr1:33887573-33892573	H3K4me3	30m	0.807693002510645	High	cre
chr1:33887573-33892573	H3K4me3	4h	0.7067522462497021	High	cre
chr1:33887573-33892573	H3K4me3	16h	0.4611150796038172	High	cre
chr1:33887573-33892573	H3K4me3	72h	0.3910023032377107	High	cre
chr1:33887573-33892573	RNAseq	Vh	1.775629699554286	High	cre
chr1:33887573-33892573	RNAseq	30m	0.0	High	cre
chr1:33887573-33892573	RNAseq	4h	0.7763527520905565	High	cre
chr1:33887573-33892573	RNAseq	16h	0.4023593637910811	High	cre
chr1:33887573-33892573	RNAseq	72h	0.7329426978912111	High	cre
chr1:33887573-33892573	AR	Vh	4.71805472672583	High	cre
chr1:33887573-33892573	AR	30m	3.227878019357471	High	cre
chr1:33887573-33892573	AR	4h	2.615308387365883	High	cre
chr1:33887573-33892573	AR	16h	3.960906123915378	High	cre
chr1:33887573-33892573	AR	72h	4.385538494605986	High	cre
chr1:33887573-33892573	FOXA1	Vh	6.574299456820359	High	cre
chr1:33887573-33892573	FOXA1	30m	7.387400732214251	High	cre
chr1:33887573-33892573	FOXA1	4h	7.20848180269304	High	cre
chr1:33887573-33892573	FOXA1	16h	2.153344466920166	High	cre
chr1:33887573-33892573	FOXA1	72h	7.97305514286902	High	cre
chr1:43387730-43392730	ATAC	Vh	38.80317058597566	High	cre
chr1:43387730-43392730	ATAC	30m	35.18576605904484	High	cre
chr1:43387730-43392730	ATAC	4h	43.55776803117442	High	cre
chr1:43387730-43392730	ATAC	16h	36.18066184921976	High	cre
chr1:43387730-43392730	ATAC	72h	36.70207748463992	High	cre
chr1:43387730-43392730	H3K27ac	Vh	19.050811907860048	High	cre
chr1:43387730-43392730	H3K27ac	30m	15.33426968635724	High	cre
chr1:43387730-43392730	H3K27ac	4h	15.816620661047285	High	cre
chr1:43387730-43392730	H3K27ac	16h	16.68925718084325	High	cre
chr1:43387730-43392730	H3K27ac	72h	15.888439820918451	High	cre
chr1:43387730-43392730	H3K4me3	Vh	49.11627577454423	High	cre
chr1:43387730-43392730	H3K4me3	30m	50.4671321862856	High	cre
chr1:43387730-43392730	H3K4me3	4h	47.607882067416654	High	cre
chr1:43387730-43392730	H3K4me3	16h	50.55293232443783	High	cre
chr1:43387730-43392730	H3K4me3	72h	48.2020594482102	High	cre
chr1:43387730-43392730	RNAseq	Vh	3.3092035813459044	High	cre
chr1:43387730-43392730	RNAseq	30m	3.3397315796390687	High	cre
chr1:43387730-43392730	RNAseq	4h	4.830402828590559	High	cre
chr1:43387730-43392730	RNAseq	16h	3.573176801025044	High	cre
chr1:43387730-43392730	RNAseq	72h	5.570293039911673	High	cre
chr1:43387730-43392730	AR	Vh	13.741456779597986	High	cre
chr1:43387730-43392730	AR	30m	17.878915720429074	High	cre
chr1:43387730-43392730	AR	4h	10.929268032030617	High	cre
chr1:43387730-43392730	AR	16h	13.51433800221567	High	cre
chr1:43387730-43392730	AR	72h	10.034174838284535	High	cre
chr1:43387730-43392730	FOXA1	Vh	10.470671274332632	High	cre
chr1:43387730-43392730	FOXA1	30m	13.88399831057067	High	cre
chr1:43387730-43392730	FOXA1	4h	11.173829471186943	High	cre
chr1:43387730-43392730	FOXA1	16h	9.606989584754077	High	cre
chr1:43387730-43392730	FOXA1	72h	8.734993509213933	High	cre
chr1:43698885-43703885	ATAC	Vh	20.922520234514863	High	cre
chr1:43698885-43703885	ATAC	30m	23.551270579129337	High	cre
chr1:43698885-43703885	ATAC	4h	31.854598576508668	High	cre
chr1:43698885-43703885	ATAC	16h	34.25750923811068	High	cre
chr1:43698885-43703885	ATAC	72h	22.649557442609613	High	cre
chr1:43698885-43703885	H3K27ac	Vh	15.834347457186157	High	cre
chr1:43698885-43703885	H3K27ac	30m	21.173283008002013	High	cre
chr1:43698885-43703885	H3K27ac	4h	22.964316038935305	High	cre
chr1:43698885-43703885	H3K27ac	16h	19.64105522462811	High	cre
chr1:43698885-43703885	H3K27ac	72h	27.84468412565765	High	cre
chr1:43698885-43703885	H3K4me3	Vh	0.8474032484026621	High	cre
chr1:43698885-43703885	H3K4me3	30m	0.6288803065990782	High	cre
chr1:43698885-43703885	H3K4me3	4h	0.9988143218266968	High	cre
chr1:43698885-43703885	H3K4me3	16h	0.7988462430297827	High	cre
chr1:43698885-43703885	H3K4me3	72h	0.8638474425117311	High	cre
chr1:43698885-43703885	RNAseq	Vh	4.107491828698999	High	cre
chr1:43698885-43703885	RNAseq	30m	1.122715379423756	High	cre
chr1:43698885-43703885	RNAseq	4h	0.4767021274877744	High	cre
chr1:43698885-43703885	RNAseq	16h	0.5435884611594904	High	cre
chr1:43698885-43703885	RNAseq	72h	2.318663708716441	High	cre
chr1:43698885-43703885	AR	Vh	13.014866235535008	High	cre
chr1:43698885-43703885	AR	30m	15.092475437637605	High	cre
chr1:43698885-43703885	AR	4h	20.19736773235245	High	cre
chr1:43698885-43703885	AR	16h	27.285341269273424	High	cre
chr1:43698885-43703885	AR	72h	14.92573700534506	High	cre
chr1:43698885-43703885	FOXA1	Vh	10.929165161121343	High	cre
chr1:43698885-43703885	FOXA1	30m	18.235834514892872	High	cre
chr1:43698885-43703885	FOXA1	4h	18.64421215372416	High	cre
chr1:43698885-43703885	FOXA1	16h	19.1397379082824	High	cre
chr1:43698885-43703885	FOXA1	72h	18.421706951375604	High	cre
chr1:43701500-43706500	ATAC	Vh	3.5274247505477656	High	cre
chr1:43701500-43706500	ATAC	30m	3.82356410392493	High	cre
chr1:43701500-43706500	ATAC	4h	3.489497559071824	High	cre
chr1:43701500-43706500	ATAC	16h	3.8856978251376426	High	cre
chr1:43701500-43706500	ATAC	72h	4.461243293924514	High	cre
chr1:43701500-43706500	H3K27ac	Vh	1.2478360756943487	High	cre
chr1:43701500-43706500	H3K27ac	30m	1.314580665277175	High	cre
chr1:43701500-43706500	H3K27ac	4h	1.27038982225056	High	cre
chr1:43701500-43706500	H3K27ac	16h	1.1602153019817472	High	cre
chr1:43701500-43706500	H3K27ac	72h	1.1146199628248243	High	cre
chr1:43701500-43706500	H3K4me3	Vh	0.4222615569831474	High	cre
chr1:43701500-43706500	H3K4me3	30m	0.314667840589862	High	cre
chr1:43701500-43706500	H3K4me3	4h	0.2548010335488734	High	cre
chr1:43701500-43706500	H3K4me3	16h	0.1567104029627166	High	cre
chr1:43701500-43706500	H3K4me3	72h	0.0705691189075753	High	cre
chr1:43701500-43706500	RNAseq	Vh	3.003224613715187	High	cre
chr1:43701500-43706500	RNAseq	30m	3.2143195019665707	High	cre
chr1:43701500-43706500	RNAseq	4h	3.873184426872567	High	cre
chr1:43701500-43706500	RNAseq	16h	2.2408298162574685	High	cre
chr1:43701500-43706500	RNAseq	72h	3.852858328295533	High	cre
chr1:43701500-43706500	AR	Vh	13.690710337598428	High	cre
chr1:43701500-43706500	AR	30m	9.37521167498466	High	cre
chr1:43701500-43706500	AR	4h	7.362859489768047	High	cre
chr1:43701500-43706500	AR	16h	7.429697194263964	High	cre
chr1:43701500-43706500	AR	72h	21.13934211027094	High	cre
chr1:43701500-43706500	FOXA1	Vh	2.9355866769156265	High	cre
chr1:43701500-43706500	FOXA1	30m	6.221830586567014	High	cre
chr1:43701500-43706500	FOXA1	4h	6.143980403557099	High	cre
chr1:43701500-43706500	FOXA1	16h	6.658094878374686	High	cre
chr1:43701500-43706500	FOXA1	72h	7.765882737344341	High	cre
chr1:43812600-43817600	ATAC	Vh	81.73122565352963	High	cre
chr1:43812600-43817600	ATAC	30m	74.61044154150665	High	cre
chr1:43812600-43817600	ATAC	4h	74.12132394778936	High	cre
chr1:43812600-43817600	ATAC	16h	78.78094432520858	High	cre
chr1:43812600-43817600	ATAC	72h	74.96541832529637	High	cre
chr1:43812600-43817600	H3K27ac	Vh	100.07378359882097	High	cre
chr1:43812600-43817600	H3K27ac	30m	101.99448675256085	High	cre
chr1:43812600-43817600	H3K27ac	4h	78.94012820620055	High	cre
chr1:43812600-43817600	H3K27ac	16h	99.26919132188408	High	cre
chr1:43812600-43817600	H3K27ac	72h	116.78876819214904	High	cre
chr1:43812600-43817600	H3K4me3	Vh	27.354823745649767	High	cre
chr1:43812600-43817600	H3K4me3	30m	27.474524204987876	High	cre
chr1:43812600-43817600	H3K4me3	4h	24.92235175466016	High	cre
chr1:43812600-43817600	H3K4me3	16h	26.17318942181916	High	cre
chr1:43812600-43817600	H3K4me3	72h	24.99589241799545	High	cre
chr1:43812600-43817600	RNAseq	Vh	3.8825677698859744	High	cre
chr1:43812600-43817600	RNAseq	30m	1.9978008855128613	High	cre
chr1:43812600-43817600	RNAseq	4h	2.841043814382479	High	cre
chr1:43812600-43817600	RNAseq	16h	1.6840797139814954	High	cre
chr1:43812600-43817600	RNAseq	72h	1.5937919253313542	High	cre
chr1:43812600-43817600	AR	Vh	12.34823566152494	High	cre
chr1:43812600-43817600	AR	30m	13.126460068578986	High	cre
chr1:43812600-43817600	AR	4h	16.150787988765934	High	cre
chr1:43812600-43817600	AR	16h	17.03101418493343	High	cre
chr1:43812600-43817600	AR	72h	21.417777934084224	High	cre
chr1:43812600-43817600	FOXA1	Vh	25.241993171376777	High	cre
chr1:43812600-43817600	FOXA1	30m	24.91981191185697	High	cre
chr1:43812600-43817600	FOXA1	4h	15.96067152260207	High	cre
chr1:43812600-43817600	FOXA1	16h	22.40434897203487	High	cre
chr1:43812600-43817600	FOXA1	72h	29.14657855933153	High	cre
chr1:43859309-43864309	ATAC	Vh	22.75118051992241	High	cre
chr1:43859309-43864309	ATAC	30m	24.693400729156565	High	cre
chr1:43859309-43864309	ATAC	4h	20.89552838791679	High	cre
chr1:43859309-43864309	ATAC	16h	31.878896193229185	High	cre
chr1:43859309-43864309	ATAC	72h	20.008308990740225	High	cre
chr1:43859309-43864309	H3K27ac	Vh	42.61241254221865	High	cre
chr1:43859309-43864309	H3K27ac	30m	48.27679653817873	High	cre
chr1:43859309-43864309	H3K27ac	4h	48.5653493137365	High	cre
chr1:43859309-43864309	H3K27ac	16h	56.20867985616755	High	cre
chr1:43859309-43864309	H3K27ac	72h	30.395542139818144	High	cre
chr1:43859309-43864309	H3K4me3	Vh	2.122842704187527	High	cre
chr1:43859309-43864309	H3K4me3	30m	1.903495331761799	High	cre
chr1:43859309-43864309	H3K4me3	4h	2.6433415047682867	High	cre
chr1:43859309-43864309	H3K4me3	16h	1.7314864625112618	High	cre
chr1:43859309-43864309	H3K4me3	72h	1.9681174143552769	High	cre
chr1:43859309-43864309	RNAseq	Vh	1.063743016913319	High	cre
chr1:43859309-43864309	RNAseq	30m	0.5101799110656596	High	cre
chr1:43859309-43864309	RNAseq	4h	1.2849038280614231	High	cre
chr1:43859309-43864309	RNAseq	16h	1.578347273838726	High	cre
chr1:43859309-43864309	RNAseq	72h	0.4704769880506458	High	cre
chr1:43859309-43864309	AR	Vh	9.483886015123026	High	cre
chr1:43859309-43864309	AR	30m	24.993731228765107	High	cre
chr1:43859309-43864309	AR	4h	22.114540870476027	High	cre
chr1:43859309-43864309	AR	16h	18.68345559990224	High	cre
chr1:43859309-43864309	AR	72h	5.978140130393133	High	cre
chr1:43859309-43864309	FOXA1	Vh	25.524747312163456	High	cre
chr1:43859309-43864309	FOXA1	30m	34.83600685207987	High	cre
chr1:43859309-43864309	FOXA1	4h	37.27467949270776	High	cre
chr1:43859309-43864309	FOXA1	16h	26.132810054140933	High	cre
chr1:43859309-43864309	FOXA1	72h	20.733309716137956	High	cre
chr1:43956161-43961161	ATAC	Vh	4.484547891859728	High	cre
chr1:43956161-43961161	ATAC	30m	3.431731500074799	High	cre
chr1:43956161-43961161	ATAC	4h	3.588746954037408	High	cre
chr1:43956161-43961161	ATAC	16h	5.172785261217503	High	cre
chr1:43956161-43961161	ATAC	72h	4.032184517742056	High	cre
chr1:43956161-43961161	H3K27ac	Vh	9.381904111420369	High	cre
chr1:43956161-43961161	H3K27ac	30m	8.800614229610549	High	cre
chr1:43956161-43961161	H3K27ac	4h	10.514001726747956	High	cre
chr1:43956161-43961161	H3K27ac	16h	14.564062153962212	High	cre
chr1:43956161-43961161	H3K27ac	72h	4.847260711932638	High	cre
chr1:43956161-43961161	H3K4me3	Vh	0.8182256291054226	High	cre
chr1:43956161-43961161	H3K4me3	30m	0.5585999326908386	High	cre
chr1:43956161-43961161	H3K4me3	4h	0.4905428669888773	High	cre
chr1:43956161-43961161	H3K4me3	16h	0.4375282447334676	High	cre
chr1:43956161-43961161	H3K4me3	72h	0.421994294991467	High	cre
chr1:43956161-43961161	RNAseq	Vh	0.0	High	cre
chr1:43956161-43961161	RNAseq	30m	0.0	High	cre
chr1:43956161-43961161	RNAseq	4h	0.0	High	cre
chr1:43956161-43961161	RNAseq	16h	0.0	High	cre
chr1:43956161-43961161	RNAseq	72h	0.0	High	cre
chr1:43956161-43961161	AR	Vh	10.473425137052834	High	cre
chr1:43956161-43961161	AR	30m	10.252145349127591	High	cre
chr1:43956161-43961161	AR	4h	9.707049393828502	High	cre
chr1:43956161-43961161	AR	16h	8.253023905146307	High	cre
chr1:43956161-43961161	AR	72h	10.88147028983632	High	cre
chr1:43956161-43961161	FOXA1	Vh	9.177240108968366	High	cre
chr1:43956161-43961161	FOXA1	30m	11.186312506114538	High	cre
chr1:43956161-43961161	FOXA1	4h	11.206399065671034	High	cre
chr1:43956161-43961161	FOXA1	16h	6.846493905823314	High	cre
chr1:43956161-43961161	FOXA1	72h	13.507068856800776	High	cre
chr1:43972509-43977509	ATAC	Vh	1.44738392574762	High	cre
chr1:43972509-43977509	ATAC	30m	2.493493286208432	High	cre
chr1:43972509-43977509	ATAC	4h	3.583327731175931	High	cre
chr1:43972509-43977509	ATAC	16h	3.089364955860238	High	cre
chr1:43972509-43977509	ATAC	72h	2.05158416870582	High	cre
chr1:43972509-43977509	H3K27ac	Vh	1.5505688238382882	High	cre
chr1:43972509-43977509	H3K27ac	30m	1.533645272814974	High	cre
chr1:43972509-43977509	H3K27ac	4h	1.9024570419536784	High	cre
chr1:43972509-43977509	H3K27ac	16h	2.028190542246856	High	cre
chr1:43972509-43977509	H3K27ac	72h	2.155470549172452	High	cre
chr1:43972509-43977509	H3K4me3	Vh	0.2041149536922196	High	cre
chr1:43972509-43977509	H3K4me3	30m	0.3344009915549331	High	cre
chr1:43972509-43977509	H3K4me3	4h	0.1800080509678586	High	cre
chr1:43972509-43977509	H3K4me3	16h	0.372853564679279	High	cre
chr1:43972509-43977509	H3K4me3	72h	0.1169975171388356	High	cre
chr1:43972509-43977509	RNAseq	Vh	0.0	High	cre
chr1:43972509-43977509	RNAseq	30m	0.0	High	cre
chr1:43972509-43977509	RNAseq	4h	0.0	High	cre
chr1:43972509-43977509	RNAseq	16h	0.0	High	cre
chr1:43972509-43977509	RNAseq	72h	0.0	High	cre
chr1:43972509-43977509	AR	Vh	13.84906938369169	High	cre
chr1:43972509-43977509	AR	30m	8.916947802096601	High	cre
chr1:43972509-43977509	AR	4h	13.835981732457393	High	cre
chr1:43972509-43977509	AR	16h	10.266337889595038	High	cre
chr1:43972509-43977509	AR	72h	17.87558042926608	High	cre
chr1:43972509-43977509	FOXA1	Vh	7.335936954374603	High	cre
chr1:43972509-43977509	FOXA1	30m	11.897804831326592	High	cre
chr1:43972509-43977509	FOXA1	4h	8.589627510387752	High	cre
chr1:43972509-43977509	FOXA1	16h	11.09997088396146	High	cre
chr1:43972509-43977509	FOXA1	72h	15.915894093082024	High	cre
chr1:44000408-44005408	ATAC	Vh	25.19926561793223	High	cre
chr1:44000408-44005408	ATAC	30m	21.91796655122342	High	cre
chr1:44000408-44005408	ATAC	4h	22.67621831828362	High	cre
chr1:44000408-44005408	ATAC	16h	27.89774925898928	High	cre
chr1:44000408-44005408	ATAC	72h	24.304538055224526	High	cre
chr1:44000408-44005408	H3K27ac	Vh	91.92020431801608	High	cre
chr1:44000408-44005408	H3K27ac	30m	87.7546706219332	High	cre
chr1:44000408-44005408	H3K27ac	4h	86.5334128268891	High	cre
chr1:44000408-44005408	H3K27ac	16h	91.44620674542588	High	cre
chr1:44000408-44005408	H3K27ac	72h	53.39369036190525	High	cre
chr1:44000408-44005408	H3K4me3	Vh	4.140530093639375	High	cre
chr1:44000408-44005408	H3K4me3	30m	4.816760651716794	High	cre
chr1:44000408-44005408	H3K4me3	4h	3.7296509374068254	High	cre
chr1:44000408-44005408	H3K4me3	16h	5.103868204609054	High	cre
chr1:44000408-44005408	H3K4me3	72h	5.394389067016175	High	cre
chr1:44000408-44005408	RNAseq	Vh	43.81760445166203	High	cre
chr1:44000408-44005408	RNAseq	30m	42.170132923055775	High	cre
chr1:44000408-44005408	RNAseq	4h	38.77781773131003	High	cre
chr1:44000408-44005408	RNAseq	16h	29.56685762829067	High	cre
chr1:44000408-44005408	RNAseq	72h	46.89136705020922	High	cre
chr1:44000408-44005408	AR	Vh	11.199984598063518	High	cre
chr1:44000408-44005408	AR	30m	23.16628977602265	High	cre
chr1:44000408-44005408	AR	4h	26.41133345938602	High	cre
chr1:44000408-44005408	AR	16h	26.56351355049461	High	cre
chr1:44000408-44005408	AR	72h	12.96048227744023	High	cre
chr1:44000408-44005408	FOXA1	Vh	16.694756888879997	High	cre
chr1:44000408-44005408	FOXA1	30m	21.52785270163863	High	cre
chr1:44000408-44005408	FOXA1	4h	26.7768191443774	High	cre
chr1:44000408-44005408	FOXA1	16h	23.652578093250547	High	cre
chr1:44000408-44005408	FOXA1	72h	25.07376412211192	High	cre
chr1:44005298-44010298	ATAC	Vh	23.492793411878782	High	cre
chr1:44005298-44010298	ATAC	30m	23.919613727506565	High	cre
chr1:44005298-44010298	ATAC	4h	25.28075864318592	High	cre
chr1:44005298-44010298	ATAC	16h	27.992873267902528	High	cre
chr1:44005298-44010298	ATAC	72h	20.819921229104565	High	cre
chr1:44005298-44010298	H3K27ac	Vh	41.86088866047383	High	cre
chr1:44005298-44010298	H3K27ac	30m	39.81811456459482	High	cre
chr1:44005298-44010298	H3K27ac	4h	46.46115697892184	High	cre
chr1:44005298-44010298	H3K27ac	16h	46.81892036873478	High	cre
chr1:44005298-44010298	H3K27ac	72h	23.12175083130717	High	cre
chr1:44005298-44010298	H3K4me3	Vh	2.8021936079357395	High	cre
chr1:44005298-44010298	H3K4me3	30m	3.626234266830192	High	cre
chr1:44005298-44010298	H3K4me3	4h	3.71178388055038	High	cre
chr1:44005298-44010298	H3K4me3	16h	2.53607927454644	High	cre
chr1:44005298-44010298	H3K4me3	72h	3.4659772175342365	High	cre
chr1:44005298-44010298	RNAseq	Vh	0.6054220759436509	High	cre
chr1:44005298-44010298	RNAseq	30m	0.692218839928497	High	cre
chr1:44005298-44010298	RNAseq	4h	0.8015206823210841	High	cre
chr1:44005298-44010298	RNAseq	16h	0.5386190143327781	High	cre
chr1:44005298-44010298	RNAseq	72h	0.9974078615929302	High	cre
chr1:44005298-44010298	AR	Vh	12.177797352262187	High	cre
chr1:44005298-44010298	AR	30m	18.863416280479434	High	cre
chr1:44005298-44010298	AR	4h	27.55700344138032	High	cre
chr1:44005298-44010298	AR	16h	21.73177055304072	High	cre
chr1:44005298-44010298	AR	72h	16.867455748484563	High	cre
chr1:44005298-44010298	FOXA1	Vh	8.769975162221845	High	cre
chr1:44005298-44010298	FOXA1	30m	15.791024152216604	High	cre
chr1:44005298-44010298	FOXA1	4h	16.131794764622356	High	cre
chr1:44005298-44010298	FOXA1	16h	14.506215603263566	High	cre
chr1:44005298-44010298	FOXA1	72h	13.245929551758705	High	cre
chr1:44013538-44018538	ATAC	Vh	35.702380624033644	High	cre
chr1:44013538-44018538	ATAC	30m	35.369216081401255	High	cre
chr1:44013538-44018538	ATAC	4h	38.91721389171912	High	cre
chr1:44013538-44018538	ATAC	16h	38.17627322787883	High	cre
chr1:44013538-44018538	ATAC	72h	34.777574399056284	High	cre
chr1:44013538-44018538	H3K27ac	Vh	109.67275217151654	High	cre
chr1:44013538-44018538	H3K27ac	30m	103.1945999504482	High	cre
chr1:44013538-44018538	H3K27ac	4h	95.29524442161944	High	cre
chr1:44013538-44018538	H3K27ac	16h	117.02815721676852	High	cre
chr1:44013538-44018538	H3K27ac	72h	86.37226076075508	High	cre
chr1:44013538-44018538	H3K4me3	Vh	9.658205695944812	High	cre
chr1:44013538-44018538	H3K4me3	30m	9.214589265167428	High	cre
chr1:44013538-44018538	H3K4me3	4h	10.320651024915891	High	cre
chr1:44013538-44018538	H3K4me3	16h	10.494134739321622	High	cre
chr1:44013538-44018538	H3K4me3	72h	8.261653520836456	High	cre
chr1:44013538-44018538	RNAseq	Vh	6.9841878830422734	High	cre
chr1:44013538-44018538	RNAseq	30m	4.711329417474771	High	cre
chr1:44013538-44018538	RNAseq	4h	4.9298903922347375	High	cre
chr1:44013538-44018538	RNAseq	16h	7.4351873230746	High	cre
chr1:44013538-44018538	RNAseq	72h	4.268104684006422	High	cre
chr1:44013538-44018538	AR	Vh	14.19590038050836	High	cre
chr1:44013538-44018538	AR	30m	14.277714253607456	High	cre
chr1:44013538-44018538	AR	4h	22.058572437615165	High	cre
chr1:44013538-44018538	AR	16h	15.79921913263042	High	cre
chr1:44013538-44018538	AR	72h	13.289986064154812	High	cre
chr1:44013538-44018538	FOXA1	Vh	16.397395916955514	High	cre
chr1:44013538-44018538	FOXA1	30m	15.701347369203734	High	cre
chr1:44013538-44018538	FOXA1	4h	18.847857624976054	High	cre
chr1:44013538-44018538	FOXA1	16h	9.20111727255352	High	cre
chr1:44013538-44018538	FOXA1	72h	9.678178374771075	High	cre
chr1:44013538-44018538	ATAC	Vh	31.330913786724278	High	cre
chr1:44013538-44018538	ATAC	30m	27.268175594238965	High	cre
chr1:44013538-44018538	ATAC	4h	26.184750917863383	High	cre
chr1:44013538-44018538	ATAC	16h	22.13266566751088	High	cre
chr1:44013538-44018538	ATAC	72h	27.56426306599418	High	cre
chr1:44013538-44018538	H3K27ac	Vh	45.04772854764261	High	cre
chr1:44013538-44018538	H3K27ac	30m	38.00582880907732	High	cre
chr1:44013538-44018538	H3K27ac	4h	36.6730974297718	High	cre
chr1:44013538-44018538	H3K27ac	16h	43.034407926137206	High	cre
chr1:44013538-44018538	H3K27ac	72h	31.56183077400544	High	cre
chr1:44013538-44018538	H3K4me3	Vh	2.0230507969957494	High	cre
chr1:44013538-44018538	H3K4me3	30m	1.85643748579696	High	cre
chr1:44013538-44018538	H3K4me3	4h	1.796094948221354	High	cre
chr1:44013538-44018538	H3K4me3	16h	1.1965388926552156	High	cre
chr1:44013538-44018538	H3K4me3	72h	1.308906100972392	High	cre
chr1:44013538-44018538	RNAseq	Vh	102.23866203569514	High	cre
chr1:44013538-44018538	RNAseq	30m	176.0701330426798	High	cre
chr1:44013538-44018538	RNAseq	4h	163.6534000372654	High	cre
chr1:44013538-44018538	RNAseq	16h	136.4354758783438	High	cre
chr1:44013538-44018538	RNAseq	72h	119.8006845169673	High	cre
chr1:44013538-44018538	AR	Vh	17.269472241755672	High	cre
chr1:44013538-44018538	AR	30m	13.307510967475404	High	cre
chr1:44013538-44018538	AR	4h	13.55913047030944	High	cre
chr1:44013538-44018538	AR	16h	16.21084552062435	High	cre
chr1:44013538-44018538	AR	72h	16.27908727805641	High	cre
chr1:44013538-44018538	FOXA1	Vh	8.92528534900083	High	cre
chr1:44013538-44018538	FOXA1	30m	11.349510644804903	High	cre
chr1:44013538-44018538	FOXA1	4h	10.023801742465904	High	cre
chr1:44013538-44018538	FOXA1	16h	12.315876203553218	High	cre
chr1:44013538-44018538	FOXA1	72h	11.275297328248792	High	cre
chr1:44096640-44101640	ATAC	Vh	5.076059551553055	High	cre
chr1:44096640-44101640	ATAC	30m	5.6317862525010165	High	cre
chr1:44096640-44101640	ATAC	4h	4.115081586582726	High	cre
chr1:44096640-44101640	ATAC	16h	4.28905822120839	High	cre
chr1:44096640-44101640	ATAC	72h	4.987399468434241	High	cre
chr1:44096640-44101640	H3K27ac	Vh	2.2767320732586693	High	cre
chr1:44096640-44101640	H3K27ac	30m	2.4399581242131445	High	cre
chr1:44096640-44101640	H3K27ac	4h	2.341063299496829	High	cre
chr1:44096640-44101640	H3K27ac	16h	3.2142051261589253	High	cre
chr1:44096640-44101640	H3K27ac	72h	1.3303696077176868	High	cre
chr1:44096640-44101640	H3K4me3	Vh	0.6814176995164515	High	cre
chr1:44096640-44101640	H3K4me3	30m	0.9113679322481796	High	cre
chr1:44096640-44101640	H3K4me3	4h	0.3613850408835404	High	cre
chr1:44096640-44101640	H3K4me3	16h	0.4886795411102758	High	cre
chr1:44096640-44101640	H3K4me3	72h	0.6488047901276098	High	cre
chr1:44096640-44101640	RNAseq	Vh	0.6136051209406866	High	cre
chr1:44096640-44101640	RNAseq	30m	0.6384465936144692	High	cre
chr1:44096640-44101640	RNAseq	4h	0.6046167461640708	High	cre
chr1:44096640-44101640	RNAseq	16h	0.5994151528414592	High	cre
chr1:44096640-44101640	RNAseq	72h	0.6337201643762348	High	cre
chr1:44096640-44101640	AR	Vh	7.842527388359921	High	cre
chr1:44096640-44101640	AR	30m	11.533687964866962	High	cre
chr1:44096640-44101640	AR	4h	7.619009203480358	High	cre
chr1:44096640-44101640	AR	16h	5.830997757158768	High	cre
chr1:44096640-44101640	AR	72h	8.916215561931491	High	cre
chr1:44096640-44101640	FOXA1	Vh	15.941834630121114	High	cre
chr1:44096640-44101640	FOXA1	30m	13.463342443600904	High	cre
chr1:44096640-44101640	FOXA1	4h	17.898010183214502	High	cre
chr1:44096640-44101640	FOXA1	16h	16.253725234955844	High	cre
chr1:44096640-44101640	FOXA1	72h	9.792520742526271	High	cre
chr1:44221197-44226197	ATAC	Vh	4.034221493749812	High	cre
chr1:44221197-44226197	ATAC	30m	6.371552289419946	High	cre
chr1:44221197-44226197	ATAC	4h	5.858804895404968	High	cre
chr1:44221197-44226197	ATAC	16h	11.42273119970903	High	cre
chr1:44221197-44226197	ATAC	72h	4.965528757025752	High	cre
chr1:44221197-44226197	H3K27ac	Vh	10.78699285295973	High	cre
chr1:44221197-44226197	H3K27ac	30m	15.821575242692388	High	cre
chr1:44221197-44226197	H3K27ac	4h	24.2430260342668	High	cre
chr1:44221197-44226197	H3K27ac	16h	19.444728245878277	High	cre
chr1:44221197-44226197	H3K27ac	72h	8.003117735052617	High	cre
chr1:44221197-44226197	H3K4me3	Vh	0.8164358136493656	High	cre
chr1:44221197-44226197	H3K4me3	30m	1.5299308584200244	High	cre
chr1:44221197-44226197	H3K4me3	4h	1.832424363807533	High	cre
chr1:44221197-44226197	H3K4me3	16h	1.4171808091728348	High	cre
chr1:44221197-44226197	H3K4me3	72h	1.0595102410723358	High	cre
chr1:44221197-44226197	RNAseq	Vh	0.4509433727870585	High	cre
chr1:44221197-44226197	RNAseq	30m	0.5146953723204457	High	cre
chr1:44221197-44226197	RNAseq	4h	0.9191593240993956	High	cre
chr1:44221197-44226197	RNAseq	16h	0.0	High	cre
chr1:44221197-44226197	RNAseq	72h	1.2145864167730456	High	cre
chr1:44221197-44226197	AR	Vh	5.934836282037443	High	cre
chr1:44221197-44226197	AR	30m	9.188560954523348	High	cre
chr1:44221197-44226197	AR	4h	13.129249117921704	High	cre
chr1:44221197-44226197	AR	16h	4.915303012248324	High	cre
chr1:44221197-44226197	AR	72h	6.182118665025969	High	cre
chr1:44221197-44226197	FOXA1	Vh	8.337889789873334	High	cre
chr1:44221197-44226197	FOXA1	30m	6.266688819348874	High	cre
chr1:44221197-44226197	FOXA1	4h	6.77722474781981	High	cre
chr1:44221197-44226197	FOXA1	16h	9.613459397376394	High	cre
chr1:44221197-44226197	FOXA1	72h	3.313193950734564	High	cre
chr1:44294280-44299280	ATAC	Vh	6.367959956647916	High	cre
chr1:44294280-44299280	ATAC	30m	5.596022923650177	High	cre
chr1:44294280-44299280	ATAC	4h	5.733282314504622	High	cre
chr1:44294280-44299280	ATAC	16h	5.895002335157957	High	cre
chr1:44294280-44299280	ATAC	72h	7.256767821669874	High	cre
chr1:44294280-44299280	H3K27ac	Vh	10.344077647230456	High	cre
chr1:44294280-44299280	H3K27ac	30m	11.744018610437754	High	cre
chr1:44294280-44299280	H3K27ac	4h	10.223023057953998	High	cre
chr1:44294280-44299280	H3K27ac	16h	12.562631468594631	High	cre
chr1:44294280-44299280	H3K27ac	72h	10.549997347375012	High	cre
chr1:44294280-44299280	H3K4me3	Vh	0.7513445467299784	High	cre
chr1:44294280-44299280	H3K4me3	30m	0.6970355737209691	High	cre
chr1:44294280-44299280	H3K4me3	4h	0.5757834733003694	High	cre
chr1:44294280-44299280	H3K4me3	16h	0.525603629375245	High	cre
chr1:44294280-44299280	H3K4me3	72h	1.0642389198883433	High	cre
chr1:44294280-44299280	RNAseq	Vh	0.6828337145352545	High	cre
chr1:44294280-44299280	RNAseq	30m	0.3855908635689921	High	cre
chr1:44294280-44299280	RNAseq	4h	0.5156610564218491	High	cre
chr1:44294280-44299280	RNAseq	16h	0.7433421640354301	High	cre
chr1:44294280-44299280	RNAseq	72h	1.5859026781189276	High	cre
chr1:44294280-44299280	AR	Vh	4.463941365240117	High	cre
chr1:44294280-44299280	AR	30m	6.031407521006093	High	cre
chr1:44294280-44299280	AR	4h	5.177506313158625	High	cre
chr1:44294280-44299280	AR	16h	5.398565061997885	High	cre
chr1:44294280-44299280	AR	72h	5.47603912206615	High	cre
chr1:44294280-44299280	FOXA1	Vh	9.846657836878538	High	cre
chr1:44294280-44299280	FOXA1	30m	5.219500051787746	High	cre
chr1:44294280-44299280	FOXA1	4h	4.771480407290958	High	cre
chr1:44294280-44299280	FOXA1	16h	8.03999941891066	High	cre
chr1:44294280-44299280	FOXA1	72h	8.94426974206377	High	cre
chr1:44321746-44326746	ATAC	Vh	27.319784060790678	High	cre
chr1:44321746-44326746	ATAC	30m	26.558446109033763	High	cre
chr1:44321746-44326746	ATAC	4h	26.52512646559191	High	cre
chr1:44321746-44326746	ATAC	16h	25.81458812287504	High	cre
chr1:44321746-44326746	ATAC	72h	23.14622772111732	High	cre
chr1:44321746-44326746	H3K27ac	Vh	11.472303324878816	High	cre
chr1:44321746-44326746	H3K27ac	30m	13.023896063500889	High	cre
chr1:44321746-44326746	H3K27ac	4h	9.720694591836535	High	cre
chr1:44321746-44326746	H3K27ac	16h	11.523750618598449	High	cre
chr1:44321746-44326746	H3K27ac	72h	15.269329700548566	High	cre
chr1:44321746-44326746	H3K4me3	Vh	0.2956427762792798	High	cre
chr1:44321746-44326746	H3K4me3	30m	0.4997040729082888	High	cre
chr1:44321746-44326746	H3K4me3	4h	0.6605679320310914	High	cre
chr1:44321746-44326746	H3K4me3	16h	0.5261338049612028	High	cre
chr1:44321746-44326746	H3K4me3	72h	0.8971481847270372	High	cre
chr1:44321746-44326746	RNAseq	Vh	2.1254386639613627	High	cre
chr1:44321746-44326746	RNAseq	30m	3.453539309177144	High	cre
chr1:44321746-44326746	RNAseq	4h	1.8404779046640607	High	cre
chr1:44321746-44326746	RNAseq	16h	2.3278373386754483	High	cre
chr1:44321746-44326746	RNAseq	72h	1.7384602535591227	High	cre
chr1:44321746-44326746	AR	Vh	19.123185728927982	High	cre
chr1:44321746-44326746	AR	30m	16.999151600701023	High	cre
chr1:44321746-44326746	AR	4h	11.833450060223916	High	cre
chr1:44321746-44326746	AR	16h	19.73923431803615	High	cre
chr1:44321746-44326746	AR	72h	13.368439346705904	High	cre
chr1:44321746-44326746	FOXA1	Vh	9.17725688714135	High	cre
chr1:44321746-44326746	FOXA1	30m	9.18508964390773	High	cre
chr1:44321746-44326746	FOXA1	4h	11.574321400060969	High	cre
chr1:44321746-44326746	FOXA1	16h	11.383426465381666	High	cre
chr1:44321746-44326746	FOXA1	72h	11.00773356383246	High	cre
chr1:44356025-44361025	ATAC	Vh	2.375628340510745	High	cre
chr1:44356025-44361025	ATAC	30m	1.980818588848416	High	cre
chr1:44356025-44361025	ATAC	4h	1.4841161464373989	High	cre
chr1:44356025-44361025	ATAC	16h	2.3473114594953666	High	cre
chr1:44356025-44361025	ATAC	72h	2.348865765981259	High	cre
chr1:44356025-44361025	H3K27ac	Vh	1.648822769237124	High	cre
chr1:44356025-44361025	H3K27ac	30m	1.9385094313020956	High	cre
chr1:44356025-44361025	H3K27ac	4h	2.6705518968701014	High	cre
chr1:44356025-44361025	H3K27ac	16h	3.079616098371521	High	cre
chr1:44356025-44361025	H3K27ac	72h	1.7835845339400287	High	cre
chr1:44356025-44361025	H3K4me3	Vh	0.3143549869385436	High	cre
chr1:44356025-44361025	H3K4me3	30m	0.3022207790824511	High	cre
chr1:44356025-44361025	H3K4me3	4h	0.4578356450212869	High	cre
chr1:44356025-44361025	H3K4me3	16h	0.2620846395929767	High	cre
chr1:44356025-44361025	H3K4me3	72h	0.1715222447438856	High	cre
chr1:44356025-44361025	RNAseq	Vh	0.6034626769977253	High	cre
chr1:44356025-44361025	RNAseq	30m	0.7828044675470713	High	cre
chr1:44356025-44361025	RNAseq	4h	0.5975066614566324	High	cre
chr1:44356025-44361025	RNAseq	16h	0.4496313923031816	High	cre
chr1:44356025-44361025	RNAseq	72h	0.8289135913672689	High	cre
chr1:44356025-44361025	AR	Vh	13.74439278481556	High	cre
chr1:44356025-44361025	AR	30m	17.822350841550286	High	cre
chr1:44356025-44361025	AR	4h	8.85589329033914	High	cre
chr1:44356025-44361025	AR	16h	16.04680251978544	High	cre
chr1:44356025-44361025	AR	72h	18.573820484352986	High	cre
chr1:44356025-44361025	FOXA1	Vh	8.438958349482228	High	cre
chr1:44356025-44361025	FOXA1	30m	7.765559566686276	High	cre
chr1:44356025-44361025	FOXA1	4h	8.421868296719431	High	cre
chr1:44356025-44361025	FOXA1	16h	8.226762034060128	High	cre
chr1:44356025-44361025	FOXA1	72h	8.281654247031087	High	cre
chr1:44469104-44474104	ATAC	Vh	8.884419286075818	High	cre
chr1:44469104-44474104	ATAC	30m	7.631492889469584	High	cre
chr1:44469104-44474104	ATAC	4h	8.077616899416016	High	cre
chr1:44469104-44474104	ATAC	16h	7.602804028192163	High	cre
chr1:44469104-44474104	ATAC	72h	8.308379435964808	High	cre
chr1:44469104-44474104	H3K27ac	Vh	2.036717855560577	High	cre
chr1:44469104-44474104	H3K27ac	30m	2.601490890459051	High	cre
chr1:44469104-44474104	H3K27ac	4h	2.144985369166548	High	cre
chr1:44469104-44474104	H3K27ac	16h	1.8176405568856264	High	cre
chr1:44469104-44474104	H3K27ac	72h	1.500238370444432	High	cre
chr1:44469104-44474104	H3K4me3	Vh	0.5333215522914122	High	cre
chr1:44469104-44474104	H3K4me3	30m	0.4470317395480133	High	cre
chr1:44469104-44474104	H3K4me3	4h	0.3630622233392258	High	cre
chr1:44469104-44474104	H3K4me3	16h	0.2222743029461959	High	cre
chr1:44469104-44474104	H3K4me3	72h	0.4294832736773861	High	cre
chr1:44469104-44474104	RNAseq	Vh	0.8371562281955807	High	cre
chr1:44469104-44474104	RNAseq	30m	1.3283697477333765	High	cre
chr1:44469104-44474104	RNAseq	4h	0.7207877135784192	High	cre
chr1:44469104-44474104	RNAseq	16h	0.5205046073925976	High	cre
chr1:44469104-44474104	RNAseq	72h	0.5911732373857657	High	cre
chr1:44469104-44474104	AR	Vh	15.930154072065376	High	cre
chr1:44469104-44474104	AR	30m	19.686671992518868	High	cre
chr1:44469104-44474104	AR	4h	15.234905954960473	High	cre
chr1:44469104-44474104	AR	16h	14.4658653392436	High	cre
chr1:44469104-44474104	AR	72h	17.024362313586742	High	cre
chr1:44469104-44474104	FOXA1	Vh	7.362265213343536	High	cre
chr1:44469104-44474104	FOXA1	30m	8.534514067128978	High	cre
chr1:44469104-44474104	FOXA1	4h	9.371762974289569	High	cre
chr1:44469104-44474104	FOXA1	16h	10.8970893753564	High	cre
chr1:44469104-44474104	FOXA1	72h	12.706322636948622	High	cre
chr1:45095388-45100388	ATAC	Vh	46.37503012843713	High	cre
chr1:45095388-45100388	ATAC	30m	49.69403643437952	High	cre
chr1:45095388-45100388	ATAC	4h	47.04046056892218	High	cre
chr1:45095388-45100388	ATAC	16h	47.19481772673204	High	cre
chr1:45095388-45100388	ATAC	72h	42.84449795318648	High	cre
chr1:45095388-45100388	H3K27ac	Vh	68.67818372771683	High	cre
chr1:45095388-45100388	H3K27ac	30m	64.6415554923862	High	cre
chr1:45095388-45100388	H3K27ac	4h	52.60783995787498	High	cre
chr1:45095388-45100388	H3K27ac	16h	70.33671304225147	High	cre
chr1:45095388-45100388	H3K27ac	72h	78.2086646526392	High	cre
chr1:45095388-45100388	H3K4me3	Vh	66.51189128964805	High	cre
chr1:45095388-45100388	H3K4me3	30m	63.31934408620422	High	cre
chr1:45095388-45100388	H3K4me3	4h	63.034723967645306	High	cre
chr1:45095388-45100388	H3K4me3	16h	66.10086798757153	High	cre
chr1:45095388-45100388	H3K4me3	72h	68.20983292030529	High	cre
chr1:45095388-45100388	RNAseq	Vh	51.781110504576	High	cre
chr1:45095388-45100388	RNAseq	30m	53.612891217471976	High	cre
chr1:45095388-45100388	RNAseq	4h	50.39351245642589	High	cre
chr1:45095388-45100388	RNAseq	16h	57.97027190350207	High	cre
chr1:45095388-45100388	RNAseq	72h	43.49194073178858	High	cre
chr1:45095388-45100388	AR	Vh	13.254303462575256	High	cre
chr1:45095388-45100388	AR	30m	17.30753106537138	High	cre
chr1:45095388-45100388	AR	4h	20.992478455871243	High	cre
chr1:45095388-45100388	AR	16h	18.06593515831182	High	cre
chr1:45095388-45100388	AR	72h	20.401794946420495	High	cre
chr1:45095388-45100388	FOXA1	Vh	24.5945615324372	High	cre
chr1:45095388-45100388	FOXA1	30m	23.330147674497148	High	cre
chr1:45095388-45100388	FOXA1	4h	23.17432869539392	High	cre
chr1:45095388-45100388	FOXA1	16h	23.63966131170158	High	cre
chr1:45095388-45100388	FOXA1	72h	24.117605289540304	High	cre
chr1:52561648-52566648	ATAC	Vh	5.54954046812898	High	cre
chr1:52561648-52566648	ATAC	30m	5.694789933192438	High	cre
chr1:52561648-52566648	ATAC	4h	6.247398501568311	High	cre
chr1:52561648-52566648	ATAC	16h	6.226402142699273	High	cre
chr1:52561648-52566648	ATAC	72h	5.728914755295016	High	cre
chr1:52561648-52566648	H3K27ac	Vh	1.6851016513131551	High	cre
chr1:52561648-52566648	H3K27ac	30m	1.210902755252082	High	cre
chr1:52561648-52566648	H3K27ac	4h	0.9910316554364236	High	cre
chr1:52561648-52566648	H3K27ac	16h	2.480512103072044	High	cre
chr1:52561648-52566648	H3K27ac	72h	1.1297941916218224	High	cre
chr1:52561648-52566648	H3K4me3	Vh	0.6076552911443306	High	cre
chr1:52561648-52566648	H3K4me3	30m	0.7020447534263864	High	cre
chr1:52561648-52566648	H3K4me3	4h	0.4142337954109488	High	cre
chr1:52561648-52566648	H3K4me3	16h	0.3204388807064026	High	cre
chr1:52561648-52566648	H3K4me3	72h	0.5822167890735109	High	cre
chr1:52561648-52566648	RNAseq	Vh	0.6191289651864654	High	cre
chr1:52561648-52566648	RNAseq	30m	0.5141215894308259	High	cre
chr1:52561648-52566648	RNAseq	4h	0.908089403590524	High	cre
chr1:52561648-52566648	RNAseq	16h	0.0	High	cre
chr1:52561648-52566648	RNAseq	72h	0.6384518274313686	High	cre
chr1:52561648-52566648	AR	Vh	11.0177744436385	High	cre
chr1:52561648-52566648	AR	30m	9.70057266933508	High	cre
chr1:52561648-52566648	AR	4h	5.769541785590665	High	cre
chr1:52561648-52566648	AR	16h	10.358779689337018	High	cre
chr1:52561648-52566648	AR	72h	5.283828579815978	High	cre
chr1:52561648-52566648	FOXA1	Vh	19.99500192408001	High	cre
chr1:52561648-52566648	FOXA1	30m	14.908189126994277	High	cre
chr1:52561648-52566648	FOXA1	4h	12.558436821619395	High	cre
chr1:52561648-52566648	FOXA1	16h	14.052136823421932	High	cre
chr1:52561648-52566648	FOXA1	72h	8.169413170472742	High	cre
chr1:53149632-53154632	ATAC	Vh	3.9228936405340407	High	cre
chr1:53149632-53154632	ATAC	30m	3.387809204380724	High	cre
chr1:53149632-53154632	ATAC	4h	4.54790319862893	High	cre
chr1:53149632-53154632	ATAC	16h	4.640583193979895	High	cre
chr1:53149632-53154632	ATAC	72h	3.933323647462495	High	cre
chr1:53149632-53154632	H3K27ac	Vh	0.6941120905266073	High	cre
chr1:53149632-53154632	H3K27ac	30m	1.270803621905581	High	cre
chr1:53149632-53154632	H3K27ac	4h	1.0255254805032123	High	cre
chr1:53149632-53154632	H3K27ac	16h	1.531846236778283	High	cre
chr1:53149632-53154632	H3K27ac	72h	1.0264196402778305	High	cre
chr1:53149632-53154632	H3K4me3	Vh	0.6375118424706656	High	cre
chr1:53149632-53154632	H3K4me3	30m	0.4303344613308026	High	cre
chr1:53149632-53154632	H3K4me3	4h	0.425272911529411	High	cre
chr1:53149632-53154632	H3K4me3	16h	0.6153022407793451	High	cre
chr1:53149632-53154632	H3K4me3	72h	0.569078755580585	High	cre
chr1:53149632-53154632	RNAseq	Vh	84.66731095937105	High	cre
chr1:53149632-53154632	RNAseq	30m	88.46609988226449	High	cre
chr1:53149632-53154632	RNAseq	4h	79.10996786617719	High	cre
chr1:53149632-53154632	RNAseq	16h	93.62806699386675	High	cre
chr1:53149632-53154632	RNAseq	72h	62.47466843452803	High	cre
chr1:53149632-53154632	AR	Vh	14.563666648411049	High	cre
chr1:53149632-53154632	AR	30m	10.917010032218084	High	cre
chr1:53149632-53154632	AR	4h	16.42475557144349	High	cre
chr1:53149632-53154632	AR	16h	20.156929090547337	High	cre
chr1:53149632-53154632	AR	72h	20.88818712815933	High	cre
chr1:53149632-53154632	FOXA1	Vh	7.369674978099387	High	cre
chr1:53149632-53154632	FOXA1	30m	11.29780443963144	High	cre
chr1:53149632-53154632	FOXA1	4h	6.575313133120607	High	cre
chr1:53149632-53154632	FOXA1	16h	8.502143879094863	High	cre
chr1:53149632-53154632	FOXA1	72h	12.015701899749914	High	cre
chr1:53229873-53234873	ATAC	Vh	3.270785437704891	High	cre
chr1:53229873-53234873	ATAC	30m	3.893951441046981	High	cre
chr1:53229873-53234873	ATAC	4h	3.214268908142793	High	cre
chr1:53229873-53234873	ATAC	16h	3.559854728221771	High	cre
chr1:53229873-53234873	ATAC	72h	3.941726907255914	High	cre
chr1:53229873-53234873	H3K27ac	Vh	6.319203458372659	High	cre
chr1:53229873-53234873	H3K27ac	30m	9.10989469895839	High	cre
chr1:53229873-53234873	H3K27ac	4h	7.526914523751692	High	cre
chr1:53229873-53234873	H3K27ac	16h	7.8870642839910685	High	cre
chr1:53229873-53234873	H3K27ac	72h	9.05665569175282	High	cre
chr1:53229873-53234873	H3K4me3	Vh	0.6986211663233527	High	cre
chr1:53229873-53234873	H3K4me3	30m	0.5818243383096303	High	cre
chr1:53229873-53234873	H3K4me3	4h	0.5786576730327553	High	cre
chr1:53229873-53234873	H3K4me3	16h	0.5099243616831557	High	cre
chr1:53229873-53234873	H3K4me3	72h	0.6052821181311866	High	cre
chr1:53229873-53234873	RNAseq	Vh	33.56347454857006	High	cre
chr1:53229873-53234873	RNAseq	30m	6.836146253735824	High	cre
chr1:53229873-53234873	RNAseq	4h	11.692459681108843	High	cre
chr1:53229873-53234873	RNAseq	16h	38.2944544725271	High	cre
chr1:53229873-53234873	RNAseq	72h	19.82809691339528	High	cre
chr1:53229873-53234873	AR	Vh	8.075663167680263	High	cre
chr1:53229873-53234873	AR	30m	20.744580581459243	High	cre
chr1:53229873-53234873	AR	4h	15.868055004084937	High	cre
chr1:53229873-53234873	AR	16h	9.01957508418712	High	cre
chr1:53229873-53234873	AR	72h	11.971970917296485	High	cre
chr1:53229873-53234873	FOXA1	Vh	19.15125611820005	High	cre
chr1:53229873-53234873	FOXA1	30m	9.8908995284159	High	cre
chr1:53229873-53234873	FOXA1	4h	15.827199933980728	High	cre
chr1:53229873-53234873	FOXA1	16h	14.83640909902107	High	cre
chr1:53229873-53234873	FOXA1	72h	15.857583256271717	High	cre
chr1:53330819-53335819	ATAC	Vh	8.831069416694996	High	cre
chr1:53330819-53335819	ATAC	30m	7.938200540743117	High	cre
chr1:53330819-53335819	ATAC	4h	6.9447188571650855	High	cre
chr1:53330819-53335819	ATAC	16h	9.047814584325067	High	cre
chr1:53330819-53335819	ATAC	72h	10.098190117295612	High	cre
chr1:53330819-53335819	H3K27ac	Vh	38.80539535351359	High	cre
chr1:53330819-53335819	H3K27ac	30m	45.44276817598435	High	cre
chr1:53330819-53335819	H3K27ac	4h	34.86718157771347	High	cre
chr1:53330819-53335819	H3K27ac	16h	43.46839462006749	High	cre
chr1:53330819-53335819	H3K27ac	72h	36.92844219439709	High	cre
chr1:53330819-53335819	H3K4me3	Vh	1.1285862958541628	High	cre
chr1:53330819-53335819	H3K4me3	30m	0.9250293509506888	High	cre
chr1:53330819-53335819	H3K4me3	4h	0.7459660318347019	High	cre
chr1:53330819-53335819	H3K4me3	16h	1.1808729528286557	High	cre
chr1:53330819-53335819	H3K4me3	72h	1.0943290265924717	High	cre
chr1:53330819-53335819	RNAseq	Vh	1.3650991405249209	High	cre
chr1:53330819-53335819	RNAseq	30m	1.953031416229963	High	cre
chr1:53330819-53335819	RNAseq	4h	0.8581698290825235	High	cre
chr1:53330819-53335819	RNAseq	16h	2.5629518136127007	High	cre
chr1:53330819-53335819	RNAseq	72h	0.6806114547456222	High	cre
chr1:53330819-53335819	AR	Vh	6.637462836065956	High	cre
chr1:53330819-53335819	AR	30m	10.710493776463975	High	cre
chr1:53330819-53335819	AR	4h	6.8738708595560825	High	cre
chr1:53330819-53335819	AR	16h	8.742158864319794	High	cre
chr1:53330819-53335819	AR	72h	5.817334911623523	High	cre
chr1:53330819-53335819	FOXA1	Vh	12.282665539442563	High	cre
chr1:53330819-53335819	FOXA1	30m	10.719605408749242	High	cre
chr1:53330819-53335819	FOXA1	4h	10.920519114621476	High	cre
chr1:53330819-53335819	FOXA1	16h	7.898171415052182	High	cre
chr1:53330819-53335819	FOXA1	72h	11.242959295065766	High	cre
chr1:53343685-53348685	ATAC	Vh	6.319068868159872	High	cre
chr1:53343685-53348685	ATAC	30m	5.871050954119759	High	cre
chr1:53343685-53348685	ATAC	4h	5.269063042338654	High	cre
chr1:53343685-53348685	ATAC	16h	6.284792806788798	High	cre
chr1:53343685-53348685	ATAC	72h	5.026836804339329	High	cre
chr1:53343685-53348685	H3K27ac	Vh	8.9715773893238	High	cre
chr1:53343685-53348685	H3K27ac	30m	9.551770124313238	High	cre
chr1:53343685-53348685	H3K27ac	4h	7.128106779880791	High	cre
chr1:53343685-53348685	H3K27ac	16h	8.302743304925608	High	cre
chr1:53343685-53348685	H3K27ac	72h	5.448663058915578	High	cre
chr1:53343685-53348685	H3K4me3	Vh	0.257514387935949	High	cre
chr1:53343685-53348685	H3K4me3	30m	0.6143081379549823	High	cre
chr1:53343685-53348685	H3K4me3	4h	0.3127986000511123	High	cre
chr1:53343685-53348685	H3K4me3	16h	0.5230756561626887	High	cre
chr1:53343685-53348685	H3K4me3	72h	0.1744214859956485	High	cre
chr1:53343685-53348685	RNAseq	Vh	1.1683343042972505	High	cre
chr1:53343685-53348685	RNAseq	30m	0.8040113055348411	High	cre
chr1:53343685-53348685	RNAseq	4h	0.6427000530543838	High	cre
chr1:53343685-53348685	RNAseq	16h	0.8704752822455957	High	cre
chr1:53343685-53348685	RNAseq	72h	2.0263154321001275	High	cre
chr1:53343685-53348685	AR	Vh	5.806310761961327	High	cre
chr1:53343685-53348685	AR	30m	7.615638665975293	High	cre
chr1:53343685-53348685	AR	4h	7.024116357793425	High	cre
chr1:53343685-53348685	AR	16h	7.963681944067841	High	cre
chr1:53343685-53348685	AR	72h	10.293070670703138	High	cre
chr1:53343685-53348685	FOXA1	Vh	11.654298468706983	High	cre
chr1:53343685-53348685	FOXA1	30m	15.242643762786324	High	cre
chr1:53343685-53348685	FOXA1	4h	15.238508487774835	High	cre
chr1:53343685-53348685	FOXA1	16h	20.921091436061435	High	cre
chr1:53343685-53348685	FOXA1	72h	16.89794128532487	High	cre
chr1:53390873-53395873	ATAC	Vh	37.879353060932814	High	cre
chr1:53390873-53395873	ATAC	30m	38.23452300790863	High	cre
chr1:53390873-53395873	ATAC	4h	40.41883432569327	High	cre
chr1:53390873-53395873	ATAC	16h	37.20178842915696	High	cre
chr1:53390873-53395873	ATAC	72h	35.219258469924526	High	cre
chr1:53390873-53395873	H3K27ac	Vh	21.568366915125296	High	cre
chr1:53390873-53395873	H3K27ac	30m	15.736094601688492	High	cre
chr1:53390873-53395873	H3K27ac	4h	16.232345288918133	High	cre
chr1:53390873-53395873	H3K27ac	16h	16.8808106213666	High	cre
chr1:53390873-53395873	H3K27ac	72h	14.856958568430512	High	cre
chr1:53390873-53395873	H3K4me3	Vh	55.54328957841332	High	cre
chr1:53390873-53395873	H3K4me3	30m	55.208917419934046	High	cre
chr1:53390873-53395873	H3K4me3	4h	54.66065966448655	High	cre
chr1:53390873-53395873	H3K4me3	16h	53.97935264216031	High	cre
chr1:53390873-53395873	H3K4me3	72h	54.650920387987206	High	cre
chr1:53390873-53395873	RNAseq	Vh	15.347087031067495	High	cre
chr1:53390873-53395873	RNAseq	30m	20.57576080617161	High	cre
chr1:53390873-53395873	RNAseq	4h	19.023819544398968	High	cre
chr1:53390873-53395873	RNAseq	16h	15.439450931351631	High	cre
chr1:53390873-53395873	RNAseq	72h	21.703410040901726	High	cre
chr1:53390873-53395873	AR	Vh	21.71247767041291	High	cre
chr1:53390873-53395873	AR	30m	23.69805142325116	High	cre
chr1:53390873-53395873	AR	4h	20.892423867624597	High	cre
chr1:53390873-53395873	AR	16h	22.94578585409472	High	cre
chr1:53390873-53395873	AR	72h	14.713913142457114	High	cre
chr1:53390873-53395873	FOXA1	Vh	15.26944857912923	High	cre
chr1:53390873-53395873	FOXA1	30m	20.35426458384926	High	cre
chr1:53390873-53395873	FOXA1	4h	22.53085769821244	High	cre
chr1:53390873-53395873	FOXA1	16h	19.96919826080209	High	cre
chr1:53390873-53395873	FOXA1	72h	14.99636444425058	High	cre
chr1:53403620-53408620	ATAC	Vh	0.80326696113688	High	cre
chr1:53403620-53408620	ATAC	30m	1.557720566816809	High	cre
chr1:53403620-53408620	ATAC	4h	2.049509168847136	High	cre
chr1:53403620-53408620	ATAC	16h	4.42127827336547	High	cre
chr1:53403620-53408620	ATAC	72h	1.74299900328404	High	cre
chr1:53403620-53408620	H3K27ac	Vh	1.2192589435842247	High	cre
chr1:53403620-53408620	H3K27ac	30m	1.38557825112784	High	cre
chr1:53403620-53408620	H3K27ac	4h	1.6353579564124134	High	cre
chr1:53403620-53408620	H3K27ac	16h	0.8960931007759918	High	cre
chr1:53403620-53408620	H3K27ac	72h	0.3860110157529144	High	cre
chr1:53403620-53408620	H3K4me3	Vh	0.3428445167195574	High	cre
chr1:53403620-53408620	H3K4me3	30m	0.3755370220918682	High	cre
chr1:53403620-53408620	H3K4me3	4h	0.1463984737476192	High	cre
chr1:53403620-53408620	H3K4me3	16h	0.3869125819816792	High	cre
chr1:53403620-53408620	H3K4me3	72h	0.3453220432721597	High	cre
chr1:53403620-53408620	RNAseq	Vh	1.3928583207057164	High	cre
chr1:53403620-53408620	RNAseq	30m	0.0	High	cre
chr1:53403620-53408620	RNAseq	4h	0.0	High	cre
chr1:53403620-53408620	RNAseq	16h	0.6571755474903745	High	cre
chr1:53403620-53408620	RNAseq	72h	0.0	High	cre
chr1:53403620-53408620	AR	Vh	18.247191628374736	High	cre
chr1:53403620-53408620	AR	30m	15.460257692026614	High	cre
chr1:53403620-53408620	AR	4h	7.948861690919236	High	cre
chr1:53403620-53408620	AR	16h	9.311828817066248	High	cre
chr1:53403620-53408620	AR	72h	21.974771580805488	High	cre
chr1:53403620-53408620	FOXA1	Vh	4.916063743092251	High	cre
chr1:53403620-53408620	FOXA1	30m	5.712642687359818	High	cre
chr1:53403620-53408620	FOXA1	4h	5.274629942933968	High	cre
chr1:53403620-53408620	FOXA1	16h	11.449378943703223	High	cre
chr1:53403620-53408620	FOXA1	72h	9.01125742594006	High	cre
chr1:53426285-53431285	ATAC	Vh	3.5294375473447364	High	cre
chr1:53426285-53431285	ATAC	30m	4.759587152224201	High	cre
chr1:53426285-53431285	ATAC	4h	3.443022214225466	High	cre
chr1:53426285-53431285	ATAC	16h	4.473119887157793	High	cre
chr1:53426285-53431285	ATAC	72h	3.6600054255072494	High	cre
chr1:53426285-53431285	H3K27ac	Vh	3.717039399011174	High	cre
chr1:53426285-53431285	H3K27ac	30m	4.665162936633361	High	cre
chr1:53426285-53431285	H3K27ac	4h	4.271421994695419	High	cre
chr1:53426285-53431285	H3K27ac	16h	4.927805533665544	High	cre
chr1:53426285-53431285	H3K27ac	72h	3.2443930066146485	High	cre
chr1:53426285-53431285	H3K4me3	Vh	0.5180512291467647	High	cre
chr1:53426285-53431285	H3K4me3	30m	0.6443632406951056	High	cre
chr1:53426285-53431285	H3K4me3	4h	0.6719219095095017	High	cre
chr1:53426285-53431285	H3K4me3	16h	0.8944857582455337	High	cre
chr1:53426285-53431285	H3K4me3	72h	0.5710647827564064	High	cre
chr1:53426285-53431285	RNAseq	Vh	0.4051428160952969	High	cre
chr1:53426285-53431285	RNAseq	30m	0.4132492412810062	High	cre
chr1:53426285-53431285	RNAseq	4h	0.0	High	cre
chr1:53426285-53431285	RNAseq	16h	0.6847981407284056	High	cre
chr1:53426285-53431285	RNAseq	72h	0.783633855620335	High	cre
chr1:53426285-53431285	AR	Vh	4.840546606436221	High	cre
chr1:53426285-53431285	AR	30m	4.772506800200759	High	cre
chr1:53426285-53431285	AR	4h	3.554816693187636	High	cre
chr1:53426285-53431285	AR	16h	4.757255571012935	High	cre
chr1:53426285-53431285	AR	72h	4.158023975207822	High	cre
chr1:53426285-53431285	FOXA1	Vh	8.018572058227052	High	cre
chr1:53426285-53431285	FOXA1	30m	7.228752583720137	High	cre
chr1:53426285-53431285	FOXA1	4h	3.7308404021206263	High	cre
chr1:53426285-53431285	FOXA1	16h	4.047385584007433	High	cre
chr1:53426285-53431285	FOXA1	72h	5.15208886055367	High	cre
chr1:53571046-53576046	ATAC	Vh	10.011932440218798	High	cre
chr1:53571046-53576046	ATAC	30m	6.700126551743504	High	cre
chr1:53571046-53576046	ATAC	4h	7.906000119076066	High	cre
chr1:53571046-53576046	ATAC	16h	8.374538284325096	High	cre
chr1:53571046-53576046	ATAC	72h	9.917398008815976	High	cre
chr1:53571046-53576046	H3K27ac	Vh	33.9820174427554	High	cre
chr1:53571046-53576046	H3K27ac	30m	32.546424716603475	High	cre
chr1:53571046-53576046	H3K27ac	4h	29.903647688268304	High	cre
chr1:53571046-53576046	H3K27ac	16h	48.73899086942579	High	cre
chr1:53571046-53576046	H3K27ac	72h	35.49002327241627	High	cre
chr1:53571046-53576046	H3K4me3	Vh	0.8888244612556047	High	cre
chr1:53571046-53576046	H3K4me3	30m	0.5935124329836484	High	cre
chr1:53571046-53576046	H3K4me3	4h	0.7106805746330734	High	cre
chr1:53571046-53576046	H3K4me3	16h	0.7799204189652607	High	cre
chr1:53571046-53576046	H3K4me3	72h	0.4627708968564039	High	cre
chr1:53571046-53576046	RNAseq	Vh	0.3801339070975053	High	cre
chr1:53571046-53576046	RNAseq	30m	0.0	High	cre
chr1:53571046-53576046	RNAseq	4h	1.15228630397535	High	cre
chr1:53571046-53576046	RNAseq	16h	0.0	High	cre
chr1:53571046-53576046	RNAseq	72h	0.0	High	cre
chr1:53571046-53576046	AR	Vh	14.091244614324394	High	cre
chr1:53571046-53576046	AR	30m	15.929823195574093	High	cre
chr1:53571046-53576046	AR	4h	16.386436143449547	High	cre
chr1:53571046-53576046	AR	16h	19.76614282856988	High	cre
chr1:53571046-53576046	AR	72h	14.29420884661213	High	cre
chr1:53571046-53576046	FOXA1	Vh	34.78983903803188	High	cre
chr1:53571046-53576046	FOXA1	30m	28.25315847895297	High	cre
chr1:53571046-53576046	FOXA1	4h	31.80839948937599	High	cre
chr1:53571046-53576046	FOXA1	16h	29.510116625187568	High	cre
chr1:53571046-53576046	FOXA1	72h	30.299149554543774	High	cre
chr1:53639935-53644935	ATAC	Vh	41.98558872441123	High	cre
chr1:53639935-53644935	ATAC	30m	46.87545318810684	High	cre
chr1:53639935-53644935	ATAC	4h	47.56149223286066	High	cre
chr1:53639935-53644935	ATAC	16h	51.07743793106594	High	cre
chr1:53639935-53644935	ATAC	72h	40.41932673260594	High	cre
chr1:53639935-53644935	H3K27ac	Vh	75.01636291017721	High	cre
chr1:53639935-53644935	H3K27ac	30m	70.19754262437125	High	cre
chr1:53639935-53644935	H3K27ac	4h	70.67497809022726	High	cre
chr1:53639935-53644935	H3K27ac	16h	70.42893682502726	High	cre
chr1:53639935-53644935	H3K27ac	72h	24.67365661097358	High	cre
chr1:53639935-53644935	H3K4me3	Vh	1.533219942576114	High	cre
chr1:53639935-53644935	H3K4me3	30m	1.6125128767050547	High	cre
chr1:53639935-53644935	H3K4me3	4h	1.0831417457855237	High	cre
chr1:53639935-53644935	H3K4me3	16h	1.0492023229205067	High	cre
chr1:53639935-53644935	H3K4me3	72h	0.8730153155526243	High	cre
chr1:53639935-53644935	RNAseq	Vh	0.0	High	cre
chr1:53639935-53644935	RNAseq	30m	0.0	High	cre
chr1:53639935-53644935	RNAseq	4h	0.0	High	cre
chr1:53639935-53644935	RNAseq	16h	0.0	High	cre
chr1:53639935-53644935	RNAseq	72h	0.0	High	cre
chr1:53639935-53644935	AR	Vh	15.921193303138644	High	cre
chr1:53639935-53644935	AR	30m	19.29340087594377	High	cre
chr1:53639935-53644935	AR	4h	28.92351393888175	High	cre
chr1:53639935-53644935	AR	16h	19.17243335315459	High	cre
chr1:53639935-53644935	AR	72h	9.6575990820393	High	cre
chr1:53639935-53644935	FOXA1	Vh	26.50766566809396	High	cre
chr1:53639935-53644935	FOXA1	30m	35.84178029850275	High	cre
chr1:53639935-53644935	FOXA1	4h	35.089186367838295	High	cre
chr1:53639935-53644935	FOXA1	16h	32.90025096770205	High	cre
chr1:53639935-53644935	FOXA1	72h	18.94613547186767	High	cre
chr1:154614209-154619209	ATAC	Vh	4.496599191061626	High	cre
chr1:154614209-154619209	ATAC	30m	3.606818013013322	High	cre
chr1:154614209-154619209	ATAC	4h	2.69152322261905	High	cre
chr1:154614209-154619209	ATAC	16h	3.0204958292643678	High	cre
chr1:154614209-154619209	ATAC	72h	4.695024785902069	High	cre
chr1:154614209-154619209	H3K27ac	Vh	21.100092892982044	High	cre
chr1:154614209-154619209	H3K27ac	30m	17.122306947076765	High	cre
chr1:154614209-154619209	H3K27ac	4h	15.959288284153285	High	cre
chr1:154614209-154619209	H3K27ac	16h	16.12811606000354	High	cre
chr1:154614209-154619209	H3K27ac	72h	2.544709882821963	High	cre
chr1:154614209-154619209	H3K4me3	Vh	1.0966531099962735	High	cre
chr1:154614209-154619209	H3K4me3	30m	0.6587836212148285	High	cre
chr1:154614209-154619209	H3K4me3	4h	0.9111393764387068	High	cre
chr1:154614209-154619209	H3K4me3	16h	0.751288366924927	High	cre
chr1:154614209-154619209	H3K4me3	72h	0.8540850685033907	High	cre
chr1:154614209-154619209	RNAseq	Vh	0.0	High	cre
chr1:154614209-154619209	RNAseq	30m	0.0	High	cre
chr1:154614209-154619209	RNAseq	4h	0.0	High	cre
chr1:154614209-154619209	RNAseq	16h	0.0	High	cre
chr1:154614209-154619209	RNAseq	72h	0.0	High	cre
chr1:154614209-154619209	AR	Vh	14.40218650277516	High	cre
chr1:154614209-154619209	AR	30m	13.547899644720385	High	cre
chr1:154614209-154619209	AR	4h	11.515301923007126	High	cre
chr1:154614209-154619209	AR	16h	9.15376390101604	High	cre
chr1:154614209-154619209	AR	72h	8.214058683099227	High	cre
chr1:154614209-154619209	FOXA1	Vh	31.45148305977151	High	cre
chr1:154614209-154619209	FOXA1	30m	31.383107321451817	High	cre
chr1:154614209-154619209	FOXA1	4h	18.49189853206517	High	cre
chr1:154614209-154619209	FOXA1	16h	18.2363036045932	High	cre
chr1:154614209-154619209	FOXA1	72h	16.021548077906132	High	cre
chr1:155055415-155060415	ATAC	Vh	106.45660693356857	High	cre
chr1:155055415-155060415	ATAC	30m	107.53071346087516	High	cre
chr1:155055415-155060415	ATAC	4h	115.0079894251405	High	cre
chr1:155055415-155060415	ATAC	16h	106.02844076578994	High	cre
chr1:155055415-155060415	ATAC	72h	101.97693195214627	High	cre
chr1:155055415-155060415	H3K27ac	Vh	52.868127752227714	High	cre
chr1:155055415-155060415	H3K27ac	30m	46.01724303567779	High	cre
chr1:155055415-155060415	H3K27ac	4h	41.669477548554326	High	cre
chr1:155055415-155060415	H3K27ac	16h	44.82732268344206	High	cre
chr1:155055415-155060415	H3K27ac	72h	46.34035820297681	High	cre
chr1:155055415-155060415	H3K4me3	Vh	47.835193317817065	High	cre
chr1:155055415-155060415	H3K4me3	30m	44.84143795604167	High	cre
chr1:155055415-155060415	H3K4me3	4h	42.55316232099332	High	cre
chr1:155055415-155060415	H3K4me3	16h	45.18356667543448	High	cre
chr1:155055415-155060415	H3K4me3	72h	46.955752730239006	High	cre
chr1:155055415-155060415	RNAseq	Vh	86.13655754077996	High	cre
chr1:155055415-155060415	RNAseq	30m	93.91370725181442	High	cre
chr1:155055415-155060415	RNAseq	4h	77.4796974646789	High	cre
chr1:155055415-155060415	RNAseq	16h	76.24166933255808	High	cre
chr1:155055415-155060415	RNAseq	72h	114.32881665401196	High	cre
chr1:155055415-155060415	AR	Vh	15.409834537588612	High	cre
chr1:155055415-155060415	AR	30m	21.270788146194565	High	cre
chr1:155055415-155060415	AR	4h	15.034640800333364	High	cre
chr1:155055415-155060415	AR	16h	11.319162705687049	High	cre
chr1:155055415-155060415	AR	72h	20.684207944595137	High	cre
chr1:155055415-155060415	FOXA1	Vh	14.178145470500802	High	cre
chr1:155055415-155060415	FOXA1	30m	12.080556213673011	High	cre
chr1:155055415-155060415	FOXA1	4h	13.1060046923984	High	cre
chr1:155055415-155060415	FOXA1	16h	8.8000803401454	High	cre
chr1:155055415-155060415	FOXA1	72h	14.322958294119584	High	cre
chr1:155061576-155066576	ATAC	Vh	8.749627341241792	High	cre
chr1:155061576-155066576	ATAC	30m	7.609375764651808	High	cre
chr1:155061576-155066576	ATAC	4h	9.932948840111402	High	cre
chr1:155061576-155066576	ATAC	16h	6.621468802545173	High	cre
chr1:155061576-155066576	ATAC	72h	7.948882838747418	High	cre
chr1:155061576-155066576	H3K27ac	Vh	1.7254206340156863	High	cre
chr1:155061576-155066576	H3K27ac	30m	1.7618305946486796	High	cre
chr1:155061576-155066576	H3K27ac	4h	1.5112708838231397	High	cre
chr1:155061576-155066576	H3K27ac	16h	1.889873498467704	High	cre
chr1:155061576-155066576	H3K27ac	72h	1.4969771111755157	High	cre
chr1:155061576-155066576	H3K4me3	Vh	0.9731959502703386	High	cre
chr1:155061576-155066576	H3K4me3	30m	0.992425644519099	High	cre
chr1:155061576-155066576	H3K4me3	4h	0.4711544418738427	High	cre
chr1:155061576-155066576	H3K4me3	16h	0.6830295944484517	High	cre
chr1:155061576-155066576	H3K4me3	72h	0.8838577207324619	High	cre
chr1:155061576-155066576	RNAseq	Vh	0.6226253154380874	High	cre
chr1:155061576-155066576	RNAseq	30m	0.7724383858266809	High	cre
chr1:155061576-155066576	RNAseq	4h	0.5511175446579901	High	cre
chr1:155061576-155066576	RNAseq	16h	0.4679939649769472	High	cre
chr1:155061576-155066576	RNAseq	72h	0.4538641198082588	High	cre
chr1:155061576-155066576	AR	Vh	22.014420168598967	High	cre
chr1:155061576-155066576	AR	30m	11.60724371216415	High	cre
chr1:155061576-155066576	AR	4h	11.585994368368077	High	cre
chr1:155061576-155066576	AR	16h	17.0966162974049	High	cre
chr1:155061576-155066576	AR	72h	31.71481864090381	High	cre
chr1:155061576-155066576	FOXA1	Vh	11.56638829813709	High	cre
chr1:155061576-155066576	FOXA1	30m	16.572602573959525	High	cre
chr1:155061576-155066576	FOXA1	4h	11.938837188815116	High	cre
chr1:155061576-155066576	FOXA1	16h	10.043453957562594	High	cre
chr1:155061576-155066576	FOXA1	72h	15.941749549194116	High	cre
chr1:155061576-155066576	ATAC	Vh	8.515645142847664	High	cre
chr1:155061576-155066576	ATAC	30m	8.618667598356138	High	cre
chr1:155061576-155066576	ATAC	4h	8.212719094875732	High	cre
chr1:155061576-155066576	ATAC	16h	6.7730959138965625	High	cre
chr1:155061576-155066576	ATAC	72h	8.200746839367751	High	cre
chr1:155061576-155066576	H3K27ac	Vh	2.821078762096493	High	cre
chr1:155061576-155066576	H3K27ac	30m	1.8634376666711463	High	cre
chr1:155061576-155066576	H3K27ac	4h	1.9565346218776771	High	cre
chr1:155061576-155066576	H3K27ac	16h	3.207432988687123	High	cre
chr1:155061576-155066576	H3K27ac	72h	2.993221602759969	High	cre
chr1:155061576-155066576	H3K4me3	Vh	0.5093687134441102	High	cre
chr1:155061576-155066576	H3K4me3	30m	0.3395619693852335	High	cre
chr1:155061576-155066576	H3K4me3	4h	0.5600336886095238	High	cre
chr1:155061576-155066576	H3K4me3	16h	0.2856812649047478	High	cre
chr1:155061576-155066576	H3K4me3	72h	0.4752969922595882	High	cre
chr1:155061576-155066576	RNAseq	Vh	0.6122775088151019	High	cre
chr1:155061576-155066576	RNAseq	30m	0.0	High	cre
chr1:155061576-155066576	RNAseq	4h	0.0	High	cre
chr1:155061576-155066576	RNAseq	16h	0.4024925064728131	High	cre
[truncated: 26,951 more rows]
